# Supplementary material for: Cytotoxic, Apoptosis-Inducing Activities, and Molecular Docking of a New Sterol from Bamboo Shoot Skin Phyllostachys heterocycla var. pubescens
Source: Molecules. 2020 Nov 30;25(23):5650. doi: 10.3390/molecules25235650 (PMC7731115; doi:10.3390/molecules25235650)
Supplement: Supplementary file 1 [file molecules-25-05650-s001.zip]

Archive with 32 entries (27 files):
- Electronic supplementry Material (ESM)/
- Electronic supplementry Material (ESM)/CCA report-12092020-(Flow cytometric analysis).doc
- Electronic supplementry Material (ESM)/Codes-for compounds.docx
- Electronic supplementry Material (ESM)/Docking/
- Electronic supplementry Material (ESM)/Docking/1T46/
- Electronic supplementry Material (ESM)/Docking/1T46/1T46-lig.moe
- Electronic supplementry Material (ESM)/Docking/1T46/1t46.pdb
- Electronic supplementry Material (ESM)/Docking/1T46/dock-1t46.mdb
- Electronic supplementry Material (ESM)/Docking/1T46/ph-22-3.bmp
- Electronic supplementry Material (ESM)/Docking/1T46/ph-22-3.mol2
- Electronic supplementry Material (ESM)/Docking/1y6A/
- Electronic supplementry Material (ESM)/Docking/1y6A/1Y6A-lig.moe
- Electronic supplementry Material (ESM)/Docking/1y6A/1y6a.pdb
- Electronic supplementry Material (ESM)/Docking/1y6A/dock-1y6a.mdb
- Electronic supplementry Material (ESM)/Docking/1y6A/ph-22-3.bmp
- Electronic supplementry Material (ESM)/Docking/1y6A/ph-22-3.mol2
- Electronic supplementry Material (ESM)/Docking/compounds/
- Electronic supplementry Material (ESM)/Docking/compounds/1.mol
- Electronic supplementry Material (ESM)/Docking/compounds/10.mol
- Electronic supplementry Material (ESM)/Docking/compounds/11.mol
- Electronic supplementry Material (ESM)/Docking/compounds/2.mol
- Electronic supplementry Material (ESM)/Docking/compounds/3.mol
- Electronic supplementry Material (ESM)/Docking/compounds/4.mol
- Electronic supplementry Material (ESM)/Docking/compounds/5.mol
- Electronic supplementry Material (ESM)/Docking/compounds/6.mol
- Electronic supplementry Material (ESM)/Docking/compounds/7.mol
- Electronic supplementry Material (ESM)/Docking/compounds/8.mol
- Electronic supplementry Material (ESM)/Docking/compounds/9.mol
- Electronic supplementry Material (ESM)/Docking/compounds/all.mdb
- Electronic supplementry Material (ESM)/spectral data supp. file .pdf
- Electronic supplementry Material (ESM)/supplementy data of sterols of Phyllostachys heterocycle-All (New+Known).docx
- Electronic supplementry Material (ESM)/Table S1 (Primers).docx
