# Supplementary material for: Cytotoxic, Apoptosis-Inducing Activities, and Molecular Docking of a New Sterol from Bamboo Shoot Skin Phyllostachys heterocycla var. pubescens
Source: Molecules. 2020 Nov 30;25(23):5650. doi: 10.3390/molecules25235650 (PMC7731115; doi:10.3390/molecules25235650)
Supplement: Supplementary file 1 [file molecules-25-05650-s001.zip › Electronic supplementry Material (ESM)/Docking/1T46/1T46-lig.moe]

#moe 2001.01
#system 8 tag t value *
ViewOrientationY i* 3 0 1 0 ViewOrientationZ i* 3 0 0 1 ViewLookAt r* 3
31.7375736 25.8862686 35.0337601 ViewScale r 65.3330917
ViewDepthCueFront r 0.45 ViewDepthCueStrength r 0.75 ViewZFront i 0
ViewZWidth i 1
#molecule 3 tag t value *
atoms i 2916 residues i 298 chains i 2
#bond 2485 a i b i o i=1
1 5 1 3 1 4 1 2 5 6 6 8 8 10 8 9 10 11 10 13 11 19 13 14 14 16 16 18 16
17 19 21 19 20 21 22 21 24 22 30 24 25 25 27 27 29 27 28 30 32 30 31 32
33 32 35 33 44 35 36 36 38 37 39 40 41 41 42 42 43 44 46 44 45 46 47 46
49 47 52 49 50 49 51 52 54 52 53 54 55 54 57 55 66 57 58 58 60 59 61 62
63 63 64 64 65 66 68 66 67 68 69 68 71 69 75 71 72 71 73 72 74 75 77 75
76 77 78 77 80 78 84 80 81 81 83 84 85 84 90 85 86 85 88 86 91 88 89 89
90 91 93 91 92 93 94 93 96 94 100 96 97 96 99 97 98 100 102 100 101 102
103 102 105 103 112 105 106 106 107 107 109 109 111 109 110 112 114 112
113 114 115 114 117 115 121 117 118 118 119 118 120 121 122 121 127 122
123 122 125 123 128 125 126 126 127 128 130 128 129 130 131 130 133 131
142 133 134 134 136 135 137 138 139 139 140 140 141 142 144 142 143 144
145 144 147 145 151 147 148 148 150 151 153 151 152 153 154 153 156 154
164 156 157 157 158 158 159 160 162 161 162 162 163 164 166 164 165 166
167 166 169 167 177 169 170 170 171 171 172 172 173 173 175 173 176 173
174 177 179 177 178 179 180 179 182 180 193 182 183 183 185 184 186 185
189 186 188 186 187 188 190 191 192 193 195 193 194 195 196 195 198 196
203 198 199 199 200 200 202 203 205 203 204 205 206 205 208 206 215 208
209 209 211 210 212 213 214 215 216 215 221 216 217 216 219 217 222 219
220 220 221 222 224 222 223 224 225 224 227 225 239 227 228 228 229 229
230 230 232 230 231 232 233 233 235 233 234 236 237 236 238 239 241 239
240 241 242 241 244 242 250 244 245 245 246 246 248 246 247 250 252 250
251 252 253 252 255 253 267 255 256 256 257 257 258 258 260 258 259 260
261 261 263 261 262 264 265 264 266 267 269 267 268 269 270 269 272 270
276 272 273 273 274 273 275 276 278 276 277 278 279 278 281 279 284 281
282 282 283 284 286 284 285 286 287 286 289 287 296 289 290 290 292 291
293 294 295 296 298 296 297 298 299 299 301 301 303 301 302 303 304 303
306 304 314 306 307 307 308 308 309 309 310 310 312 310 313 310 311 314
316 314 315 316 317 316 319 317 323 319 320 319 322 320 321 323 325 323
324 325 326 325 328 326 332 328 329 329 330 329 331 332 334 332 333 334
335 335 337 337 339 337 338 339 340 339 342 340 343 343 345 343 344 345
346 346 348 348 350 348 349 350 351 350 353 351 354 354 356 354 355 356
357 356 359 357 366 359 360 360 362 361 363 364 365 366 368 366 367 368
369 369 371 371 373 371 372 373 374 373 376 374 384 376 377 377 378 378
379 379 380 380 382 380 383 380 381 384 386 384 385 386 387 386 389 387
392 389 390 389 391 392 394 392 393 394 395 394 397 395 400 397 398 397
399 400 402 400 401 402 403 402 405 403 410 405 406 406 407 407 409 410
412 410 411 412 413 412 415 413 416 416 418 416 417 418 419 418 421 419
425 421 422 421 424 422 423 425 427 425 426 427 428 427 430 428 431 431
433 431 432 433 434 433 436 434 445 436 437 437 439 438 440 441 442 442
443 443 444 445 447 445 446 447 448 448 450 450 452 450 451 452 453 452
455 453 459 455 456 456 457 456 458 459 461 459 460 461 462 461 464 462
468 464 465 464 466 465 467 468 470 468 469 470 471 470 473 471 481 473
474 474 475 475 476 476 477 477 479 477 480 477 478 481 483 481 482 483
484 483 486 484 489 486 487 487 488 489 491 489 490 491 492 491 494 492
498 494 495 495 497 498 500 498 499 500 501 500 503 501 504 504 506 504
505 506 507 506 509 507 510 510 512 510 511 512 513 512 515 513 519 515
516 516 517 517 518 519 521 519 520 521 522 521 524 522 528 524 525 524
527 525 526 528 530 528 529 530 531 530 533 531 536 533 534 533 535 536
538 536 537 538 539 538 541 539 542 542 544 542 543 544 545 544 547 545
550 547 548 547 549 550 552 550 551 552 553 552 555 553 563 555 556 556
557 557 558 558 559 559 561 559 562 559 560 563 565 563 564 565 566 565
568 566 572 568 569 569 570 570 571 572 574 572 573 574 575 574 577 575
581 577 578 578 579 578 580 581 583 581 582 583 584 583 586 584 594 586
587 587 588 588 589 589 590 590 592 590 593 590 591 594 595 594 600 595
596 595 598 596 601 598 599 599 600 601 603 601 602 603 604 603 606 604
609 606 607 607 608 609 611 609 610 611 612 611 614 612 615 615 617 615
616 617 618 617 620 618 628 620 621 621 622 622 623 624 626 625 626 626
627 628 630 628 629 630 631 630 633 631 637 633 634 634 635 634 636 637
639 637 638 639 640 639 642 640 646 642 643 642 645 643 644 646 648 646
647 648 649 648 651 649 656 651 652 652 653 653 655 656 658 656 657 658
659 658 661 659 673 661 662 662 663 663 664 664 666 664 665 666 667 667
669 667 668 670 671 670 672 673 675 673 674 675 676 675 678 676 683 678
679 679 680 680 682 683 685 683 684 685 686 685 688 686 689 689 691 689
690 691 692 691 694 692 698 694 695 695 696 695 697 698 700 698 699 700
701 700 703 701 707 703 704 704 705 705 706 707 709 707 708 709 710 709
712 710 715 712 713 713 714 715 717 715 716 717 718 717 720 718 725 720
721 721 722 722 724 725 727 725 726 727 728 727 730 728 734 730 731 731
732 731 733 734 736 734 735 736 737 736 739 737 747 739 740 740 741 741
742 742 743 743 745 743 746 743 744 747 749 747 748 749 750 749 752 750
755 752 753 752 754 755 757 755 756 757 758 757 760 758 764 760 761 761
762 761 763 764 766 764 765 766 767 766 769 767 772 769 770 770 771 772
774 772 773 774 775 774 777 775 786 777 778 778 780 779 781 782 783 783
784 784 785 786 788 786 787 788 789 788 791 789 795 791 792 792 793 792
794 795 797 795 796 797 798 798 800 800 802 800 801 802 803 802 805 803
811 805 806 806 808 808 810 808 809 811 813 811 812 813 814 813 816 814
824 816 817 817 819 818 821 819 820 821 823 821 822 824 826 824 825 826
827 826 829 827 833 829 830 830 831 831 832 833 835 833 834 835 836 835
838 836 844 838 839 839 841 841 843 841 842 844 846 844 845 846 847 846
849 847 853 849 850 849 851 850 852 853 855 853 854 855 856 855 858 856
861 858 859 858 860 861 863 861 862 863 864 863 866 864 872 866 867 867
869 869 871 869 870 872 874 872 873 874 875 874 877 875 881 877 878 878
879 878 880 881 883 881 882 883 884 883 886 884 890 886 887 887 888 887
889 890 892 890 891 892 893 893 895 895 897 895 896 897 898 897 900 898
901 901 903 901 902 903 904 903 906 904 908 906 907 908 910 908 909 910
911 910 913 911 917 913 914 913 916 914 915 917 919 917 918 919 920 919
922 920 926 922 923 922 924 923 925 926 928 926 927 928 929 929 931 931
933 931 932 933 934 934 936 936 937 936 942 937 938 937 940 938 943 940
941 941 942 943 945 943 944 945 946 945 948 946 952 948 949 948 951 949
950 952 954 952 953 954 955 954 957 955 961 957 958 958 959 958 960 961
963 961 962 963 964 963 966 964 969 966 967 966 968 969 971 969 970 971
972 971 974 972 978 974 975 974 976 975 977 978 980 978 979 980 981 980
983 981 987 983 984 983 986 984 985 987 989 987 988 989 990 989 992 990
997 992 993 993 994 994 996 997 999 997 998 999 1000 999 1002 1000 1011
1002 1003 1003 1005 1004 1006 1007 1008 1008 1009 1009 1010 1011 1013
1011 1012 1013 1014 1013 1016 1014 1018 1016 1017 1018 1020 1018 1019
1020 1021 1020 1023 1021 1025 1023 1024 1025 1027 1025 1026 1027 1028
1027 1030 1028 1039 1030 1031 1031 1033 1032 1034 1035 1036 1036 1037
1037 1038 1039 1041 1039 1040 1041 1042 1042 1044 1044 1046 1044 1045
1046 1047 1046 1049 1047 1053 1049 1050 1050 1052 1053 1055 1053 1054
1055 1056 1055 1058 1056 1062 1058 1059 1059 1060 1059 1061 1062 1064
1062 1063 1064 1065 1064 1067 1065 1071 1067 1068 1068 1069 1068 1070
1071 1073 1071 1072 1073 1074 1073 1076 1074 1082 1076 1077 1077 1079
1079 1081 1079 1080 1082 1084 1082 1083 1084 1085 1084 1087 1085 1094
1087 1088 1088 1090 1089 1091 1092 1093 1094 1096 1094 1095 1096 1097
1096 1099 1097 1103 1099 1100 1100 1101 1100 1102 1103 1105 1103 1104
1105 1106 1105 1108 1106 1120 1108 1109 1109 1110 1110 1111 1111 1113
1111 1112 1113 1114 1114 1116 1114 1115 1117 1118 1117 1119 1120 1122
1120 1121 1122 1123 1122 1125 1123 1137 1125 1126 1126 1127 1127 1128
1128 1130 1128 1129 1130 1131 1131 1133 1131 1132 1134 1135 1134 1136
1137 1139 1137 1138 1139 1140 1139 1142 1140 1150 1142 1143 1143 1144
1144 1145 1145 1146 1146 1148 1146 1149 1146 1147 1150 1152 1150 1151
1152 1153 1152 1155 1153 1167 1155 1156 1156 1157 1157 1158 1158 1160
1158 1159 1160 1161 1161 1163 1161 1162 1164 1165 1164 1166 1167 1169
1167 1168 1169 1170 1169 1172 1170 1176 1172 1173 1173 1175 1176 1178
1176 1177 1178 1179 1178 1181 1179 1184 1181 1182 1182 1183 1184 1186
1184 1185 1186 1187 1186 1189 1189 1190 1190 1192 1191 1193 1194 1195
1196 1200 1196 1198 1196 1199 1196 1197 1200 1201 1200 1203 1201 1207
1203 1204 1204 1205 1204 1206 1207 1209 1207 1208 1209 1210 1209 1212
1210 1213 1213 1215 1213 1214 1215 1216 1215 1218 1216 1222 1218 1219
1219 1220 1219 1221 1222 1224 1222 1223 1224 1225 1224 1227 1225 1231
1227 1228 1228 1230 1231 1233 1231 1232 1233 1234 1233 1236 1234 1240
1236 1237 1237 1238 1237 1239 1240 1242 1240 1241 1242 1243 1242 1245
1243 1250 1245 1246 1246 1247 1247 1249 1250 1252 1250 1251 1252 1253
1252 1255 1253 1259 1255 1256 1256 1258 1259 1261 1259 1260 1261 1262
1261 1264 1262 1268 1264 1265 1265 1266 1265 1267 1268 1270 1268 1269
1270 1271 1270 1273 1271 1277 1273 1274 1274 1275 1274 1276 1277 1279
1277 1278 1279 1280 1279 1282 1280 1285 1282 1283 1283 1284 1285 1287
1285 1286 1287 1288 1287 1290 1288 1297 1290 1291 1291 1293 1292 1294
1295 1296 1297 1299 1297 1298 1299 1300 1299 1302 1300 1305 1302 1303
1303 1304 1305 1307 1305 1306 1307 1308 1307 1310 1308 1319 1310 1311
1311 1313 1312 1314 1315 1316 1316 1317 1317 1318 1319 1321 1319 1320
1321 1322 1321 1324 1322 1331 1324 1325 1325 1326 1326 1328 1328 1330
1328 1329 1331 1333 1331 1332 1333 1334 1333 1336 1334 1339 1336 1337
1336 1338 1339 1341 1339 1340 1341 1342 1341 1344 1342 1345 1345 1347
1345 1346 1347 1348 1347 1350 1348 1358 1350 1351 1351 1352 1352 1353
1353 1354 1354 1356 1354 1357 1354 1355 1358 1360 1358 1359 1360 1361
1361 1363 1363 1365 1363 1364 1365 1366 1365 1368 1366 1372 1368 1369
1369 1370 1370 1371 1372 1374 1372 1373 1374 1375 1374 1377 1375 1378
1378 1380 1378 1379 1380 1381 1380 1383 1381 1390 1383 1384 1384 1386
1385 1387 1388 1389 1390 1392 1390 1391 1392 1393 1392 1395 1393 1399
1395 1396 1396 1397 1396 1398 1399 1401 1399 1400 1401 1402 1401 1404
1402 1405 1405 1407 1405 1406 1407 1408 1407 1410 1408 1413 1410 1411
1411 1412 1413 1415 1413 1414 1415 1416 1415 1418 1416 1426 1418 1419
1419 1420 1420 1421 1421 1422 1422 1424 1422 1425 1422 1423 1426 1428
1426 1427 1428 1429 1428 1431 1429 1437 1431 1432 1432 1434 1434 1436
1434 1435 1437 1439 1437 1438 1439 1440 1439 1442 1440 1444 1442 1443
1444 1446 1444 1445 1446 1447 1446 1449 1447 1453 1449 1450 1449 1451
1450 1452 1453 1455 1453 1454 1455 1456 1455 1458 1456 1465 1458 1459
1459 1460 1461 1463 1462 1463 1463 1464 1465 1467 1465 1466 1467 1468
1467 1470 1468 1482 1470 1471 1471 1472 1472 1473 1473 1475 1473 1474
1475 1476 1476 1478 1476 1477 1479 1480 1479 1481 1482 1484 1482 1483
1484 1485 1484 1487 1485 1491 1487 1488 1488 1490 1491 1493 1491 1492
1493 1494 1493 1496 1494 1500 1496 1497 1497 1498 1497 1499 1500 1502
1500 1501 1502 1503 1502 1505 1503 1506 1506 1508 1506 1507 1508 1509
1508 1511 1509 1512 1512 1514 1512 1513 1514 1515 1514 1517 1515 1529
1517 1518 1518 1519 1519 1520 1520 1522 1520 1521 1522 1523 1523 1525
1523 1524 1526 1527 1526 1528 1529 1531 1529 1530 1531 1532 1531 1534
1532 1540 1534 1535 1535 1537 1537 1539 1537 1538 1540 1542 1540 1541
1542 1543 1542 1545 1543 1549 1545 1546 1545 1547 1546 1548 1549 1551
1549 1550 1551 1552 1551 1554 1552 1558 1554 1555 1555 1556 1555 1557
1558 1560 1558 1559 1560 1561 1560 1563 1561 1567 1563 1564 1564 1565
1564 1566 1567 1569 1567 1568 1569 1570 1569 1572 1570 1576 1572 1573
1572 1575 1573 1574 1576 1578 1576 1577 1578 1579 1578 1581 1579 1589
1581 1582 1582 1583 1583 1584 1585 1587 1586 1587 1587 1588 1589 1591
1589 1590 1591 1592 1592 1594 1594 1596 1594 1595 1596 1597 1596 1599
1597 1611 1599 1600 1600 1601 1601 1602 1602 1604 1602 1603 1604 1605
1605 1607 1605 1606 1608 1609 1608 1610 1611 1613 1611 1612 1613 1614
1613 1616 1614 1620 1616 1617 1616 1618 1617 1619 1620 1622 1620 1621
1622 1623 1622 1625 1623 1629 1625 1626 1625 1628 1626 1627 1629 1631
1629 1630 1631 1632 1631 1634 1632 1642 1634 1635 1635 1636 1636 1637
1637 1638 1638 1640 1638 1641 1638 1639 1642 1644 1642 1643 1644 1645
1644 1647 1645 1651 1647 1648 1647 1649 1648 1650 1651 1653 1651 1652
1653 1654 1653 1656 1654 1658 1656 1657 1658 1660 1658 1659 1660 1661
1660 1663 1661 1667 1663 1664 1664 1666 1667 1669 1667 1668 1669 1670
1669 1672 1670 1679 1672 1673 1673 1675 1674 1676 1677 1678 1679 1681
1679 1680 1681 1682 1682 1684 1684 1686 1684 1685 1686 1687 1686 1689
1687 1693 1689 1690 1690 1691 1690 1692 1693 1695 1693 1694 1695 1696
1695 1698 1696 1699 1699 1701 1699 1700 1701 1702 1701 1704 1702 1716
1704 1705 1705 1706 1706 1707 1707 1709 1707 1708 1709 1710 1710 1712
1710 1711 1713 1714 1713 1715 1716 1718 1716 1717 1718 1719 1718 1721
1719 1725 1721 1722 1722 1724 1725 1727 1725 1726 1727 1728 1727 1730
1728 1734 1730 1731 1730 1732 1731 1733 1734 1736 1734 1735 1736 1737
1736 1739 1737 1747 1739 1740 1740 1741 1741 1742 1742 1743 1743 1745
1743 1746 1743 1744 1747 1749 1747 1748 1749 1750 1749 1752 1750 1758
1752 1753 1753 1755 1755 1757 1755 1756 1758 1760 1758 1759 1760 1761
1760 1763 1761 1767 1763 1764 1764 1766 1767 1769 1767 1768 1769 1770
1769 1772 1770 1775 1772 1773 1773 1774 1775 1777 1775 1776 1777 1778
1777 1780 1778 1786 1780 1781 1781 1783 1783 1785 1783 1784 1786 1788
1786 1787 1788 1789 1788 1791 1789 1800 1791 1792 1792 1794 1793 1795
1796 1797 1797 1798 1798 1799 1800 1802 1800 1801 1802 1803 1802 1805
1803 1808 1805 1806 1805 1807 1808 1810 1808 1809 1810 1811 1810 1813
1811 1816 1813 1814 1813 1815 1816 1818 1816 1817 1818 1819 1818 1821
1819 1829 1821 1822 1822 1823 1823 1824 1824 1825 1825 1827 1825 1828
1825 1826 1829 1831 1829 1830 1831 1832 1832 1834 1834 1836 1834 1835
1836 1837 1836 1839 1837 1845 1839 1840 1840 1842 1842 1844 1842 1843
1845 1847 1845 1846 1847 1848 1847 1850 1848 1851 1851 1853 1851 1852
1853 1854 1853 1856 1854 1868 1856 1857 1857 1858 1858 1859 1859 1861
1859 1860 1861 1862 1862 1864 1862 1863 1865 1866 1865 1867 1868 1870
1868 1869 1870 1871 1870 1873 1871 1877 1873 1874 1874 1875 1874 1876
1877 1878 1877 1883 1878 1879 1878 1881 1879 1884 1881 1882 1882 1883
1884 1886 1884 1885 1886 1887 1886 1889 1887 1892 1889 1890 1889 1891
1892 1894 1892 1893 1894 1895 1894 1897 1895 1905 1897 1898 1898 1899
1899 1900 1900 1901 1901 1903 1901 1904 1901 1902 1905 1907 1905 1906
1907 1908 1907 1910 1908 1921 1910 1911 1911 1913 1912 1914 1913 1917
1914 1916 1914 1915 1916 1918 1919 1920 1921 1923 1921 1922 1923 1924
1923 1926 1924 1930 1926 1927 1927 1928 1928 1929 1930 1932 1930 1931
1932 1933 1932 1935 1933 1936 1936 1937 1936 1942 1937 1938 1937 1940
1938 1943 1940 1941 1941 1942 1943 1945 1943 1944 1945 1946 1945 1948
1946 1953 1948 1949 1949 1950 1950 1952 1953 1955 1953 1954 1955 1956
1955 1958 1956 1961 1958 1959 1959 1960 1961 1963 1961 1962 1963 1964
1963 1966 1964 1970 1966 1967 1966 1968 1967 1969 1970 1972 1970 1971
1972 1973 1972 1975 1973 1982 1975 1976 1976 1978 1977 1979 1980 1981
1982 1984 1982 1983 1984 1985 1984 1987 1985 1993 1987 1988 1988 1989
1989 1991 1989 1990 1993 1995 1993 1994 1995 1996 1995 1998 1996 2000
1998 1999 2000 2002 2000 2001 2002 2003 2002 2005 2003 2008 2005 2006
2005 2007 2008 2010 2008 2009 2010 2011 2010 2013 2011 2022 2013 2014
2014 2016 2015 2017 2018 2019 2019 2020 2020 2021 2022 2024 2022 2023
2024 2025 2024 2027 2025 2031 2027 2028 2027 2030 2028 2029 2031 2033
2031 2032 2033 2034 2033 2036 2034 2043 2036 2037 2037 2039 2038 2040
2041 2042 2043 2045 2043 2044 2045 2046 2045 2048 2046 2053 2048 2049
2049 2050 2050 2052 2053 2055 2053 2054 2055 2056 2055 2058 2056 2061
2058 2059 2059 2060 2061 2063 2061 2062 2063 2064 2063 2066 2064 2070
2066 2067 2067 2069 2070 2072 2070 2071 2072 2073 2072 2075 2073 2078
2075 2076 2075 2077 2078 2080 2078 2079 2080 2081 2080 2083 2081 2094
2083 2084 2084 2086 2085 2087 2086 2090 2087 2089 2087 2088 2089 2091
2092 2093 2094 2096 2094 2095 2096 2097 2096 2099 2097 2102 2099 2100
2100 2101 2102 2104 2102 2103 2104 2105 2104 2107 2105 2116 2107 2108
2108 2110 2109 2111 2112 2113 2113 2114 2114 2115 2116 2118 2116 2117
2118 2119 2119 2121 2121 2123 2121 2122 2123 2124 2123 2126 2124 2130
2126 2127 2126 2128 2127 2129 2130 2132 2130 2131 2132 2133 2132 2135
2133 2142 2135 2136 2136 2138 2137 2139 2140 2141 2142 2144 2142 2143
2144 2145 2144 2147 2145 2151 2147 2148 2148 2149 2148 2150 2151 2153
2151 2152 2153 2154 2153 2156 2154 2167 2156 2157 2157 2159 2158 2160
2159 2163 2160 2162 2160 2161 2162 2164 2165 2166 2167 2169 2167 2168
2169 2170 2169 2172 2170 2177 2172 2173 2173 2174 2174 2176 2177 2179
2177 2178 2179 2180 2179 2182 2180 2186 2182 2183 2183 2184 2183 2185
2186 2188 2186 2187 2188 2189 2188 2191 2189 2198 2191 2192 2192 2194
2193 2195 2196 2197 2198 2200 2198 2199 2200 2201 2200 2203 2201 2206
2203 2204 2204 2205 2206 2208 2206 2207 2208 2209 2208 2211 2209 2215
2211 2212 2212 2213 2212 2214 2215 2217 2215 2216 2217 2218 2218 2220
2220 2222 2220 2221 2222 2223 2222 2225 2223 2228 2225 2226 2226 2227
2228 2230 2228 2229 2230 2231 2230 2233 2231 2236 2233 2234 2234 2235
2236 2237 2236 2242 2237 2238 2237 2240 2238 2243 2240 2241 2241 2242
2243 2245 2243 2244 2245 2246 2245 2248 2246 2257 2248 2249 2249 2251
2250 2252 2253 2254 2254 2255 2255 2256 2257 2258 2257 2263 2258 2259
2258 2261 2259 2264 2261 2262 2262 2263 2264 2266 2264 2265 2266 2267
2267 2269 2269 2271 2269 2270 2271 2272 2271 2274 2272 2278 2274 2275
2275 2276 2276 2277 2278 2279 2278 2284 2279 2280 2279 2282 2280 2285
2282 2283 2283 2284 2285 2287 2285 2286 2287 2288 2287 2290 2288 2293
2290 2291 2290 2292 2293 2295 2293 2294 2295 2296 2295 2298 2296 2302
2298 2299 2299 2301 2302 2304 2302 2303 2304 2305 2304 2307 2305 2310
2307 2308 2308 2309 2310 2312 2310 2311 2312 2313 2312 2315 2313 2323
2315 2316 2316 2317 2317 2318 2318 2319 2319 2321 2319 2322 2319 2320
2323 2325 2323 2324 2325 2326 2325 2328 2326 2335 2328 2329 2329 2331
2330 2332 2333 2334 2335 2337 2335 2336 2337 2338 2337 2340 2338 2349
2340 2341 2341 2343 2342 2344 2345 2346 2346 2347 2347 2348 2349 2351
2349 2350 2351 2352 2351 2354 2352 2362 2354 2355 2355 2356 2356 2357
2357 2358 2358 2360 2358 2361 2358 2359 2362 2364 2362 2363 2364 2365
2364 2367 2365 2371 2367 2368 2368 2369 2369 2370 2371 2373 2371 2372
2373 2374 2373 2376 2374 2380 2376 2377 2376 2378 2377 2379 2380 2382
2380 2381 2382 2383 2382 2385 2383 2393 2385 2386 2386 2387 2387 2388
2388 2389 2389 2391 2389 2392 2389 2390 2393 2395 2393 2394 2395 2396
2395 2398 2396 2403 2398 2399 2399 2400 2400 2402 2403 2405 2403 2404
2405 2406 2406 2408 2408 2410 2408 2409 2410 2411 2410 2413 2411 2420
2413 2414 2414 2416 2415 2417 2418 2419 2420 2422 2420 2421 2422 2423
2422 2425 2423 2437 2425 2426 2426 2427 2427 2428 2428 2430 2428 2429
2430 2431 2431 2433 2431 2432 2434 2435 2434 2436 2437 2439 2437 2438
2439 2440 2439 2442 2440 2446 2442 2443 2443 2444 2444 2445 2446 2448
2446 2447 2448 2449 2448 2451 2449 2455 2451 2452 2452 2453 2452 2454
2455 2457 2455 2456 2457 2458 2457 2460 2458 2463 2460 2461 2461 2462
2463 2464 2463 2469 2464 2465 2464 2467 2465 2470 2467 2468 2468 2469
2470 2472 2470 2471 2472 2473 2472 2475 2473 2480 2475 2476 2476 2477
2477 2479 2480 2482 2480 2481 2482 2483 2482 2485 2483 2493 2485 2486
2486 2487 2487 2488 2489 2491 2490 2491 2491 2492 2493 2495 2493 2494
2495 2496 2495 2498 2496 2499 2499 2500 2499 2505 2500 2501 2500 2503
2501 2506 2503 2504 2504 2505 2506 2508 2506 2507 2508 2509 2508 2511
2509 2512 2512 2514 2512 2513 2514 2515 2514 2517 2515 2522 2517 2518
2518 2519 2519 2521 2522 2524 2522 2523 2524 2525 2524 2527 2525 2531
2527 2528 2528 2529 2529 2530 2531 2533 2531 2532 2533 2534 2533 2536
2534 2545 2536 2537 2537 2539 2538 2540 2541 2542 2542 2543 2543 2544
2545 2547 2545 2546 2547 2548 2547 2550 2548 2554 2550 2551 2551 2553
2554 2556 2554 2555 2556 2557 2556 2559 2557 2563 2559 2560 2559 2561
2560 2562 2563 2565 2563 2564 2565 2566 2565 2568 2566 2572 2568 2569
2569 2570 2570 2571 2572 2574 2572 2573 2574 2575 2574 2577 2575 2585
2577 2578 2578 2579 2579 2580 2580 2581 2581 2583 2581 2584 2581 2582
2585 2587 2585 2586 2587 2588 2587 2590 2588 2594 2590 2591 2590 2593
2591 2592 2594 2596 2594 2595 2596 2597 2596 2599 2597 2601 2599 2600
2601 2603 2601 2602 2603 2604 2603 2606 2604 2617 2606 2607 2607 2609
2608 2610 2609 2613 2610 2612 2610 2611 2612 2614 2615 2616 2617 2619
2617 2618 2619 2620 2619 2622 2620 2626 2622 2623 2623 2625 2626 2628
2626 2627 2628 2629 2628 2631 2629 2632 2632 2634 2632 2633 2634 2635
2634 2637 2635 2641 2637 2638 2638 2640 2641 2642 2641 2647 2642 2643
2642 2645 2643 2648 2645 2646 2646 2647 2648 2650 2648 2649 2650 2651
2650 2653 2651 2657 2653 2654 2654 2655 2654 2656 2657 2659 2657 2658
2659 2660 2659 2662 2660 2670 2662 2663 2663 2664 2664 2665 2665 2666
2666 2668 2666 2669 2666 2667 2670 2672 2670 2671 2672 2673 2672 2675
2673 2687 2675 2676 2676 2677 2677 2678 2678 2680 2678 2679 2680 2681
2681 2683 2681 2682 2684 2685 2684 2686 2687 2688 2687 2693 2688 2689
2688 2691 2689 2694 2691 2692 2692 2693 2694 2696 2694 2695 2696 2697
2696 2699 2697 2703 2699 2700 2699 2702 2700 2701 2703 2705 2703 2704
2705 2706 2705 2708 2706 2715 2708 2709 2709 2711 2710 2712 2713 2714
2715 2717 2715 2716 2717 2718 2717 2720 2718 2728 2720 2721 2721 2722
2722 2723 2723 2724 2724 2726 2724 2727 2724 2725 2728 2730 2728 2729
2730 2731 2730 2733 2731 2740 2733 2734 2734 2735 2735 2737 2737 2739
2737 2738 2740 2742 2740 2741 2742 2743 2742 2745 2743 2749 2745 2746
2745 2747 2746 2748 2749 2751 2749 2750 2751 2752 2751 2754 2752 2757
2754 2755 2754 2756 2757 2759 2757 2758 2759 2760 2759 2762 2760 2769
2762 2763 2763 2764 2764 2766 2766 2768 2766 2767 2769 2771 2769 2770
2771 2772 2771 2774 2772 2778 2774 2775 2775 2776 2775 2777 2778 2780
2778 2779 2780 2781 2780 2783 2781 2787 2783 2784 2783 2785 2784 2786
2787 2789 2787 2788 2789 2790 2789 2792 2790 2797 2792 2793 2793 2794
2794 2796 2797 2799 2797 2798 2799 2800 2799 2802 2800 2810 2802 2803
2803 2804 2804 2805 2805 2806 2806 2808 2806 2809 2806 2807 2810 2812
2810 2811 2812 2813 2812 2815 2813 2822 2815 2816 2816 2817 2817 2819
2819 2821 2819 2820 2822 2824 2822 2823 2824 2825 2824 2827 2825 2831
2827 2828 2827 2829 2828 2830 2831 2833 2831 2832 2833 2834 2833 2836
2834 2839 2836 2837 2837 2838 2839 2841 2839 2840 2841 2842 2841 2844
2842 2849 2844 2845 2845 2846 2846 2848 2849 2851 2849 2850 2851 2852
2851 2854 2852 2857 2854 2855 2855 2856 2857 2859 2857 2858 2859 2860
2859 2862 2860 2866 2862 2863 2862 2865 2863 2864 2866 2868 2866 2867
2868 2869 2868 2871 2871 2872 2872 2874 2874 2876 2874 2875 2877 2882
2878 2879 2879 2883 2880 2881 2883 2888 2884 2885 2886 2887 2887 2889
2889 2891 2889 2890 2891 2896 2892 2893 2892 2916 2894 2895 2895 2897
2897 2899 2897 2898 2899 2900 2900 2905 2901 2902 2903 2904 2903 2906
2906 2907 2907 2908 2907 2914 2908 2909 2909 2910 2910 2912 2910 2913
2910 2911 2913 2914
#bond 492 a i b i o i=2
6 7 11 12 14 15 22 23 25 26 33 34 36 37 38 40 39 41 47 48 55 56 58 59 60
62 61 63 69 70 78 79 81 82 86 87 94 95 103 104 107 108 115 116 123 124
131 132 134 135 136 138 137 139 145 146 148 149 154 155 157 160 158 161
167 168 180 181 183 184 185 188 189 191 190 192 196 197 200 201 206 207
209 210 211 213 212 214 217 218 225 226 232 236 242 243 245 249 253 254
260 264 270 271 279 280 287 288 290 291 292 294 293 295 299 300 304 305
317 318 326 327 335 336 340 341 346 347 351 352 357 358 360 361 362 364
363 365 369 370 374 375 387 388 395 396 403 404 407 408 413 414 419 420
428 429 434 435 437 438 439 441 440 442 448 449 453 454 462 463 471 472
484 485 492 493 495 496 501 502 507 508 513 514 522 523 531 532 539 540
545 546 553 554 566 567 575 576 584 585 596 597 604 605 612 613 618 619
621 624 622 625 631 632 640 641 649 650 653 654 659 660 666 670 676 677
680 681 686 687 692 693 701 702 710 711 718 719 722 723 728 729 737 738
750 751 758 759 767 768 775 776 778 779 780 782 781 783 789 790 798 799
803 804 806 807 814 815 817 818 819 823 827 828 836 837 839 840 847 848
856 857 864 865 867 868 875 876 884 885 893 894 898 899 904 905 911 912
920 921 929 930 934 935 938 939 946 947 955 956 964 965 972 973 981 982
990 991 994 995 1000 1001 1003 1004 1005 1007 1006 1008 1014 1015 1021
1022 1028 1029 1031 1032 1033 1035 1034 1036 1042 1043 1047 1048 1050
1051 1056 1057 1065 1066 1074 1075 1077 1078 1085 1086 1088 1089 1090
1092 1091 1093 1097 1098 1106 1107 1113 1117 1123 1124 1130 1134 1140
1141 1153 1154 1160 1164 1170 1171 1173 1174 1179 1180 1187 1188 1190
1191 1192 1194 1193 1195 1201 1202 1210 1211 1216 1217 1225 1226 1228
1229 1234 1235 1243 1244 1247 1248 1253 1254 1256 1257 1262 1263 1271
1272 1280 1281 1288 1289 1291 1292 1293 1295 1294 1296 1300 1301 1308
1309 1311 1312 1313 1315 1314 1316 1322 1323 1326 1327 1334 1335 1342
1343 1348 1349 1361 1362 1366 1367 1375 1376 1381 1382 1384 1385 1386
1388 1387 1389 1393 1394 1402 1403 1408 1409 1416 1417 1429 1430 1432
1433 1440 1441 1447 1448 1456 1457 1459 1461 1460 1462 1468 1469 1475
1479 1485 1486 1488 1489 1494 1495 1503 1504 1509 1510 1515 1516 1522
1526 1532 1533 1535 1536 1543 1544 1552 1553 1561 1562 1570 1571 1579
1580 1582 1585 1583 1586 1592 1593 1597 1598 1604 1608 1614 1615 1623
1624 1632 1633 1645 1646 1654 1655 1661 1662 1664 1665 1670 1671 1673
1674 1675 1677 1676 1678 1682 1683 1687 1688 1696 1697 1702 1703 1709
1713 1719 1720 1722 1723 1728 1729 1737 1738 1750 1751 1753 1754 1761
1762 1764 1765 1770 1771 1778 1779 1781 1782 1789 1790 1792 1793 1794
1796 1795 1797 1803 1804 1811 1812 1819 1820 1832 1833 1837 1838 1840
1841 1848 1849 1854 1855 1861 1865 1871 1872 1879 1880 1887 1888 1895
1896 1908 1909 1911 1912 1913 1916 1917 1919 1918 1920 1924 1925 1933
1934 1938 1939 1946 1947 1950 1951 1956 1957 1964 1965 1973 1974 1976
1977 1978 1980 1979 1981 1985 1986 1988 1992 1996 1997 2003 2004 2011
2012 2014 2015 2016 2018 2017 2019 2025 2026 2034 2035 2037 2038 2039
2041 2040 2042 2046 2047 2050 2051 2056 2057 2064 2065 2067 2068 2073
2074 2081 2082 2084 2085 2086 2089 2090 2092 2091 2093 2097 2098 2105
2106 2108 2109 2110 2112 2111 2113 2119 2120 2124 2125 2133 2134 2136
2137 2138 2140 2139 2141 2145 2146 2154 2155 2157 2158 2159 2162 2163
2165 2164 2166 2170 2171 2174 2175 2180 2181 2189 2190 2192 2193 2194
2196 2195 2197 2201 2202 2209 2210 2218 2219 2223 2224 2231 2232 2238
2239 2246 2247 2249 2250 2251 2253 2252 2254 2259 2260 2267 2268 2272
2273 2280 2281 2288 2289 2296 2297 2299 2300 2305 2306 2313 2314 2326
2327 2329 2330 2331 2333 2332 2334 2338 2339 2341 2342 2343 2345 2344
2346 2352 2353 2365 2366 2374 2375 2383 2384 2396 2397 2400 2401 2406
2407 2411 2412 2414 2415 2416 2418 2417 2419 2423 2424 2430 2434 2440
2441 2449 2450 2458 2459 2465 2466 2473 2474 2477 2478 2483 2484 2486
2489 2487 2490 2496 2497 2501 2502 2509 2510 2515 2516 2519 2520 2525
2526 2534 2535 2537 2538 2539 2541 2540 2542 2548 2549 2551 2552 2557
2558 2566 2567 2575 2576 2588 2589 2597 2598 2604 2605 2607 2608 2609
2612 2613 2615 2614 2616 2620 2621 2623 2624 2629 2630 2635 2636 2638
2639 2643 2644 2651 2652 2660 2661 2673 2674 2680 2684 2689 2690 2697
2698 2706 2707 2709 2710 2711 2713 2712 2714 2718 2719 2731 2732 2735
2736 2743 2744 2752 2753 2760 2761 2764 2765 2772 2773 2781 2782 2790
2791 2794 2795 2800 2801 2813 2814 2817 2818 2825 2826 2834 2835 2842
2843 2846 2847 2852 2853 2860 2861 2869 2870 2872 2873 2877 2878 2879
2880 2881 2882 2883 2884 2885 2886 2887 2888 2891 2892 2893 2894 2895
2896 2899 2915 2900 2901 2902 2903 2904 2905
#attr 2916 ID i aName t aElement t aGeometry t aPosX r aPosY r aPosZ r
1 N N sp3 22.6520004 20.382 20.6819992 2 H3 H sp3 23.1737099 19.8220825
21.3410969 3 H1 H sp3 22.1954288 19.7775345 20.0139713 4 H2 H sp3
21.9571037 20.9233837 21.1760883 5 CA C sp3 23.584 21.304 19.964 6 C C
sp2 22.927 22.1989994 18.9190006 7 O O sp2 23.6030006 22.6800003
18.0030003 8 N N sp2 21.6219997 22.4419994 19.0610008 9 H H sp3
21.1310101 22.0381966 19.8458385 10 CA C sp3 20.879 23.279 18.11 11 C C
sp2 20.9890003 24.7600002 18.4629993 12 O O sp2 20.3470001 25.2290001
19.4099998 13 CB C sp3 19.407 22.85 18.04 14 CG C sp2 18.6420002
23.5289993 16.9029999 15 OD1 O sp2 18.9650002 24.6459999 16.4950008 16
ND2 N sp2 17.6280003 22.8470001 16.3859997 17 HD22 H sp3 17.3959961
21.9337521 16.7496643 18 HD21 H sp3 17.0881634 23.2411213 15.6288042 19
N N sp2 21.7929993 25.4890003 17.6870003 20 H H sp3 22.2510204
25.0435429 16.904768 21 CA C sp3 22.034 26.911 17.93 22 C C sp2
20.8610001 27.8040009 17.5279999 23 O O sp2 20.9640007 29.0300007 17.618
24 CB C sp3 23.298 27.392 17.205 25 CG C sp2 24.5739994 27.1439991
17.9979992 26 OD1 O sp2 24.6650009 27.441 19.2010002 27 ND2 N sp2
25.5750008 26.6060009 17.3180008 28 HD22 H sp3 25.4576855 26.379961
16.3406334 29 HD21 H sp3 26.4557285 26.4217319 17.7767639 30 N N sp2
19.757 27.1989994 17.0900002 31 H H sp3 19.731041 26.1901646 17.0490513
32 CA C sp3 18.576 27.965 16.665 33 C C sp2 17.4759998 28.0179996
17.7129993 34 O O sp2 16.5359993 28.8010006 17.5790005 35 CB C sp3
18.008 27.434 15.346 36 CG C sp2 18.9330006 27.6369991 14.1709995 37 CD1
C sp2 18.9440002 28.8430004 13.467 38 CD2 C sp2 19.8120003 26.6289997
13.7720003 39 CE1 C sp2 19.8069992 29.0349998 12.3870001 40 CE2 C sp2
20.6749992 26.8099995 12.6940002 41 CZ C sp2 20.6669998 28.0139999
12.0080004 42 OH O sp3 21.5209999 28.1959991 10.941 43 HH H sp3
22.0844593 27.4452782 10.7396774 44 N N sp2 17.5909996 27.1819992
18.7439995 45 H H sp3 18.3438129 26.5086899 18.7490768 46 CA C sp3
16.657 27.213 19.868 47 C C sp2 17.3990002 27.2970009 21.1870003 48 O O
sp2 18.5909996 26.9899998 21.2649994 49 CB C sp3 15.684 25.997 19.895 50
CG1 C sp3 14.707 26.058 18.73 51 CG2 C sp3 16.447 24.673 19.909 52 N N
sp2 16.691 27.7299995 22.2210007 53 H H sp3 15.7443419 28.0502262
22.0747356 54 CA C sp3 17.252 27.752 23.559 55 C C sp2 16.1650009
27.4470005 24.5650005 56 O O sp2 14.9779997 27.5790005 24.2649994 57 CB
C sp3 17.901 29.109 23.847 58 CG C sp2 16.9360008 30.2070007 24.2180004
59 CD1 C sp2 15.9960003 30.6809998 23.3010006 60 CD2 C sp2 16.9580002
30.7730007 25.4899998 61 CE1 C sp2 15.1049995 31.6819992 23.6450005 62
CE2 C sp2 16.0739994 31.7840004 25.8400002 63 CZ C sp2 15.1540003
32.2350006 24.9069996 64 OH O sp3 14.2770004 33.2350006 25.2490005 65 HH
H sp3 13.6689386 33.4967003 24.5537491 66 N N sp2 16.5709991 27.0359993
25.7609997 67 H H sp3 17.553299 26.8731041 25.9302807 68 CA C sp3 15.608
26.82 26.826 69 C C sp2 15.4020004 28.1219997 27.5879993 70 O O sp2
16.3369999 28.6900005 28.1580009 71 CB C sp3 16.002 25.617 27.744 72 CG1
C sp3 14.903 25.344 28.777 73 CG2 C sp3 17.348 25.839 28.431 74 CD1 C
sp3 14.019 24.166 28.422 75 N N sp2 14.1719999 28.6200008 27.5330009 76
H H sp3 13.4802876 28.1566734 26.9611931 77 CA C sp3 13.795 29.806
28.268 78 C C sp2 13.3380003 29.3239994 29.6350002 79 O O sp2 12.2810001
28.7099991 29.7520008 80 CB C sp3 12.6669998 30.5340004 27.5319996 81 CG
C sp2 12.1809998 31.7789993 28.2600002 82 OD1 O sp2 12.5740004
32.0219994 29.4239998 83 OD2 O sp3 11.3870001 32.5830002 27.7229996 84 N
N sp2 14.1359997 29.5939999 30.6679993 85 CA C sp3 13.869 29.044 32 86 C
C sp2 12.6079998 29.6110001 32.6570015 87 O O sp2 12.0229998 28.9349995
33.5040016 88 CB C sp3 15.126 29.413 32.795 89 CG C sp3 16.112 29.853
31.784 90 CD C sp3 15.338 30.445 30.657 91 N N sp2 12.184 30.8120003
32.2630005 92 H H sp3 12.7412548 31.3450584 31.6107616 93 CA C sp3
10.924 31.373 32.759 94 C C sp2 9.7250004 30.566 32.2540016 95 O O sp2
8.6210003 30.684 32.7879982 96 CB C sp3 10.7620001 32.8670006 32.3810005
97 OG1 O sp3 10.691 33.0040016 30.9580002 98 HG1 H sp3 11.50348
32.6477394 30.5911846 99 CG2 C sp3 11.997 33.68 32.768 100 N N sp2
9.9540005 29.7479992 31.2269993 101 H H sp3 10.8662348 29.7541981
30.793539 102 CA C sp3 8.933 28.843 30.706 103 C C sp2 9.0089998
27.4720001 31.3789997 104 O O sp2 8.0340004 26.7169991 31.3659992 105 CB
C sp3 9.044 28.701 29.184 106 CG C sp3 9.12 30.02 28.416 107 CD C sp2
7.9310002 30.9230003 28.6739998 108 OE1 O sp2 6.7880001 30.4829998
28.5979996 109 NE2 N sp2 8.1969995 32.1839981 28.9860001 110 HE22 H sp3
9.1548004 32.5005035 29.0364246 111 HE21 H sp3 7.4418116 32.8279991
29.1732254 112 N N sp2 10.1700001 27.1499996 31.9529991 113 H H sp3
10.974246 27.7422962 31.8030834 114 CA C sp3 10.307 25.962 32.793 115 C
C sp2 9.4390001 26.1350002 34.0419998 116 O O sp2 9.4390001 27.2059994
34.6559982 117 CB C sp3 11.769 25.729 33.195 118 CG C sp3 12.748 25.118
32.188 119 CD1 C sp3 14.192 25.377 32.613 120 CD2 C sp3 12.509 23.62
32.008 121 N N sp2 8.6730003 25.1049995 34.4000015 122 CA C sp3 7.89
25.133 35.642 123 C C sp2 8.7449999 24.7029991 36.8349991 124 O O sp2
9.6160002 23.8379993 36.6790009 125 CB C sp3 6.771 24.111 35.382 126 CG
C sp3 7.052 23.522 34.003 127 CD C sp3 8.477 23.848 33.656 128 N N sp2
8.5190001 25.3139992 37.9980011 129 H H sp3 7.8588672 26.0772667
38.0398026 130 CA C sp3 9.214 24.894 39.214 131 C C sp2 8.4989996
23.6970005 39.8339996 132 O O sp2 7.3299999 23.7870007 40.2089996 133 CB
C sp3 9.347 26.039 40.233 134 CG C sp2 9.8070002 25.5779991 41.6100006
135 CD1 C sp2 9.0439997 25.8369999 42.7470016 136 CD2 C sp2 11.0010004
24.8719997 41.7680016 137 CE1 C sp2 9.4610004 25.4069996 44.012001 138
CE2 C sp2 11.4219999 24.434 43.0180016 139 CZ C sp2 10.651 24.7040005
44.1360016 140 OH O sp3 11.0790005 24.2730007 45.3699989 141 HH H sp3
10.8057137 24.8218594 46.1086922 142 N N sp2 9.2150002 22.5799999
39.9210014 143 H H sp3 10.1542997 22.5745831 39.5498009 144 CA C sp3
8.696 21.365 40.531 145 C C sp2 8.7069998 21.4950008 42.0530014 146 O O
sp2 9.7700005 21.5699997 42.6739998 147 CB C sp3 9.5220003 20.1539993
40.0849991 148 CG C sp2 8.7740002 18.8409996 40.2340012 149 OD1 O sp2
7.7610002 18.7929993 40.9659996 150 OD2 O sp3 9.1420002 17.7929993
39.6599998 151 N N sp2 7.5149999 21.5130005 42.644001 152 H H sp3
6.688282 21.4158573 42.0719833 153 CA C sp3 7.355 21.668 44.09 154 C C
sp2 7.9889998 20.5389996 44.9059982 155 O O sp2 8.191 20.6849995
46.112999 156 CB C sp3 5.871 21.819 44.45 157 CG C sp2 5.3449998
23.2129993 44.2849998 158 ND1 N sp2 5.664 24.0100002 43.2060013 159 HD1
H sp3 6.2660222 23.7421799 42.4405327 160 CD2 C sp2 4.5180001 23.9510002
45.0639992 161 CE1 C sp2 5.0599999 25.1779995 43.3289986 162 NE2 N sp2
4.3590002 25.1690006 44.4480019 163 HE2 H sp3 3.7971561 25.9332886
44.7948341 164 N N sp2 8.3100004 19.4260006 44.2449989 165 H H sp3
8.0833559 19.3578396 43.2631226 166 CA C sp3 8.981 18.299 44.898 167 C C
sp2 10.3330002 18.6900005 45.5060005 168 O O sp2 10.8070002 18.0440006
46.4350014 169 CB C sp3 9.131 17.107 43.939 170 CG C sp3 10.275 17.217
42.924 171 CD C sp3 11.019 15.891 42.777 172 CE C sp3 12.2980003 16.059
41.9700012 173 NZ N sp3 12.1040001 15.7139997 40.5320015 174 HZ3 H sp3
11.8070116 14.7518311 40.4537086 175 HZ1 H sp3 12.9745207 15.8391237
40.0353737 176 HZ2 H sp3 11.3990946 16.3174171 40.1331329 177 N N sp2
10.9309998 19.7630005 44.9910011 178 H H sp3 10.4814882 20.2616444
44.2364197 179 CA C sp3 12.218 20.237 45.488 180 C C sp2 12.1190004
20.9640007 46.8199997 181 O O sp2 13.118 21.1030006 47.5279999 182 CB C
sp3 12.877 21.167 44.466 183 CG C sp2 13.3649998 20.4540005 43.257 184
CD1 C sp2 12.9510002 20.6450005 41.9710007 185 CD2 C sp2 14.3540001
19.4230003 43.2120018 186 NE1 N sp2 13.6239996 19.7950001 41.1259995 187
HE1 H sp3 13.4984331 19.7419033 40.1252441 188 CE2 C sp2 14.4919996
19.0319996 41.8600006 189 CE3 C sp2 15.1479998 18.7859993 44.1769981 190
CZ2 C sp2 15.3870001 18.0389996 41.4510002 191 CZ3 C sp2 16.0380001
17.7889996 43.7680016 192 CH2 C sp2 16.1469994 17.4290009 42.4150009 193
N N sp2 10.9259996 21.4470005 47.1539993 194 H H sp3 10.1207123
21.2260628 46.5858459 195 CA C sp3 10.768 22.291 48.33 196 C C sp2
11.191 21.559 49.5909996 197 O O sp2 10.79 20.4150009 49.8240013 198 CB
C sp3 9.333 22.819 48.446 199 CG C sp3 9.1719999 24.0510006 49.3330002
200 CD C sp2 9.7889996 25.3139992 48.7519989 201 OE1 O sp2 10.2069998
26.1730003 49.5540009 202 OE2 O sp3 9.8409996 25.4570007 47.512001 203 N
N sp2 12.0129995 22.2329998 50.382 204 H H sp3 12.2255449 23.1909885
50.142868 205 CA C sp3 12.627 21.671 51.576 206 C C sp2 12.3190002
22.5939999 52.7579994 207 O O sp2 12.2819996 23.816 52.5839996 208 CB C
sp3 14.142 21.534 51.356 209 CG C sp2 14.8669996 20.8519993 52.4850006
210 CD1 C sp2 15.7060003 21.5779991 53.3240013 211 CD2 C sp2 14.7180004
19.4780006 52.7080002 212 CE1 C sp2 16.3799992 20.9559994 54.3689995 213
CE2 C sp2 15.3879995 18.8490009 53.7589989 214 CZ C sp2 16.2240009
19.5860004 54.5830002 215 N N sp2 12.0609999 22.0330009 53.9440002 216
CA C sp3 11.811 22.87 55.124 217 C C sp2 13.0500002 23.684 55.4910011
218 O O sp2 14.085 23.1009998 55.8019981 219 CB C sp3 11.488 21.849
56.222 220 CG C sp3 11.138 20.597 55.504 221 CD C sp3 11.959 20.595
54.258 222 N N sp2 12.9589996 25.0149994 55.4550018 223 H H sp3
12.0710154 25.4640179 55.2818871 224 CA C sp3 14.17 25.816 55.671 225 C
C sp2 14.7019997 25.7369995 57.1040001 226 O O sp2 15.8710003 26.0419998
57.3520012 227 CB C sp3 13.998 27.268 55.206 228 CG C sp3 13.118 28.12
56.073 229 CD C sp3 12.9619999 29.5510006 55.5649986 230 NE N sp2 12.5
29.6359997 54.1769981 231 HE H sp3 11.5612173 29.3235149 53.9741707 232
CZ C sp2 13.2309999 30.0960007 53.1660004 233 NH1 N sp2 12.7220001
30.1420002 51.9420013 234 HH12 H sp3 11.7795877 29.819643 51.7745323 235
HH11 H sp3 13.2768326 30.4993839 51.1774483 236 NH2 N sp2 14.4680004
30.5219994 53.3709984 237 HH21 H sp3 15.0140915 30.8774815 52.5993042
238 HH22 H sp3 14.8653545 30.4914246 54.2990494 239 N N sp2 13.8540001
25.3069992 58.0390015 240 H H sp3 12.9017048 25.0894051 57.7823181 241
CA C sp3 14.277 25.145 59.427 242 C C sp2 15.1389999 23.9069996
59.6310005 243 O O sp2 15.7139997 23.7110004 60.7029991 244 CB C sp3
13.071 25.136 60.372 245 CG C sp2 12.342 26.4740009 60.4020004 246 ND2 N
sp2 11.2220001 26.5680008 60.9080009 247 HD22 H sp3 10.7746105
25.7515297 61.2995605 248 HD21 H sp3 10.7516451 27.4614964 60.9310646
249 OD1 O sp2 12.9790001 27.5170002 59.8709984 250 N N sp2 15.2189999
23.0799999 58.5900002 251 H H sp3 14.6460409 23.26157 57.7783051 252 CA
C sp3 16.106 21.92 58.581 253 C C sp2 17.4449997 22.2259998 57.9070015
254 O O sp2 18.2089996 21.3029995 57.5750008 255 CB C sp3 15.416 20.729
57.924 256 CG C sp3 14.55 19.943 58.879 257 CD C sp3 13.2370005
19.5139999 58.2910004 258 NE N sp2 12.802 18.2189999 58.7960014 259 HE H
sp3 12.7196703 18.1068954 59.7963753 260 CZ C sp2 12.507 17.1779995
58.0309982 261 NH1 N sp2 12.6090002 17.2649994 56.7099991 262 HH12 H sp3
12.9041653 18.1310215 56.2822342 263 HH11 H sp3 12.3914232 16.4651566
56.1329308 264 NH2 N sp2 12.1190004 16.0389996 58.5900002 265 HH21 H sp3
11.9019499 15.2404747 58.01091 266 HH22 H sp3 12.0406885 15.9704714
59.5946236 267 N N sp2 17.7259998 23.5160007 57.7060013 268 H H sp3
17.0006924 24.2030296 57.8543892 269 CA C sp3 19.053 23.967 57.277 270 C
C sp2 19.7719994 24.7409992 58.3730011 271 O O sp2 19.1739998 25.5830002
59.0569992 272 CB C sp3 18.978 24.841 56.012 273 CG C sp3 18.555 24.212
54.692 274 CD1 C sp3 18.346 25.28 53.606 275 CD2 C sp3 19.573 23.175
54.22 276 N N sp2 21.0620003 24.4610004 58.5200005 277 H H sp3
21.4573364 23.7117157 57.9701042 278 CA C sp3 21.932 25.182 59.435 279 C
C sp2 23.0939999 25.7779999 58.644001 280 O O sp2 23.9370003 25.0429993
58.1259995 281 CB C sp3 22.4570007 24.2310009 60.5099983 282 OG O sp3
22.5919991 24.8929996 61.7470016 283 HG H sp3 22.9228554 24.2547474
62.383213 284 N N sp2 23.1450005 27.1030006 58.5550003 285 H H sp3
22.5165215 27.6614437 59.1146927 286 CA C sp3 24.096 27.77 57.66 287 C C
sp2 25.4969997 27.9039993 58.2389984 288 O O sp2 25.6679993 28.2369995
59.4129982 289 CB C sp3 23.557 29.133 57.206 290 CG C sp2 22.2099991
29.052 56.5429993 291 CD1 C sp2 21.073 29.5240002 57.1910019 292 CD2 C
sp2 22.0709991 28.4820004 55.2840004 293 CE1 C sp2 19.8250008 29.4430008
56.5880013 294 CE2 C sp2 20.8269997 28.3889999 54.6749992 295 CZ C sp2
19.6989994 28.8770008 55.3250008 296 N N sp2 26.4899998 27.6389999
57.3959999 297 H H sp3 26.2619247 27.3683605 56.4500427 298 CA C sp3
27.888 27.722 57.777 299 C C sp2 28.6520004 28.7779999 57.0050011 300 O
O sp2 28.125 29.8649998 56.7340012 301 N N sp2 29.8889999 28.448
56.6450005 302 H H sp3 30.1927319 27.4938183 56.7768517 303 CA C sp3
30.827 29.407 56.067 304 C C sp2 30.4780006 29.8110008 54.6380005 305 O
O sp2 29.8439999 29.0550003 53.901001 306 CB C sp3 32.27 28.884 56.15
307 CG C sp3 32.621 27.772 55.164 308 CD C sp3 34.088 27.375 55.269 309
CE C sp3 34.5 26.4750004 54.1170006 310 NZ N sp3 35.7120018 25.6650009
54.4239998 311 HZ3 H sp3 36.4861832 26.2810974 54.6268883 312 HZ1 H sp3
35.9412346 25.0871544 53.6279831 313 HZ2 H sp3 35.5302887 25.077589
55.2252655 314 N N sp2 30.8990002 31.0139999 54.2659988 315 H H sp3
31.3675022 31.5963745 54.9452972 316 CA C sp3 30.711 31.525 52.917 317 C
C sp2 31.6949997 30.8689995 51.9510002 318 O O sp2 32.9080009 30.8390007
52.1940002 319 CB C sp3 30.8439999 33.0600014 52.9099998 320 OG1 O sp3
29.7660007 33.6230011 53.6650009 321 HG1 H sp3 29.8501835 34.5783844
53.623127 322 CG2 C sp3 30.615 33.627 51.513 323 N N sp2 31.1490002
30.3330002 50.8639984 324 H H sp3 30.1481667 30.3945503 50.7429924 325
CA C sp3 31.938 29.66 49.84 326 C C sp2 32.1539993 30.5639992 48.6300011
327 O O sp2 33.0480003 30.3260002 47.8160019 328 CB C sp3 31.255 28.355
49.426 329 CG C sp3 31.074 27.31 50.531 330 CD1 C sp3 30.181 26.192
50.029 331 CD2 C sp3 32.421 26.756 50.983 332 N N sp2 31.323 31.5949993
48.519001 333 H H sp3 30.5925217 31.7057896 49.2076416 334 CA C sp3
31.424 32.568 47.447 335 C C sp2 30.3530006 33.6269989 47.6020012 336 O
O sp2 29.2719994 33.3429985 48.1100006 337 N N sp2 30.6539993 34.8470001
47.1720009 338 H H sp3 31.5551147 35.0167198 46.7485733 339 CA C sp3
29.702 35.947 47.302 340 C C sp2 29.8390007 36.9659996 46.1850014 341 O
O sp2 30.9440002 37.3670006 45.8240013 342 CB C sp3 29.847 36.629 48.664
343 N N sp2 28.6970005 37.3619995 45.6380005 344 H H sp3 27.8436012
36.8913879 45.9032097 345 CA C sp3 28.625 38.443 44.675 346 C C sp2
27.7970009 39.5670013 45.2649994 347 O O sp2 27.5340004 39.5800018
46.4700012 348 N N sp2 27.3729992 40.4910011 44.4080009 349 H H sp3
27.5999374 40.3837128 43.4296913 350 CA C sp3 26.592 41.656 44.822 351 C
C sp2 25.2360001 41.2939987 45.4220009 352 O O sp2 24.8460007 41.8359985
46.4580002 353 CB C sp3 26.415 42.611 43.648 354 N N sp2 24.5249996
40.3730011 44.7770004 355 H H sp3 24.9441357 39.8787727 44.0022964 356
CA C sp3 23.149 40.06 45.165 357 C C sp2 22.9650002 38.6489983
45.6990013 358 O O sp2 21.8929996 38.3050003 46.1990013 359 CB C sp3
22.199 40.3 43.988 360 CG C sp2 22.1889992 41.7210007 43.4980011 361 CD1
C sp2 21.6849995 42.7439995 44.2970009 362 CD2 C sp2 22.691 42.0359993
42.2410011 363 CE1 C sp2 21.6800003 44.0629997 43.8470001 364 CE2 C sp2
22.6900005 43.3549995 41.7809982 365 CZ C sp2 22.184 44.3660011
42.5870018 366 N N sp2 24.0100002 37.8349991 45.5960007 367 H H sp3
24.8782997 38.1865196 45.2183876 368 CA C sp3 23.924 36.45 46.017 369 C
C sp2 25.1860008 35.9309998 46.6629982 370 O O sp2 26.2619991 36.5149994
46.5180016 371 N N sp2 25.0410004 34.8219986 47.3800011 372 H H sp3
24.1166306 34.4304543 47.4910545 373 CA C sp3 26.165 34.154 48.009 374 C
C sp2 25.9120007 32.6559982 48.1069984 375 O O sp2 24.7639999 32.2120018
48.1599998 376 CB C sp3 26.463 34.76 49.395 377 CG C sp3 25.42 34.493
50.472 378 CD C sp3 25.53 35.493 51.628 379 CE C sp3 26.7019997
35.1720009 52.5419998 380 NZ N sp3 26.4810009 35.6629982 53.9410019 381
HZ3 H sp3 26.3571568 36.6653214 53.9304085 382 HZ1 H sp3 27.2815914
35.4286804 54.5104256 383 HZ2 H sp3 25.6553497 35.2258148 54.3247604 384
N N sp2 26.9890003 31.882 48.1110001 385 H H sp3 27.89394 32.2856331
47.91539 386 CA C sp3 26.883 30.457 48.394 387 C C sp2 27.4969997
30.1949997 49.7519989 388 O O sp2 28.5909996 30.6790009 50.0460014 389
CB C sp3 27.541 29.589 47.294 390 CG1 C sp3 27.527 28.106 47.683 391 CG2
C sp3 26.806 29.781 45.976 392 N N sp2 26.7849998 29.4370003 50.5810013
393 H H sp3 25.8654671 29.1269569 50.3009453 394 CA C sp3 27.303 29.045
51.883 395 C C sp2 27.3029995 27.5359993 52.0460014 396 O O sp2
26.4839993 26.8320007 51.4519997 397 CB C sp3 26.51 29.69 53.066 398 CG1
C sp3 26.411 31.204 52.909 399 CG2 C sp3 25.126 29.062 53.216 400 N N
sp2 28.2360001 27.0440006 52.8460007 401 H H sp3 28.9880161 27.6418095
53.1577644 402 CA C sp3 28.197 25.66 53.283 403 C C sp2 27.0839996
25.566 54.3160019 404 O O sp2 26.8560009 26.5130005 55.0569992 405 CB C
sp3 29.535 25.262 53.902 406 CG C sp3 29.6730003 23.7709999 54.1679993
407 CD C sp2 31.0470009 23.382 54.6650009 408 OE1 O sp2 31.9880009
24.184 54.5130005 409 OE2 O sp3 31.1870003 22.2630005 55.2010002 410 N N
sp2 26.3799992 24.4430008 54.3610001 411 H H sp3 26.5826683 23.6967735
53.7112541 412 CA C sp3 25.31 24.279 55.348 413 C C sp2 25.0939999
22.8150005 55.6629982 414 O O sp2 25.6660004 21.9470005 55.0110016 415
CB C sp3 24.011 24.909 54.854 416 N N sp2 24.2859993 22.5580006
56.6899986 417 H H sp3 23.9586678 23.3281689 57.2555046 418 CA C sp3
23.857 21.209 57.028 419 C C sp2 22.3589993 21.0849991 56.7659988 420 O
O sp2 21.5739994 21.9599991 57.144001 421 CB C sp3 24.1700001 20.9179993
58.5079994 422 OG1 O sp3 25.5860004 20.9969997 58.7140007 423 HG1 H sp3
25.884985 20.1338367 59.0092239 424 CG2 C sp3 23.832 19.469 58.868 425 N
N sp2 21.9699993 19.993 56.1220016 426 H H sp3 22.6685963 19.3287621
55.8205833 427 CA C sp3 20.568 19.72 55.835 428 C C sp2 20.1340008
18.4589996 56.5709991 429 O O sp2 20.8889999 17.5 56.6269989 430 CB C
sp3 20.363 19.565 54.339 431 N N sp2 18.9279995 18.4790001 57.1389999
432 H H sp3 18.3503113 19.2991829 57.0220528 433 CA C sp3 18.407 17.357
57.927 434 C C sp2 17.2759991 16.6359997 57.2330017 435 O O sp2
16.2719994 17.2439995 56.8650017 436 CB C sp3 17.968 17.824 59.312 437
CG C sp2 19.1490002 18.2259998 60.1329994 438 CD1 C sp2 19.9139996
17.2670002 60.8009987 439 CD2 C sp2 19.5429993 19.5540009 60.2019997 440
CE1 C sp2 21.0209999 17.6329994 61.5340004 441 CE2 C sp2 20.6450005
19.9300003 60.9339981 442 CZ C sp2 21.382 18.9669991 61.5909996 443 OH O
sp3 22.4759998 19.3369999 62.3209991 444 HH H sp3 22.9402542 18.6148472
62.7506065 445 N N sp2 17.4580002 15.3280001 57.0620003 446 H H sp3
18.3022346 14.902318 57.4171906 447 CA C sp3 16.485 14.494 56.383 448 C
C sp2 16.2770004 14.8879995 54.9379997 449 O O sp2 15.1719999 14.7460003
54.4070015 450 N N sp2 17.3339996 15.401 54.3100014 451 H H sp3
18.1986065 15.5162716 54.8191833 452 CA C sp3 17.279 15.8 52.912 453 C C
sp2 17.2259998 14.573 52.0079994 454 O O sp2 16.3759995 14.4899998
51.1240005 455 CB C sp3 18.465 16.704 52.551 456 CG C sp3 18.525 17.321
51.148 457 CD1 C sp3 17.246 18.062 50.771 458 CD2 C sp3 19.709 18.249
51.063 459 N N sp2 18.1289997 13.6239996 52.2410011 460 H H sp3
18.8416119 13.78407 52.9386101 461 CA C sp3 18.117 12.354 51.513 462 C C
sp2 17.7229996 11.1920004 52.4280014 463 O O sp2 17.0079994 10.2810001
52.007 464 CB C sp3 19.478 12.081 50.801 465 CG1 C sp3 20.657 12.232
51.768 466 CG2 C sp3 19.648 12.997 49.592 467 CD1 C sp3 21.555 11.014
51.836 468 N N sp2 18.1849995 11.25 53.6769981 469 H H sp3 18.7462463
12.0468588 53.9417992 470 CA C sp3 17.924 10.224 54.684 471 C C sp2
17.3220005 10.8800001 55.9280014 472 O O sp2 17.8540001 11.875
56.4220009 473 CB C sp3 19.224 9.498 55.035 474 CG C sp3 19.047 8.16
55.741 475 CD C sp3 20.303 7.304 55.616 476 CE C sp3 21.2080002
7.4439998 56.8370018 477 NZ N sp3 22.3339996 6.4660001 56.8170013 478
HZ3 H sp3 21.9636898 5.5263944 56.8064651 479 HZ1 H sp3 22.9053116
6.5935106 57.6400719 480 HZ2 H sp3 22.895462 6.61585 55.990921 481 N N
sp2 16.2329998 10.2980003 56.4329987 482 H H sp3 15.9754982 9.3860359
56.0835533 483 CA C sp3 15.385 10.908 57.47 484 C C sp2 16.0960007
11.4359999 58.7260017 485 O O sp2 15.8769999 12.5819998 59.1290016 486
CB C sp3 14.2580004 9.9499998 57.8720016 487 OG O sp3 13.1140003
10.6689997 58.2980003 488 HG H sp3 12.4407454 10.0279016 58.5374184 489
N N sp2 16.9279995 10.6040001 59.3460007 490 H H sp3 17.066082 9.6748323
58.9749451 491 CA C sp3 17.647 11.007 60.554 492 C C sp2 19.1459999
11.1540003 60.2859993 493 O O sp2 19.9829998 10.6330004 61.0320015 494
CB C sp3 17.382 10.0220003 61.7019997 495 CG C sp2 15.967 10.1300001
62.257 496 OD1 O sp2 15.4530001 11.2629995 62.4039993 497 OD2 O sp3
15.2919998 9.1280003 62.5830002 498 N N sp2 19.4740009 11.8719997
59.2140007 499 H H sp3 18.738781 12.2765017 58.6519203 500 CA C sp3
20.861 12.092 58.827 501 C C sp2 21.1529999 13.5600004 58.5159988 502 O
O sp2 20.4559994 14.1890001 57.7179985 503 CB C sp3 21.231 11.212 57.64
504 N N sp2 22.1779995 14.0939999 59.1749992 505 H H sp3 22.5787239
13.5790377 59.9459305 506 CA C sp3 22.745 15.387 58.832 507 C C sp2
23.6369991 15.1990004 57.6170006 508 O O sp2 24.4060001 14.2379999
57.5429993 509 CB C sp3 23.553 15.936 59.987 510 N N sp2 23.5209999
16.0939999 56.6469994 511 H H sp3 22.8037872 16.8034592 56.6956978 512
CA C sp3 24.43 16.052 55.511 513 C C sp2 24.868 17.4540005 55.1450005
514 O O sp2 24.0979996 18.4050007 55.2540016 515 CB C sp3 23.81 15.324
54.315 516 CG C sp3 22.7900009 16.1219997 53.5340004 517 SD S sp3
22.3789997 15.3730001 51.9570007 518 CE C sp3 23.7549992 15.8629999
50.9830017 519 N N sp2 26.1219997 17.5750008 54.7410011 520 H H sp3
26.719389 16.7607555 54.7257347 521 CA C sp3 26.653 18.856 54.32 522 C C
sp2 26.1779995 19.1310005 52.9029999 523 O O sp2 26.1790009 18.2490005
52.0419998 524 CB C sp3 28.1849995 18.8490009 54.3989983 525 OG1 O sp3
28.5769997 18.6259995 55.7610016 526 HG1 H sp3 29.0640812 19.3998928
56.0532951 527 CG2 C sp3 28.746 20.222 54.094 528 N N sp2 25.7420006
20.3630009 52.6930008 529 H H sp3 25.7426891 21.0162811 53.4632759 530
CA C sp3 25.261 20.813 51.393 531 C C sp2 25.8509998 22.1819992
51.1010017 532 O O sp2 26.4960003 22.7810001 51.9669991 533 CB C sp3
23.709 20.894 51.348 534 CG1 C sp3 23.089 19.514 51.488 535 CG2 C sp3
23.159 21.852 52.418 536 N N sp2 25.6620007 22.6520004 49.8699989 537 H
H sp3 25.321106 22.0253754 49.154995 538 CA C sp3 25.93 24.037 49.521
539 C C sp2 24.5930004 24.7040005 49.2840004 540 O O sp2 23.6709995
24.0860004 48.7470016 541 CB C sp3 26.803 24.123 48.272 542 N N sp2
24.4850006 25.9650002 49.6959991 543 H H sp3 25.2922668 26.4209423
50.0966682 544 CA C sp3 23.24 26.704 49.586 545 C C sp2 23.5079994
28.0470009 48.9290009 546 O O sp2 24.3400002 28.8190002 49.4049988 547
CB C sp3 22.597 26.942 50.974 548 CG1 C sp3 21.377 27.839 50.856 549 CG2
C sp3 22.21 25.615 51.631 550 N N sp2 22.7940006 28.3209991 47.8450012
551 H H sp3 22.1763611 27.6153793 47.4698753 552 CA C sp3 22.88 29.616
47.183 553 C C sp2 21.6650009 30.4120007 47.5629997 554 O O sp2
20.5340004 29.9619999 47.394001 555 CB C sp3 22.95 29.477 45.663 556 CG
C sp3 23.366 30.767 44.954 557 CD C sp3 23.356 30.611 43.436 558 CE C
sp3 24.6040001 29.9230003 42.9300003 559 NZ N sp3 24.6369991 29.9389992
41.4469986 560 HZ3 H sp3 23.826067 29.4564381 41.0869675 561 HZ1 H sp3
25.4748573 29.476717 41.123909 562 HZ2 H sp3 24.6325436 30.8947372
41.1204338 563 N N sp2 21.9109993 31.6140003 48.0579987 564 H H sp3
22.863306 31.9481449 48.0975189 565 CA C sp3 20.839 32.461 48.545 566 C
C sp2 21.0130005 33.8759995 48.0589981 567 O O sp2 22.1289997 34.3339996
47.7980003 568 CB C sp3 20.821 32.45 50.07 569 CG C sp3 22.0100002
33.1489983 50.6860008 570 SD S sp3 22.1149998 32.9029999 52.4389992 571
CE C sp3 22.2040005 31.1380005 52.5629997 572 N N sp2 19.8920002
34.5719986 47.9360008 573 H H sp3 19.0032864 34.0983124 48.0128517 574
CA C sp3 19.918 35.99 47.695 575 C C sp2 20.1949997 36.6669998
49.0219994 576 O O sp2 19.7049999 36.230999 50.0719986 577 CB C sp3
18.569 36.458 47.156 578 CG C sp3 18.431 36.938 45.711 579 CD1 C sp3
18.896 35.912 44.701 580 CD2 C sp3 16.978 37.318 45.468 581 N N sp2
21.0079994 37.7120018 48.9650002 582 H H sp3 21.5275402 37.8828201
48.1158829 583 CA C sp3 21.174 38.618 50.086 584 C C sp2 19.8850002
39.4360008 50.2099991 585 O O sp2 19.1609993 39.5950012 49.2190018 586
CB C sp3 22.375 39.533 49.838 587 CG C sp3 23.72 38.867 50.093 588 CD C
sp3 24.741 39.255 49.039 589 CE C sp3 26.1569996 39.1339989 49.5730019
590 NZ N sp3 26.9890003 40.3149986 49.2140007 591 HZ3 H sp3 27.0365372
40.4002914 48.2087326 592 HZ1 H sp3 27.9203739 40.196331 49.586235 593
HZ2 H sp3 26.5746002 41.1496849 49.6034508 594 N N sp2 19.5769997
39.9280014 51.4140015 595 CA C sp3 18.441 40.842 51.622 596 C C sp2
18.375 42.0159988 50.6329994 597 O O sp2 17.2770004 42.5209999
50.3709984 598 CB C sp3 18.685 41.373 53.035 599 CG C sp3 19.398 40.266
53.727 600 CD C sp3 20.26 39.608 52.683 601 N N sp2 19.5219994
42.4259987 50.0900002 602 H H sp3 20.3690948 41.9184265 50.301899 603 CA
C sp3 19.599 43.586 49.197 604 C C sp2 19.3209991 43.2680016 47.7210007
605 O O sp2 19.4979992 44.125 46.8499985 606 CB C sp3 20.9650002
44.262001 49.3330002 607 OG O sp3 21.927 43.637001 48.5009995 608 HG H
sp3 21.6189537 43.7110367 47.5947838 609 N N sp2 18.8929996 42.0429993
47.4379997 610 H H sp3 18.7645912 41.3727303 48.1825485 611 CA C sp3
18.607 41.658 46.061 612 C C sp2 17.1580009 41.9589996 45.6819992 613 O
O sp2 16.2619991 41.9609985 46.5330009 614 CB C sp3 18.932 40.214 45.838
615 N N sp2 16.9489994 42.2019997 44.3919983 616 H H sp3 17.7256088
42.1156235 43.7520638 617 CA C sp3 15.65 42.587 43.862 618 C C sp2
14.9350004 41.4000015 43.2150002 619 O O sp2 15.5059996 40.3089981
43.0820007 620 CB C sp3 15.822 43.721 42.843 621 CG C sp2 16.8729992
44.7220001 43.2200012 622 ND1 N sp2 16.6650009 45.6959991 44.1739998 623
HD1 H sp3 15.8114061 45.8276901 44.6975784 624 CD2 C sp2 18.1389999
44.8989983 42.7709999 625 CE1 C sp2 17.757 46.4300003 44.2960014 626 NE2
N sp2 18.6669998 45.9659996 43.4580002 627 HE2 H sp3 19.5996742
46.335537 43.3411293 628 N N sp2 13.684 41.6209984 42.8170013 629 H H
sp3 13.2674007 42.5206833 43.009655 630 CA C sp3 12.886 40.616 42.112
631 C C sp2 13.6289997 40.0299988 40.9099998 632 O O sp2 13.5609999
38.8219986 40.6629982 633 CB C sp3 11.533 41.2 41.682 634 CG C sp3
10.503 40.299 40.984 635 CD1 C sp3 10.059 39.15 41.889 636 CD2 C sp3
9.302 41.115 40.528 637 N N sp2 14.349 40.882 40.1780014 638 H H sp3
14.3558311 41.8603325 40.4288368 639 CA C sp3 15.127 40.44 39.025 640 C
C sp2 16.0790005 39.3160019 39.3989983 641 O O sp2 16.2320004 38.3440018
38.6479988 642 CB C sp3 15.9119997 41.625 38.4169998 643 OG1 O sp3
14.9809999 42.6010017 37.9379997 644 HG1 H sp3 15.1045198 42.6788673
36.9891701 645 CG2 C sp3 16.643 41.195 37.151 646 N N sp2 16.7110004
39.4449997 40.5629997 647 H H sp3 16.5157108 40.2431831 41.1502533 648
CA C sp3 17.682 38.449 41.002 649 C C sp2 16.9860001 37.2010002
41.5200005 650 O O sp2 17.4820004 36.0890007 41.3440018 651 CB C sp3
18.629 39.03 42.052 652 CG C sp3 19.7000008 39.9329987 41.4609985 653 CD
C sp2 19.2189999 41.3600006 41.2669983 654 OE1 O sp2 19.5699997
41.973999 40.243 655 OE2 O sp3 18.4860001 41.862999 42.1380005 656 N N
sp2 15.8290005 37.3779984 42.1469994 657 H H sp3 15.4886923 38.3117981
42.3267593 658 CA C sp3 15.048 36.218 42.577 659 C C sp2 14.592
35.3979988 41.3720016 660 O O sp2 14.665 34.1699982 41.3849983 661 CB C
sp3 13.855 36.641 43.433 662 CG C sp3 13.349 35.521 44.311 663 CD C sp3
11.8579998 35.3300018 44.2659988 664 NE N sp2 11.4469995 34.1399994
45.0079994 665 HE H sp3 11.9707632 33.8973274 45.8367844 666 CZ C sp2
10.4320002 33.3569984 44.6660004 667 NH1 N sp2 9.7119999 33.6230011
43.5810013 668 HH12 H sp3 9.9339466 34.4277 43.0124092 669 HH11 H sp3
8.9428968 33.020443 43.325058 670 NH2 N sp2 10.1370001 32.2970009
45.4119987 671 HH21 H sp3 9.3673592 31.6961212 45.1537437 672 HH22 H sp3
10.6825066 32.0925179 46.2370529 673 N N sp2 14.1370001 36.0849991
40.3289986 674 H H sp3 14.0383968 37.0870438 40.408268 675 CA C sp3
13.775 35.435 39.071 676 C C sp2 14.9460001 34.6590004 38.4780006 677 O
O sp2 14.7659998 33.5419998 38.0040016 678 CB C sp3 13.28 36.464 38.053
679 CG C sp3 11.8909998 37.0099983 38.3400002 680 CD C sp2 11.6490002
38.3510017 37.6689987 681 OE1 O sp2 12.5930004 38.8969994 37.0579987 682
OE2 O sp3 10.5159998 38.8650017 37.7599983 683 N N sp2 16.1359997 35.257
38.519001 684 H H sp3 16.2059174 36.1746597 38.93507 685 CA C sp3 17.342
34.633 37.984 686 C C sp2 17.684 33.382 38.7770004 687 O O sp2
18.0599995 32.3540001 38.1980019 688 CB C sp3 18.506 35.615 38.013 689 N
N sp2 17.5529995 33.4679985 40.0999985 690 H H sp3 17.2366199 34.3329582
40.5145454 691 CA C sp3 17.862 32.324 40.961 692 C C sp2 16.8490009
31.2029991 40.7439995 693 O O sp2 17.2199993 30.0230007 40.6749992 694
CB C sp3 17.929 32.753 42.43 695 CG C sp3 18.373 31.7 43.448 696 CD1 C
sp3 19.731 31.078 43.076 697 CD2 C sp3 18.424 32.328 44.834 698 N N sp2
15.5780001 31.5709991 40.6160011 699 H H sp3 15.3296919 32.5414505
40.7451172 700 CA C sp3 14.533 30.604 40.293 701 C C sp2 14.7700005
29.9759998 38.9249992 702 O O sp2 14.5719995 28.7700005 38.7439995 703
CB C sp3 13.144 31.251 40.35 704 CG C sp3 12.6520004 31.5820007
41.7630005 705 SD S sp3 12.5270004 30.1480007 42.8709984 706 CE C sp3
11.4020004 29.0750008 41.9669991 707 N N sp2 15.1940002 30.7919998
37.9599991 708 H H sp3 15.2860231 31.7802944 38.1468315 709 CA C sp3
15.527 30.274 36.636 710 C C sp2 16.6690006 29.2619991 36.6910019 711 O
O sp2 16.5799999 28.2029991 36.0750008 712 CB C sp3 15.8570004
31.4090004 35.6790009 713 OG O sp3 14.6599998 32.0550003 35.2830009 714
HG H sp3 14.2388172 32.3967056 36.0751152 715 N N sp2 17.7229996
29.5979996 37.4370003 716 H H sp3 17.7374535 30.5069637 37.8770866 717
CA C sp3 18.864 28.694 37.642 718 C C sp2 18.4239998 27.3829994
38.2939987 719 O O sp2 18.8850002 26.2970009 37.9129982 720 CB C sp3
19.94 29.374 38.493 721 CG C sp3 21.1110001 28.4659996 38.8440018 722 CD
C sp2 22.2159996 29.1749992 39.5970001 723 OE1 O sp2 23.3810005
28.7549992 39.4560013 724 OE2 O sp3 21.9300003 30.1469994 40.3230019 725
N N sp2 17.5340004 27.493 39.2719994 726 H H sp3 17.2438183 28.4150734
39.5647049 727 CA C sp3 16.961 26.333 39.938 728 C C sp2 16.2280006
25.4440002 38.9239998 729 O O sp2 16.4179993 24.2320004 38.9109993 730
CB C sp3 16.023 26.783 41.075 731 CG C sp3 15.097 25.783 41.771 732 CD1
C sp3 15.874 24.668 42.44 733 CD2 C sp3 14.231 26.494 42.803 734 N N sp2
15.4160004 26.0569992 38.0579987 735 H H sp3 15.3291388 27.0628033
38.0882263 736 CA C sp3 14.651 25.302 37.068 737 C C sp2 15.5550003
24.6609993 36.0139999 738 O O sp2 15.2790003 23.5529995 35.5419998 739
CB C sp3 13.613 26.202 36.391 740 CG C sp3 12.54 26.737 37.324 741 CD C
sp3 11.942 27.992 36.703 742 CE C sp3 10.6929998 28.4470005 37.4179993
743 NZ N sp3 10.0740004 29.5310001 36.6100006 744 HZ3 H sp3 10.7250385
30.2979813 36.5206261 745 HZ1 H sp3 9.2337456 29.854229 37.0678139 746
HZ2 H sp3 9.8427706 29.1770782 35.6927376 747 N N sp2 16.6289997
25.3619995 35.6500015 748 H H sp3 16.7663479 26.2835026 36.039959 749 CA
C sp3 17.616 24.839 34.703 750 C C sp2 18.2999992 23.6049995 35.2830009
751 O O sp2 18.4060001 22.5779991 34.6080017 752 CB C sp3 18.643 25.925
34.301 753 CG1 C sp3 19.88 25.321 33.626 754 CG2 C sp3 17.976 26.931
33.389 755 N N sp2 18.7329998 23.6970005 36.5400009 756 H H sp3
18.6220398 24.5679054 37.0393105 757 CA C sp3 19.365 22.563 37.21 758 C
C sp2 18.4139996 21.3770008 37.2939987 759 O O sp2 18.816 20.2390003
37.0709991 760 CB C sp3 19.847 22.946 38.61 761 CG C sp3 21.163 23.715
38.741 762 CD1 C sp3 21.361 24.114 40.194 763 CD2 C sp3 22.348 22.88
38.253 764 N N sp2 17.1509991 21.6529999 37.6069984 765 H H sp3
16.8939686 22.606308 37.8196983 766 CA C sp3 16.128 20.615 37.651 767 C
C sp2 15.9510002 19.9580002 36.2820015 768 O O sp2 15.8760004 18.7310009
36.1759987 769 CB C sp3 14.802 21.1940002 38.1409988 770 OG O sp3
13.8760004 20.1509991 38.3720016 771 HG H sp3 13.1204529 20.3014698
37.799202 772 N N sp2 15.8999996 20.7849998 35.2420006 773 H H sp3
15.9224415 21.7803726 35.4117966 774 CA C sp3 15.813 20.311 33.867 775 C
C sp2 17.0090008 19.4239998 33.5079994 776 O O sp2 16.8349991 18.3670006
32.901001 777 CB C sp3 15.703 21.501 32.905 778 CG C sp2 16.0380001
21.1830006 31.4669991 779 CD1 C sp2 17.2290001 21.6380005 30.8920002 780
CD2 C sp2 15.1669998 20.4220009 30.6790009 781 CE1 C sp2 17.5489998
21.3419991 29.5709991 782 CE2 C sp2 15.4750004 20.1219997 29.3600006 783
CZ C sp2 16.6679993 20.5869999 28.8120003 784 OH O sp3 16.9669991
20.2919998 27.5090008 785 HH H sp3 17.8036289 20.6430016 27.1952438 786
N N sp2 18.2119999 19.8430004 33.8989983 787 H H sp3 18.2915382
20.6916065 34.4408875 788 CA C sp3 19.422 19.09 33.554 789 C C sp2
19.4319992 17.7329998 34.2290001 790 O O sp2 19.8950005 16.7509995
33.6590004 791 CB C sp3 20.684 19.864 33.938 792 CG C sp3 20.975 21.095
33.077 793 CD1 C sp3 22.17 21.842 33.638 794 CD2 C sp3 21.187 20.739
31.611 795 N N sp2 18.8959999 17.6830006 35.4399986 796 H H sp3
18.4937592 18.5179977 35.8413467 797 CA C sp3 18.879 16.451 36.194 798 C
C sp2 20.1959991 16.2859993 36.9109993 799 O O sp2 21.0879993 17.1380005
36.8240013 800 N N sp2 20.3330002 15.1689997 37.6069984 801 H H sp3
19.6267395 14.4487686 37.5563774 802 CA C sp3 21.501 14.986 38.441 803 C
C sp2 22.4589996 13.9890003 37.8209991 804 O O sp2 22.0760002 12.875
37.4659996 805 CB C sp3 21.072 14.634 39.868 806 CG C sp2 20.5790005
15.8570004 40.6349983 807 OD1 O sp2 20.7900009 16.9960003 40.2070007 808
ND2 N sp2 19.9220009 15.6309996 41.7659988 809 HD22 H sp3 19.7704296
14.6835232 42.0813026 810 HD21 H sp3 19.5736523 16.4065113 42.3112869
811 N N sp2 23.7029991 14.434 37.651001 812 H H sp3 23.9642296
15.3144188 38.0713844 813 CA C sp3 24.7 13.704 36.885 814 C C sp2
26.0359993 13.7229996 37.5810013 815 O O sp2 26.3059998 14.5860004
38.4140015 816 CB C sp3 24.804 14.283 35.471 817 CG C sp2 23.5599995
14.0760002 34.6739998 818 CD2 C sp2 22.4960003 14.9519997 34.7169991 819
ND1 N sp2 23.1749992 13.052 33.8769989 820 HD2 H sp3 23.7571411
12.1760693 33.6315231 821 NE2 N sp2 21.5170002 14.4840002 33.9659996 822
HE1 H sp3 20.5597534 14.9584799 33.8080559 823 CE1 C sp2 21.9069996
13.3360004 33.4399986 824 N N sp2 26.875 12.7539997 37.2369995 825 H H
sp3 26.6120605 12.1134529 36.5017014 826 CA C sp3 28.162 12.591 37.891
827 C C sp2 29.0249996 13.8450003 37.7900009 828 O O sp2 29.7810001
14.1490002 38.7029991 829 CB C sp3 28.901 11.387 37.298 830 CG C sp3
30.1889992 11.0129995 38.0099983 831 SD S sp3 29.8740005 10.1929998
39.5779991 832 CE C sp3 29.4039993 8.5469999 39.0400009 833 N N sp2
28.9020004 14.5760002 36.6899986 834 H H sp3 28.1159401 14.4275618
36.0734138 835 CA C sp3 29.897 15.594 36.366 836 C C sp2 29.3400002
17.0109997 36.3219986 837 O O sp2 29.9890003 17.941 35.8330002 838 CB C
sp3 30.67 15.232 35.097 839 CG C sp2 31.6590004 14.1199999 35.3359985
840 OD1 O sp2 31.6940002 13.1400003 34.5950012 841 ND2 N sp2 32.4599991
14.2530003 36.3969994 842 HD22 H sp3 32.3957596 15.0765333 36.9781761
843 HD21 H sp3 33.1297684 13.5300102 36.6179008 844 N N sp2 28.1380005
17.1660004 36.8600006 845 H H sp3 27.6253662 16.350872 37.1647491 846 CA
C sp3 27.539 18.485 37.022 847 C C sp2 27.0639992 18.5610008 38.4589996
848 O O sp2 26.6690006 17.5489998 39.0379982 849 CB C sp3 26.363 18.668
36.032 850 CG1 C sp3 26.856 18.488 34.582 851 CG2 C sp3 25.71 20.051
36.204 852 CD1 C sp3 25.757 18.092 33.578 853 N N sp2 27.1040001
19.7539997 39.0449982 854 H H sp3 27.4892712 20.5450363 38.5490913 855
CA C sp3 26.592 19.926 40.406 856 C C sp2 25.1569996 19.3990002
40.4770012 857 O O sp2 24.3540001 19.632 39.5569992 858 CB C sp3 26.664
21.41 40.828 859 CG1 C sp3 26.114 21.604 42.228 860 CG2 C sp3 28.093
21.879 40.79 861 N N sp2 24.8610001 18.6720009 41.5579987 862 H H sp3
25.5684986 18.5639553 42.2706528 863 CA C sp3 23.561 18.022 41.764 864 C
C sp2 22.6509991 18.8780003 42.618 865 O O sp2 23.0119991 19.2490005
43.723999 866 CB C sp3 23.741 16.669 42.467 867 CG C sp2 24.0669994
15.5349998 41.5089989 868 OD1 O sp2 23.7380009 14.3719997 41.7770004 869
ND2 N sp2 24.7240009 15.8540001 40.4039993 870 HD22 H sp3 24.9730015
16.8162251 40.2244949 871 HD21 H sp3 24.9759769 15.1350203 39.740921 872
N N sp2 21.4699993 19.1730003 42.0880013 873 H H sp3 21.2906017
18.9133263 41.128582 874 CA C sp3 20.42 19.858 42.837 875 C C sp2
19.7929993 18.9090004 43.8530006 876 O O sp2 19.4890003 17.7539997
43.5369987 877 CB C sp3 19.359 20.357 41.864 878 CG C sp3 18.117 21.03
42.463 879 CD1 C sp3 18.495 22.304 43.188 880 CD2 C sp3 17.097 21.297
41.357 881 N N sp2 19.5919991 19.4060001 45.0719986 882 H H sp3
19.8171234 20.372839 45.2581177 883 CA C sp3 19.052 18.576 46.142 884 C
C sp2 17.7240009 19.0909996 46.6609993 885 O O sp2 16.9060001 18.3180008
47.1599998 886 CB C sp3 20.038 18.491 47.306 887 CG C sp3 21.377 17.816
46.978 888 CD1 C sp3 22.224 17.742 48.226 889 CD2 C sp3 21.174 16.417
46.389 890 N N sp2 17.5160007 20.3920002 46.5600014 891 H H sp3
18.2179546 20.9850693 46.1409187 892 CA C sp3 16.28 20.967 47.051 893 C
C sp2 16.2970009 22.4710007 46.9589996 894 O O sp2 17.2560005 23.059
46.473999 895 N N sp2 15.2220001 23.0949993 47.4210014 896 H H sp3
14.4454794 22.5565071 47.7775688 897 CA C sp3 15.151 24.544 47.419 898 C
C sp2 14.2329998 24.9860001 48.5270004 899 O O sp2 13.3800001 24.2199993
48.9720001 900 CB C sp3 14.638 25.063 46.077 901 N N sp2 14.4239998
26.2229996 48.9749985 902 H H sp3 15.2430258 26.7335682 48.6773148 903
CA C sp3 13.482 26.86 49.884 904 C C sp2 13.092 28.1560001 49.2190018
905 O O sp2 13.8690004 29.1119995 49.2109985 906 CB C sp3 14.1049995
27.1389999 51.2490005 907 SG S sp3 14.9449997 25.7210007 51.9900017 908
N N sp2 11.8979998 28.1760006 48.6409988 909 H H sp3 11.2616577
27.4044399 48.7819405 910 CA C sp3 11.494 29.302 47.803 911 C C sp2
10.4390001 30.1609993 48.4539986 912 O O sp2 10.1190004 31.2409992
47.9519997 913 CB C sp3 10.9589996 28.8299999 46.4410019 914 OG1 O sp3
9.7810001 28.0270004 46.6430016 915 HG1 H sp3 10.028511 27.2825947
47.1963501 916 CG2 C sp3 11.952 27.909 45.761 917 N N sp2 9.8839998
29.6709995 49.5530014 918 H H sp3 10.2072706 28.786932 49.9190865 919 CA
C sp3 8.819 30.381 50.242 920 C C sp2 9.1239996 30.4839993 51.7319984
921 O O sp2 9.948 29.7350006 52.2639999 922 CB C sp3 7.433 29.719 49.981
923 CG1 C sp3 7.426 28.255 50.425 924 CG2 C sp3 7.058 29.829 48.499 925
CD1 C sp3 6.046 27.658 50.483 926 N N sp2 8.4680004 31.4389992
52.3889999 927 H H sp3 7.8740201 32.0709496 51.8713837 928 CA C sp3
8.582 31.598 53.828 929 C C sp2 9.948 32.0400009 54.3059998 930 O O sp2
10.3409996 31.7539997 55.4370003 931 N N sp2 10.6700001 32.7350006
53.4399986 932 H H sp3 10.2762327 32.9474564 52.5345116 933 CA C sp3
12.006 33.2 53.75 934 C C sp2 12.7530003 33.5099983 52.4700012 935 O O
sp2 12.1949997 33.394001 51.375 936 N N sp2 14.0240002 33.887001
52.5970001 937 CA C sp3 14.863 34.18 51.429 938 C C sp2 14.9359999
32.9640007 50.5019989 939 O O sp2 15.0159998 31.8279991 50.9599991 940
CB C sp3 16.238 34.455 52.048 941 CG C sp3 15.953 34.846 53.458 942 CD C
sp3 14.762 34.041 53.864 943 N N sp2 14.8839998 33.2039986 49.2000008
944 H H sp3 14.8099079 34.1565971 48.8726273 945 CA C sp3 14.932 32.116
48.234 946 C C sp2 16.3080006 31.4669991 48.2560005 947 O O sp2
17.3290005 32.1559982 48.1679993 948 CB C sp3 14.5459995 32.6559982
46.8470001 949 OG1 O sp3 13.1739998 33.0699997 46.8969994 950 HG1 H sp3
13.1061935 33.7720642 47.5482368 951 CG2 C sp3 14.55 31.556 45.801 952 N
N sp2 16.3169994 30.1439991 48.4300003 953 H H sp3 15.4311428 29.6595917
48.4565773 954 CA C sp3 17.546 29.354 48.585 955 C C sp2 17.5429993
28.1609993 47.6409988 956 O O sp2 16.5139999 27.5149994 47.4539986 957
CB C sp3 17.69 28.819 50.026 958 CG C sp3 17.336 29.627 51.28 959 CD1 C
sp3 17.394 28.769 52.509 960 CD2 C sp3 18.261 30.824 51.427 961 N N sp2
18.7019997 27.8600006 47.0569992 962 H H sp3 19.490284 28.4784069
47.1845894 963 CA C sp3 18.866 26.664 46.239 964 C C sp2 19.9239998
25.7789993 46.8810005 965 O O sp2 21.0009995 26.2560005 47.2270012 966
CB C sp3 19.242 27.025 44.785 967 CG1 C sp3 19.471 25.772 43.95 968 CG2
C sp3 18.148 27.896 44.168 969 N N sp2 19.5970001 24.5009995 47.0579987
970 H H sp3 18.7206593 24.1683311 46.6818886 971 CA C sp3 20.453 23.562
47.773 972 C C sp2 21.0489998 22.5349998 46.8170013 973 O O sp2 20.323
21.8659992 46.0830002 974 CB C sp3 19.662 22.797 48.865 975 CG1 C sp3
18.816 23.74 49.72 976 CG2 C sp3 20.61 21.962 49.738 977 CD1 C sp3
17.695 23.016 50.456 978 N N sp2 22.3689995 22.4160004 46.8330002 979 H
H sp3 22.9209938 23.0552921 47.3868103 980 CA C sp3 23.035 21.371 46.059
981 C C sp2 23.9650002 20.5690002 46.9339981 982 O O sp2 24.1660004
20.8759995 48.1049995 983 CB C sp3 23.8740005 21.9459991 44.8950005 984
OG1 O sp3 24.9920006 22.6709995 45.4249992 985 HG1 H sp3 25.5071163
22.0610676 45.9581413 986 CG2 C sp3 23.079 22.95 44.053 987 N N sp2
24.5709991 19.5480003 46.3380013 988 H H sp3 24.2776318 19.2596169
45.4155731 989 CA C sp3 25.646 18.848 47 990 C C sp2 26.7490005
19.8330002 47.3569984 991 O O sp2 26.9009991 20.9020004 46.7299995 992
CB C sp3 26.208 17.767 46.091 993 CG C sp3 26.9090004 18.3190002
44.8639984 994 CD C sp2 27.3269997 17.2180004 43.9290009 995 OE1 O sp2
26.9230003 17.2630005 42.7519989 996 OE2 O sp3 28.0359993 16.2980003
44.3880005 997 N N sp2 27.5009995 19.4549999 48.3769989 998 H H sp3
27.2099857 18.650219 48.9134102 999 CA C sp3 28.718 20.133 48.765 1000 C
C sp2 29.8719997 19.3379993 48.1739998 1001 O O sp2 29.8509998
18.1000004 48.1959991 1002 CB C sp3 28.825 20.165 50.288 1003 CG C sp2
30.1539993 20.6739998 50.7989998 1004 CD1 C sp2 31.1359997 19.7889996
51.2410011 1005 CD2 C sp2 30.4260006 22.0429993 50.8419991 1006 CE1 C
sp2 32.3540001 20.2490005 51.7120018 1007 CE2 C sp2 31.6490002
22.5119991 51.3079987 1008 CZ C sp2 32.6030006 21.6089993 51.737999 1009
OH O sp3 33.8149986 22.059 52.2060013 1010 HH H sp3 33.7653275
22.6365852 52.971199 1011 N N sp2 30.8640003 20.0450001 47.6419983 1012
H H sp3 30.8332462 21.053093 47.6958885 1013 CA C sp3 32 19.401 46.98
1014 C C sp2 33.237999 19.5410004 47.8470001 1015 O O sp2 33.7919998
20.6259995 47.9869995 1016 CB C sp3 32.2210007 20.0020008 45.5970001
1017 SG S sp3 30.8740005 19.5919991 44.4630013 1018 N N sp2 33.6759987
18.4260006 48.4140015 1019 H H sp3 33.3541527 17.5337677 48.0669594 1020
CA C sp3 34.616 18.464 49.532 1021 C C sp2 35.9920006 19.0709991
49.2389984 1022 O O sp2 36.6800003 19.5090008 50.1689987 1023 CB C sp3
34.7649994 17.0760002 50.1479988 1024 SG S sp3 35.5309982 15.8900003
49.0449982 1025 N N sp2 36.3909988 19.1170006 47.9679985 1026 H H sp3
35.7964058 18.7412109 47.2431946 1027 CA C sp3 37.685 19.708 47.612 1028
C C sp2 37.5709991 21.1329994 47.098999 1029 O O sp2 38.5699997
21.7539997 46.7260017 1030 CB C sp3 38.414 18.834 46.591 1031 CG C sp2
38.7340012 17.4689999 47.1269989 1032 CD1 C sp2 39.5810013 17.3169994
48.223999 1033 CD2 C sp2 38.1949997 16.3250008 46.5419998 1034 CE1 C sp2
39.8769989 16.0669994 48.7280006 1035 CE2 C sp2 38.4900017 15.0609999
47.0369987 1036 CZ C sp2 39.3330002 14.9420004 48.1310005 1037 OH O sp3
39.6300011 13.6999998 48.6339989 1038 HH H sp3 40.2198715 13.6994505
49.3913956 1039 N N sp2 36.3450012 21.6399994 47.0769997 1040 H H sp3
35.5656395 21.0447159 47.3185272 1041 CA C sp3 36.089 23.015 46.719 1042
C C sp2 36.2799988 23.3069992 45.2480011 1043 O O sp2 36.1559982
22.4370003 44.3889999 1044 N N sp2 36.5800018 24.5639992 44.9580002 1045
H H sp3 36.7133751 25.2277603 45.707489 1046 CA C sp3 36.72 25.003
43.587 1047 C C sp2 38.0110016 24.4939995 42.9440002 1048 O O sp2
39.0699997 24.5009995 43.5730019 1049 CB C sp3 36.7949982 26.5179996
43.6710014 1050 CG C sp2 36.6209984 27.1709995 42.3600006 1051 OD1 O sp2
35.4819984 27.5809994 42.0690002 1052 OD2 O sp3 37.5670013 27.3339996
41.5699997 1053 N N sp2 37.9109993 24.0440006 41.6959991 1054 H H sp3
37.0357132 24.1430836 41.2018776 1055 CA C sp3 39.048 23.407 41.025 1056
C C sp2 40.2350006 24.3549995 40.8390007 1057 O O sp2 41.3860016
23.9290009 40.9370003 1058 CB C sp3 38.628 22.798 39.679 1059 CG C sp3
39.728 22.042 38.916 1060 CD1 C sp3 40.235 20.856 39.709 1061 CD2 C sp3
39.244 21.59 37.55 1062 N N sp2 39.9609985 25.632 40.5769997 1063 H H
sp3 39.0008926 25.9422531 40.5318489 1064 CA C sp3 41.045 26.584 40.355
1065 C C sp2 41.894001 26.6989994 41.6170006 1066 O O sp2 43.1139984
26.5690002 41.5559998 1067 CB C sp3 40.52 27.949 39.924 1068 CG C sp3
41.581 29.01 39.613 1069 CD1 C sp3 42.471 28.591 38.445 1070 CD2 C sp3
40.923 30.356 39.339 1071 N N sp2 41.243 26.9139996 42.757 1072 H H sp3
40.2419319 27.0475864 42.7462044 1073 CA C sp3 41.969 26.958 44.026 1074
C C sp2 42.6990013 25.6520004 44.3209991 1075 O O sp2 43.8289986
25.6730003 44.8180008 1076 CB C sp3 41.039 27.339 45.172 1077 CG C sp2
40.7849998 28.8269997 45.2280006 1078 OD1 O sp2 41.7039986 29.6289997
45.0499992 1079 ND2 N sp2 39.5410004 29.2099991 45.4710007 1080 HD22 H
sp3 38.8180046 28.5187759 45.6109505 1081 HD21 H sp3 39.3151054
30.193367 45.5164032 1082 N N sp2 42.0550003 24.5270004 44.0089989 1083
H H sp3 41.1185646 24.5856361 43.6351662 1084 CA C sp3 42.664 23.213
44.192 1085 C C sp2 43.9589996 23.0760002 43.3930016 1086 O O sp2
44.9869995 22.6539993 43.9360008 1087 CB C sp3 41.678 22.104 43.815 1088
CG C sp2 42.2249985 20.7150002 43.973999 1089 CD1 C sp2 42.769001
20.0359993 42.8810005 1090 CD2 C sp2 42.1860008 20.0769997 45.2080002
1091 CE1 C sp2 43.2630005 18.743 43.0180016 1092 CE2 C sp2 42.6809998
18.7849998 45.355999 1093 CZ C sp2 43.2220001 18.118 44.2550011 1094 N N
sp2 43.9099998 23.4300003 42.1100006 1095 H H sp3 43.0391235 23.7615204
41.7204285 1096 CA C sp3 45.09 23.348 41.257 1097 C C sp2 46.2280006
24.2210007 41.7900009 1098 O O sp2 47.3779984 23.7819996 41.8429985 1099
CB C sp3 44.745 23.744 39.819 1100 CG C sp3 43.809 22.791 39.065 1101
CD1 C sp3 43.285 23.481 37.829 1102 CD2 C sp3 44.472 21.468 38.696 1103
N N sp2 45.8930016 25.4500008 42.1790009 1104 H H sp3 44.9276733
25.738245 42.107151 1105 CA C sp3 46.876 26.397 42.707 1106 C C sp2
47.5180016 25.8959999 44.0029984 1107 O O sp2 48.7270012 26.0470009
44.1990013 1108 CB C sp3 46.249 27.778 42.9 1109 CG C sp3 46.09 28.528
41.592 1110 CD C sp3 45.1650009 29.7220001 41.6409988 1111 NE N sp2
45.0760002 30.3579998 40.3269997 1112 HE H sp3 45.505085 29.8810539
39.5469322 1113 CZ C sp2 44.4729996 31.5160007 40.0830002 1114 NH1 N sp2
44.4580002 32.0060005 38.8499985 1115 HH12 H sp3 44.9042969 31.4984894
38.0994339 1116 HH11 H sp3 44.0002823 32.8864899 38.6620293 1117 NH2 N
sp2 43.8839989 32.1889992 41.0649986 1118 HH21 H sp3 43.4277687
33.0690193 40.8712921 1119 HH22 H sp3 43.8923454 31.8207417 42.0054321
1120 N N sp2 46.7060013 25.2840004 44.8619995 1121 H H sp3 45.724575
25.213871 44.6339912 1122 CA C sp3 47.176 24.708 46.124 1123 C C sp2
48.0629997 23.4820004 45.8959999 1124 O O sp2 49.0340004 23.2619991
46.6290016 1125 CB C sp3 45.978 24.34 47.007 1126 CG C sp3 46.325 23.772
48.377 1127 CD C sp3 45.137001 23.6669998 49.3279991 1128 NE N sp2
44.1459999 22.6800003 48.8959999 1129 HE H sp3 43.3093185 23.0217323
48.4451294 1130 CZ C sp2 44.269001 21.3649998 49.0550003 1131 NH1 N sp2
45.3510017 20.8519993 49.6349983 1132 HH12 H sp3 46.0886383 21.462141
49.957058 1133 HH11 H sp3 45.4347076 19.8524418 49.7532196 1134 NH2 N
sp2 43.3050003 20.5559998 48.6349983 1135 HH21 H sp3 43.3951607
19.5573807 48.7563744 1136 HH22 H sp3 42.4809685 20.9387455 48.1938896
1137 N N sp2 47.7249985 22.6940002 44.8790016 1138 H H sp3 46.9662056
22.9769764 44.2754631 1139 CA C sp3 48.412 21.433 44.603 1140 C C sp2
49.5219994 21.5610008 43.5600014 1141 O O sp2 50.112999 20.5540009
43.1549988 1142 CB C sp3 47.404 20.356 44.177 1143 CG C sp3 46.423
19.956 45.268 1144 CD C sp3 46.678 18.543 45.764 1145 CE C sp3
46.9420013 18.5139999 47.257 1146 NZ N sp3 47.9500008 17.4750004
47.6049995 1147 HZ3 H sp3 47.6102676 16.5675278 47.3200874 1148 HZ1 H
sp3 48.1058769 17.478056 48.6028938 1149 HZ2 H sp3 48.8176537 17.6745853
47.1280937 1150 N N sp2 49.8100014 22.7929993 43.1419983 1151 H H sp3
49.3195648 23.5729942 43.5557442 1152 CA C sp3 50.81 23.06 42.106 1153 C
C sp2 52.1730003 22.4260006 42.4199982 1154 O O sp2 52.7890015
21.8190002 41.5419998 1155 CB C sp3 50.952 24.569 41.859 1156 CG C sp3
51.687 24.933 40.564 1157 CD C sp3 51.9000015 26.4290009 40.3419991 1158
NE N sp2 50.637001 27.1639996 40.2709999 1159 HE H sp3 49.9478035
26.9749355 40.9846954 1160 CZ C sp2 50.3250008 28.0620003 39.3400002
1161 NH1 N sp2 49.1459999 28.6650009 39.3829994 1162 HH12 H sp3
48.4914513 28.4423275 40.1192627 1163 HH11 H sp3 48.9018059 29.3473339
38.6795158 1164 NH2 N sp2 51.1790009 28.3630009 38.3660011 1165 HH21 H
sp3 50.9267464 29.0465393 37.6665421 1166 HH22 H sp3 52.0798378
27.9080601 38.3257408 1167 N N sp2 52.6230011 22.5540009 43.6689987 1168
H H sp3 52.056633 23.0502949 44.3420639 1169 CA C sp3 53.913 21.999
44.101 1170 C C sp2 53.9480019 20.4740009 44.0849991 1171 O O sp2
54.9490013 19.8759995 43.6899986 1172 CB C sp3 54.2820015 22.4880009
45.5040016 1173 CG C sp2 54.2830009 23.9969997 45.6230011 1174 OD1 O sp2
54.5400009 24.6870003 44.6110001 1175 OD2 O sp3 54.0390015 24.5790005
46.7010002 1176 N N sp2 52.8549995 19.8530006 44.5219994 1177 H H sp3
52.0665359 20.4082623 44.8221817 1178 CA C sp3 52.755 18.396 44.583 1179
C C sp2 52.901001 17.7339993 43.2070007 1180 O O sp2 53.0830002
16.5160007 43.1150017 1181 CB C sp3 51.4459991 17.9720001 45.2639999
1182 OG O sp3 50.3219986 18.2000008 44.4269981 1183 HG H sp3 50.2900085
19.1397629 44.2335548 1184 N N sp2 52.8370018 18.5410004 42.1459999 1185
H H sp3 52.6900711 19.5301342 42.2878685 1186 CA C sp3 52.973999
18.0300007 40.7859993 1187 C C sp2 54.3590012 17.4659996 40.4949989 1188
O O sp2 54.480999 16.3570004 39.9770012 1189 CB C sp3 52.597 19.084
39.741 1190 CG C sp2 52.1640015 18.4909992 38.4329987 1191 CD1 C sp2
53.0390015 18.441 37.3530006 1192 CD2 C sp2 50.8950005 17.9470005
38.2919998 1193 CE1 C sp2 52.6450005 17.8740005 36.144001 1194 CE2 C sp2
50.4970016 17.375 37.0950012 1195 CZ C sp2 51.3720016 17.3409996
36.0149994 1196 N N sp3 46.9169998 12.9709997 48.269001 1197 H3 H sp3
46.7332344 12.2676992 48.970211 1198 H1 H sp3 46.1643257 12.9797373
47.5955734 1199 H2 H sp3 46.9843712 13.8769398 48.7103996 1200 CA C sp3
48.171 12.666 47.592 1201 C C sp2 48.5359993 13.7320004 46.5550003 1202
O O sp2 47.8149986 14.7189999 46.3740005 1203 CB C sp3 48.11 11.276
46.941 1204 CG C sp3 49.185 10.275 47.378 1205 CD1 C sp3 48.572 8.906
47.655 1206 CD2 C sp3 50.3 10.166 46.344 1207 N N sp2 49.6640015
13.5209999 45.8839989 1208 H H sp3 50.1940536 12.6836567 46.0789413 1209
CA C sp3 50.167 14.448 44.879 1210 C C sp2 49.2729988 14.4910002
43.6419983 1211 O O sp2 48.5279999 13.5480003 43.3619995 1212 CB C sp3
51.589 14.072 44.489 1213 N N sp2 49.3470001 15.6020002 42.9189987 1214
H H sp3 49.8795662 16.3831215 43.2744217 1215 CA C sp3 48.685 15.728
41.632 1216 C C sp2 49.6409988 15.2690001 40.5390015 1217 O O sp2
50.8310013 15.5909996 40.5730019 1218 CB C sp3 48.272 17.181 41.399 1219
CG C sp3 47.062 17.468 40.513 1220 CD1 C sp3 45.789 16.918 41.122 1221
CD2 C sp3 46.94 18.962 40.293 1222 N N sp2 49.1300011 14.4940004
39.5859985 1223 H H sp3 48.1657181 14.2002516 39.6490173 1224 CA C sp3
49.939 14.061 38.451 1225 C C sp2 49.1959991 14.224 37.1300011 1226 O O
sp2 48.0610008 14.7159996 37.1030006 1227 CB C sp3 50.4539986 12.6219997
38.6300011 1228 CG C sp2 49.3390007 11.5880003 38.7350006 1229 OD1 O sp2
48.1749992 11.8669996 38.3610001 1230 OD2 O sp3 49.5460014 10.4440002
39.1879997 1231 N N sp2 49.8419991 13.802 36.0470009 1232 H H sp3
50.7458191 13.3640366 36.153759 1233 CA C sp3 49.282 13.954 34.711 1234
C C sp2 47.9150009 13.3000002 34.5719986 1235 O O sp2 47.0040016
13.8850002 33.9720001 1236 CB C sp3 50.247 13.426 33.641 1237 CG C sp3
49.726 13.44 32.199 1238 CD1 C sp3 49.373 14.86 31.733 1239 CD2 C sp3
50.712 12.776 31.236 1240 N N sp2 47.7550011 12.099 35.1230011 1241 H H
sp3 48.5065193 11.6726503 35.6460152 1242 CA C sp3 46.484 11.407 34.963
1243 C C sp2 45.3310013 12.1219997 35.6720009 1244 O O sp2 44.2109985
12.0889997 35.1800003 1245 CB C sp3 46.572 9.918 35.304 1246 CG C sp3
47.269001 9.0959997 34.2159996 1247 CD C sp2 46.4160004 8.8199997
32.9749985 1248 OE1 O sp2 45.5379982 9.6370001 32.6110001 1249 OE2 O sp3
46.6310005 7.7670002 32.3400002 1250 N N sp2 45.6189995 12.7939997
36.7900009 1251 H H sp3 46.5386124 12.7055197 37.1981506 1252 CA C sp3
44.624 13.659 37.437 1253 C C sp2 44.1619987 14.7399998 36.480999 1254 O
O sp2 42.9599991 14.9809999 36.3289986 1255 CB C sp3 45.1959991
14.3579998 38.6699982 1256 CG C sp2 45.4430008 13.4169998 39.8100014
1257 OD1 O sp2 46.6030006 13.3699999 40.2799988 1258 OD2 O sp3
44.5489998 12.6949997 40.2999992 1259 N N sp2 45.1240005 15.4130001
35.8580017 1260 H H sp3 46.0893364 15.170455 36.0294571 1261 CA C sp3
44.811 16.498 34.929 1262 C C sp2 44.019001 15.9709997 33.7420006 1263 O
O sp2 43.0489998 16.5900002 33.3180008 1264 CB C sp3 46.076 17.213
34.452 1265 CG C sp3 46.996 17.843 35.507 1266 CD1 C sp3 48.099 18.633
34.808 1267 CD2 C sp3 46.215 18.737 36.467 1268 N N sp2 44.4280014
14.816 33.2179985 1269 H H sp3 45.2567635 14.3663778 33.5800629 1270 CA
C sp3 43.688 14.198 32.127 1271 C C sp2 42.2719994 13.8339996 32.5649986
1272 O O sp2 41.3069992 14.0830002 31.8299999 1273 CB C sp3 44.425
12.971 31.595 1274 CG C sp3 45.702 13.304 30.822 1275 CD1 C sp3 46.509
12.042 30.602 1276 CD2 C sp3 45.414 13.989 29.487 1277 N N sp2
42.1479988 13.2659998 33.7649994 1278 H H sp3 42.9758377 13.0597973
34.3056145 1279 CA C sp3 40.839 12.939 34.307 1280 C C sp2 39.9469986
14.177 34.3950005 1281 O O sp2 38.7820015 14.1289997 34.0110016 1282 CB
C sp3 40.9630013 12.3120003 35.6910019 1283 OG O sp3 39.6839981
11.9530001 36.1669998 1284 HG H sp3 39.7969818 11.5627546 37.0367966
1285 N N sp2 40.4949989 15.2840004 34.8930016 1286 H H sp3 41.4614601
15.2784567 35.1863022 1287 CA C sp3 39.704 16.507 35.017 1288 C C sp2
39.2729988 16.9950008 33.6329994 1289 O O sp2 38.1279984 17.3969994
33.4449997 1290 CB C sp3 40.488 17.613 35.722 1291 CG C sp2 40.9210014
17.2740002 37.137001 1292 CD1 C sp2 41.9550018 17.9969997 37.7249985
1293 CD2 C sp2 40.3040009 16.2590008 37.8699989 1294 CE1 C sp2
42.3769989 17.7259998 39.019001 1295 CE2 C sp2 40.7190018 15.974
39.1739998 1296 CZ C sp2 41.7630005 16.7089996 39.7459984 1297 N N sp2
40.1889992 16.9500008 32.6640015 1298 H H sp3 41.120369 16.6203728
32.8737526 1299 CA C sp3 39.863 17.371 31.304 1300 C C sp2 38.7340012
16.5030003 30.75 1301 O O sp2 37.8040009 16.9939995 30.1149998 1302 CB C
sp3 41.0970001 17.3630009 30.4009991 1303 OG O sp3 41.5279999 16.0580006
30.1110001 1304 HG H sp3 40.9340706 15.4501858 30.5575504 1305 N N sp2
38.8219986 15.2040005 31.0049992 1306 H H sp3 39.6046867 14.8605375
31.5430851 1307 CA C sp3 37.825 14.265 30.532 1308 C C sp2 36.4529991
14.5360003 31.1490002 1309 O O sp2 35.4370003 14.5939999 30.4470005 1310
CB C sp3 38.271 12.837 30.858 1311 CG C sp2 37.2150002 11.8199997
30.5289993 1312 CD1 C sp2 36.3250008 11.3690004 31.5090008 1313 CD2 C
sp2 37.0919991 11.3249998 29.2339993 1314 CE1 C sp2 35.3380013 10.448
31.1949997 1315 CE2 C sp2 36.1189995 10.401 28.9169998 1316 CZ C sp2
35.2470016 9.9720001 29.8939991 1317 OH O sp3 34.2820015 9.0539999
29.5650005 1318 HH H sp3 34.0174751 8.469738 30.2793274 1319 N N sp2
36.4290009 14.6820002 32.4690018 1320 H H sp3 37.2972107 14.6773577
32.9850311 1321 CA C sp3 35.169 14.849 33.186 1322 C C sp2 34.4920006
16.1620007 32.855999 1323 O O sp2 33.2709999 16.2269993 32.7929993 1324
CB C sp3 35.417 14.777 34.679 1325 CG C sp3 35.861 13.406 35.161 1326 CD
C sp2 36.0250015 13.4130001 36.6489983 1327 OE1 O sp2 35.0379982
13.5200005 37.3740005 1328 NE2 N sp2 37.269001 13.3400002 37.112999 1329
HE22 H sp3 38.0433464 13.2527418 36.4704475 1330 HE21 H sp3 37.4395447
13.37181 38.1079903 1331 N N sp2 35.2779999 17.2089996 32.6539993 1332 H
H sp3 36.277977 17.1186237 32.7634354 1333 CA C sp3 34.698 18.494 32.273
1334 C C sp2 34.1279984 18.3859997 30.8560009 1335 O O sp2 33.0089989
18.8290005 30.6040001 1336 CB C sp3 35.696 19.656 32.438 1337 CG1 C sp3
35.125 20.978 31.879 1338 CG2 C sp3 36.009 19.841 33.921 1339 N N sp2
34.8639984 17.7420006 29.9529991 1340 H H sp3 35.7769928 17.3894367
30.202486 1341 CA C sp3 34.35 17.547 28.605 1342 C C sp2 33.0839996
16.7049999 28.632 1343 O O sp2 32.1529999 16.9689999 27.8710003 1344 CB
C sp3 35.414 16.895 27.703 1345 N N sp2 33.0550003 15.6940002 29.5039997
1346 H H sp3 33.8485756 15.5407457 30.109684 1347 CA C sp3 31.905 14.809
29.6 1348 C C sp2 30.6819992 15.5780001 30.0839996 1349 O O sp2
29.5949993 15.448 29.5149994 1350 CB C sp3 32.205 13.634 30.534 1351 CG
C sp3 31.175 12.514 30.492 1352 CD C sp3 31.423 11.574 29.321 1353 CE C
sp3 30.6060009 10.2950001 29.4459991 1354 NZ N sp3 29.1340008 10.5699997
29.4349995 1355 HZ3 H sp3 28.8983555 11.1730356 30.2101898 1356 HZ1 H
sp3 28.6283188 9.6998072 29.5195618 1357 HZ2 H sp3 28.8825302 11.0226316
28.5678272 1358 N N sp2 30.8649998 16.3560009 31.1429996 1359 H H sp3
31.7711792 16.3797169 31.5883961 1360 CA C sp3 29.786 17.177 31.677 1361
C C sp2 29.2819996 18.1870003 30.6569996 1362 O O sp2 28.0779991
18.3999996 30.5270004 1363 N N sp2 30.2070007 18.7789993 29.9080009 1364
H H sp3 31.1769905 18.5250206 30.0292892 1365 CA C sp3 29.853 19.787
28.915 1366 C C sp2 29.1410007 19.1439991 27.7280006 1367 O O sp2
28.2150002 19.7380009 27.1660004 1368 CB C sp3 31.085 20.559 28.443 1369
CG C sp3 31.6499996 21.5849991 29.4430008 1370 SD S sp3 30.4109993
22.7700005 30.0119991 1371 CE C sp3 30.0170002 23.5620003 28.4400005
1372 N N sp2 29.5569992 17.9300003 27.3589993 1373 H H sp3 30.3665009
17.5235271 27.8057518 1374 CA C sp3 28.855 17.18 26.315 1375 C C sp2
27.4139996 16.948 26.7280006 1376 O O sp2 26.5030003 17.0610008
25.9099998 1377 CB C sp3 29.565 15.85 26.015 1378 N N sp2 27.2049999
16.6399994 28.0060005 1379 H H sp3 27.9843445 16.5211887 28.6373539 1380
CA C sp3 25.843 16.477 28.481 1381 C C sp2 25.0610008 17.7880001
28.4060001 1382 O O sp2 23.9220009 17.8129997 27.9389992 1383 CB C sp3
25.779 15.912 29.893 1384 CG C sp2 24.3780003 15.6370001 30.3199997 1385
CD1 C sp2 23.7029991 16.5349998 31.1159992 1386 CD2 C sp2 23.6989994
14.526 29.8309994 1387 CE1 C sp2 22.3929996 16.3010006 31.4710007 1388
CE2 C sp2 22.3840008 14.29 30.1830006 1389 CZ C sp2 21.7339993
15.1870003 31.0009995 1390 N N sp2 25.677 18.8799992 28.8409996 1391 H H
sp3 26.6037674 18.8086548 29.2361126 1392 CA C sp3 25.026 20.183 28.753
1393 C C sp2 24.6159992 20.4750004 27.309 1394 O O sp2 23.4860001
20.8899994 27.0569992 1395 CB C sp3 25.963 21.265 29.263 1396 CG C sp3
25.393 22.562 29.817 1397 CD1 C sp3 24.622 22.312 31.105 1398 CD2 C sp3
26.513 23.554 30.042 1399 N N sp2 25.5270004 20.2280006 26.3649998 1400
H H sp3 26.4314194 19.864336 26.6293392 1401 CA C sp3 25.235 20.476
24.955 1402 C C sp2 24.1210003 19.5610008 24.4489994 1403 O O sp2
23.2859993 19.9720001 23.6389999 1404 CB C sp3 26.485 20.318 24.111 1405
N N sp2 24.1079998 18.3279991 24.9459991 1406 H H sp3 24.8369751
18.0426598 25.5841808 1407 CA C sp3 23.054 17.375 24.584 1408 C C sp2
21.6760006 17.8320007 25.0680008 1409 O O sp2 20.6590004 17.4780006
24.4799995 1410 CB C sp3 23.3640003 15.9700003 25.1140003 1411 OG O sp3
22.9319992 15.8009996 26.4500008 1412 HG H sp3 23.3916168 16.4498024
26.9879665 1413 N N sp2 21.6590004 18.6009998 26.1529999 1414 H H sp3
22.5281334 18.7956295 26.6292648 1415 CA C sp3 20.424 19.171 26.675 1416
C C sp2 20.1380005 20.5310001 26.0529995 1417 O O sp2 19.2129993
21.2229996 26.4699993 1418 CB C sp3 20.492 19.292 28.194 1419 CG C sp3
20.53 17.956 28.911 1420 CD C sp3 19.154 17.299 28.921 1421 CE C sp3
18.5939999 17.2660007 30.3209991 1422 NZ N sp3 17.2150002 16.7089996
30.3600006 1423 HZ3 H sp3 16.6054497 17.2789993 29.7910976 1424 HZ1 H
sp3 16.8801899 16.7054405 31.3128853 1425 HZ2 H sp3 17.2231903
15.7644253 30.0024929 1426 N N sp2 20.9379997 20.8950005 25.0529995 1427
H H sp3 21.667223 20.2574482 24.7668877 1428 CA C sp3 20.816 22.167
24.349 1429 C C sp2 21.0429993 23.3689995 25.25 1430 O O sp2 20.3810005
24.4090004 25.1140003 1431 CB C sp3 19.481 22.265 23.612 1432 CG C sp2
19.6420002 22.8120003 22.2180004 1433 OD1 O sp2 19.7670002 22.0559998
21.2590008 1434 ND2 N sp2 19.6800003 24.1340008 22.1009998 1435 HD22 H
sp3 19.5723877 24.7166634 22.9189377 1436 HD21 H sp3 19.8165188
24.5569916 21.1940594 1437 N N sp2 22.0130005 23.2210007 26.1490002 1438
H H sp3 22.5294189 22.3531551 26.1649723 1439 CA C sp3 22.357 24.245
27.099 1440 C C sp2 23.7719994 24.7320004 26.8589993 1441 O O sp2
24.6650009 23.9489994 26.5030003 1442 CB C sp3 22.2049999 23.7539997
28.5300007 1443 SG S sp3 20.4769993 23.7310009 29.0219994 1444 N N sp2
23.9400005 26.0389996 27.0259991 1445 H H sp3 23.1359406 26.5986938
27.2716255 1446 CA C sp3 25.222 26.703 26.873 1447 C C sp2 25.632
27.2819996 28.2099991 1448 O O sp2 24.8339996 27.9209995 28.8950005 1449
CB C sp3 25.128 27.794 25.787 1450 CG1 C sp3 24.86 27.14 24.43 1451 CG2
C sp3 26.413 28.638 25.719 1452 CD1 C sp3 24.211 28.091 23.422 1453 N N
sp2 26.8850002 27.0599995 28.5879993 1454 H H sp3 27.5181198 26.5811024
27.9635677 1455 CA C sp3 27.356 27.5 29.894 1456 C C sp2 27.5610008
29.0079994 29.9599991 1457 O O sp2 26.9990005 29.6739998 30.8430004 1458
CB C sp3 28.617 26.738 30.304 1459 CG C sp2 28.9759998 26.9279995
31.7409992 1460 ND1 N sp2 29.3659992 28.1459999 32.25 1461 CD2 C sp2
28.9470005 26.073 32.7890015 1462 CE1 C sp2 29.5879993 28.0279999
33.5470009 1463 NE2 N sp2 29.3500004 26.7779999 33.8959999 1464 HE2 H
sp3 29.4484501 26.4005375 34.8276291 1465 N N sp2 28.3509998 29.5289993
29.0189991 1466 H H sp3 28.7286949 28.8974419 28.3272057 1467 CA C sp3
28.716 30.952 28.909 1468 C C sp2 29.8640003 31.427 29.7999992 1469 O O
sp2 30.4039993 32.5029984 29.5680008 1470 CB C sp3 27.514 31.889 29.113
1471 CG C sp3 26.399 31.71 28.124 1472 CD C sp3 25.4150009 32.855999
28.1389999 1473 NE N sp2 24.2749996 32.5979996 27.2670002 1474 HE H sp3
23.9339828 31.6495419 27.2019176 1475 CZ C sp2 23.6569996 33.5320015
26.5529995 1476 NH1 N sp2 24.0620003 34.7949982 26.6110001 1477 HH12 H
sp3 24.845089 35.0478325 27.1966171 1478 HH11 H sp3 23.5870209
35.5030098 26.0695076 1479 NH2 N sp2 22.6280003 33.2019997 25.7830009
1480 HH21 H sp3 22.1540966 33.9112053 25.2421284 1481 HH22 H sp3
22.3186512 32.2416039 25.7377663 1482 N N sp2 30.2150002 30.6660004
30.8290005 1483 H H sp3 29.7212505 29.8034229 31.0086479 1484 CA C sp3
31.311 31.071 31.701 1485 C C sp2 32.1240005 29.868 32.137001 1486 O O
sp2 32.4720001 29.7080002 33.3089981 1487 CB C sp3 30.8050003 31.8560009
32.9140015 1488 CG C sp2 31.9139996 32.6349983 33.6090012 1489 OD1 O sp2
31.6340008 33.2350006 34.6679993 1490 OD2 O sp3 33.0880013 32.6839981
33.1870003 1491 N N sp2 32.4389992 29.0170002 31.1730003 1492 H H sp3
32.1289101 29.1838226 30.226368 1493 CA C sp3 33.232 27.844 31.485 1494
C C sp2 34.6780014 28.2660007 31.7409992 1495 O O sp2 35.2859993
28.9869995 30.9440002 1496 CB C sp3 33.14 26.816 30.365 1497 CG C sp3
34.009 25.575 30.581 1498 CD1 C sp3 33.572 24.785 31.814 1499 CD2 C sp3
33.889 24.705 29.334 1500 N N sp2 35.1940002 27.8220005 32.8829994 1501
H H sp3 34.6482964 27.1714268 33.4298668 1502 CA C sp3 36.505 28.22
33.394 1503 C C sp2 36.7680016 27.3799992 34.632 1504 O O sp2 35.8289986
26.8969994 35.262001 1505 CB C sp3 36.51 29.703 33.75 1506 N N sp2
38.0400009 27.2029991 34.9889984 1507 H H sp3 38.7761307 27.6275387
34.4431267 1508 CA C sp3 38.381 26.399 36.165 1509 C C sp2 37.6650009
26.8610001 37.4329987 1510 O O sp2 37.3030014 26.0450001 38.2879982 1511
CB C sp3 39.882 26.386 36.378 1512 N N sp2 37.4309998 28.1700001
37.5289993 1513 H H sp3 37.7274246 28.7794647 36.7801437 1514 CA C sp3
36.755 28.746 38.693 1515 C C sp2 35.3050003 28.2859993 38.8120003 1516
O O sp2 34.7000008 28.3939991 39.8860016 1517 CB C sp3 36.814 30.279
38.661 1518 CG C sp3 36.184 30.91 37.432 1519 CD C sp3 36.2130013
32.4500008 37.4000015 1520 NE N sp2 35.7000008 32.8880005 36.1119995
1521 HE H sp3 34.7251816 33.1468697 36.0588989 1522 CZ C sp2 36.4220009
32.9720001 35 1523 NH1 N sp2 35.8400002 33.3370018 33.868 1524 HH12 H
sp3 34.8515778 33.5440483 33.8522224 1525 HH11 H sp3 36.3845024
33.4083557 33.02034 1526 NH2 N sp2 37.7210007 32.7019997 35.0110016 1527
HH21 H sp3 38.2592888 32.7754555 34.1595612 1528 HH22 H sp3 38.1715431
32.4230156 35.8708153 1529 N N sp2 34.7509995 27.7840004 37.7109985 1530
H H sp3 35.2893944 27.7490177 36.8571815 1531 CA C sp3 33.38 27.283
37.714 1532 C C sp2 33.3040009 25.7649994 37.6829987 1533 O O sp2
32.2960014 25.2010002 37.2779999 1534 CB C sp3 32.569 27.894 36.569 1535
CG C sp2 31.9459991 29.2099991 36.9550018 1536 OD1 O sp2 31.5370007
29.4029999 38.1069984 1537 ND2 N sp2 31.8780003 30.1359997 36.0029984
1538 HD22 H sp3 32.224617 29.9337921 35.0761414 1539 HD21 H sp3
31.4797344 31.0415096 36.20681 1540 N N sp2 34.3880005 25.1170006
38.1010017 1541 H H sp3 35.2258911 25.644495 38.3004684 1542 CA C sp3
34.406 23.675 38.28 1543 C C sp2 34.6780014 23.3859997 39.743 1544 O O
sp2 35.5540009 24.007 40.3499985 1545 CB C sp3 35.501 23.014 37.402 1546
CG1 C sp3 35.4 23.476 35.93 1547 CG2 C sp3 35.462 21.488 37.568 1548 CD1
C sp3 34.103 23.067 35.213 1549 N N sp2 33.9210014 22.4459991 40.3019981
1550 H H sp3 33.1703186 22.0299301 39.7695885 1551 CA C sp3 34.159
22.007 41.673 1552 C C sp2 34.7340012 20.6189995 41.6730003 1553 O O sp2
34.644001 19.9020004 40.6769981 1554 CB C sp3 32.867 22.01 42.481 1555
CG C sp3 32.089 23.319 42.443 1556 CD1 C sp3 30.772 23.119 43.165 1557
CD2 C sp3 32.905 24.446 43.073 1558 N N sp2 35.3470001 20.25 42.7900009
1559 H H sp3 35.3916092 20.891325 43.5689812 1560 CA C sp3 35.955 18.936
42.908 1561 C C sp2 35.4710007 18.2509995 44.1629982 1562 O O sp2
35.4459991 18.8479996 45.2350006 1563 CB C sp3 37.479 19.06 42.915 1564
CG C sp3 38.254 17.752 42.782 1565 CD1 C sp3 38.071 17.15 41.397 1566
CD2 C sp3 39.719 18.02 43.074 1567 N N sp2 35.0870018 16.9920006
44.026001 1568 H H sp3 35.1797218 16.529047 43.133152 1569 CA C sp3
34.531 16.276 45.164 1570 C C sp2 35.1310005 14.8800001 45.3059998 1571
O O sp2 36.125 14.5489998 44.6529999 1572 CB C sp3 32.9630013 16.3069992
45.1100006 1573 OG1 O sp3 32.4169998 15.8120003 46.3409996 1574 HG1 H
sp3 31.460844 15.8714447 46.2791252 1575 CG2 C sp3 32.393 15.397 44.027
1576 N N sp2 34.5340004 14.0799999 46.1800003 1577 H H sp3 33.6844635
14.4019766 46.6212692 1578 CA C sp3 35.04 12.762 46.536 1579 C C sp2
35.4939995 11.9329996 45.3499985 1580 O O sp2 34.7809982 11.8109999
44.3510017 1581 CB C sp3 33.979 12.004 47.315 1582 CG C sp2 33.7220001
12.585 48.6640015 1583 ND1 N sp2 34.5830002 12.4020004 49.7249985 1584
HD1 H sp3 35.4369354 11.8632469 49.699688 1585 CD2 C sp2 32.7210007
13.3730001 49.118 1586 CE1 C sp2 34.112999 13.0439997 50.7809982 1587
NE2 N sp2 32.9860001 13.6409998 50.4379997 1588 HE2 H sp3 32.4114952
14.2041597 51.0486526 1589 N N sp2 36.6969986 11.3839998 45.4729996 1590
H H sp3 37.2218094 11.5416079 46.3214302 1591 CA C sp3 37.283 10.563
44.425 1592 C C sp2 37.8149986 11.3649998 43.2579994 1593 O O sp2
38.0519981 10.8149996 42.1790009 1594 N N sp2 38.0130005 12.6639996
43.4819984 1595 H H sp3 37.8175545 13.0302401 44.4027443 1596 CA C sp3
38.501 13.583 42.453 1597 C C sp2 37.5750008 13.6070004 41.2340012 1598
O O sp2 38.0050011 13.5719995 40.0849991 1599 CB C sp3 39.974 13.316
42.103 1600 CG C sp3 40.905 13.799 43.222 1601 CD C sp3 42.368
13.4989996 43.0349998 1602 NE N sp2 43.1549988 14.1129999 44.1090012
1603 HE H sp3 42.6494179 14.5125256 44.8867302 1604 CZ C sp2 44.4850006
14.1850004 44.1389999 1605 NH1 N sp2 45.0880013 14.7749996 45.1629982
1606 HH12 H sp3 44.5389709 15.1686773 45.9137878 1607 HH11 H sp3
46.0960655 14.8304625 45.1917343 1608 NH2 N sp2 45.2150002 13.6700001
43.1559982 1609 HH21 H sp3 46.2226715 13.7289362 43.1910439 1610 HH22 H
sp3 44.762394 13.2194767 42.3735199 1611 N N sp2 36.2849998 13.6709995
41.5359993 1612 H H sp3 36.017025 13.6137009 42.5081139 1613 CA C sp3
35.24 13.819 40.542 1614 C C sp2 34.9860001 15.323 40.3979988 1615 O O
sp2 34.8129997 16.0240002 41.3969994 1616 CB C sp3 33.965 13.079 41.026
1617 CG1 C sp3 34.157 11.554 40.986 1618 CG2 C sp3 32.702 13.54 40.257
1619 CD1 C sp3 34.305 10.964 39.581 1620 N N sp2 34.9990005 15.8190002
39.1640015 1621 H H sp3 35.2126503 15.2152071 38.3830452 1622 CA C sp3
34.706 17.233 38.93 1623 C C sp2 33.2299995 17.4500008 38.6949997 1624 O
O sp2 32.5439987 16.6019993 38.1329994 1625 CB C sp3 35.4830017
17.8099995 37.7340012 1626 OG1 O sp3 35.2120018 17.0349998 36.5649986
1627 HG1 H sp3 35.7125359 17.4175682 35.8406258 1628 CG2 C sp3 37.001
17.691 37.938 1629 N N sp2 32.7599983 18.618 39.1150017 1630 H H sp3
33.3916893 19.2628517 39.5680275 1631 CA C sp3 31.368 19.002 38.946 1632
C C sp2 31.3250008 20.3740005 38.3190002 1633 O O sp2 31.816 21.3439999
38.8930016 1634 CB C sp3 30.648 19.036 40.304 1635 CG C sp3 30.58 17.712
41.054 1636 CD C sp3 29.604 16.796 40.402 1637 CE C sp3 29.2350006
15.6219997 41.2919998 1638 NZ N sp3 27.8069992 15.3109999 41.0270004
1639 HZ3 H sp3 27.2404099 16.1178608 41.2462082 1640 HZ1 H sp3
27.5198746 14.5317631 41.6018448 1641 HZ2 H sp3 27.689682 15.0718985
40.0527496 1642 N N sp2 30.7509995 20.4659996 37.1269989 1643 H H sp3
30.4601097 19.6299019 36.6407661 1644 CA C sp3 30.539 21.779 36.516 1645
C C sp2 29.5259991 22.5709991 37.3199997 1646 O O sp2 28.4589996
22.0669994 37.6389999 1647 CB C sp3 30.067 21.631 35.069 1648 CG1 C sp3
31.193 21.028 34.225 1649 CG2 C sp3 29.653 22.997 34.481 1650 CD1 C sp3
30.709 20.475 32.922 1651 N N sp2 29.8759995 23.809 37.6419983 1652 H H
sp3 30.802063 24.1441917 37.418045 1653 CA C sp3 28.935 24.683 38.314
1654 C C sp2 28.8959999 26.0340004 37.625 1655 O O sp2 29.4790001
26.2110004 36.5649986 1656 CB C sp3 29.2819996 24.8040009 39.7929993
1657 SG S sp3 30.7169991 25.8190002 40.144001 1658 N N sp2 28.1830006
26.9810009 38.2179985 1659 H H sp3 27.6837597 26.7664013 39.069355 1660
CA C sp3 28.107 28.322 37.665 1661 C C sp2 27.7819996 29.2240009
38.8310013 1662 O O sp2 26.6499996 29.2420006 39.2970009 1663 CB C sp3
27.0209999 28.3920002 36.5940018 1664 CG C sp2 26.9810009 29.7290001
35.8810005 1665 OD1 O sp2 28.0559998 30.3209991 35.6539993 1666 OD2 O
sp3 25.9069996 30.2520008 35.512001 1667 N N sp2 28.7870007 29.934
39.3300018 1668 H H sp3 29.6912136 29.9118023 38.8805504 1669 CA C sp3
28.588 30.749 40.53 1670 C C sp2 27.5359993 31.8299999 40.3030014 1671 O
O sp2 26.8199997 32.1899986 41.2260017 1672 CB C sp3 29.9 31.369 41.009
1673 CG C sp2 30.7299995 30.4640007 41.8860016 1674 CD1 C sp2 30.9130001
30.7560005 43.2360001 1675 CD2 C sp2 31.3570004 29.3320007 41.3639984
1676 CE1 C sp2 31.6930008 29.934 44.0470009 1677 CE2 C sp2 32.1389999
28.5130005 42.1699982 1678 CZ C sp2 32.3129997 28.8129997 43.5130005
1679 N N sp2 27.4430008 32.3320007 39.0730019 1680 H H sp3 28.1072979
32.0359344 38.3721771 1681 CA C sp3 26.416 33.292 38.708 1682 C C sp2
26.3640003 34.4900017 39.644001 1683 O O sp2 27.3640003 35.1910019
39.8059998 1684 N N sp2 25.2029991 34.6910019 40.269001 1685 H H sp3
24.4353771 34.067337 40.0643082 1686 CA C sp3 24.982 35.77 41.238 1687 C
C sp2 25.9839993 35.7639999 42.3969994 1688 O O sp2 26.1919994
36.7910004 43.0519981 1689 CB C sp3 23.561 35.689 41.812 1690 CG C sp3
22.381 36.083 40.916 1691 CD1 C sp3 21.063 35.73 41.588 1692 CD2 C sp3
22.419 37.558 40.577 1693 N N sp2 26.5970001 34.6090012 42.6419983 1694
H H sp3 26.4619827 33.8362045 42.0058746 1695 CA C sp3 27.459 34.429
43.805 1696 C C sp2 28.9549999 34.6119995 43.5359993 1697 O O sp2
29.7759991 34.2220001 44.355999 1698 CB C sp3 27.194 33.067 44.457 1699
N N sp2 29.316 35.2140007 42.4070015 1700 H H sp3 28.6384315 35.374649
41.6754303 1701 CA C sp3 30.703 35.641 42.235 1702 C C sp2 30.8309994
37.1500015 42.2010002 1703 O O sp2 30.007 37.8310013 41.5929985 1704 CB
C sp3 31.364 35.035 41 1705 CG C sp3 32.886 35.247 41.017 1706 CD C sp3
33.6399994 34.6710014 39.8450012 1707 NE N sp2 33.8610001 33.2420006
40.019001 1708 HE H sp3 34.6250267 32.9435883 40.6083336 1709 CZ C sp2
33.1139984 32.3170013 39.4459991 1710 NH1 N sp2 33.368 31.0370007
39.6479988 1711 HH12 H sp3 34.1351013 30.7624397 40.2448883 1712 HH11 H
sp3 32.7951736 30.3325386 39.205616 1713 NH2 N sp2 32.1090012 32.6769981
38.6640015 1714 HH21 H sp3 31.5360584 31.9726906 38.2215233 1715 HH22 H
sp3 31.9148884 33.6560745 38.5096245 1716 N N sp2 31.8759995 37.6430016
42.862999 1717 H H sp3 32.4937782 36.9922333 43.3266296 1718 CA C sp3
32.182 39.063 42.959 1719 C C sp2 32.9609985 39.5 41.7190018 1720 O O
sp2 34.1699982 39.7490005 41.7879982 1721 CB C sp3 32.9949989 39.3269997
44.2340012 1722 CG C sp2 33.1650009 40.8040009 44.5369987 1723 OD1 O sp2
32.3610001 41.6279984 44.0460014 1724 OD2 O sp3 34.0859985 41.2340012
45.2659988 1725 N N sp2 32.2560005 39.5870018 40.5909996 1726 H H sp3
31.2578087 39.4377098 40.6287727 1727 CA C sp3 32.875 39.891 39.299 1728
C C sp2 33.4700012 41.2989998 39.2509995 1729 O O sp2 34.3190002
41.5929985 38.4099998 1730 CB C sp3 31.884 39.657 38.123 1731 CG1 C sp3
30.593 40.465 38.311 1732 CG2 C sp3 31.59 38.161 37.967 1733 CD1 C sp3
29.798 40.678 37.034 1734 N N sp2 33.026001 42.1539993 40.1669998 1735 H
H sp3 32.2974243 41.8562164 40.7999306 1736 CA C sp3 33.556 43.509
40.289 1737 C C sp2 35.0250015 43.5040016 40.7159996 1738 O O sp2
35.8219986 44.3030014 40.2210007 1739 CB C sp3 32.706 44.322 41.268 1740
CG C sp3 31.685 45.23 40.593 1741 CD C sp3 30.313 44.565 40.485 1742 CE
C sp3 29.8269997 44.5239983 39.0390015 1743 NZ N sp3 29.1329994
45.7879982 38.6500015 1744 HZ3 H sp3 28.3325672 45.9307404 39.2491951
1745 HZ1 H sp3 28.8272057 45.722332 37.6896477 1746 HZ2 H sp3 29.7699108
46.5657043 38.7481003 1747 N N sp2 35.3800011 42.5849991 41.6100006 1748
H H sp3 34.6887627 41.9236107 41.9338112 1749 CA C sp3 36.742 42.504
42.138 1750 C C sp2 37.5309982 41.2799988 41.6749992 1751 O O sp2
38.5839996 40.9570007 42.2340012 1752 CB C sp3 36.724 42.6 43.667 1753
CG C sp2 36.2420006 43.9510002 44.1529999 1754 OD1 O sp2 36.9280014
44.9630013 43.9939995 1755 ND2 N sp2 35.0470009 43.9790001 44.7350006
1756 HD22 H sp3 34.5186424 43.1252556 44.8448067 1757 HD21 H sp3
34.6675262 44.8540154 45.0673332 1758 N N sp2 37.0130005 40.6020012
40.6539993 1759 H H sp3 36.0915146 40.8471794 40.3210602 1760 CA C sp3
37.733 39.518 40.002 1761 C C sp2 38.3120003 40.0680008 38.7070007 1762
O O sp2 37.5660019 40.4160004 37.7879982 1763 CB C sp3 36.8019981
38.3289986 39.723999 1764 CG C sp2 37.5579987 37.0519981 39.3800011 1765
OD1 O sp2 38.632 37.1339989 38.743 1766 OD2 O sp3 37.1459999 35.9140015
39.7010002 1767 N N sp2 39.6399994 40.1520004 38.6500015 1768 H H sp3
40.1809921 39.7920761 39.4232292 1769 CA C sp3 40.35 40.745 37.512 1770
C C sp2 40.2490005 39.9000015 36.2389984 1771 O O sp2 40.618 40.3499985
35.1479988 1772 CB C sp3 41.8180008 41.007 37.8670006 1773 OG O sp3
42.5130005 39.7999992 38.1269989 1774 HG H sp3 43.4204254 40.0280457
38.3418732 1775 N N sp2 39.75 38.6739998 36.3889999 1776 H H sp3
39.5688438 38.3283882 37.3205757 1777 CA C sp3 39.458 37.817 35.246 1778
C C sp2 38.1839981 38.2529984 34.5250015 1779 O O sp2 37.8790016
37.7709999 33.4269981 1780 CB C sp3 39.374 36.355 35.685 1781 CG C sp2
40.6769981 35.8499985 36.2729988 1782 OD1 O sp2 41.6829987 35.7280006
35.5730019 1783 ND2 N sp2 40.6669998 35.5559998 37.5649986 1784 HD22 H
sp3 39.8196182 35.6707458 38.102478 1785 HD21 H sp3 41.5067558
35.2171593 38.0123215 1786 N N sp2 37.4399986 39.1629982 35.1489983 1787
H H sp3 37.6897697 39.4397926 36.0876694 1788 CA C sp3 36.278 39.771
34.52 1789 C C sp2 36.6150017 41.2150002 34.2109985 1790 O O sp2
36.9630013 41.9840012 35.1090012 1791 CB C sp3 35.044 39.68 35.42 1792
CG C sp2 34.5639992 38.2579994 35.6030006 1793 CD1 C sp2 33.5509987
37.730999 34.8050003 1794 CD2 C sp2 35.1430016 37.4360008 36.5649986
1795 CE1 C sp2 33.118 36.4160004 34.973999 1796 CE2 C sp2 34.7319984
36.1339989 36.7389984 1797 CZ C sp2 33.7200012 35.6259995 35.9449997
1798 OH O sp3 33.3310013 34.3250008 36.1399994 1799 HH H sp3 32.6256981
34.0217018 35.5636711 1800 N N sp2 36.5219994 41.5610008 32.9339981 1801
H H sp3 36.1496658 40.8916664 32.2756233 1802 CA C sp3 36.937 42.872
32.443 1803 C C sp2 35.7420006 43.6380005 31.8850002 1804 O O sp2
34.8880005 43.0649986 31.2080002 1805 CB C sp3 38.036 42.725 31.355 1806
CG1 C sp3 38.482 44.09 30.827 1807 CG2 C sp3 39.234 41.953 31.899 1808 N
N sp2 35.6829987 44.9399986 32.1650009 1809 H H sp3 36.3678246
45.3490906 32.7844849 1810 CA C sp3 34.641 45.78 31.587 1811 C C sp2
34.7840004 45.8190002 30.0650005 1812 O O sp2 35.8569984 46.1069984
29.5330009 1813 CB C sp3 34.643 47.227 32.163 1814 CG1 C sp3 33.571
48.081 31.489 1815 CG2 C sp3 34.428 47.21 33.666 1816 N N sp2 33.6949997
45.4900017 29.3840008 1817 H H sp3 32.898098 45.1356468 29.8933926 1818
CA C sp3 33.593 45.615 27.938 1819 C C sp2 32.1730003 46.0810013
27.6620007 1820 O O sp2 31.2080002 45.3440018 27.8999996 1821 CB C sp3
33.889 44.28 27.247 1822 CG C sp3 33.474 44.225 25.78 1823 CD C sp3
34.55 43.61 24.907 1824 CE C sp3 34.1860008 43.7220001 23.4330006 1825
NZ N sp3 34.5470009 45.0480003 22.8490009 1826 HZ3 H sp3 34.0570602
45.7788925 23.3448372 1827 HZ1 H sp3 34.2851753 45.0688553 21.8737507
1828 HZ2 H sp3 35.5429459 45.1931572 22.9333954 1829 N N sp2 32.0550003
47.3160019 27.1809998 1830 H H sp3 32.8851051 47.8039513 26.8761597 1831
CA C sp3 30.771 47.983 27.081 1832 C C sp2 30.2189999 48.2099991
28.4740009 1833 O O sp2 30.9300003 48.6940002 29.3600006 1834 N N sp2
28.9589996 47.8409996 28.6739998 1835 H H sp3 28.4296627 47.4593048
27.9031487 1836 CA C sp3 28.32 47.973 29.979 1837 C C sp2 28.1580009
46.6189995 30.6730003 1838 O O sp2 27.0979996 46.2980003 31.2180004 1839
CB C sp3 26.986 48.717 29.851 1840 CG C sp2 27.1720009 50.2169991
29.6599998 1841 OD1 O sp2 27.1049995 50.9920006 30.6189995 1842 ND2 N
sp2 27.4109993 50.6329994 28.4179993 1843 HD22 H sp3 27.4577198
49.9650116 27.6618843 1844 HD21 H sp3 27.5455799 51.6165543 28.2319641
1845 N N sp2 29.2310009 45.8300018 30.6399994 1846 H H sp3 30.053484
46.1542664 30.1516666 1847 CA C sp3 29.271 44.516 31.279 1848 C C sp2
30.6870003 44.1749992 31.7250004 1849 O O sp2 31.6599998 44.6710014
31.1520004 1850 CB C sp3 28.747 43.447 30.33 1851 N N sp2 30.7900009
43.3390007 32.7560005 1852 H H sp3 29.951334 43.0765152 33.2538376 1853
CA C sp3 32.066 42.788 33.194 1854 C C sp2 32.118 41.3359985 32.7319984
1855 O O sp2 31.3560009 40.493 33.2089996 1856 CB C sp3 32.215 42.884
34.713 1857 CG C sp3 32.437 44.299 35.219 1858 CD C sp3 33.0769997
44.3829994 36.5900002 1859 NE N sp2 33.3190002 45.776001 36.9710007 1860
HE H sp3 32.515419 46.3780708 37.0799522 1861 CZ C sp2 34.5200005
46.3059998 37.1839981 1862 NH1 N sp2 35.6160011 45.5670013 37.0639992
1863 HH12 H sp3 35.5426788 44.5929184 36.8073082 1864 HH11 H sp3
36.5233116 45.9787445 37.2293777 1865 NH2 N sp2 34.6269989 47.5859985
37.5219994 1866 HH21 H sp3 35.5377998 47.9906311 37.6857643 1867 HH22 H
sp3 33.7975693 48.1547203 37.6152611 1868 N N sp2 33.0130005 41.0600014
31.7889996 1869 H H sp3 33.7185135 41.7467461 31.5637741 1870 CA C sp3
33.002 39.79 31.071 1871 C C sp2 34.3089981 39.0180016 31.2029991 1872 O
O sp2 35.382 39.6160011 31.3069992 1873 CB C sp3 32.679 40.034 29.594
1874 CG C sp3 31.306 40.637 29.272 1875 CD1 C sp3 31.205 40.908 27.783
1876 CD2 C sp3 30.167 39.732 29.738 1877 N N sp2 34.2200012 37.6870003
31.1870003 1878 CA C sp3 35.413 36.835 31.272 1879 C C sp2 36.1549988
36.7849998 29.9319992 1880 O O sp2 36.2649994 35.7360001 29.3050003 1881
CB C sp3 34.831 35.462 31.629 1882 CG C sp3 33.451 35.465 31.053 1883 CD
C sp3 32.975 36.898 31.087 1884 N N sp2 36.6549988 37.9379997 29.4990005
1885 H H sp3 36.6866074 38.7239952 30.132494 1886 CA C sp3 37.16 38.108
28.14 1887 C C sp2 38.2200012 37.0810013 27.7169991 1888 O O sp2
38.1699982 36.5830002 26.5900002 1889 CB C sp3 37.665 39.555 27.921 1890
CG1 C sp3 38.401 39.688 26.6 1891 CG2 C sp3 36.486 40.515 27.971 1892 N
N sp2 39.1650009 36.7709999 28.6070004 1893 H H sp3 39.1351128
37.1893539 29.5257969 1894 CA C sp3 40.249 35.833 28.278 1895 C C sp2
39.7709999 34.3959999 28.0189991 1896 O O sp2 40.5139999 33.5880013
27.4580002 1897 CB C sp3 41.351 35.854 29.338 1898 CG C sp3 42.17 37.145
29.326 1899 CD C sp3 43.428 37.017 30.166 1900 CE C sp3 44.3219986
38.2369995 29.9470005 1901 NZ N sp3 45.6870003 38.0530014 30.5230007
1902 HZ3 H sp3 45.8576241 38.7650032 31.218729 1903 HZ1 H sp3 46.3755608
38.1286316 29.7879753 1904 HZ2 H sp3 45.7512627 37.1408882 30.951973
1905 N N sp2 38.5299988 34.0950012 28.4039993 1906 H H sp3 37.977684
34.7986984 28.8728828 1907 CA C sp3 37.944 32.771 28.166 1908 C C sp2
36.9760017 32.7849998 26.9850006 1909 O O sp2 36.4510002 31.7390003
26.5869999 1910 CB C sp3 37.187 32.291 29.409 1911 CG C sp2 38.0709991
31.7689991 30.4750004 1912 CD1 C sp2 38.3230019 30.4549999 30.7619991
1913 CD2 C sp2 38.8390007 32.5379982 31.4029999 1914 NE1 N sp2
39.2010002 30.3640003 31.8169994 1915 HE1 H sp3 39.5422249 29.5048256
32.2238007 1916 CE2 C sp2 39.5379982 31.6280003 32.2270012 1917 CE3 C
sp2 39.0130005 33.9140015 31.6210003 1918 CZ2 C sp2 40.3959999
32.0460014 33.2519989 1919 CZ3 C sp2 39.8590012 34.3310013 32.6419983
1920 CH2 C sp2 40.5419998 33.4000015 33.4430008 1921 N N sp2 36.7299995
33.9700012 26.434 1922 H H sp3 37.2935524 34.7653732 26.6983624 1923 CA
C sp3 35.662 34.144 25.455 1924 C C sp2 36.1040001 33.9920006 24.0020008
1925 O O sp2 37.1889992 34.4300003 23.6229992 1926 CB C sp3 34.984
35.499 25.653 1927 CG C sp3 34.0540009 35.5200005 26.8460007 1928 SD S
sp3 33.5540009 37.2019997 27.2140007 1929 CE C sp3 32.4449997 37.512001
25.8330002 1930 N N sp2 35.2410011 33.3699989 23.2019997 1931 H H sp3
34.3976746 32.9838448 23.6017323 1932 CA C sp3 35.47 33.226 21.767 1933
C C sp2 35.3359985 34.5940018 21.0949993 1934 O O sp2 34.5699997
35.4160004 21.5610008 1935 CB C sp3 34.464 32.262 21.18 1936 N N sp2
36.0719986 34.8320007 20.0109997 1937 CA C sp3 35.991 36.11 19.288 1938
C C sp2 34.5670013 36.493 18.9160004 1939 O O sp2 34.1980019 37.6570015
19.0860004 1940 CB C sp3 36.827 35.852 18.032 1941 CG C sp3 37.823
34.852 18.468 1942 CD C sp3 37.058 33.925 19.4 1943 N N sp2 33.7639999
35.5400009 18.4489994 1944 H H sp3 34.1120605 34.5978699 18.342474 1945
CA C sp3 32.38 35.849 18.089 1946 C C sp2 31.5499992 36.3400002
19.2830009 1947 O O sp2 30.6439991 37.1599998 19.1130009 1948 CB C sp3
31.708 34.66 17.384 1949 CG C sp3 31.4529991 33.4519997 18.2689991 1950
CD C sp2 32.5709991 32.4269981 18.2280006 1951 OE1 O sp2 33.7220001
32.7680016 17.8789997 1952 OE2 O sp3 32.2809982 31.2709999 18.5720005
1953 N N sp2 31.8630009 35.8549995 20.4839993 1954 H H sp3 32.576828
35.1442375 20.5572891 1955 CA C sp3 31.199 36.326 21.698 1956 C C sp2
31.6599998 37.723999 22.0680008 1957 O O sp2 30.8560009 38.5670013
22.4729996 1958 CB C sp3 31.4659996 35.3860016 22.8700008 1959 OG O sp3
31.0119991 34.0880013 22.5680008 1960 HG H sp3 30.068573 34.1424675
22.3989296 1961 N N sp2 32.9630013 37.9529991 21.9470005 1962 H H sp3
33.5613251 37.2138367 21.6067848 1963 CA C sp3 33.554 39.24 22.291 1964
C C sp2 32.987999 40.3040009 21.3589993 1965 O O sp2 32.5209999
41.3600006 21.802 1966 CB C sp3 35.09 39.165 22.159 1967 CG1 C sp3
35.695 38.355 23.311 1968 CG2 C sp3 35.707 40.573 22.087 1969 CD1 C sp3
37.171 38.042 23.138 1970 N N sp2 33.007 40.0060005 20.0669994 1971 H H
sp3 33.2204895 39.0627632 19.7757492 1972 CA C sp3 32.723 41.025 19.06
1973 C C sp2 31.2600002 41.0999985 18.6289997 1974 O O sp2 30.7819996
42.1739998 18.2509995 1975 CB C sp3 33.667 40.859 17.863 1976 CG C sp2
35.1279984 40.9339981 18.2329998 1977 CD1 C sp2 35.9519997 39.8180008
18.1060009 1978 CD2 C sp2 35.6790009 42.1220016 18.7220001 1979 CE1 C
sp2 37.3019981 39.8769989 18.4589996 1980 CE2 C sp2 37.0289993
42.1940002 19.0739994 1981 CZ C sp2 37.8429985 41.0690002 18.941 1982 N
N sp2 30.5470009 39.9790001 18.7040005 1983 H H sp3 30.980814 39.1411133
19.0643463 1984 CA C sp3 29.145 39.933 18.275 1985 C C sp2 28.1459999
39.5789986 19.3780003 1986 O O sp2 26.9430008 39.4889984 19.118 1987 CB
C sp3 28.965 38.985 17.079 1988 CG C sp2 30.1060009 39.0760002
16.0720005 1989 ND2 N sp2 30.4330006 40.1559982 15.5740004 1990 HD22 H
sp3 29.9454422 41.0009689 15.8355598 1991 HD21 H sp3 31.1883259
40.1954002 14.9046488 1992 OD1 O sp2 30.7129993 37.9339981 15.7639999
1993 N N sp2 28.6469994 39.3829994 20.6000004 1994 H H sp3 29.6441574
39.4792061 20.7285328 1995 CA C sp3 27.824 39.034 21.771 1996 C C sp2
26.9740009 37.7799988 21.5809994 1997 O O sp2 25.9069996 37.6479988
22.1830006 1998 CB C sp3 26.948 40.2150002 22.2129993 1999 SG S sp3
27.8899994 41.7019997 22.6100006 2000 N N sp2 27.4519997 36.8619995
20.7490005 2001 H H sp3 28.3082581 37.0444336 20.2453728 2002 CA C sp3
26.759 35.595 20.552 2003 C C sp2 27.4500008 34.4949989 21.3479996 2004
O O sp2 28.6720009 34.3839989 21.3209991 2005 CB C sp3 26.637 35.192
19.05 2006 CG1 C sp3 25.858 36.242 18.264 2007 CG2 C sp3 28.001 34.939
18.413 2008 N N sp2 26.6580009 33.7109985 22.0720005 2009 H H sp3
25.6761913 33.9372597 22.1424217 2010 CA C sp3 27.166 32.53 22.77 2011 C
C sp2 26.5240002 31.3029995 22.1609993 2012 O O sp2 25.3139992
31.2740002 21.9190006 2013 CB C sp3 26.876 32.591 24.268 2014 CG C sp2
27.5470009 33.7509995 24.9610004 2015 CD1 C sp2 27.0020008 35.0349998
24.8880005 2016 CD2 C sp2 28.7280006 33.5719986 25.6749992 2017 CE1 C
sp2 27.6159992 36.1090012 25.5160007 2018 CE2 C sp2 29.3509998
34.6349983 26.309 2019 CZ C sp2 28.7870007 35.9020004 26.2280006 2020 OH
O sp3 29.3889999 36.9700012 26.8500004 2021 HH H sp3 30.1982708
36.7610397 27.3222466 2022 N N sp2 27.3460007 30.2889996 21.9029999 2023
H H sp3 28.3070412 30.3459492 22.2083817 2024 CA C sp3 26.901 29.107
21.197 2025 C C sp2 27.5499992 27.8980007 21.8290005 2026 O O sp2
28.4220009 28.0170002 22.6919994 2027 CB C sp3 27.3689995 29.1420002
19.7350006 2028 OG1 O sp3 28.7980003 29.2819996 19.7059994 2029 HG1 H
sp3 29.0003681 30.0981369 19.2427864 2030 CG2 C sp3 26.87 30.389 18.998
2031 N N sp2 27.1529999 26.7269993 21.3560009 2032 H H sp3 26.3834991
26.6834316 20.7032604 2033 CA C sp3 27.82 25.502 21.772 2034 C C sp2
29.302 25.6009998 21.4510002 2035 O O sp2 30.132 25.1749992 22.243 2036
CB C sp3 27.168 24.305 21.105 2037 CG C sp2 25.7199993 24.1949997 21.441
2038 CD1 C sp2 25.3290005 23.6749992 22.6609993 2039 CD2 C sp2
24.7560005 24.7159996 20.5890007 2040 CE1 C sp2 23.9909992 23.6149998
23.007 2041 CE2 C sp2 23.4150009 24.6669998 20.9300003 2042 CZ C sp2
23.0330009 24.1100006 22.1410007 2043 N N sp2 29.6170006 26.2280006
20.3199997 2044 H H sp3 28.8771057 26.6333809 19.7647324 2045 CA C sp3
30.997 26.35 19.854 2046 C C sp2 31.8110008 27.3560009 20.6679993 2047 O
O sp2 33.0180016 27.1819992 20.8379993 2048 CB C sp3 31.035 26.694 18.36
2049 CG C sp3 30.4589996 25.6040001 17.4570007 2050 CD C sp2 28.9449997
25.6599998 17.2849998 2051 OE1 O sp2 28.3999996 24.7539997 16.6149998
2052 OE2 O sp3 28.2859993 26.5839996 17.8080006 2053 N N sp2 31.1709995
28.4139996 21.1739998 2054 H H sp3 30.1956902 28.5716572 20.964201 2055
CA C sp3 31.902 29.338 22.034 2056 C C sp2 32.2200012 28.7059994
23.3859997 2057 O O sp2 33.2550011 29.0090008 23.9729996 2058 CB C sp3
31.2029991 30.7000008 22.1739998 2059 OG O sp3 29.9489994 30.5450001
22.7940006 2060 HG H sp3 29.8318291 29.611002 22.9824581 2061 N N sp2
31.3700008 27.7859993 23.8530006 2062 H H sp3 30.4987316 27.618742
23.3702831 2063 CA C sp3 31.691 27.018 25.059 2064 C C sp2 32.9329987
26.1690006 24.8330002 2065 O O sp2 33.7350006 25.9769993 25.7409992 2066
CB C sp3 30.5419998 26.0930004 25.4510002 2067 CG C sp2 29.5809994
26.7290001 26.441 2068 OD1 O sp2 28.5919991 26.0510006 26.7859993 2069
OD2 O sp3 29.7439995 27.8659992 26.9309998 2070 N N sp2 33.0769997
25.6550007 23.6149998 2071 H H sp3 32.3723717 25.8316307 22.9132862 2072
CA C sp3 34.241 24.838 23.278 2073 C C sp2 35.5019989 25.7010002 23.309
2074 O O sp2 36.5250015 25.2789993 23.8239994 2075 CB C sp3 34.047
24.093 21.94 2076 CG1 C sp3 35.38 23.476 21.454 2077 CG2 C sp3 32.982
22.989 22.097 2078 N N sp2 35.4169998 26.9309998 22.8129997 2079 H H sp3
34.5730133 27.2362976 22.3497753 2080 CA C sp3 36.558 27.84 22.944 2081
C C sp2 36.9640007 28.007 24.4139996 2082 O O sp2 38.137001 27.8729992
24.7689991 2083 CB C sp3 36.23 29.206 22.331 2084 CG C sp2 37.3419991
30.2010002 22.4640007 2085 CD1 C sp2 37.8100014 30.7719994 23.6189995
2086 CD2 C sp2 38.1300011 30.7380009 21.4080009 2087 NE1 N sp2
38.8419991 31.6329994 23.3390007 2088 HE1 H sp3 39.3552437 32.1770821
24.0177155 2089 CE2 C sp2 39.0600014 31.632 21.9890003 2090 CE3 C sp2
38.1399994 30.5680008 20.0149994 2091 CZ2 C sp2 39.9819984 32.3530006
21.2320004 2092 CZ3 C sp2 39.0579987 31.2830009 19.2619991 2093 CH2 C
sp2 39.9780006 32.1570015 19.8759995 2094 N N sp2 35.9939995 28.3190002
25.2660007 2095 H H sp3 35.0573006 28.4631596 24.9168434 2096 CA C sp3
36.252 28.458 26.695 2097 C C sp2 36.8829994 27.2000008 27.2759991 2098
O O sp2 37.7849998 27.2819996 28.1079998 2099 CB C sp3 34.9650002
28.7889996 27.4330006 2100 OG O sp3 34.4319992 30.0100002 26.9529991
2101 HG H sp3 35.0875702 30.6938877 27.1083126 2102 N N sp2 36.4230003
26.0310001 26.8339996 2103 H H sp3 35.6592522 26.0132065 26.1733398 2104
CA C sp3 37.007 24.779 27.291 2105 C C sp2 38.5 24.6930008 26.9389992
2106 O O sp2 39.3030014 24.1940002 27.7269993 2107 CB C sp3 36.239 23.6
26.7 2108 CG C sp2 36.8250008 22.2730007 27.0909996 2109 CD1 C sp2
36.5429993 21.7000008 28.3400002 2110 CD2 C sp2 37.6800003 21.5990009
26.2180004 2111 CE1 C sp2 37.0940018 20.4599991 28.6919994 2112 CE2 C
sp2 38.2270012 20.3799992 26.559 2113 CZ C sp2 37.9430008 19.823
27.7889996 2114 OH O sp3 38.5040016 18.6070004 28.0909996 2115 HH H sp3
37.9850616 18.0562763 28.6817608 2116 N N sp2 38.8650017 25.1879997
25.7579994 2117 H H sp3 38.1552429 25.5185947 25.1199932 2118 CA C sp3
40.268 25.263 25.366 2119 C C sp2 41.0800018 26.0790005 26.3479996 2120
O O sp2 42.1759987 25.6760006 26.7420006 2121 N N sp2 40.5410004
27.2290001 26.7409992 2122 H H sp3 39.6627274 27.5240288 26.3388844 2123
CA C sp3 41.19 28.08 27.744 2124 C C sp2 41.2639999 27.3579998
29.0900002 2125 O O sp2 42.2980003 27.3729992 29.7579994 2126 CB C sp3
40.458 29.435 27.857 2127 CG1 C sp3 40.321 30.098 26.474 2128 CG2 C sp3
41.177 30.379 28.846 2129 CD1 C sp3 41.658 30.526 25.824 2130 N N sp2
40.1730003 26.7000008 29.4729996 2131 H H sp3 39.3261871 26.7846336
28.9290867 2132 CA C sp3 40.178 25.856 30.668 2133 C C sp2 41.3040009
24.8099995 30.6280003 2134 O O sp2 42.0130005 24.6070004 31.6229992 2135
CB C sp3 38.82 25.178 30.862 2136 CG C sp2 38.8699989 24.0259991
31.8209991 2137 CD1 C sp2 39.0060005 24.2590008 33.1889992 2138 CD2 C
sp2 38.8190002 22.7070007 31.3600006 2139 CE1 C sp2 39.0649986
23.1919994 34.0849991 2140 CE2 C sp2 38.8899994 21.6340008 32.25 2141 CZ
C sp2 39.007 21.8759995 33.6100006 2142 N N sp2 41.4749985 24.1450005
29.4880009 2143 H H sp3 40.8662415 24.3273773 28.7029839 2144 CA C sp3
42.538 23.154 29.368 2145 C C sp2 43.882 23.809 29.6189995 2146 O O sp2
44.7369995 23.2350006 30.2929993 2147 CB C sp3 42.551 22.521 27.988 2148
CG C sp3 41.463 21.503 27.67 2149 CD1 C sp3 41.737 20.927 26.29 2150 CD2
C sp3 41.407 20.406 28.734 2151 N N sp2 44.0610008 25.0149994 29.0839996
2152 H H sp3 43.3371735 25.4252625 28.5114079 2153 CA C sp3 45.297
25.742 29.323 2154 C C sp2 45.4889984 25.9990005 30.8239994 2155 O O sp2
46.5699997 25.7369995 31.3630009 2156 CB C sp3 45.341 27.04 28.518 2157
CG C sp2 46.6910019 27.6429996 28.5160007 2158 CD1 C sp2 47.6549988
27.4950008 27.5620003 2159 CD2 C sp2 47.2459984 28.4899998 29.5249996
2160 NE1 N sp2 48.7809982 28.1989994 27.9209995 2161 HE1 H sp3
49.6373863 28.2468739 27.3876972 2162 CE2 C sp2 48.5540009 28.8239994
29.1170006 2163 CE3 C sp2 46.7680016 29.0079994 30.7369995 2164 CZ2 C
sp2 49.3899994 29.6450005 29.8759995 2165 CZ3 C sp2 47.6010017
29.8260002 31.4950008 2166 CH2 C sp2 48.8979988 30.1380005 31.0540009
2167 N N sp2 44.4449997 26.4969997 31.4939995 2168 H H sp3 43.602356
26.7256756 30.9863014 2169 CA C sp3 44.484 26.722 32.943 2170 C C sp2
44.8670006 25.4449997 33.6669998 2171 O O sp2 45.6720009 25.4500008
34.598999 2172 CB C sp3 43.098 27.059 33.477 2173 CG C sp3 42.4620018
28.3260002 33 2174 CD C sp2 41.2299995 28.5900002 33.8180008 2175 OE1 O
sp2 41.3969994 29.1210003 34.9309998 2176 OE2 O sp3 40.1139984
28.2210007 33.362999 2177 N N sp2 44.2290001 24.3570004 33.2589989 2178
H H sp3 43.5991325 24.431612 32.4729958 2179 CA C sp3 44.397 23.068
33.892 2180 C C sp2 45.8419991 22.5890007 33.8250008 2181 O O sp2
46.4430008 22.2609997 34.848999 2182 CB C sp3 43.478 22.062 33.211 2183
CG C sp3 43.433 20.642 33.742 2184 CD1 C sp3 43.15 20.594 35.249 2185
CD2 C sp3 42.343 19.939 32.967 2186 N N sp2 46.4059982 22.5750008
32.6230011 2187 H H sp3 45.8973923 22.9351025 31.8281765 2188 CA C sp3
47.755 22.044 32.438 2189 C C sp2 48.8440018 23.0380001 32.8330002 2190
O O sp2 50.0139999 22.6669998 32.9420013 2191 CB C sp3 47.932 21.487
31.025 2192 CG C sp2 47.1780014 20.2080002 30.8099995 2193 CD1 C sp2
45.882 20.2290001 30.2950001 2194 CD2 C sp2 47.7350006 18.9880009
31.1760006 2195 CE1 C sp2 45.1660004 19.0550003 30.1170006 2196 CE2 C
sp2 47.0229988 17.8010006 31.0109997 2197 CZ C sp2 45.7360001 17.8339996
30.4740009 2198 N N sp2 48.4430008 24.2849998 33.0789986 2199 H H sp3
47.4973335 24.5496426 32.842823 2200 CA C sp3 49.328 25.283 33.68 2201 C
C sp2 49.1389999 25.3209991 35.1969986 2202 O O sp2 49.6469994
26.2150002 35.8790016 2203 CB C sp3 49.0789986 26.6639996 33.0649986
2204 OG O sp3 47.8510017 27.2029991 33.5180016 2205 HG H sp3 47.1534538
26.5991974 33.2525673 2206 N N sp2 48.3909988 24.3509998 35.7159996 2207
H H sp3 47.9734764 23.6745758 35.0929222 2208 CA C sp3 48.149 24.225
37.154 2209 C C sp2 47.6170006 25.5119991 37.7949982 2210 O O sp2
48.0579987 25.9200001 38.875 2211 CB C sp3 49.407 23.703 37.868 2212 CG
C sp3 49.994 22.4 37.318 2213 CD1 C sp3 51.403 22.197 37.851 2214 CD2 C
sp3 49.102 21.207 37.671 2215 N N sp2 46.6739998 26.1490002 37.1040001
2216 H H sp3 46.4573669 25.833292 36.1693878 2217 CA C sp3 45.948 27.279
37.646 2218 C C sp2 46.4860001 28.6480007 37.3009987 2219 O O sp2
46.0359993 29.6380005 37.8769989 2220 N N sp2 47.4389992 28.7199993
36.3709984 2221 H H sp3 47.8248634 27.8729 35.9790421 2222 CA C sp3
47.927 30.021 35.917 2223 C C sp2 46.8160019 30.7579994 35.1879997 2224
O O sp2 45.9529991 30.1359997 34.5740013 2225 CB C sp3 49.1360016
29.8710003 34.9939995 2226 OG O sp3 50.1910019 29.1940002 35.6469994
2227 HG H sp3 49.8670998 28.3260803 35.8987885 2228 N N sp2 46.8390007
32.0849991 35.2630005 2229 H H sp3 47.5259438 32.531662 35.8535118 2230
CA C sp3 45.897 32.916 34.514 2231 C C sp2 46.2809982 32.9290009
33.0340004 2232 O O sp2 47.4580002 33.0130005 32.7070007 2233 CB C sp3
45.8800011 34.3390007 35.0760002 2234 OG O sp3 45.3800011 34.3380013
36.4000015 2235 HG H sp3 45.9584465 33.7831268 36.9283142 2236 N N sp2
45.2989998 32.8120003 32.137001 2237 CA C sp3 45.589 32.755 30.697 2238
C C sp2 46.1879997 34.0439987 30.1229992 2239 O O sp2 46.0449982
35.1119995 30.7259998 2240 CB C sp3 44.224 32.461 30.065 2241 CG C sp3
43.215 32.847 31.087 2242 CD C sp3 43.858 32.672 32.423 2243 N N sp2
46.8320007 33.9179993 28.9619999 2244 H H sp3 46.8213615 33.0144882
28.5107212 2245 CA C sp3 47.557 35.012 28.297 2246 C C sp2 48.4599991
35.7719994 29.2719994 2247 O O sp2 48.2140007 36.9430008 29.5550003 2248
CB C sp3 46.589 35.958 27.568 2249 CG C sp2 45.6889992 35.2389984
26.5909996 2250 CD1 C sp2 44.4109993 34.8219986 26.9729996 2251 CD2 C
sp2 46.1220016 34.9469986 25.2989998 2252 CE1 C sp2 43.5890007
34.1399994 26.0890007 2253 CE2 C sp2 45.3040009 34.2680016 24.4039993
2254 CZ C sp2 44.0379982 33.8650017 24.809 2255 OH O sp3 43.2280006
33.2010002 23.9319992 2256 HH H sp3 42.6155701 32.5811958 24.3349533
2257 N N sp2 49.4850006 35.0999985 29.7999992 2258 CA C sp3 50.408
35.737 30.752 2259 C C sp2 51.1100006 36.9379997 30.1229992 2260 O O sp2
51.5970001 36.8400002 28.9939995 2261 CB C sp3 51.411 34.624 31.071 2262
CG C sp3 50.687 33.355 30.74 2263 CD C sp3 49.851 33.693 29.542 2264 N N
sp2 51.125 38.0579987 30.8409996 2265 H H sp3 50.6823616 38.0581055
31.7488384 2266 CA C sp3 51.754 39.283 30.37 2267 C C sp2 51.0180016
39.9150009 29.2040005 2268 O O sp2 51.6259995 40.5690002 28.3500004 2269
N N sp2 49.7019997 39.7179985 29.1739998 2270 H H sp3 49.2705956
39.204731 29.9293423 2271 CA C sp3 48.86 40.214 28.094 2272 C C sp2
47.5340004 40.7249985 28.6669998 2273 O O sp2 46.5200005 40.0229988
28.6030006 2274 CB C sp3 48.621 39.096 27.077 2275 CG C sp3 48.2910004
39.5410004 25.6679993 2276 SD S sp3 48.5439987 38.1870003 24.507 2277 CE
C sp3 47.0950012 38.3300018 23.4540005 2278 N N sp2 47.5349998
41.9410019 29.2240009 2279 CA C sp3 46.322 42.51 29.83 2280 C C sp2
45.230999 42.7400017 28.7870007 2281 O O sp2 45.5470009 42.9249992
27.6089993 2282 CB C sp3 46.804 43.848 30.399 2283 CG C sp3 48.026
44.184 29.61 2284 CD C sp3 48.679 42.87 29.304 2285 N N sp2 43.9710007
42.7120018 29.2119999 2286 H H sp3 43.7814178 42.558773 30.1921425 2287
CA C sp3 42.856 42.899 28.286 2288 C C sp2 42.7089996 44.3769989
27.9489994 2289 O O sp2 42.2509995 45.1749992 28.7670002 2290 CB C sp3
41.525 42.322 28.83 2291 CG1 C sp3 40.378 42.625 27.879 2292 CG2 C sp3
41.644 40.815 29.048 2293 N N sp2 43.1290016 44.7249985 26.7380009 2294
H H sp3 43.5236893 44.011467 26.1420193 2295 CA C sp3 43.047 46.09
26.228 2296 C C sp2 42.8380013 46.0449982 24.7159996 2297 O O sp2
42.5649986 44.9830017 24.1620007 2298 CB C sp3 44.3019981 46.8950005
26.6040001 2299 CG C sp2 45.5960007 46.2150002 26.1779995 2300 OD1 O sp2
46.6409988 46.4830017 26.8110008 2301 OD2 O sp3 45.6780014 45.4090004
25.2269993 2302 N N sp2 42.9720001 47.1899986 24.0499992 2303 H H sp3
43.1805763 48.0344772 24.5632782 2304 CA C sp3 42.826 47.26 22.598 2305
C C sp2 43.7560005 46.2929993 21.8640003 2306 O O sp2 43.3460007
45.6539993 20.8899994 2307 CB C sp3 43.0540009 48.6910019 22.1049995
2308 OG O sp3 41.9140015 49.4910011 22.3589993 2309 HG H sp3 42.101635
50.3749466 22.034914 2310 N N sp2 44.9949989 46.1809998 22.3430004 2311
H H sp3 45.2588425 46.7216682 23.154274 2312 CA C sp3 45.982 45.297
21.726 2313 C C sp2 45.5400009 43.8400002 21.8059998 2314 O O sp2
45.6720009 43.0960007 20.8349991 2315 CB C sp3 47.361 45.465 22.37 2316
CG C sp3 48.518 45.208 21.411 2317 CD C sp3 49.861 45.19 22.129 2318 CE
C sp3 50.9510002 44.6520004 21.2140007 2319 NZ N sp3 52.262001
45.3320007 21.434 2320 HZ3 H sp3 52.1626701 46.3209152 21.2543278 2321
HZ1 H sp3 52.9520988 44.9435654 20.8071156 2322 HZ2 H sp3 52.5580177
45.1914864 22.3893681 2323 N N sp2 45.0060005 43.4529991 22.9640007 2324
H H sp3 44.9262695 44.1238823 23.7147732 2325 CA C sp3 44.532 42.087
23.181 2326 C C sp2 43.4749985 41.6889992 22.1499996 2327 O O sp2
43.5839996 40.6389999 21.5209999 2328 CB C sp3 43.99 41.917 24.607 2329
CG C sp2 43.4430008 40.5429993 24.8859997 2330 CD1 C sp2 42.1030006
40.2540016 24.6420002 2331 CD2 C sp2 44.2669983 39.5400009 25.3840008
2332 CE1 C sp2 41.5909996 38.9819984 24.8869991 2333 CE2 C sp2 43.762001
38.2659988 25.6369991 2334 CZ C sp2 42.4249992 37.987999 25.3859997 2335
N N sp2 42.4620018 42.5330009 21.9750004 2336 H H sp3 42.4265175
43.3835182 22.5185604 2337 CA C sp3 41.401 42.254 21.013 2338 C C sp2
41.9449997 42.1160011 19.5930004 2339 O O sp2 41.6020012 41.1699982
18.882 2340 CB C sp3 40.314 43.326 21.086 2341 CG C sp2 39.5839996
43.3300018 22.4039993 2342 CD1 C sp2 39.5769997 44.4620018 23.2140007
2343 CD2 C sp2 38.9080009 42.1959991 22.8490009 2344 CE1 C sp2
38.9119987 44.4700012 24.434 2345 CE2 C sp2 38.2389984 42.1920013
24.0650005 2346 CZ C sp2 38.2439995 43.3300018 24.8530006 2347 OH O sp3
37.5820007 43.3310013 26.0599995 2348 HH H sp3 37.5370789 42.4783363
26.4987965 2349 N N sp2 42.8089981 43.0509987 19.2029991 2350 H H sp3
43.022007 43.8102036 19.8341389 2351 CA C sp3 43.46 43.019 17.896 2352 C
C sp2 44.2550011 41.723999 17.7000008 2353 O O sp2 44.1469994 41.0740013
16.6569996 2354 CB C sp3 44.37 44.244 17.727 2355 CG C sp3 44.971 44.405
16.336 2356 CD C sp3 46.319 45.112 16.405 2357 CE C sp3 46.5400009
46.0110016 15.1999998 2358 NZ N sp3 47.1870003 47.2919998 15.6029997
2359 HZ3 H sp3 46.5951424 47.774807 16.2638321 2360 HZ1 H sp3 47.323349
47.8715401 14.7871323 2361 HZ2 H sp3 48.0808945 47.0976105 16.0310955
2362 N N sp2 45.0279999 41.3419991 18.7150002 2363 H H sp3 45.0321388
41.8877106 19.5648727 2364 CA C sp3 45.869 40.153 18.627 2365 C C sp2
45.0610008 38.8569984 18.5179996 2366 O O sp2 45.4039993 37.9830017
17.7269993 2367 CB C sp3 46.844 40.093 19.8 2368 CG C sp3 48.0060005
41.0610008 19.6459999 2369 SD S sp3 49.2330017 40.9109993 20.9510002
2370 CE C sp3 48.3689995 41.6189995 22.3150005 2371 N N sp2 43.9970016
38.743 19.3099995 2372 H H sp3 43.7986908 39.471405 19.9809704 2373 CA C
sp3 43.108 37.581 19.227 2374 C C sp2 42.4690018 37.5 17.8390007 2375 O
O sp2 42.4189987 36.4280014 17.2420006 2376 CB C sp3 42.037 37.601
20.359 2377 CG1 C sp3 42.693 37.424 21.739 2378 CG2 C sp3 40.942 36.546
20.116 2379 CD1 C sp3 43.42 36.098 21.958 2380 N N sp2 42.0229988
38.6489983 17.3290005 2381 H H sp3 42.0756378 39.4837341 17.8951702 2382
CA C sp3 41.461 38.748 15.983 2383 C C sp2 42.4900017 38.4039993
14.9020004 2384 O O sp2 42.1450005 37.7830009 13.8970003 2385 CB C sp3
40.887 40.148 15.742 2386 CG C sp3 39.723 40.181 14.762 2387 CD C sp3
38.987 41.514 14.817 2388 CE C sp3 38.1349983 41.7280006 13.5699997 2389
NZ N sp3 38.5940018 42.901001 12.7639999 2390 HZ3 H sp3 38.5405273
43.7379074 13.3268757 2391 HZ1 H sp3 38.0027199 43.003315 11.9515858
2392 HZ2 H sp3 39.5487633 42.7540245 12.4691648 2393 N N sp2 43.743
38.8089981 15.1199999 2394 H H sp3 43.940258 39.335186 15.9592361 2395
CA C sp3 44.846 38.525 14.197 2396 C C sp2 45.1640015 37.0320015
14.1140003 2397 O O sp2 45.5970001 36.5449982 13.073 2398 CB C sp3
46.115 39.28 14.614 2399 CG C sp3 46.2989998 40.6380005 13.9549999 2400
CD C sp2 47.3120003 41.5139999 14.6700001 2401 OE1 O sp2 47.6829987
41.2109985 15.8260002 2402 OE2 O sp3 47.7439995 42.5200005 14.073 2403 N
N sp2 44.9659996 36.3149986 15.2150002 2404 H H sp3 44.5877876 36.765049
16.0362854 2405 CA C sp3 45.281 34.901 15.263 2406 C C sp2 46.2890015
34.5079994 16.3320007 2407 O O sp2 46.8409996 33.4109993 16.2910004 2408
N N sp2 46.5299988 35.4000015 17.2880001 2409 H H sp3 46.0973892
36.3112488 17.2372932 2410 CA C sp3 47.408 35.085 18.408 2411 C C sp2
46.757 34.0870018 19.3369999 2412 O O sp2 45.5730019 34.2120018
19.6660004 2413 CB C sp3 47.808 36.338 19.173 2414 CG C sp2 48.9959984
37.0149994 18.5970001 2415 CD1 C sp2 50.2779999 36.5890007 18.9319992
2416 CD2 C sp2 48.8470001 38.0410004 17.6760006 2417 CE1 C sp2
51.3880005 37.1959991 18.3810005 2418 CE2 C sp2 49.9589996 38.6650009
17.1240005 2419 CZ C sp2 51.2299995 38.2439995 17.4759998 2420 N N sp2
47.5359993 33.0810013 19.7150002 2421 H H sp3 48.4913101 33.0548782
19.3881989 2422 CA C sp3 47.061 32.013 20.585 2423 C C sp2 48.1269989
31.6779995 21.5990009 2424 O O sp2 49.3100014 31.9629993 21.3869991 2425
CB C sp3 46.712 30.767 19.768 2426 CG C sp3 45.606 30.98 18.739 2427 CD
C sp3 44.2340012 31.2730007 19.3439999 2428 NE N sp2 43.2039986
31.3110008 18.309 2429 HE H sp3 42.7868385 30.4332733 18.0339088 2430 CZ
C sp2 42.7739983 32.4109993 17.7019997 2431 NH1 N sp2 43.2709999
33.605999 18.0139999 2432 HH12 H sp3 43.9869537 33.6860161 18.7218895
2433 HH11 H sp3 42.9320946 34.4325752 17.5428104 2434 NH2 N sp2
41.8330002 32.3160019 16.7700005 2435 HH21 H sp3 41.4989967 33.1469612
16.303051 2436 HH22 H sp3 41.4512405 31.4127769 16.5280323 2437 N N sp2
47.7210007 31.0599995 22.7019997 2438 H H sp3 46.7421417 30.847723
22.831892 2439 CA C sp3 48.687 30.69 23.721 2440 C C sp2 49.519001
29.5109997 23.2709999 2441 O O sp2 49.0349998 28.6210003 22.573 2442 CB
C sp3 47.995 30.357 25.038 2443 CG C sp3 47.5760002 31.5779991
25.8190002 2444 SD S sp3 46.8450012 31.1259995 27.3829994 2445 CE C sp3
45.1529999 30.6749992 26.8810005 2446 N N sp2 50.7869987 29.5230007
23.6660004 2447 H H sp3 51.1695747 30.3570766 24.0879631 2448 CA C sp3
51.632 28.351 23.499 2449 C C sp2 51.2290001 27.2770004 24.507 2450 O O
sp2 50.4630013 27.5440006 25.4459991 2451 CB C sp3 53.108 28.731 23.637
2452 CG C sp3 53.589 29.55 22.435 2453 CD1 C sp3 54.845 30.307 22.767
2454 CD2 C sp3 53.818 28.672 21.219 2455 N N sp2 51.7220001 26.0629997
24.2940006 2456 H H sp3 52.3389893 25.9096565 23.5091991 2457 CA C sp3
51.39 24.947 25.171 2458 C C sp2 51.9049988 25.1609993 26.5799999 2459 O
O sp2 53.0449982 25.6070004 26.7700005 2460 CB C sp3 51.973999
23.6410007 24.6259995 2461 OG O sp3 51.6459999 22.5550003 25.4810009
2462 HG H sp3 52.0177727 22.743803 26.3457184 2463 N N sp2 51.0909996
24.8239994 27.5779991 2464 CA C sp3 51.608 24.69 28.942 2465 C C sp2
52.6800003 23.6049995 28.9379997 2466 O O sp2 52.5999985 22.6730003
28.1329994 2467 CB C sp3 50.391 24.218 29.738 2468 CG C sp3 49.229
24.632 28.93 2469 CD C sp3 49.645 24.529 27.496 2470 N N sp2 53.6769981
23.7350006 29.8059998 2471 H H sp3 53.6837845 24.5239773 30.4365292 2472
CA C sp3 54.766 22.759 29.868 2473 C C sp2 54.2669983 21.3330002
30.1380005 2474 O O sp2 54.776001 20.3689995 29.5529995 2475 CB C sp3
55.795 23.178 30.919 2476 CG C sp3 57.2150002 22.7210007 30.6149998 2477
CD C sp2 57.6230011 21.4829998 31.3950005 2478 OE1 O sp2 58.7299995
20.9589996 31.1389999 2479 OE2 O sp3 56.848999 21.0300007 32.2669983
2480 N N sp2 53.2470016 21.2210007 30.9899998 2481 H H sp3 52.8094673
22.0660362 31.3284969 2482 CA C sp3 52.73 19.934 31.459 2483 C C sp2
51.6339989 19.3199997 30.5860004 2484 O O sp2 51.1189995 18.2520008
30.9060001 2485 CB C sp3 52.226 20.059 32.902 2486 CG C sp2 53.2879982
20.4570007 33.8769989 2487 ND1 N sp2 54.4770012 19.7709999 34.0019989
2488 HD1 H sp3 54.7403641 18.956255 33.4663429 2489 CD2 C sp2 53.3429985
21.4729996 34.7709999 2490 CE1 C sp2 55.2179985 20.3460007 34.9319992
2491 NE2 N sp2 54.5540009 21.382 35.4129982 2492 HE2 H sp3 54.8834229
22.0059776 36.1356583 2493 N N sp2 51.2789993 19.9860001 29.4899998 2494
H H sp3 51.7090492 20.8774605 29.288868 2495 CA C sp3 50.279 19.449
28.575 2496 C C sp2 50.8930016 18.4430008 27.6060009 2497 O O sp2
51.8470001 18.7819996 26.8950005 2498 CB C sp3 49.612 20.579 27.796 2499
N N sp2 50.348999 17.2229996 27.5450001 2500 CA C sp3 50.709 16.288
26.47 2501 C C sp2 50.3959999 16.9179993 25.1240005 2502 O O sp2
49.487999 17.757 25.0389996 2503 CB C sp3 49.784 15.095 26.712 2504 CG C
sp3 49.476 15.159 28.154 2505 CD C sp3 49.361 16.634 28.47 2506 N N sp2
51.137001 16.5259991 24.0909996 2507 H H sp3 51.8256798 15.7995863
24.2256985 2508 CA C sp3 50.978 17.122 22.765 2509 C C sp2 49.5349998
17.0990009 22.2800007 2510 O O sp2 49.0470009 18.1060009 21.7560005 2511
CB C sp3 51.888 16.44 21.755 2512 N N sp2 48.8520012 15.9630003
22.4580002 2513 H H sp3 49.2909126 15.1881247 22.9344711 2514 CA C sp3
47.479 15.826 21.973 2515 C C sp2 46.512001 16.7210007 22.7409992 2516 O
O sp2 45.5229988 17.1700001 22.1779995 2517 CB C sp3 47.005 14.359
21.963 2518 CG C sp3 45.5460014 14.0959997 21.5270004 2519 CD C sp2
45.0839996 14.8170004 20.2609997 2520 OE1 O sp2 45.8540001 14.9230003
19.2870007 2521 OE2 O sp3 43.9179993 15.2609997 20.2310009 2522 N N sp2
46.8019981 16.9969997 24.0109997 2523 H H sp3 47.603878 16.5694523
24.4517879 2524 CA C sp3 45.957 17.92 24.765 2525 C C sp2 46.1189995
19.3460007 24.2469997 2526 O O sp2 45.1430016 20.0879993 24.1359997 2527
CB C sp3 46.241 17.856 26.268 2528 CG C sp3 45.8730011 16.5349998
26.9200001 2529 SD S sp3 44.1969986 15.9519997 26.5189991 2530 CE C sp3
43.1850014 17.2320004 27.302 2531 N N sp2 47.3510017 19.7259998
23.9230003 2532 H H sp3 48.1353683 19.1191463 24.114296 2533 CA C sp3
47.566 21.023 23.29 2534 C C sp2 46.9189987 21.0960007 21.9109993 2535 O
O sp2 46.3470001 22.1289997 21.5450001 2536 CB C sp3 49.051 21.369
23.209 2537 CG C sp2 49.2929993 22.7530003 22.6539993 2538 CD1 C sp2
48.7120018 23.8729992 23.2520008 2539 CD2 C sp2 50.0999985 22.9440002
21.5340004 2540 CE1 C sp2 48.9199982 25.1429996 22.7399998 2541 CE2 C
sp2 50.3230019 24.2180004 21.0160007 2542 CZ C sp2 49.7369995 25.3099995
21.6289997 2543 OH O sp3 49.9449997 26.5769997 21.132 2544 HH H sp3
49.5032539 27.2796402 21.6144524 2545 N N sp2 46.9910011 20.0049992
21.1490002 2546 H H sp3 47.5409622 19.2179012 21.4622345 2547 CA C sp3
46.291 19.925 19.871 2548 C C sp2 44.7980003 20.2059994 20.0470009 2549
O O sp2 44.2179985 20.9540005 19.2700005 2550 CB C sp3 46.4970016
18.5610008 19.2169991 2551 CG C sp2 47.9210014 18.3490009 18.7409992
2552 OD1 O sp2 48.6769981 19.3439999 18.6340008 2553 OD2 O sp3
48.3670006 17.2150002 18.4529991 2554 N N sp2 44.1850014 19.6130009
21.0739994 2555 H H sp3 44.6971626 18.963686 21.6538086 2556 CA C sp3
42.785 19.892 21.368 2557 C C sp2 42.5929985 21.375 21.6289997 2558 O O
sp2 41.7179985 22.0009995 21.0349998 2559 CB C sp3 42.27 19.048 22.552
2560 CG1 C sp3 42.244 17.57 22.153 2561 CG2 C sp3 40.861 19.51 22.967
2562 CD1 C sp3 41.961 16.614 23.328 2563 N N sp2 43.4290009 21.9459991
22.4909992 2564 H H sp3 44.1410675 21.3896408 22.9421349 2565 CA C sp3
43.325 23.375 22.791 2566 C C sp2 43.3059998 24.1919994 21.5179996 2567
O O sp2 42.4729996 25.0709991 21.3579998 2568 CB C sp3 44.499 23.857
23.639 2569 CG C sp3 44.5079994 23.3110008 25.0400009 2570 SD S sp3
45.9410019 23.9689999 25.9309998 2571 CE C sp3 46.3320007 22.5820007
26.9029999 2572 N N sp2 44.2550011 23.9230003 20.6229992 2573 H H sp3
44.9014511 23.1657677 20.7927074 2574 CA C sp3 44.371 24.711 19.399 2575
C C sp2 43.1150017 24.618 18.5389996 2576 O O sp2 42.6839981 25.618
17.9619999 2577 CB C sp3 45.602 24.29 18.595 2578 CG C sp3 46.901 24.65
19.277 2579 CD C sp3 48.082 24.459 18.34 2580 CE C sp3 48.4399986
22.9979992 18.1590004 2581 NZ N sp3 49.5400009 22.8390007 17.1529999
2582 HZ3 H sp3 49.2398415 23.2127781 16.2640152 2583 HZ1 H sp3
49.7617455 21.8591824 17.0486679 2584 HZ2 H sp3 50.3595238 23.3379154
17.4685402 2585 N N sp2 42.5270004 23.4230003 18.4529991 2586 H H sp3
42.9291115 22.6265793 18.9264107 2587 CA C sp3 41.302 23.268 17.674 2588
C C sp2 40.125 23.9780006 18.3479996 2589 O O sp2 39.2420006 24.4969997
17.6630001 2590 CB C sp3 40.9599991 21.7880001 17.4039993 2591 OG1 O sp3
40.7410011 21.1070004 18.6480007 2592 HG1 H sp3 40.8564339 21.747448
19.3537636 2593 CG2 C sp3 42.138 21.059 16.749 2594 N N sp2 40.1240005
24.0130005 19.6809998 2595 H H sp3 40.8682823 23.557806 20.1898651 2596
CA C sp3 39.064 24.699 20.419 2597 C C sp2 39.1199989 26.1900005
20.1529999 2598 O O sp2 38.0970001 26.8789997 20.1970005 2599 CB C sp3
39.2120018 24.4920006 21.9220009 2600 SG S sp3 38.8300018 22.8320007
22.4839993 2601 N N sp2 40.3289986 26.6849995 19.8910007 2602 H H sp3
41.1194916 26.0576286 19.8506126 2603 CA C sp3 40.54 28.11 19.661 2604 C
C sp2 40.5900002 28.4570007 18.1940002 2605 O O sp2 41.1759987
29.4710007 17.8150005 2606 CB C sp3 41.855 28.582 20.259 2607 CG C sp2
42.0309982 28.3059998 21.6639996 2608 CD1 C sp2 41.0649986 28.2549992
22.6270008 2609 CD2 C sp2 43.2709999 28.0529995 22.3139992 2610 NE1 N
sp2 41.6339989 27.9689999 23.8449993 2611 HE1 H sp3 41.1359863
27.8662128 24.7176495 2612 CE2 C sp2 42.993 27.8460007 23.6790009 2613
CE3 C sp2 44.6049995 27.9820004 21.8780003 2614 CZ2 C sp2 43.9889984
27.5709991 24.6110001 2615 CZ3 C sp2 45.6020012 27.7000008 22.8139992
2616 CH2 C sp2 45.2849998 27.5060005 24.1560001 2617 N N sp2 39.9830017
27.6329994 17.3560009 2618 H H sp3 39.5877228 26.7629833 17.6829987 2619
CA C sp3 39.898 28.005 15.963 2620 C C sp2 39.0019989 29.2320004
15.8310003 2621 O O sp2 37.9290009 29.2989998 16.4300003 2622 CB C sp3
39.3660011 26.8630009 15.1070004 2623 CG C sp2 39.7750015 27.0139999
13.6660004 2624 OD1 O sp2 40.6349983 26.2360001 13.2040005 2625 OD2 O
sp3 39.3269997 27.9279995 12.9469995 2626 N N sp2 39.4420013 30.2180004
15.052 2627 H H sp3 40.3488541 30.1446133 14.6134462 2628 CA C sp3
38.622 31.404 14.828 2629 C C sp2 37.2919998 31.0389996 14.165 2630 O O
sp2 36.2809982 31.7189999 14.3479996 2631 CB C sp3 39.372 32.421 13.983
2632 N N sp2 37.3100014 29.9669991 13.3850002 2633 H H sp3 38.1812325
29.4777966 13.2375832 2634 CA C sp3 36.104 29.481 12.738 2635 C C sp2
35.375 28.5060005 13.6619997 2636 O O sp2 35.8549995 27.3990002
13.8850002 2637 CB C sp3 36.473999 28.7999992 11.4230003 2638 CG C sp2
35.2700005 28.3509998 10.6400003 2639 OD1 O sp2 35.4449997 27.9580002
9.4619999 2640 OD2 O sp3 34.1150017 28.3630009 11.1140003 2641 N N sp2
34.2150002 28.8959999 14.1960001 2642 CA C sp3 33.497 28.033 15.149 2643
C C sp2 33.1699982 26.6720009 14.5530005 2644 O O sp2 33.1090012
25.6949997 15.2889996 2645 CB C sp3 32.199 28.795 15.425 2646 CG C sp3
32.487 30.197 15.046 2647 CD C sp3 33.491 30.153 13.936 2648 N N sp2
32.9910011 26.6089993 13.2360001 2649 H H sp3 33.1119995 27.4420853
12.6779413 2650 CA C sp3 32.623 25.357 12.585 2651 C C sp2 33.7630005
24.3519993 12.5179996 2652 O O sp2 33.5340004 23.1690006 12.283 2653 CB
C sp3 32.054 25.631 11.189 2654 CG C sp3 30.757 26.442 11.178 2655 CD1 C
sp3 30.269 26.597 9.751 2656 CD2 C sp3 29.666 25.807 12.052 2657 N N sp2
34.987999 24.8239994 12.7440004 2658 H H sp3 35.1059341 25.8090134
12.9335775 2659 CA C sp3 36.165 23.961 12.726 2660 C C sp2 36.5299988
23.4309998 14.1129999 2661 O O sp2 37.4129982 22.5760002 14.2419996 2662
CB C sp3 37.363 24.713 12.153 2663 CG C sp3 37.333 24.884 10.644 2664 CD
C sp3 38.702 25.347 10.169 2665 CE C sp3 38.6399994 25.9580002 8.7880001
2666 NZ N sp3 38.0559998 27.3290005 8.8190002 2667 HZ3 H sp3 37.1179161
27.2870255 9.1909361 2668 HZ1 H sp3 38.030159 27.7051735 7.8820229 2669
HZ2 H sp3 38.6241989 27.923811 9.4050465 2670 N N sp2 35.8740005
23.9570007 15.1459999 2671 H H sp3 35.1835403 24.6749954 14.9791203 2672
CA C sp3 36.131 23.519 16.511 2673 C C sp2 35.5309982 22.1340008
16.7259998 2674 O O sp2 34.4970016 21.8080006 16.1350002 2675 CB C sp3
35.531 24.5 17.512 2676 CG C sp3 36.101 25.89 17.369 2677 CD C sp3
35.5509987 26.8959999 18.3659992 2678 NE N sp2 35.8829994 28.243
17.9249992 2679 HE H sp3 36.7425842 28.3680515 17.4096584 2680 CZ C sp2
35.137001 29.3220005 18.1509991 2681 NH1 N sp2 34.019001 29.2409992
18.8759995 2682 HH12 H sp3 33.7293816 28.3528881 19.2600288 2683 HH11 H
sp3 33.4627647 30.0678291 19.0404911 2684 NH2 N sp2 35.5149994
30.4890003 17.6480007 2685 HH21 H sp3 34.9574203 31.314703 17.8135948
2686 HH22 H sp3 36.3605385 30.5523148 17.0992222 2687 N N sp2 36.1469994
21.3269997 17.5820007 2688 CA C sp3 35.571 20.026 17.904 2689 C C sp2
34.3240013 20.2199993 18.7469997 2690 O O sp2 34.1220016 21.2950001
19.3099995 2691 CB C sp3 36.663 19.35 18.731 2692 CG C sp3 37.405 20.462
19.352 2693 CD C sp3 37.404 21.57 18.312 2694 N N sp2 33.4830017 19.198
18.816 2695 H H sp3 33.6050529 18.4019794 18.2064495 2696 CA C sp3
32.382 19.222 19.771 2697 C C sp2 32.8790016 18.5919991 21.0550003 2698
O O sp2 33.9099998 17.9080009 21.0639992 2699 CB C sp3 31.2049999
18.4060001 19.2649994 2700 OG1 O sp3 31.6389999 17.0529995 19.0879993
2701 HG1 H sp3 31.5432873 16.8368187 18.1575661 2702 CG2 C sp3 30.795
18.855 17.87 2703 N N sp2 32.144001 18.7929993 22.1389999 2704 H H sp3
31.336525 19.3987865 22.1057186 2705 CA C sp3 32.517 18.129 23.376 2706
C C sp2 32.4790001 16.6119995 23.2399998 2707 O O sp2 33.3359985
15.9289999 23.7940006 2708 CB C sp3 31.66 18.606 24.541 2709 CG C sp2
32.0250015 19.9650002 25.0109997 2710 CD1 C sp2 33.2859993 20.2059994
25.5459995 2711 CD2 C sp2 31.1310005 21.0170002 24.9020004 2712 CE1 C
sp2 33.6399994 21.4689999 25.9850006 2713 CE2 C sp2 31.4780006
22.2859993 25.3339996 2714 CZ C sp2 32.7389984 22.5170002 25.8710003
2715 N N sp2 31.5100002 16.0869999 22.4880009 2716 H H sp3 30.8084164
16.6947956 22.089922 2717 CA C sp3 31.443 14.647 22.228 2718 C C sp2
32.7599983 14.1490002 21.6200008 2719 O O sp2 33.3040009 13.1309996
22.0410004 2720 CB C sp3 30.263 14.33 21.3 2721 CG C sp3 29.927 12.861
21.177 2722 CD C sp3 28.601 12.671 20.451 2723 CE C sp3 28.382
11.2049999 20.1040001 2724 NZ N sp3 26.9669991 10.7880001 20.3129997
2725 HZ3 H sp3 26.7155113 10.9239664 21.2816925 2726 HZ1 H sp3
26.8644638 9.8124819 20.0722713 2727 HZ2 H sp3 26.3617973 11.3448677
19.726717 2728 N N sp2 33.2719994 14.8889999 20.6410007 2729 H H sp3
32.7670097 15.7040043 20.3234291 2730 CA C sp3 34.545 14.552 20.015 2731
C C sp2 35.6839981 14.6049995 21.0130005 2732 O O sp2 36.5250015
13.7040005 21.0470009 2733 CB C sp3 34.839 15.519 18.875 2734 CG C sp3
34.058 15.223 17.611 2735 CD C sp2 34.3860016 16.2049999 16.5209999 2736
OE1 O sp2 34.1899986 17.4050007 16.6889992 2737 NE2 N sp2 34.9029999
15.7049999 15.401 2738 HE22 H sp3 35.0451508 14.7091074 15.3110523 2739
HE21 H sp3 35.1531525 16.3214931 14.6410913 2740 N N sp2 35.7089996
15.6660004 21.8220005 2741 H H sp3 34.9694939 16.3508167 21.7567673 2742
CA C sp3 36.775 15.864 22.798 2743 C C sp2 36.8059998 14.7150002 23.802
2744 O O sp2 37.8709984 14.2069998 24.1340008 2745 CB C sp3 36.592
17.219 23.518 2746 CG1 C sp3 36.907 18.365 22.549 2747 CG2 C sp3 37.494
17.315 24.74 2748 CD1 C sp3 36.367 19.717 23.011 2749 N N sp2 35.625
14.3009996 24.2600002 2750 H H sp3 34.7871857 14.7871695 23.973978 2751
CA C sp3 35.513 13.153 25.172 2752 C C sp2 36.2400017 11.9320002
24.6189995 2753 O O sp2 37.0279999 11.3129997 25.3349991 2754 CB C sp3
34.045 12.806 25.485 2755 CG1 C sp3 33.946 11.47 26.214 2756 CG2 C sp3
33.43 13.894 26.349 2757 N N sp2 36.0099983 11.6120005 23.3449993 2758 H
H sp3 35.3628845 12.1667662 22.803175 2759 CA C sp3 36.68 10.469 22.717
2760 C C sp2 38.1899986 10.6499996 22.6709995 2761 O O sp2 38.9379997
9.7150002 22.9510002 2762 CB C sp3 36.163 10.256 21.302 2763 CG C sp3
34.729 9.806 21.222 2764 CD C sp2 34.2729988 9.6750002 19.7870007 2765
OE1 O sp2 34.4230003 10.6129999 19.0049992 2766 NE2 N sp2 33.7299995
8.5150003 19.4309998 2767 HE22 H sp3 33.6286926 7.7750311 20.1109142
2768 HE21 H sp3 33.4187546 8.3736391 18.4806099 2769 N N sp2 38.6409988
11.8540001 22.3250008 2770 H H sp3 37.9838257 12.5942755 22.1244621 2771
CA C sp3 40.074 12.117 22.232 2772 C C sp2 40.7639999 11.9350004
23.5680008 2773 O O sp2 41.855999 11.3699999 23.6369991 2774 CB C sp3
40.337 13.53 21.7 2775 CG C sp3 39.923 13.729 20.244 2776 CD1 C sp3
39.873 15.202 19.928 2777 CD2 C sp3 40.885 13.023 19.303 2778 N N sp2
40.1360016 12.427 24.6310005 2779 H H sp3 39.2250366 12.8508987
24.5282478 2780 CA C sp3 40.759 12.355 25.938 2781 C C sp2 40.6879997
10.948 26.5119991 2782 O O sp2 41.6290016 10.5100002 27.177 2783 CB C
sp3 40.155 13.377 26.899 2784 CG1 C sp3 40.334 14.794 26.338 2785 CG2 C
sp3 40.838 13.265 28.271 2786 CD1 C sp3 39.551 15.855 27.111 2787 N N
sp2 39.5880013 10.2440004 26.2420006 2788 H H sp3 38.8059196 10.7067747
25.801218 2789 CA C sp3 39.48 8.814 26.567 2790 C C sp2 40.7449989
8.0950003 26.0879993 2791 O O sp2 41.362999 7.3369999 26.8360004 2792 CB
C sp3 38.295 8.199 25.822 2793 CG C sp3 36.9280014 8.2980003 26.4729996
2794 CD C sp2 35.8730011 7.539 25.6779995 2795 OE1 O sp2 35.6479988
6.3429999 25.9710007 2796 OE2 O sp3 35.2770004 8.125 24.7469997 2797 N N
sp2 41.1049995 8.3369999 24.8279991 2798 H H sp3 40.5562515 8.9851179
24.2812672 2799 CA C sp3 42.263 7.7 24.209 2800 C C sp2 43.5639992
8.0889997 24.9120007 2801 O O sp2 44.387001 7.2329998 25.2360001 2802 CB
C sp3 42.322 8.062 22.719 2803 CG C sp3 43.554 7.546 21.991 2804 CD C
sp3 43.475 6.047 21.824 2805 CE C sp3 44.480999 5.566 20.7989998 2806 NZ
N sp3 44.3240013 4.105 20.5769997 2807 HZ3 H sp3 44.4758492 3.6141007
21.4465179 2808 HZ1 H sp3 44.9985504 3.7940812 19.8925953 2809 HZ2 H sp3
43.3908997 3.913868 20.2410088 2810 N N sp2 43.7400017 9.382 25.1590004
2811 H H sp3 43.0358353 10.0428953 24.8632488 2812 CA C sp3 44.932 9.867
25.85 2813 C C sp2 45.0849991 9.2670002 27.2380009 2814 O O sp2
46.1870003 8.8979998 27.6389999 2815 CB C sp3 44.908 11.386 25.957 2816
CG C sp3 45.162 12.053 24.653 2817 CD C sp2 45.4510002 13.507 24.8330002
2818 OE1 O sp2 46.4889984 13.8760004 25.3850002 2819 NE2 N sp2
44.5289993 14.3500004 24.3810005 2820 HE22 H sp3 43.6949921 13.9948683
23.9355621 2821 HE21 H sp3 44.662075 15.3460045 24.4828129 2822 N N sp2
43.9760017 9.1540003 27.9650002 2823 H H sp3 43.0959282 9.4700069
27.5832787 2824 CA C sp3 44.014 8.579 29.308 2825 C C sp2 44.4860001
7.1269999 29.243 2826 O O sp2 45.3510017 6.7090001 30.0189991 2827 CB C
sp3 42.647 8.713 30 2828 CG1 C sp3 42.45 10.172 30.405 2829 CG2 C sp3
42.569 7.785 31.221 2830 CD1 C sp3 41.076 10.512 30.948 2831 N N sp2
43.9220009 6.3759999 28.3040009 2832 H H sp3 43.2192879 6.7793608
27.7010098 2833 CA C sp3 44.301 4.977 28.129 2834 C C sp2 45.7890015
4.8590002 27.7740002 2835 O O sp2 46.4939995 3.9860001 28.302 2836 CB C
sp3 43.4169998 4.322 27.0680008 2837 OG O sp3 43.4269981 2.911
27.2070007 2838 HG H sp3 42.8606491 2.5478373 26.5221939 2839 N N sp2
46.2680016 5.757 26.9169998 2840 H H sp3 45.6404648 6.4609208 26.5553474
2841 CA C sp3 47.665 5.771 26.474 2842 C C sp2 48.6300011 6.2030001
27.5760002 2843 O O sp2 49.8030014 5.8410001 27.5540009 2844 CB C sp3
47.834 6.713 25.283 2845 CG C sp3 47.3069992 6.1880002 23.9589996 2846
CD C sp2 47.3499985 7.2420001 22.8670006 2847 OE1 O sp2 46.9220009
8.3909998 23.1229992 2848 OE2 O sp3 47.8110008 6.9320002 21.75 2849 N N
sp2 48.1399994 6.9899998 28.5289993 2850 H H sp3 47.1476707 7.1766706
28.552187 2851 CA C sp3 49.002 7.591 29.543 2852 C C sp2 49.125
6.7410002 30.7970009 2853 O O sp2 49.8089981 7.1240001 31.7520008 2854
CB C sp3 48.507 8.9940004 29.8950005 2855 OG O sp3 48.7060013 9.8620005
28.7970009 2856 HG H sp3 48.2080727 9.5106297 28.0552444 2857 N N sp2
48.4490013 5.5939999 30.7870007 2858 H H sp3 47.9085274 5.361999
29.9659252 2859 CA C sp3 48.451 4.658 31.902 2860 C C sp2 49.644001
3.6960001 31.7819996 2861 O O sp2 50.4620018 3.8299999 30.8659992 2862
CB C sp3 47.1049995 3.885 31.9400005 2863 OG1 O sp3 46.0089989 4.8060002
31.8570004 2864 HG1 H sp3 46.3771248 5.6872725 31.759819 2865 CG2 C sp3
46.89 3.258 33.285 2866 N N sp2 49.7340012 2.7379999 32.7089996 2867 H H
sp3 49.0111961 2.6928527 33.4129982 2868 CA C sp3 50.8170013 1.745
32.7709999 2869 C C sp2 52.1679993 2.3659999 33.1100006 2870 O O sp2
52.3460007 2.9319999 34.1879997 2871 CB C sp3 50.913 0.928 31.472 2872
CG C sp2 51.2330017 -0.54 31.7169991 2873 OD1 O sp2 52.1800003 -0.876
32.4319992 2874 ND2 N sp2 50.4469986 -1.424 31.1110001 2875 HD22 H sp3
49.6814995 -1.1067631 30.5335293 2876 HD21 H sp3 50.6152039 -2.4130032
31.2279606 2877 C1 C sp2 32.6959991 24.7000008 47.5410004 2878 C6 C sp2
31.8180008 25.4090004 46.7190018 2879 C5 C sp2 30.6070004 24.8220005
46.3549995 2880 C4 C sp2 30.2889996 23.5400009 46.7929993 2881 N3 N sp2
31.1560001 22.8770008 47.5750008 2882 C2 C sp2 32.3300018 23.4239998
47.9550018 2883 C7 C sp2 29.6569996 25.5419998 45.4790001 2884 C12 C sp2
29.9720001 26.7830009 44.9259987 2885 C11 C sp2 29.0340004 27.3880005
44.0929985 2886 N10 N sp2 27.8540001 26.7889996 43.848999 2887 C9 C sp2
27.566 25.5939999 44.4210014 2888 N8 N sp2 28.4650002 24.9750004
45.2159996 2889 N13 N sp2 26.4039993 24.9540005 44.2010002 2890 H13 H
sp3 26.3134289 24.0041428 44.5321579 2891 C14 C sp2 25.3470001
25.5109997 43.5600014 2892 C19 C sp2 24.2989998 26.0650005 44.2939987
2893 C18 C sp2 23.2070007 26.6100006 43.6279984 2894 C17 C sp2
23.1490002 26.6030006 42.2330017 2895 C16 C sp2 24.1949997 26.0540009
41.4949989 2896 C15 C sp2 25.2830009 25.4899998 42.1650009 2897 N21 N
sp2 24.0610008 26.0499992 40.0970001 2898 H21 H sp3 23.1945515
26.3991203 39.7129631 2899 C22 C sp2 24.9820004 25.6240005 39.237999
2900 C23 C sp2 24.6520004 25.6310005 37.7789993 2901 C25 C sp2
25.4430008 24.8950005 36.8959999 2902 C26 C sp2 25.1350002 24.8969994
35.5390015 2903 C27 C sp2 24.0400009 25.6289997 35.0810013 2904 C28 C
sp2 23.2420006 26.3570004 35.9609985 2905 C29 C sp2 23.5529995
26.3490009 37.3180008 2906 C46 C sp3 23.7080002 25.6149998 33.6100006
2907 N48 N sp3 23.6119995 26.9459991 33.0270004 2908 C53 C sp3
24.7779999 27.809 33.1870003 2909 C52 C sp3 24.4069996 29.2250004
32.769001 2910 N51 N sp3 23.8579998 29.1529999 31.4220009 2911 H51 H sp3
24.5611706 28.5987434 30.9546146 2912 C54 C sp3 23.83 30.437 30.729 2913
C50 C sp3 22.6959991 28.302 31.191 2914 C49 C sp3 22.9659996 26.8999996
31.7180004 2915 O29 O sp2 26.0669994 25.2150002 39.5909996 2916 C20 C
sp3 24.3250008 26.0839996 45.8059998
#attr 31 ID i aIon i=-1

83 150 202 409 497 655 682 724 996 1052 1175 1230 1249 1258 1490 1666
1724 1766 1952 2052 2069 2176 2301 2402 2479 2521 2553 2625 2640 2796
2848
#attr 42 ID i aIon i=1

1 158 173 236 264 310 380 477 559 590 622 670 743 819 1117 1134 1146
1164 1196 1354 1422 1479 1526 1583 1608 1638 1713 1743 1825 1865 1901
2319 2358 2389 2434 2487 2581 2666 2684 2724 2806 2910
#attr 2910 ID i aCharge r
1 -0.853 2 0.45 3 0.45 4 0.45 5 0.404 6 0.569 7 -0.57 8 -0.7301 9 0.37
10 0.2811 11 0.569 12 -0.57 13 -0.099 14 0.569 15 -0.57 16 -0.8 17 0.37
18 0.37 19 -0.7301 20 0.37 21 0.2811 22 0.569 23 -0.57 24 -0.099 25
0.569 26 -0.57 27 -0.8 28 0.37 29 0.37 30 -0.7301 31 0.37 32 0.2811 33
0.569 34 -0.57 35 -0.0165 36 -0.1435 37 -0.15 38 -0.15 39 -0.15 40 -0.15
41 0.0825 42 -0.5325 43 0.45 44 -0.7301 45 0.37 46 0.2811 47 0.569 48
-0.57 49 -0.08 50 -0.24 51 -0.24 52 -0.7301 53 0.37 54 0.2811 55 0.569
56 -0.57 57 -0.0165 58 -0.1435 59 -0.15 60 -0.15 61 -0.15 62 -0.15 63
0.0825 64 -0.5325 65 0.45 66 -0.7301 67 0.37 68 0.2811 69 0.569 70 -0.57
71 -0.08 72 -0.16 73 -0.24 74 -0.24 75 -0.7301 76 0.37 77 0.2811 78
0.569 79 -0.57 80 -0.266 81 0.906 82 -0.9 83 -0.9 84 -0.6602 85 0.2811
86 0.569 87 -0.57 88 -0.16 89 -0.16 90 0.1401 91 -0.7301 92 0.37 93
0.2811 94 0.569 95 -0.57 96 0.2 97 -0.68 98 0.4 99 -0.24 100 -0.7301 101
0.37 102 0.2811 103 0.569 104 -0.57 105 -0.16 106 -0.099 107 0.569 108
-0.57 109 -0.8 110 0.37 111 0.37 112 -0.7301 113 0.37 114 0.2811 115
0.569 116 -0.57 117 -0.16 118 -0.08 119 -0.24 120 -0.24 121 -0.6602 122
0.2811 123 0.569 124 -0.57 125 -0.16 126 -0.16 127 0.1401 128 -0.7301
129 0.37 130 0.2811 131 0.569 132 -0.57 133 -0.0165 134 -0.1435 135
-0.15 136 -0.15 137 -0.15 138 -0.15 139 0.0825 140 -0.5325 141 0.45 142
-0.7301 143 0.37 144 0.2811 145 0.569 146 -0.57 147 -0.266 148 0.906 149
-0.9 150 -0.9 151 -0.7301 152 0.37 153 0.2811 154 0.569 155 -0.57 156
0.008 157 0.182 158 -0.7 159 0.45 160 0.2 161 0.65 162 -0.7 163 0.45 164
-0.7301 165 0.37 166 0.2811 167 0.569 168 -0.57 169 -0.16 170 -0.16 171
-0.16 172 0.343 173 -0.853 174 0.45 175 0.45 176 0.45 177 -0.7301 178
0.37 179 0.2811 180 0.569 181 -0.57 182 0.021 183 -0.181 184 -0.3016 186
0.0332 187 0.27 188 -0.1516 189 -0.15 190 -0.15 191 -0.15 192 -0.15 193
-0.7301 194 0.37 195 0.2811 196 0.569 197 -0.57 198 -0.16 199 -0.266 200
0.906 201 -0.9 202 -0.9 203 -0.7301 204 0.37 205 0.2811 206 0.569 207
-0.57 208 -0.0165 209 -0.1435 210 -0.15 211 -0.15 212 -0.15 213 -0.15
214 -0.15 215 -0.6602 216 0.2811 217 0.569 218 -0.57 219 -0.16 220 -0.16
221 0.1401 222 -0.7301 223 0.37 224 0.2811 225 0.569 226 -0.57 227 -0.16
228 -0.16 229 0.1676 230 -0.8442667 231 0.45 232 1.2 233 -0.9666667 234
0.45 235 0.45 236 -0.9666667 237 0.45 238 0.45 239 -0.7301 240 0.37 241
0.2811 242 0.569 243 -0.57 244 -0.099 245 0.569 246 -0.8 247 0.37 248
0.37 249 -0.57 250 -0.7301 251 0.37 252 0.2811 253 0.569 254 -0.57 255
-0.16 256 -0.16 257 0.1676 258 -0.8442667 259 0.45 260 1.2 261
-0.9666667 262 0.45 263 0.45 264 -0.9666667 265 0.45 266 0.45 267
-0.7301 268 0.37 269 0.2811 270 0.569 271 -0.57 272 -0.16 273 -0.08 274
-0.24 275 -0.24 276 -0.7301 277 0.37 278 0.2811 279 0.569 280 -0.57 281
0.12 282 -0.68 283 0.4 284 -0.7301 285 0.37 286 0.2811 287 0.569 288
-0.57 289 -0.0165 290 -0.1435 291 -0.15 292 -0.15 293 -0.15 294 -0.15
295 -0.15 296 -0.7301 297 0.37 298 0.2011 299 0.569 300 -0.57 301
-0.7301 302 0.37 303 0.2811 304 0.569 305 -0.57 306 -0.16 307 -0.16 308
-0.16 309 0.343 310 -0.853 311 0.45 312 0.45 313 0.45 314 -0.7301 315
0.37 316 0.2811 317 0.569 318 -0.57 319 0.2 320 -0.68 321 0.4 322 -0.24
323 -0.7301 324 0.37 325 0.2811 326 0.569 327 -0.57 328 -0.16 329 -0.08
330 -0.24 331 -0.24 332 -0.7301 333 0.37 334 0.2011 335 0.569 336 -0.57
337 -0.7301 338 0.37 339 0.2811 340 0.569 341 -0.57 342 -0.24 343
-0.7301 344 0.37 345 0.2011 346 0.569 347 -0.57 348 -0.7301 349 0.37 350
0.2811 351 0.569 352 -0.57 353 -0.24 354 -0.7301 355 0.37 356 0.2811 357
0.569 358 -0.57 359 -0.0165 360 -0.1435 361 -0.15 362 -0.15 363 -0.15
364 -0.15 365 -0.15 366 -0.7301 367 0.37 368 0.2011 369 0.569 370 -0.57
371 -0.7301 372 0.37 373 0.2811 374 0.569 375 -0.57 376 -0.16 377 -0.16
378 -0.16 379 0.343 380 -0.853 381 0.45 382 0.45 383 0.45 384 -0.7301
385 0.37 386 0.2811 387 0.569 388 -0.57 389 -0.08 390 -0.24 391 -0.24
392 -0.7301 393 0.37 394 0.2811 395 0.569 396 -0.57 397 -0.08 398 -0.24
399 -0.24 400 -0.7301 401 0.37 402 0.2811 403 0.569 404 -0.57 405 -0.16
406 -0.266 407 0.906 408 -0.9 409 -0.9 410 -0.7301 411 0.37 412 0.2811
413 0.569 414 -0.57 415 -0.24 416 -0.7301 417 0.37 418 0.2811 419 0.569
420 -0.57 421 0.2 422 -0.68 423 0.4 424 -0.24 425 -0.7301 426 0.37 427
0.2811 428 0.569 429 -0.57 430 -0.24 431 -0.7301 432 0.37 433 0.2811 434
0.569 435 -0.57 436 -0.0165 437 -0.1435 438 -0.15 439 -0.15 440 -0.15
441 -0.15 442 0.0825 443 -0.5325 444 0.45 445 -0.7301 446 0.37 447
0.2011 448 0.569 449 -0.57 450 -0.7301 451 0.37 452 0.2811 453 0.569 454
-0.57 455 -0.16 456 -0.08 457 -0.24 458 -0.24 459 -0.7301 460 0.37 461
0.2811 462 0.569 463 -0.57 464 -0.08 465 -0.16 466 -0.24 467 -0.24 468
-0.7301 469 0.37 470 0.2811 471 0.569 472 -0.57 473 -0.16 474 -0.16 475
-0.16 476 0.343 477 -0.853 478 0.45 479 0.45 480 0.45 481 -0.7301 482
0.37 483 0.2811 484 0.569 485 -0.57 486 0.12 487 -0.68 488 0.4 489
-0.7301 490 0.37 491 0.2811 492 0.569 493 -0.57 494 -0.266 495 0.906 496
-0.9 497 -0.9 498 -0.7301 499 0.37 500 0.2811 501 0.569 502 -0.57 503
-0.24 504 -0.7301 505 0.37 506 0.2811 507 0.569 508 -0.57 509 -0.24 510
-0.7301 511 0.37 512 0.2811 513 0.569 514 -0.57 515 -0.16 516 0.07 517
-0.46 518 -0.01 519 -0.7301 520 0.37 521 0.2811 522 0.569 523 -0.57 524
0.2 525 -0.68 526 0.4 527 -0.24 528 -0.7301 529 0.37 530 0.2811 531
0.569 532 -0.57 533 -0.08 534 -0.24 535 -0.24 536 -0.7301 537 0.37 538
0.2811 539 0.569 540 -0.57 541 -0.24 542 -0.7301 543 0.37 544 0.2811 545
0.569 546 -0.57 547 -0.08 548 -0.24 549 -0.24 550 -0.7301 551 0.37 552
0.2811 553 0.569 554 -0.57 555 -0.16 556 -0.16 557 -0.16 558 0.343 559
-0.853 560 0.45 561 0.45 562 0.45 563 -0.7301 564 0.37 565 0.2811 566
0.569 567 -0.57 568 -0.16 569 0.07 570 -0.46 571 -0.01 572 -0.7301 573
0.37 574 0.2811 575 0.569 576 -0.57 577 -0.16 578 -0.08 579 -0.24 580
-0.24 581 -0.7301 582 0.37 583 0.2811 584 0.569 585 -0.57 586 -0.16 587
-0.16 588 -0.16 589 0.343 590 -0.853 591 0.45 592 0.45 593 0.45 594
-0.6602 595 0.2811 596 0.569 597 -0.57 598 -0.16 599 -0.16 600 0.1401
601 -0.7301 602 0.37 603 0.2811 604 0.569 605 -0.57 606 0.12 607 -0.68
608 0.4 609 -0.7301 610 0.37 611 0.2811 612 0.569 613 -0.57 614 -0.24
615 -0.7301 616 0.37 617 0.2811 618 0.569 619 -0.57 620 0.008 621 0.182
622 -0.7 623 0.45 624 0.2 625 0.65 626 -0.7 627 0.45 628 -0.7301 629
0.37 630 0.2811 631 0.569 632 -0.57 633 -0.16 634 -0.08 635 -0.24 636
-0.24 637 -0.7301 638 0.37 639 0.2811 640 0.569 641 -0.57 642 0.2 643
-0.68 644 0.4 645 -0.24 646 -0.7301 647 0.37 648 0.2811 649 0.569 650
-0.57 651 -0.16 652 -0.266 653 0.906 654 -0.9 655 -0.9 656 -0.7301 657
0.37 658 0.2811 659 0.569 660 -0.57 661 -0.16 662 -0.16 663 0.1676 664
-0.8442667 665 0.45 666 1.2 667 -0.9666667 668 0.45 669 0.45 670
-0.9666667 671 0.45 672 0.45 673 -0.7301 674 0.37 675 0.2811 676 0.569
677 -0.57 678 -0.16 679 -0.266 680 0.906 681 -0.9 682 -0.9 683 -0.7301
684 0.37 685 0.2811 686 0.569 687 -0.57 688 -0.24 689 -0.7301 690 0.37
691 0.2811 692 0.569 693 -0.57 694 -0.16 695 -0.08 696 -0.24 697 -0.24
698 -0.7301 699 0.37 700 0.2811 701 0.569 702 -0.57 703 -0.16 704 0.07
705 -0.46 706 -0.01 707 -0.7301 708 0.37 709 0.2811 710 0.569 711 -0.57
712 0.12 713 -0.68 714 0.4 715 -0.7301 716 0.37 717 0.2811 718 0.569 719
-0.57 720 -0.16 721 -0.266 722 0.906 723 -0.9 724 -0.9 725 -0.7301 726
0.37 727 0.2811 728 0.569 729 -0.57 730 -0.16 731 -0.08 732 -0.24 733
-0.24 734 -0.7301 735 0.37 736 0.2811 737 0.569 738 -0.57 739 -0.16 740
-0.16 741 -0.16 742 0.343 743 -0.853 744 0.45 745 0.45 746 0.45 747
-0.7301 748 0.37 749 0.2811 750 0.569 751 -0.57 752 -0.08 753 -0.24 754
-0.24 755 -0.7301 756 0.37 757 0.2811 758 0.569 759 -0.57 760 -0.16 761
-0.08 762 -0.24 763 -0.24 764 -0.7301 765 0.37 766 0.2811 767 0.569 768
-0.57 769 0.12 770 -0.68 771 0.4 772 -0.7301 773 0.37 774 0.2811 775
0.569 776 -0.57 777 -0.0165 778 -0.1435 779 -0.15 780 -0.15 781 -0.15
782 -0.15 783 0.0825 784 -0.5325 785 0.45 786 -0.7301 787 0.37 788
0.2811 789 0.569 790 -0.57 791 -0.16 792 -0.08 793 -0.24 794 -0.24 795
-0.7301 796 0.37 797 0.2011 798 0.569 799 -0.57 800 -0.7301 801 0.37 802
0.2811 803 0.569 804 -0.57 805 -0.099 806 0.569 807 -0.57 808 -0.8 809
0.37 810 0.37 811 -0.7301 812 0.37 813 0.2811 814 0.569 815 -0.57 816
0.008 817 0.182 818 0.2 819 -0.7 820 0.45 821 -0.7 822 0.45 823 0.65 824
-0.7301 825 0.37 826 0.2811 827 0.569 828 -0.57 829 -0.16 830 0.07 831
-0.46 832 -0.01 833 -0.7301 834 0.37 835 0.2811 836 0.569 837 -0.57 838
-0.099 839 0.569 840 -0.57 841 -0.8 842 0.37 843 0.37 844 -0.7301 845
0.37 846 0.2811 847 0.569 848 -0.57 849 -0.08 850 -0.16 851 -0.24 852
-0.24 853 -0.7301 854 0.37 855 0.2811 856 0.569 857 -0.57 858 -0.08 859
-0.24 860 -0.24 861 -0.7301 862 0.37 863 0.2811 864 0.569 865 -0.57 866
-0.099 867 0.569 868 -0.57 869 -0.8 870 0.37 871 0.37 872 -0.7301 873
0.37 874 0.2811 875 0.569 876 -0.57 877 -0.16 878 -0.08 879 -0.24 880
-0.24 881 -0.7301 882 0.37 883 0.2811 884 0.569 885 -0.57 886 -0.16 887
-0.08 888 -0.24 889 -0.24 890 -0.7301 891 0.37 892 0.2011 893 0.569 894
-0.57 895 -0.7301 896 0.37 897 0.2811 898 0.569 899 -0.57 900 -0.24 901
-0.7301 902 0.37 903 0.2811 904 0.569 905 -0.57 906 0.07 907 -0.41 908
-0.7301 909 0.37 910 0.2811 911 0.569 912 -0.57 913 0.2 914 -0.68 915
0.4 916 -0.24 917 -0.7301 918 0.37 919 0.2811 920 0.569 921 -0.57 922
-0.08 923 -0.16 924 -0.24 925 -0.24 926 -0.7301 927 0.37 928 0.2011 929
0.569 930 -0.57 931 -0.7301 932 0.37 933 0.2011 934 0.569 935 -0.57 936
-0.6602 937 0.2811 938 0.569 939 -0.57 940 -0.16 941 -0.16 942 0.1401
943 -0.7301 944 0.37 945 0.2811 946 0.569 947 -0.57 948 0.2 949 -0.68
950 0.4 951 -0.24 952 -0.7301 953 0.37 954 0.2811 955 0.569 956 -0.57
957 -0.16 958 -0.08 959 -0.24 960 -0.24 961 -0.7301 962 0.37 963 0.2811
964 0.569 965 -0.57 966 -0.08 967 -0.24 968 -0.24 969 -0.7301 970 0.37
971 0.2811 972 0.569 973 -0.57 974 -0.08 975 -0.16 976 -0.24 977 -0.24
978 -0.7301 979 0.37 980 0.2811 981 0.569 982 -0.57 983 0.2 984 -0.68
985 0.4 986 -0.24 987 -0.7301 988 0.37 989 0.2811 990 0.569 991 -0.57
992 -0.16 993 -0.266 994 0.906 995 -0.9 996 -0.9 997 -0.7301 998 0.37
999 0.2811 1000 0.569 1001 -0.57 1002 -0.0165 1003 -0.1435 1004 -0.15
1005 -0.15 1006 -0.15 1007 -0.15 1008 0.0825 1009 -0.5325 1010 0.45 1011
-0.7301 1012 0.37 1013 0.2811 1014 0.569 1015 -0.57 1016 0.07 1017 -0.41
1018 -0.7301 1019 0.37 1020 0.2811 1021 0.569 1022 -0.57 1023 0.07 1024
-0.41 1025 -0.7301 1026 0.37 1027 0.2811 1028 0.569 1029 -0.57 1030
-0.0165 1031 -0.1435 1032 -0.15 1033 -0.15 1034 -0.15 1035 -0.15 1036
0.0825 1037 -0.5325 1038 0.45 1039 -0.7301 1040 0.37 1041 0.2011 1042
0.569 1043 -0.57 1044 -0.7301 1045 0.37 1046 0.2811 1047 0.569 1048
-0.57 1049 -0.266 1050 0.906 1051 -0.9 1052 -0.9 1053 -0.7301 1054 0.37
1055 0.2811 1056 0.569 1057 -0.57 1058 -0.16 1059 -0.08 1060 -0.24 1061
-0.24 1062 -0.7301 1063 0.37 1064 0.2811 1065 0.569 1066 -0.57 1067
-0.16 1068 -0.08 1069 -0.24 1070 -0.24 1071 -0.7301 1072 0.37 1073
0.2811 1074 0.569 1075 -0.57 1076 -0.099 1077 0.569 1078 -0.57 1079 -0.8
1080 0.37 1081 0.37 1082 -0.7301 1083 0.37 1084 0.2811 1085 0.569 1086
-0.57 1087 -0.0165 1088 -0.1435 1089 -0.15 1090 -0.15 1091 -0.15 1092
-0.15 1093 -0.15 1094 -0.7301 1095 0.37 1096 0.2811 1097 0.569 1098
-0.57 1099 -0.16 1100 -0.08 1101 -0.24 1102 -0.24 1103 -0.7301 1104 0.37
1105 0.2811 1106 0.569 1107 -0.57 1108 -0.16 1109 -0.16 1110 0.1676 1111
-0.8442667 1112 0.45 1113 1.2 1114 -0.9666667 1115 0.45 1116 0.45 1117
-0.9666667 1118 0.45 1119 0.45 1120 -0.7301 1121 0.37 1122 0.2811 1123
0.569 1124 -0.57 1125 -0.16 1126 -0.16 1127 0.1676 1128 -0.8442667 1129
0.45 1130 1.2 1131 -0.9666667 1132 0.45 1133 0.45 1134 -0.9666667 1135
0.45 1136 0.45 1137 -0.7301 1138 0.37 1139 0.2811 1140 0.569 1141 -0.57
1142 -0.16 1143 -0.16 1144 -0.16 1145 0.343 1146 -0.853 1147 0.45 1148
0.45 1149 0.45 1150 -0.7301 1151 0.37 1152 0.2811 1153 0.569 1154 -0.57
1155 -0.16 1156 -0.16 1157 0.1676 1158 -0.8442667 1159 0.45 1160 1.2
1161 -0.9666667 1162 0.45 1163 0.45 1164 -0.9666667 1165 0.45 1166 0.45
1167 -0.7301 1168 0.37 1169 0.2811 1170 0.569 1171 -0.57 1172 -0.266
1173 0.906 1174 -0.9 1175 -0.9 1176 -0.7301 1177 0.37 1178 0.2811 1179
0.569 1180 -0.57 1181 0.12 1182 -0.68 1183 0.4 1184 -0.7301 1185 0.37
1186 0.2811 1187 0.449 1188 -0.57 1189 -0.0165 1190 -0.1435 1191 -0.15
1192 -0.15 1193 -0.15 1194 -0.15 1195 -0.15 1196 -0.853 1197 0.45 1198
0.45 1199 0.45 1200 0.484 1201 0.569 1202 -0.57 1203 -0.16 1204 -0.08
1205 -0.24 1206 -0.24 1207 -0.7301 1208 0.37 1209 0.2811 1210 0.569 1211
-0.57 1212 -0.24 1213 -0.7301 1214 0.37 1215 0.2811 1216 0.569 1217
-0.57 1218 -0.16 1219 -0.08 1220 -0.24 1221 -0.24 1222 -0.7301 1223 0.37
1224 0.2811 1225 0.569 1226 -0.57 1227 -0.266 1228 0.906 1229 -0.9 1230
-0.9 1231 -0.7301 1232 0.37 1233 0.2811 1234 0.569 1235 -0.57 1236 -0.16
1237 -0.08 1238 -0.24 1239 -0.24 1240 -0.7301 1241 0.37 1242 0.2811 1243
0.569 1244 -0.57 1245 -0.16 1246 -0.266 1247 0.906 1248 -0.9 1249 -0.9
1250 -0.7301 1251 0.37 1252 0.2811 1253 0.569 1254 -0.57 1255 -0.266
1256 0.906 1257 -0.9 1258 -0.9 1259 -0.7301 1260 0.37 1261 0.2811 1262
0.569 1263 -0.57 1264 -0.16 1265 -0.08 1266 -0.24 1267 -0.24 1268
-0.7301 1269 0.37 1270 0.2811 1271 0.569 1272 -0.57 1273 -0.16 1274
-0.08 1275 -0.24 1276 -0.24 1277 -0.7301 1278 0.37 1279 0.2811 1280
0.569 1281 -0.57 1282 0.12 1283 -0.68 1284 0.4 1285 -0.7301 1286 0.37
1287 0.2811 1288 0.569 1289 -0.57 1290 -0.0165 1291 -0.1435 1292 -0.15
1293 -0.15 1294 -0.15 1295 -0.15 1296 -0.15 1297 -0.7301 1298 0.37 1299
0.2811 1300 0.569 1301 -0.57 1302 0.12 1303 -0.68 1304 0.4 1305 -0.7301
1306 0.37 1307 0.2811 1308 0.569 1309 -0.57 1310 -0.0165 1311 -0.1435
1312 -0.15 1313 -0.15 1314 -0.15 1315 -0.15 1316 0.0825 1317 -0.5325
1318 0.45 1319 -0.7301 1320 0.37 1321 0.2811 1322 0.569 1323 -0.57 1324
-0.16 1325 -0.099 1326 0.569 1327 -0.57 1328 -0.8 1329 0.37 1330 0.37
1331 -0.7301 1332 0.37 1333 0.2811 1334 0.569 1335 -0.57 1336 -0.08 1337
-0.24 1338 -0.24 1339 -0.7301 1340 0.37 1341 0.2811 1342 0.569 1343
-0.57 1344 -0.24 1345 -0.7301 1346 0.37 1347 0.2811 1348 0.569 1349
-0.57 1350 -0.16 1351 -0.16 1352 -0.16 1353 0.343 1354 -0.853 1355 0.45
1356 0.45 1357 0.45 1358 -0.7301 1359 0.37 1360 0.2011 1361 0.569 1362
-0.57 1363 -0.7301 1364 0.37 1365 0.2811 1366 0.569 1367 -0.57 1368
-0.16 1369 0.07 1370 -0.46 1371 -0.01 1372 -0.7301 1373 0.37 1374 0.2811
1375 0.569 1376 -0.57 1377 -0.24 1378 -0.7301 1379 0.37 1380 0.2811 1381
0.569 1382 -0.57 1383 -0.0165 1384 -0.1435 1385 -0.15 1386 -0.15 1387
-0.15 1388 -0.15 1389 -0.15 1390 -0.7301 1391 0.37 1392 0.2811 1393
0.569 1394 -0.57 1395 -0.16 1396 -0.08 1397 -0.24 1398 -0.24 1399
-0.7301 1400 0.37 1401 0.2811 1402 0.569 1403 -0.57 1404 -0.24 1405
-0.7301 1406 0.37 1407 0.2811 1408 0.569 1409 -0.57 1410 0.12 1411 -0.68
1412 0.4 1413 -0.7301 1414 0.37 1415 0.2811 1416 0.569 1417 -0.57 1418
-0.16 1419 -0.16 1420 -0.16 1421 0.343 1422 -0.853 1423 0.45 1424 0.45
1425 0.45 1426 -0.7301 1427 0.37 1428 0.2811 1429 0.569 1430 -0.57 1431
-0.099 1432 0.569 1433 -0.57 1434 -0.8 1435 0.37 1436 0.37 1437 -0.7301
1438 0.37 1439 0.2811 1440 0.569 1441 -0.57 1442 0.07 1443 -0.41 1444
-0.7301 1445 0.37 1446 0.2811 1447 0.569 1448 -0.57 1449 -0.08 1450
-0.16 1451 -0.24 1452 -0.24 1453 -0.7301 1454 0.37 1455 0.2811 1456
0.569 1457 -0.57 1458 0.021 1459 0.0462 1460 -0.5653 1461 -0.3016 1462
0.0365 1463 0.0332 1464 0.27 1465 -0.7301 1466 0.37 1467 0.2811 1468
0.569 1469 -0.57 1470 -0.16 1471 -0.16 1472 0.1676 1473 -0.8442667 1474
0.45 1475 1.2 1476 -0.9666667 1477 0.45 1478 0.45 1479 -0.9666667 1480
0.45 1481 0.45 1482 -0.7301 1483 0.37 1484 0.2811 1485 0.569 1486 -0.57
1487 -0.266 1488 0.906 1489 -0.9 1490 -0.9 1491 -0.7301 1492 0.37 1493
0.2811 1494 0.569 1495 -0.57 1496 -0.16 1497 -0.08 1498 -0.24 1499 -0.24
1500 -0.7301 1501 0.37 1502 0.2811 1503 0.569 1504 -0.57 1505 -0.24 1506
-0.7301 1507 0.37 1508 0.2811 1509 0.569 1510 -0.57 1511 -0.24 1512
-0.7301 1513 0.37 1514 0.2811 1515 0.569 1516 -0.57 1517 -0.16 1518
-0.16 1519 0.1676 1520 -0.8442667 1521 0.45 1522 1.2 1523 -0.9666667
1524 0.45 1525 0.45 1526 -0.9666667 1527 0.45 1528 0.45 1529 -0.7301
1530 0.37 1531 0.2811 1532 0.569 1533 -0.57 1534 -0.099 1535 0.569 1536
-0.57 1537 -0.8 1538 0.37 1539 0.37 1540 -0.7301 1541 0.37 1542 0.2811
1543 0.569 1544 -0.57 1545 -0.08 1546 -0.16 1547 -0.24 1548 -0.24 1549
-0.7301 1550 0.37 1551 0.2811 1552 0.569 1553 -0.57 1554 -0.16 1555
-0.08 1556 -0.24 1557 -0.24 1558 -0.7301 1559 0.37 1560 0.2811 1561
0.569 1562 -0.57 1563 -0.16 1564 -0.08 1565 -0.24 1566 -0.24 1567
-0.7301 1568 0.37 1569 0.2811 1570 0.569 1571 -0.57 1572 0.2 1573 -0.68
1574 0.4 1575 -0.24 1576 -0.7301 1577 0.37 1578 0.2811 1579 0.569 1580
-0.57 1581 0.008 1582 0.182 1583 -0.7 1584 0.45 1585 0.2 1586 0.65 1587
-0.7 1588 0.45 1589 -0.7301 1590 0.37 1591 0.2011 1592 0.569 1593 -0.57
1594 -0.7301 1595 0.37 1596 0.2811 1597 0.569 1598 -0.57 1599 -0.16 1600
-0.16 1601 0.1676 1602 -0.8442667 1603 0.45 1604 1.2 1605 -0.9666667
1606 0.45 1607 0.45 1608 -0.9666667 1609 0.45 1610 0.45 1611 -0.7301
1612 0.37 1613 0.2811 1614 0.569 1615 -0.57 1616 -0.08 1617 -0.16 1618
-0.24 1619 -0.24 1620 -0.7301 1621 0.37 1622 0.2811 1623 0.569 1624
-0.57 1625 0.2 1626 -0.68 1627 0.4 1628 -0.24 1629 -0.7301 1630 0.37
1631 0.2811 1632 0.569 1633 -0.57 1634 -0.16 1635 -0.16 1636 -0.16 1637
0.343 1638 -0.853 1639 0.45 1640 0.45 1641 0.45 1642 -0.7301 1643 0.37
1644 0.2811 1645 0.569 1646 -0.57 1647 -0.08 1648 -0.16 1649 -0.24 1650
-0.24 1651 -0.7301 1652 0.37 1653 0.2811 1654 0.569 1655 -0.57 1656 0.07
1657 -0.41 1658 -0.7301 1659 0.37 1660 0.2811 1661 0.569 1662 -0.57 1663
-0.266 1664 0.906 1665 -0.9 1666 -0.9 1667 -0.7301 1668 0.37 1669 0.2811
1670 0.569 1671 -0.57 1672 -0.0165 1673 -0.1435 1674 -0.15 1675 -0.15
1676 -0.15 1677 -0.15 1678 -0.15 1679 -0.7301 1680 0.37 1681 0.2011 1682
0.569 1683 -0.57 1684 -0.7301 1685 0.37 1686 0.2811 1687 0.569 1688
-0.57 1689 -0.16 1690 -0.08 1691 -0.24 1692 -0.24 1693 -0.7301 1694 0.37
1695 0.2811 1696 0.569 1697 -0.57 1698 -0.24 1699 -0.7301 1700 0.37 1701
0.2811 1702 0.569 1703 -0.57 1704 -0.16 1705 -0.16 1706 0.1676 1707
-0.8442667 1708 0.45 1709 1.2 1710 -0.9666667 1711 0.45 1712 0.45 1713
-0.9666667 1714 0.45 1715 0.45 1716 -0.7301 1717 0.37 1718 0.2811 1719
0.569 1720 -0.57 1721 -0.266 1722 0.906 1723 -0.9 1724 -0.9 1725 -0.7301
1726 0.37 1727 0.2811 1728 0.569 1729 -0.57 1730 -0.08 1731 -0.16 1732
-0.24 1733 -0.24 1734 -0.7301 1735 0.37 1736 0.2811 1737 0.569 1738
-0.57 1739 -0.16 1740 -0.16 1741 -0.16 1742 0.343 1743 -0.853 1744 0.45
1745 0.45 1746 0.45 1747 -0.7301 1748 0.37 1749 0.2811 1750 0.569 1751
-0.57 1752 -0.099 1753 0.569 1754 -0.57 1755 -0.8 1756 0.37 1757 0.37
1758 -0.7301 1759 0.37 1760 0.2811 1761 0.569 1762 -0.57 1763 -0.266
1764 0.906 1765 -0.9 1766 -0.9 1767 -0.7301 1768 0.37 1769 0.2811 1770
0.569 1771 -0.57 1772 0.12 1773 -0.68 1774 0.4 1775 -0.7301 1776 0.37
1777 0.2811 1778 0.569 1779 -0.57 1780 -0.099 1781 0.569 1782 -0.57 1783
-0.8 1784 0.37 1785 0.37 1786 -0.7301 1787 0.37 1788 0.2811 1789 0.569
1790 -0.57 1791 -0.0165 1792 -0.1435 1793 -0.15 1794 -0.15 1795 -0.15
1796 -0.15 1797 0.0825 1798 -0.5325 1799 0.45 1800 -0.7301 1801 0.37
1802 0.2811 1803 0.569 1804 -0.57 1805 -0.08 1806 -0.24 1807 -0.24 1808
-0.7301 1809 0.37 1810 0.2811 1811 0.569 1812 -0.57 1813 -0.08 1814
-0.24 1815 -0.24 1816 -0.7301 1817 0.37 1818 0.2811 1819 0.569 1820
-0.57 1821 -0.16 1822 -0.16 1823 -0.16 1824 0.343 1825 -0.853 1826 0.45
1827 0.45 1828 0.45 1829 -0.7301 1830 0.37 1831 0.2011 1832 0.569 1833
-0.57 1834 -0.7301 1835 0.37 1836 0.2811 1837 0.569 1838 -0.57 1839
-0.099 1840 0.569 1841 -0.57 1842 -0.8 1843 0.37 1844 0.37 1845 -0.7301
1846 0.37 1847 0.2811 1848 0.569 1849 -0.57 1850 -0.24 1851 -0.7301 1852
0.37 1853 0.2811 1854 0.569 1855 -0.57 1856 -0.16 1857 -0.16 1858 0.1676
1859 -0.8442667 1860 0.45 1861 1.2 1862 -0.9666667 1863 0.45 1864 0.45
1865 -0.9666667 1866 0.45 1867 0.45 1868 -0.7301 1869 0.37 1870 0.2811
1871 0.569 1872 -0.57 1873 -0.16 1874 -0.08 1875 -0.24 1876 -0.24 1877
-0.6602 1878 0.2811 1879 0.569 1880 -0.57 1881 -0.16 1882 -0.16 1883
0.1401 1884 -0.7301 1885 0.37 1886 0.2811 1887 0.569 1888 -0.57 1889
-0.08 1890 -0.24 1891 -0.24 1892 -0.7301 1893 0.37 1894 0.2811 1895
0.569 1896 -0.57 1897 -0.16 1898 -0.16 1899 -0.16 1900 0.343 1901 -0.853
1902 0.45 1903 0.45 1904 0.45 1905 -0.7301 1906 0.37 1907 0.2811 1908
0.569 1909 -0.57 1910 0.021 1911 -0.181 1912 -0.3016 1914 0.0332 1915
0.27 1916 -0.1516 1917 -0.15 1918 -0.15 1919 -0.15 1920 -0.15 1921
-0.7301 1922 0.37 1923 0.2811 1924 0.569 1925 -0.57 1926 -0.16 1927 0.07
1928 -0.46 1929 -0.01 1930 -0.7301 1931 0.37 1932 0.2811 1933 0.569 1934
-0.57 1935 -0.24 1936 -0.6602 1937 0.2811 1938 0.569 1939 -0.57 1940
-0.16 1941 -0.16 1942 0.1401 1943 -0.7301 1944 0.37 1945 0.2811 1946
0.569 1947 -0.57 1948 -0.16 1949 -0.266 1950 0.906 1951 -0.9 1952 -0.9
1953 -0.7301 1954 0.37 1955 0.2811 1956 0.569 1957 -0.57 1958 0.12 1959
-0.68 1960 0.4 1961 -0.7301 1962 0.37 1963 0.2811 1964 0.569 1965 -0.57
1966 -0.08 1967 -0.16 1968 -0.24 1969 -0.24 1970 -0.7301 1971 0.37 1972
0.2811 1973 0.569 1974 -0.57 1975 -0.0165 1976 -0.1435 1977 -0.15 1978
-0.15 1979 -0.15 1980 -0.15 1981 -0.15 1982 -0.7301 1983 0.37 1984
0.2811 1985 0.569 1986 -0.57 1987 -0.099 1988 0.569 1989 -0.8 1990 0.37
1991 0.37 1992 -0.57 1993 -0.7301 1994 0.37 1995 0.2811 1996 0.569 1997
-0.57 1998 0.07 1999 -0.41 2000 -0.7301 2001 0.37 2002 0.2811 2003 0.569
2004 -0.57 2005 -0.08 2006 -0.24 2007 -0.24 2008 -0.7301 2009 0.37 2010
0.2811 2011 0.569 2012 -0.57 2013 -0.0165 2014 -0.1435 2015 -0.15 2016
-0.15 2017 -0.15 2018 -0.15 2019 0.0825 2020 -0.5325 2021 0.45 2022
-0.7301 2023 0.37 2024 0.2811 2025 0.569 2026 -0.57 2027 0.2 2028 -0.68
2029 0.4 2030 -0.24 2031 -0.7301 2032 0.37 2033 0.2811 2034 0.569 2035
-0.57 2036 -0.0165 2037 -0.1435 2038 -0.15 2039 -0.15 2040 -0.15 2041
-0.15 2042 -0.15 2043 -0.7301 2044 0.37 2045 0.2811 2046 0.569 2047
-0.57 2048 -0.16 2049 -0.266 2050 0.906 2051 -0.9 2052 -0.9 2053 -0.7301
2054 0.37 2055 0.2811 2056 0.569 2057 -0.57 2058 0.12 2059 -0.68 2060
0.4 2061 -0.7301 2062 0.37 2063 0.2811 2064 0.569 2065 -0.57 2066 -0.266
2067 0.906 2068 -0.9 2069 -0.9 2070 -0.7301 2071 0.37 2072 0.2811 2073
0.569 2074 -0.57 2075 -0.08 2076 -0.24 2077 -0.24 2078 -0.7301 2079 0.37
2080 0.2811 2081 0.569 2082 -0.57 2083 0.021 2084 -0.181 2085 -0.3016
2087 0.0332 2088 0.27 2089 -0.1516 2090 -0.15 2091 -0.15 2092 -0.15 2093
-0.15 2094 -0.7301 2095 0.37 2096 0.2811 2097 0.569 2098 -0.57 2099 0.12
2100 -0.68 2101 0.4 2102 -0.7301 2103 0.37 2104 0.2811 2105 0.569 2106
-0.57 2107 -0.0165 2108 -0.1435 2109 -0.15 2110 -0.15 2111 -0.15 2112
-0.15 2113 0.0825 2114 -0.5325 2115 0.45 2116 -0.7301 2117 0.37 2118
0.2011 2119 0.569 2120 -0.57 2121 -0.7301 2122 0.37 2123 0.2811 2124
0.569 2125 -0.57 2126 -0.08 2127 -0.16 2128 -0.24 2129 -0.24 2130
-0.7301 2131 0.37 2132 0.2811 2133 0.569 2134 -0.57 2135 -0.0165 2136
-0.1435 2137 -0.15 2138 -0.15 2139 -0.15 2140 -0.15 2141 -0.15 2142
-0.7301 2143 0.37 2144 0.2811 2145 0.569 2146 -0.57 2147 -0.16 2148
-0.08 2149 -0.24 2150 -0.24 2151 -0.7301 2152 0.37 2153 0.2811 2154
0.569 2155 -0.57 2156 0.021 2157 -0.181 2158 -0.3016 2160 0.0332 2161
0.27 2162 -0.1516 2163 -0.15 2164 -0.15 2165 -0.15 2166 -0.15 2167
-0.7301 2168 0.37 2169 0.2811 2170 0.569 2171 -0.57 2172 -0.16 2173
-0.266 2174 0.906 2175 -0.9 2176 -0.9 2177 -0.7301 2178 0.37 2179 0.2811
2180 0.569 2181 -0.57 2182 -0.16 2183 -0.08 2184 -0.24 2185 -0.24 2186
-0.7301 2187 0.37 2188 0.2811 2189 0.569 2190 -0.57 2191 -0.0165 2192
-0.1435 2193 -0.15 2194 -0.15 2195 -0.15 2196 -0.15 2197 -0.15 2198
-0.7301 2199 0.37 2200 0.2811 2201 0.569 2202 -0.57 2203 0.12 2204 -0.68
2205 0.4 2206 -0.7301 2207 0.37 2208 0.2811 2209 0.569 2210 -0.57 2211
-0.16 2212 -0.08 2213 -0.24 2214 -0.24 2215 -0.7301 2216 0.37 2217
0.2011 2218 0.569 2219 -0.57 2220 -0.7301 2221 0.37 2222 0.2811 2223
0.569 2224 -0.57 2225 0.12 2226 -0.68 2227 0.4 2228 -0.7301 2229 0.37
2230 0.2811 2231 0.569 2232 -0.57 2233 0.12 2234 -0.68 2235 0.4 2236
-0.6602 2237 0.2811 2238 0.569 2239 -0.57 2240 -0.16 2241 -0.16 2242
0.1401 2243 -0.7301 2244 0.37 2245 0.2811 2246 0.569 2247 -0.57 2248
-0.0165 2249 -0.1435 2250 -0.15 2251 -0.15 2252 -0.15 2253 -0.15 2254
0.0825 2255 -0.5325 2256 0.45 2257 -0.6602 2258 0.2811 2259 0.569 2260
-0.57 2261 -0.16 2262 -0.16 2263 0.1401 2264 -0.7301 2265 0.37 2266
0.2011 2267 0.569 2268 -0.57 2269 -0.7301 2270 0.37 2271 0.2811 2272
0.569 2273 -0.57 2274 -0.16 2275 0.07 2276 -0.46 2277 -0.01 2278 -0.6602
2279 0.2811 2280 0.569 2281 -0.57 2282 -0.16 2283 -0.16 2284 0.1401 2285
-0.7301 2286 0.37 2287 0.2811 2288 0.569 2289 -0.57 2290 -0.08 2291
-0.24 2292 -0.24 2293 -0.7301 2294 0.37 2295 0.2811 2296 0.569 2297
-0.57 2298 -0.266 2299 0.906 2300 -0.9 2301 -0.9 2302 -0.7301 2303 0.37
2304 0.2811 2305 0.569 2306 -0.57 2307 0.12 2308 -0.68 2309 0.4 2310
-0.7301 2311 0.37 2312 0.2811 2313 0.569 2314 -0.57 2315 -0.16 2316
-0.16 2317 -0.16 2318 0.343 2319 -0.853 2320 0.45 2321 0.45 2322 0.45
2323 -0.7301 2324 0.37 2325 0.2811 2326 0.569 2327 -0.57 2328 -0.0165
2329 -0.1435 2330 -0.15 2331 -0.15 2332 -0.15 2333 -0.15 2334 -0.15 2335
-0.7301 2336 0.37 2337 0.2811 2338 0.569 2339 -0.57 2340 -0.0165 2341
-0.1435 2342 -0.15 2343 -0.15 2344 -0.15 2345 -0.15 2346 0.0825 2347
-0.5325 2348 0.45 2349 -0.7301 2350 0.37 2351 0.2811 2352 0.569 2353
-0.57 2354 -0.16 2355 -0.16 2356 -0.16 2357 0.343 2358 -0.853 2359 0.45
2360 0.45 2361 0.45 2362 -0.7301 2363 0.37 2364 0.2811 2365 0.569 2366
-0.57 2367 -0.16 2368 0.07 2369 -0.46 2370 -0.01 2371 -0.7301 2372 0.37
2373 0.2811 2374 0.569 2375 -0.57 2376 -0.08 2377 -0.16 2378 -0.24 2379
-0.24 2380 -0.7301 2381 0.37 2382 0.2811 2383 0.569 2384 -0.57 2385
-0.16 2386 -0.16 2387 -0.16 2388 0.343 2389 -0.853 2390 0.45 2391 0.45
2392 0.45 2393 -0.7301 2394 0.37 2395 0.2811 2396 0.569 2397 -0.57 2398
-0.16 2399 -0.266 2400 0.906 2401 -0.9 2402 -0.9 2403 -0.7301 2404 0.37
2405 0.2011 2406 0.569 2407 -0.57 2408 -0.7301 2409 0.37 2410 0.2811
2411 0.569 2412 -0.57 2413 -0.0165 2414 -0.1435 2415 -0.15 2416 -0.15
2417 -0.15 2418 -0.15 2419 -0.15 2420 -0.7301 2421 0.37 2422 0.2811 2423
0.569 2424 -0.57 2425 -0.16 2426 -0.16 2427 0.1676 2428 -0.8442667 2429
0.45 2430 1.2 2431 -0.9666667 2432 0.45 2433 0.45 2434 -0.9666667 2435
0.45 2436 0.45 2437 -0.7301 2438 0.37 2439 0.2811 2440 0.569 2441 -0.57
2442 -0.16 2443 0.07 2444 -0.46 2445 -0.01 2446 -0.7301 2447 0.37 2448
0.2811 2449 0.569 2450 -0.57 2451 -0.16 2452 -0.08 2453 -0.24 2454 -0.24
2455 -0.7301 2456 0.37 2457 0.2811 2458 0.569 2459 -0.57 2460 0.12 2461
-0.68 2462 0.4 2463 -0.6602 2464 0.2811 2465 0.569 2466 -0.57 2467 -0.16
2468 -0.16 2469 0.1401 2470 -0.7301 2471 0.37 2472 0.2811 2473 0.569
2474 -0.57 2475 -0.16 2476 -0.266 2477 0.906 2478 -0.9 2479 -0.9 2480
-0.7301 2481 0.37 2482 0.2811 2483 0.569 2484 -0.57 2485 0.008 2486
0.182 2487 -0.7 2488 0.45 2489 0.2 2490 0.65 2491 -0.7 2492 0.45 2493
-0.7301 2494 0.37 2495 0.2811 2496 0.569 2497 -0.57 2498 -0.24 2499
-0.6602 2500 0.2811 2501 0.569 2502 -0.57 2503 -0.16 2504 -0.16 2505
0.1401 2506 -0.7301 2507 0.37 2508 0.2811 2509 0.569 2510 -0.57 2511
-0.24 2512 -0.7301 2513 0.37 2514 0.2811 2515 0.569 2516 -0.57 2517
-0.16 2518 -0.266 2519 0.906 2520 -0.9 2521 -0.9 2522 -0.7301 2523 0.37
2524 0.2811 2525 0.569 2526 -0.57 2527 -0.16 2528 0.07 2529 -0.46 2530
-0.01 2531 -0.7301 2532 0.37 2533 0.2811 2534 0.569 2535 -0.57 2536
-0.0165 2537 -0.1435 2538 -0.15 2539 -0.15 2540 -0.15 2541 -0.15 2542
0.0825 2543 -0.5325 2544 0.45 2545 -0.7301 2546 0.37 2547 0.2811 2548
0.569 2549 -0.57 2550 -0.266 2551 0.906 2552 -0.9 2553 -0.9 2554 -0.7301
2555 0.37 2556 0.2811 2557 0.569 2558 -0.57 2559 -0.08 2560 -0.16 2561
-0.24 2562 -0.24 2563 -0.7301 2564 0.37 2565 0.2811 2566 0.569 2567
-0.57 2568 -0.16 2569 0.07 2570 -0.46 2571 -0.01 2572 -0.7301 2573 0.37
2574 0.2811 2575 0.569 2576 -0.57 2577 -0.16 2578 -0.16 2579 -0.16 2580
0.343 2581 -0.853 2582 0.45 2583 0.45 2584 0.45 2585 -0.7301 2586 0.37
2587 0.2811 2588 0.569 2589 -0.57 2590 0.2 2591 -0.68 2592 0.4 2593
-0.24 2594 -0.7301 2595 0.37 2596 0.2811 2597 0.569 2598 -0.57 2599 0.07
2600 -0.41 2601 -0.7301 2602 0.37 2603 0.2811 2604 0.569 2605 -0.57 2606
0.021 2607 -0.181 2608 -0.3016 2610 0.0332 2611 0.27 2612 -0.1516 2613
-0.15 2614 -0.15 2615 -0.15 2616 -0.15 2617 -0.7301 2618 0.37 2619
0.2811 2620 0.569 2621 -0.57 2622 -0.266 2623 0.906 2624 -0.9 2625 -0.9
2626 -0.7301 2627 0.37 2628 0.2811 2629 0.569 2630 -0.57 2631 -0.24 2632
-0.7301 2633 0.37 2634 0.2811 2635 0.569 2636 -0.57 2637 -0.266 2638
0.906 2639 -0.9 2640 -0.9 2641 -0.6602 2642 0.2811 2643 0.569 2644 -0.57
2645 -0.16 2646 -0.16 2647 0.1401 2648 -0.7301 2649 0.37 2650 0.2811
2651 0.569 2652 -0.57 2653 -0.16 2654 -0.08 2655 -0.24 2656 -0.24 2657
-0.7301 2658 0.37 2659 0.2811 2660 0.569 2661 -0.57 2662 -0.16 2663
-0.16 2664 -0.16 2665 0.343 2666 -0.853 2667 0.45 2668 0.45 2669 0.45
2670 -0.7301 2671 0.37 2672 0.2811 2673 0.569 2674 -0.57 2675 -0.16 2676
-0.16 2677 0.1676 2678 -0.8442667 2679 0.45 2680 1.2 2681 -0.9666667
2682 0.45 2683 0.45 2684 -0.9666667 2685 0.45 2686 0.45 2687 -0.6602
2688 0.2811 2689 0.569 2690 -0.57 2691 -0.16 2692 -0.16 2693 0.1401 2694
-0.7301 2695 0.37 2696 0.2811 2697 0.569 2698 -0.57 2699 0.2 2700 -0.68
2701 0.4 2702 -0.24 2703 -0.7301 2704 0.37 2705 0.2811 2706 0.569 2707
-0.57 2708 -0.0165 2709 -0.1435 2710 -0.15 2711 -0.15 2712 -0.15 2713
-0.15 2714 -0.15 2715 -0.7301 2716 0.37 2717 0.2811 2718 0.569 2719
-0.57 2720 -0.16 2721 -0.16 2722 -0.16 2723 0.343 2724 -0.853 2725 0.45
2726 0.45 2727 0.45 2728 -0.7301 2729 0.37 2730 0.2811 2731 0.569 2732
-0.57 2733 -0.16 2734 -0.099 2735 0.569 2736 -0.57 2737 -0.8 2738 0.37
2739 0.37 2740 -0.7301 2741 0.37 2742 0.2811 2743 0.569 2744 -0.57 2745
-0.08 2746 -0.16 2747 -0.24 2748 -0.24 2749 -0.7301 2750 0.37 2751
0.2811 2752 0.569 2753 -0.57 2754 -0.08 2755 -0.24 2756 -0.24 2757
-0.7301 2758 0.37 2759 0.2811 2760 0.569 2761 -0.57 2762 -0.16 2763
-0.099 2764 0.569 2765 -0.57 2766 -0.8 2767 0.37 2768 0.37 2769 -0.7301
2770 0.37 2771 0.2811 2772 0.569 2773 -0.57 2774 -0.16 2775 -0.08 2776
-0.24 2777 -0.24 2778 -0.7301 2779 0.37 2780 0.2811 2781 0.569 2782
-0.57 2783 -0.08 2784 -0.16 2785 -0.24 2786 -0.24 2787 -0.7301 2788 0.37
2789 0.2811 2790 0.569 2791 -0.57 2792 -0.16 2793 -0.266 2794 0.906 2795
-0.9 2796 -0.9 2797 -0.7301 2798 0.37 2799 0.2811 2800 0.569 2801 -0.57
2802 -0.16 2803 -0.16 2804 -0.16 2805 0.343 2806 -0.853 2807 0.45 2808
0.45 2809 0.45 2810 -0.7301 2811 0.37 2812 0.2811 2813 0.569 2814 -0.57
2815 -0.16 2816 -0.099 2817 0.569 2818 -0.57 2819 -0.8 2820 0.37 2821
0.37 2822 -0.7301 2823 0.37 2824 0.2811 2825 0.569 2826 -0.57 2827 -0.08
2828 -0.16 2829 -0.24 2830 -0.24 2831 -0.7301 2832 0.37 2833 0.2811 2834
0.569 2835 -0.57 2836 0.12 2837 -0.68 2838 0.4 2839 -0.7301 2840 0.37
2841 0.2811 2842 0.569 2843 -0.57 2844 -0.16 2845 -0.266 2846 0.906 2847
-0.9 2848 -0.9 2849 -0.7301 2850 0.37 2851 0.2811 2852 0.569 2853 -0.57
2854 0.12 2855 -0.68 2856 0.4 2857 -0.7301 2858 0.37 2859 0.2811 2860
0.569 2861 -0.57 2862 0.2 2863 -0.68 2864 0.4 2865 -0.24 2866 -0.7301
2867 0.37 2868 0.2811 2869 0.449 2870 -0.57 2871 -0.099 2872 0.569 2873
-0.57 2874 -0.8 2875 0.37 2876 0.37 2877 -0.15 2878 -0.15 2880 0.16 2881
-0.62 2882 0.16 2883 0.31 2884 -0.15 2885 0.16 2886 -0.62 2887 0.72 2888
-0.62 2889 -0.6 2890 0.4 2891 0.1 2892 -0.1435 2893 -0.15 2894 -0.15
2895 0.117 2896 -0.15 2897 -0.547 2898 0.37 2899 0.5438 2900 0.0862 2901
-0.15 2902 -0.15 2903 -0.1435 2904 -0.15 2905 -0.15 2906 0.2535 2907
-0.81 2908 0.11 2909 0.343 2910 -0.959 2911 0.45 2912 0.263 2913 0.343
2914 0.11 2915 -0.57 2916 -0.0965
#attr 2916 ID i aTempFactor r
1 26.3700008 2 217371360 3 217371360 4 217371360 5 26.8500004 6
27.2000008 7 28.3500004 8 27.1200008 9 217435808 10 26.0499992 11
25.7600002 12 22.6100006 13 25.6700001 14 27.2900009 15 27.6499996 16
24.5100002 17 217384544 18 217384544 19 26.1900005 20 217377888 21
27.2900009 22 27.4099998 23 30.3700008 24 28.0499992 25 27.2099991 26
26.4799995 27 27.1499996 28 223733984 29 223733984 30 25.0799999 31
223734304 32 23.2900009 33 21.7000008 34 18.7800007 35 27.1200008 36
31.7199993 37 33.9599991 38 33.7000008 39 35.9799995 40 35.6100006 41
36.9099998 42 39.0800018 43 217432448 44 18.3400002 45 217448512 46
18.3199997 47 19.2399998 48 18.7999992 49 19 50 19.1599998 51 19.1599998
52 18.5599995 53 200751216 54 19.6700001 55 23.5900002 56 19.4899998 57
20.1499996 58 20.3799992 59 20.8400002 60 21.5699997 61 20.4699993 62
22.0300007 63 22.3700008 64 24.1100006 65 200754816 66 22.9400005 67
200755152 68 25.5499992 69 25.1700001 70 24.6000004 71 28.1499996 72
30.1599998 73 29.9099998 74 32.4399986 75 23.2999992 76 200757776 77
23.8500004 78 24.6800003 79 22.3799992 80 23.0499992 81 24.7199993 82
24.6599998 83 25.8999996 84 27.1499996 85 29.0599995 86 30.2000008 87
30.7299995 88 29.6000004 89 30.5799999 90 27.3999996 91 30.3999996 92
200802176 93 32.3400002 94 33.7999992 95 35.9000015 96 32.3699989 97
32.1800003 98 200803808 99 33 100 34.1899986 101 200804672 102
36.6100006 103 39.1899986 104 39.8100014 105 35.5400009 106 35.6300011
107 35.5800018 108 33.9399986 109 36.7700005 110 217395184 111 217395184
112 41.5999985 113 217395712 114 43.8699989 115 45.0699997 116
46.2599983 117 43.6599998 118 43.7999992 119 43.5200005 120 44.4399986
121 46.9099998 122 46.4500008 123 44.7900009 124 45.8699989 125
47.1699982 126 47.7799988 127 47.5099983 128 42.7099991 129 222801312
130 39.5699997 131 39.7799988 132 41.2000008 133 36.0600014 134
32.3699989 135 30.2000008 136 31.4599991 137 28.3500004 138 28.8299999
139 27.7999992 140 23.3799992 141 222804928 142 40.1399994 143 222805472
144 38.7999992 145 37.2099991 146 35.2200012 147 40.7299995 148
41.7099991 149 43.1699982 150 42.7799988 151 35.1899986 152 222808288
153 34.2000008 154 31.0100002 155 29.2600002 156 36.5699997 157
39.6199989 158 40.7200012 159 200695840 160 40.7799988 161 41.6800003
162 41.6899986 163 200696832 164 29.2000008 165 200697360 166 27.8500004
167 23.7800007 168 24.3099995 169 30.9099998 170 34.3800011 171
36.6800003 172 37.9300003 173 38.8100014 174 200699984 175 200699984 176
200699984 177 21.5499992 178 200700512 179 18.7600002 180 17.3099995 181
16.1100006 182 19.1200008 183 20.2099991 184 22.5100002 185 19.7600002
186 21.3700008 187 200703136 188 20.7600002 189 20.7000008 190
20.2900009 191 20.7600002 192 20.9200001 193 17.4099998 194 217463152
195 16.7900009 196 16.7800007 197 18.7099991 198 17.8899994 199 19.25
200 17.7700005 201 17.4400005 202 18.7900009 203 16.1000004 204
217466112 205 16.3500004 206 16.9400005 207 16.7700005 208 17.2099991
209 20.2999992 210 20.5 211 21.4500008 212 21.3600006 213 21.7700005 214
20.2000008 215 17.75 216 18.0599995 217 17.5799999 218 17.3999996 219
18.8700008 220 20.3299999 221 18.4500008 222 17.1299992 223 217472416
224 17.0200005 225 18.1700001 226 18.2000008 227 18.1800003 228
18.8899994 229 15.5200005 230 16.1900005 231 217474720 232 16.9400005
233 15.9499998 234 217475376 235 217475376 236 17.6399994 237 217475712
238 217475712 239 18.6900005 240 222724224 241 18.5799999 242 18.8600006
243 19.9599991 244 20.3799992 245 22.3899994 246 25.0699997 247
222726208 248 222726208 249 21.1299992 250 18.0900002 251 222726848 252
21.0100002 253 20.0900002 254 17.8600006 255 22.3899994 256 28.6399994
257 33.0999985 258 37.1899986 259 222729152 260 39.3100014 261
39.8699989 262 222729808 263 222729808 264 40.0600014 265 222730144 266
222730144 267 18.6200008 268 222730672 269 18.75 270 21.0799999 271
23.8999996 272 17.8999996 273 17.0499992 274 17.0599995 275 16.6700001
276 21.8999996 277 222733504 278 23.8799992 279 23.9400005 280
24.9699993 281 27.3500004 282 32.0400009 283 200057200 284 22.1599998
285 200057536 286 21.4099998 287 20.9500008 288 23.3099995 289
21.4500008 290 22.9200001 291 25.1900005 292 23.8199997 293 26.75 294
25.0100002 295 26.6599998 296 21.5200005 297 200061344 298 21.4200001
299 21.6499996 300 22.8400002 301 22.0100002 302 200062864 303
22.9699993 304 23.4799995 305 22.6599998 306 24.9599991 307 26.4300003
308 28.1299992 309 29.0300007 310 30.1599998 311 200065488 312 200065488
313 200065488 314 24.2000008 315 200066016 316 23.8600006 317 24.2000008
318 24.4400005 319 25.9300003 320 26.3899994 321 200067664 322
24.7900009 323 21.5699997 324 200068528 325 21.6200008 326 23.4500008
327 25.9899998 328 20.3299999 329 19.1000004 330 19.3299999 331
19.3099995 332 21.4400005 333 200071360 334 22.4799995 335 22.2900009
336 20.6000004 337 23.1399994 338 200072880 339 24.5799999 340
24.5799999 341 24.4099998 342 24.9200001 343 25.4300003 344 200074720
345 26.6000004 346 27.6499996 347 25.5799999 348 29.8700008 349
200076256 350 30.6399994 351 31.6100006 352 31.7800007 353 31.0900002
354 30.2700005 355 199803552 356 31.1399994 357 29.4099998 358
28.8400002 359 32.2900009 360 34.4099998 361 35.7700005 362 35.0200005
363 36.0900002 364 36.3100014 365 36.8600006 366 28.9099998 367
199807376 368 26.0699997 369 23.4099998 370 21.6299992 371 22.5200005
372 199808896 373 20.4500008 374 19.3999996 375 19.9200001 376
23.2199993 377 25.6299992 378 29.0300007 379 30.75 380 32.3100014 381
199811520 382 199811520 383 199811520 384 16.1800003 385 199812064 386
16.1900005 387 16.5100002 388 18.0300007 389 16.1599998 390 16.2000008
391 16.9699993 392 17.1800003 393 199814560 394 17.3799992 395
18.2099991 396 20.4400005 397 19 398 20.7099991 399 19.0699997 400
17.4400005 401 199817056 402 17.2999992 403 17.2600002 404 20 405
18.3600006 406 20.8999996 407 21.3500004 408 25.9500008 409 23.4699993
410 17.3400002 411 199820224 412 16.7999992 413 17.7099991 414
17.7199993 415 15.7299995 416 18.0900002 417 217399584 418 17.1100006
419 17.8700008 420 19.7299995 421 19.0599995 422 20.5499992 423
217401232 424 17.9799995 425 17.8600006 426 217402096 427 17.3999996 428
17.7900009 429 17.0400009 430 16.8199997 431 19.4300003 432 217403936
433 22.1100006 434 25.1900005 435 24.9300003 436 22.6499996 437
21.3899994 438 23.6900005 439 22.2099991 440 23.3700008 441 24.3199997
442 21.9899998 443 25.25 444 217407552 445 25.5599995 446 217408096 447
30.2000008 448 31.9400005 449 33.7200012 450 33.5299988 451 217409600
452 35.6500015 453 37.9199982 454 39.4199982 455 33.9599991 456
31.6000004 457 32.0699997 458 31.3999996 459 42.1500015 460 217412448
461 45.3100014 462 46.9000015 463 47.8600006 464 46.1500015 465
47.2799988 466 46.4199982 467 48.1100006 468 48.8300018 469 217415264
470 51.1599998 471 52.2799988 472 53.0999985 473 51.7400017 474
52.6500015 475 53.1199989 476 53.5499992 477 53.5099983 478 217417888
479 217417888 480 217417888 481 53.1199989 482 217418432 483 53.7200012
484 53.3300018 485 54.1899986 486 54.1800003 487 54.75 488 217420064 489
52.3699989 490 217420608 491 50.6100006 492 47.8100014 493 48.6599998
494 52.1399994 495 53.2200012 496 53.5999985 497 53.9099998 498
42.8800011 499 217423440 500 38.5999985 501 34.3600006 502 35.9799995
503 38.3199997 504 29.8400002 505 217425280 506 26.6000004 507
24.9300003 508 23.3500004 509 27.5699997 510 20.7199993 511 217427136
512 22.9599991 513 20.9799995 514 19.7999992 515 26.3899994 516
28.9400005 517 31.6200008 518 29.1700001 519 18.3899994 520 222690096
521 15.8699999 522 15.8500004 523 16.1399994 524 18.9599991 525
19.8700008 526 222691744 527 17.25 528 14.4799995 529 222692608 530
14.21 531 15.5200005 532 16.5400009 533 14.4099998 534 16.0799999 535
15.6000004 536 14.5500002 537 222695104 538 15.4899998 539 16.0400009
540 14.4700003 541 16.6900005 542 13.3599997 543 222696960 544 13.71 545
16.0699997 546 17.8099995 547 14.1999998 548 15.0600004 549 15.1199999
550 15.2799997 551 222699456 552 15.9899998 553 18.5900002 554
18.4500008 555 16.1000004 556 18.1399994 557 19.1399994 558 24.5200005
559 24 560 222702080 561 222702080 562 222702080 563 20.8600006 564
222702624 565 23.9500008 566 25.1700001 567 23.7000008 568 24.1700001
569 24.7900009 570 29.2700005 571 26.7199993 572 28.5 573 222705440 574
31.9699993 575 32.7200012 576 33.8300018 577 34.1599998 578 36.0099983
579 35.6199989 580 36.4700012 581 32.6599998 582 222708288 583
34.4199982 584 35.75 585 36.4199982 586 33.6699982 587 36.1599998 588
35.9500008 589 36.9199982 590 37.7799988 591 222710912 592 222710912 593
222710912 594 35.9700012 595 36.5499992 596 38.0800018 597 38.0800018
598 35.8800011 599 36.25 600 35.9300003 601 38.6800003 602 222713952 603
39.7900009 604 39.5499992 605 41.5699997 606 40.7200012 607 42.2200012
608 222715584 609 39.1199989 610 222716128 611 37.0099983 612 34.9700012
613 33.6199989 614 37.4599991 615 32.1199989 616 222717968 617
29.6100006 618 26.9300003 619 22.6299992 620 33.1100006 621 35.8699989
622 37.1100006 623 199758272 624 37.0400009 625 37.7200012 626
38.2000008 627 199759264 628 24.6399994 629 199759808 630 22.8899994 631
21.7000008 632 20.1399994 633 24.8899994 634 24.3899994 635 25.1399994
636 24.2900009 637 20.7199993 638 199762624 639 22.7399998 640
21.3299999 641 21.4200001 642 23.8500004 643 27.3199997 644 199764272
645 27.6700001 646 21.0599995 647 199765136 648 20.7700005 649
20.2399998 650 17.9500008 651 23.4099998 652 25.2700005 653 27.6499996
654 28.5200005 655 28.7800007 656 18.2700005 657 199768288 658
17.7999992 659 17.3999996 660 18.5699997 661 18.4899998 662 19.6800003
663 20.7399998 664 18.25 665 199770592 666 20.2600002 667 18.6599998 668
199771248 669 199771248 670 19.1900005 671 199771584 672 199771584 673
18.0699997 674 199772112 675 18.1200008 676 18.3600006 677 19.8999996
678 19.7700005 679 20.0900002 680 24.5900002 681 26.5599995 682
25.2399998 683 17.2000008 684 199775264 685 18.7000008 686 17.6100006
687 20.5200005 688 18.1499996 689 17.75 690 199777120 691 16.3799992 692
17.1100006 693 18.5799999 694 17.8099995 695 19.6299992 696 19.5300007
697 19.5599995 698 17.0499992 699 200772224 700 18.3500004 701
16.7099991 702 15.8800001 703 17.3199997 704 19.0200005 705 21.8099995
706 24.3700008 707 16.8799992 708 200775056 709 17.6900005 710
16.9899998 711 17.2600002 712 18.6800003 713 20.6299992 714 200776704
715 18.3700008 716 200777232 717 19.1700001 718 18.3700008 719
19.1900005 720 22.1700001 721 26.9500008 722 27.7399998 723 30.1399994
724 30.3999996 725 18.4599991 726 200780384 727 18.2299995 728
19.1399994 729 19.4500008 730 19.0200005 731 19.8700008 732 20.0200005
733 19.7999992 734 17.8199997 735 200783232 736 16.9200001 737
16.2600002 738 17.3999996 739 17.3299999 740 19.6200008 741 21.25 742
25.75 743 25.2999992 744 200785856 745 200785856 746 200785856 747
16.2700005 748 200786384 749 17.8199997 750 17.7900009 751 17.2399998
752 18.7800007 753 19.7199993 754 19.2199993 755 18.7199993 756
200596272 757 19.6900005 758 19.0900002 759 18.2700005 760 24.2800007
761 27.3899994 762 28.6200008 763 28.9300003 764 18.5100002 765
200599104 766 18.6800003 767 18.5900002 768 18.8500004 769 19.8999996
770 24.6000004 771 200600736 772 17.4400005 773 200601280 774 18.3400002
775 18.1800003 776 17.5900002 777 17.8799992 778 15.9300003 779
16.4200001 780 16.8400002 781 15.6800003 782 15.5799999 783 16.8600006
784 15.7600002 785 200604896 786 17.3099995 787 200605424 788 17.7900009
789 17.8700008 790 19.0799999 791 16.2000008 792 18.1100006 793
18.7000008 794 18.6100006 795 17.2000008 796 200608256 797 18.5200005
798 17.4799995 799 19.9699993 800 16.8899994 801 200609776 802
20.1399994 803 18.9899998 804 20.9699993 805 21.6100006 806 24.8999996
807 23.3899994 808 25.1900005 809 200612064 810 200612064 811 16.8799992
812 200612608 813 16.8600006 814 16.8400002 815 17.1200008 816
19.6100006 817 22.3500004 818 24.5799999 819 23.8700008 820 200614912
821 22.6700001 822 200615232 823 26.4200001 824 17.7299995 825 200616096
826 19.7099991 827 19.0599995 828 22.1800003 829 23.2999992 830
28.4799995 831 33.5699997 832 30.8600006 833 14.4200001 834 200618928
835 13.6199999 836 13.3999996 837 14.1499996 838 14.1400003 839
15.6099997 840 19.1700001 841 13.1800003 842 200621216 843 200621216 844
12.6400003 845 200621760 846 13.1400003 847 12.7600002 848 14.7399998
849 15.0299997 850 15.5600004 851 15.5 852 19.7099991 853 12.2600002 854
200624592 855 13.1000004 856 13.5600004 857 14.6899996 858 15.2600002
859 15.04 860 17.1499996 861 13.75 862 200627104 863 14.6999998 864
14.7299995 865 15.8100004 866 17.5400009 867 21.6599998 868 23.8799992
869 21.8600006 870 200629392 871 200629392 872 14.5200005 873 200629920
874 14.3500004 875 14.6400003 876 16.6399994 877 15.21 878 16.9500008
879 15.7299995 880 18.1599998 881 13.8999996 882 200632768 883
13.6400003 884 13.9799995 885 16.1000004 886 15.8599997 887 17.2800007
888 16.6100006 889 20.2600002 890 14.0200005 891 200638528 892
13.9799995 893 14.8900003 894 14.5900002 895 13.9399996 896 200640064
897 12.8100004 898 13.8699999 899 14.1899996 900 14.3400002 901
13.5200005 902 200641904 903 12.1899996 904 13.6199999 905 15.5699997
906 12.8199997 907 16.0599995 908 13.75 909 200644080 910 11.4200001 911
12.3100004 912 14.4899998 913 13.3999996 914 13.5799999 915 200645728
916 13.6700001 917 12.6300001 918 200646592 919 13.8299999 920
12.9799995 921 13.9099998 922 13.2299995 923 14.5900002 924 12.6800003
925 16.4300003 926 12.1999998 927 200649408 928 13.4700003 929 13.04 930
16.2099991 931 15.5500002 932 200650944 933 16.9599991 934 17.1499996
935 15.8199997 936 19.0400009 937 18.7700005 938 16.4099998 939
17.4599991 940 20.7900009 941 23.3799992 942 20.7199993 943 16.5200005
944 200654960 945 15.6800003 946 15.9200001 947 15.6199999 948
16.7800007 949 20.8500004 950 200656608 951 19.5400009 952 16.1700001
953 200657472 954 16.4400005 955 15.7799997 956 13.9799995 957
18.9300003 958 20.8500004 959 19.3199997 960 22.3799992 961 14.71 962
200660288 963 15.1700001 964 13.7799997 965 15.7299995 966 15.29 967
18.4300003 968 17.8999996 969 13.2399998 970 200662800 971 13.9399996
972 13.3000002 973 14.3299999 974 14.54 975 16.0400009 976 16.8400002
977 14.9700003 978 15.0100002 979 200665632 980 14.1099997 981
14.3000002 982 14.7700005 983 15.1300001 984 15.9399996 985 200667264
986 15.6999998 987 14.1999998 988 200668128 989 15.0200005 990
14.6300001 991 14.9099998 992 14.7700005 993 14.9700003 994 16.6800003
995 17.4300003 996 17.5 997 15.3599997 998 200671296 999 14.8599997 1000
14.4099998 1001 15.8199997 1002 16.4699993 1003 17.3299999 1004
19.3799992 1005 19.8099995 1006 21.8400002 1007 22.3500004 1008
22.7199993 1009 27.4500008 1010 200674912 1011 14.5500002 1012 200675440
1013 14.0600004 1014 14.3900003 1015 15.54 1016 13.7299995 1017 15.5
1018 15.1700001 1019 200677616 1020 16.4699993 1021 16.2900009 1022
18.7000008 1023 16.6299992 1024 17.0100002 1025 14.9799995 1026
200679792 1027 15.6999998 1028 16.1299992 1029 19.3199997 1030
15.9399996 1031 18.2199993 1032 19.5300007 1033 17.9300003 1034
20.3299999 1035 19.2600002 1036 20.6599998 1037 23.7000008 1038
200683392 1039 14.3199997 1040 200683936 1041 14.7799997 1042 15.0600004
1043 16.0599995 1044 14.8400002 1045 200685456 1046 15.0100002 1047
15.6700001 1048 15.6800003 1049 17.4099998 1050 17.1000004 1051
18.6800003 1052 19.4699993 1053 14.9899998 1054 200688288 1055
14.1599998 1056 15.5799999 1057 15.71 1058 15.3400002 1059 15.46 1060
15.75 1061 16.6599998 1062 15.8999996 1063 200691120 1064 16.0900002
1065 17.3199997 1066 17.3700008 1067 17.3700008 1068 17.9599991 1069
19.6100006 1070 19.2700005 1071 17.5599995 1072 200108768 1073
19.8099995 1074 19.5200005 1075 19.3799992 1076 23.4200001 1077
28.6599998 1078 32.6100006 1079 31.2399998 1080 200111072 1081 200111072
1082 16.9400005 1083 200111392 1084 17.4699993 1085 18.5 1086 19.4400005
1087 17.7399998 1088 17.6299992 1089 18.6700001 1090 18.3899994 1091
19.1100006 1092 19.3700008 1093 18.7900009 1094 17.4799995 1095
200115200 1096 17.4300003 1097 18.9400005 1098 19.6700001 1099 17.5 1100
18.5100002 1101 19.9099998 1102 20.3099995 1103 18.9300003 1104
200118048 1105 20.8700008 1106 22.5 1107 23.5499992 1108 19.7700005 1109
21.0300007 1110 21.5400009 1111 22.7399998 1112 200120336 1113
23.2600002 1114 22.9500008 1115 200120992 1116 200120992 1117 24.5100002
1118 200121312 1119 200121312 1120 23.0200005 1121 200121856 1122
25.3199997 1123 27.0400009 1124 26.9799995 1125 24.0799999 1126
26.8099995 1127 27.25 1128 27.7399998 1129 200124160 1130 28.1299992
1131 28.4500008 1132 200124800 1133 200124800 1134 29.2299995 1135
200125136 1136 200125136 1137 28.2299995 1138 200125664 1139 31.3999996
1140 32.2900009 1141 33.8899994 1142 32.25 1143 34.5 1144 36.0999985
1145 37.3100014 1146 38.2200012 1147 200128288 1148 200128288 1149
200128288 1150 33 1151 200128832 1152 35.1699982 1153 36.2099991 1154
35.5200005 1155 35.7799988 1156 37.9099998 1157 39.7000008 1158
42.4000015 1159 200131136 1160 43.2299995 1161 42.6300011 1162 200131776
1163 200131776 1164 43.7400017 1165 200132112 1166 200132112 1167
37.0900002 1168 200132640 1169 37.6899986 1170 37.7000008 1171
38.9700012 1172 38.6899986 1173 39.3400002 1174 38.7000008 1175
40.2000008 1176 38.5299988 1177 200135488 1178 38.4399986 1179
38.5600014 1180 37.9799995 1181 38.9000015 1182 39.0699997 1183
200137120 1184 37.6800003 1185 200137664 1186 36.9000015 1187 36.9700012
1188 38.5200005 1189 36.0800018 1190 34.2099991 1191 34.0400009 1192
33.1599998 1193 33.1800003 1194 32.2400017 1195 31.9400005 1196 45.25
1197 200141472 1198 200141472 1199 200141472 1200 45.3899994 1201
44.0400009 1202 44.7999992 1203 46.5 1204 47.4300003 1205 47.9900017
1206 47.5200005 1207 41.25 1208 200144304 1209 38.5999985 1210
36.6199989 1211 37.1699982 1212 38.7900009 1213 32.9199982 1214
200146144 1215 28.8600006 1216 27.3999996 1217 26.8700008 1218
29.8700008 1219 30.5200005 1220 29.8400002 1221 30.8400002 1222
23.9799995 1223 217375136 1224 24.2000008 1225 22.7600002 1226
21.2199993 1227 26.2600002 1228 28.9599991 1229 28.2999992 1230
31.0900002 1231 20.3600006 1232 200152512 1233 19 1234 18.1599998 1235
17.4699993 1236 20.4400005 1237 19.0799999 1238 18.8799992 1239
20.4300003 1240 18.6000004 1241 200155360 1242 19.6599998 1243
17.3500004 1244 16.1100006 1245 23.7800007 1246 25.8199997 1247
28.1100006 1248 27.25 1249 29.5799999 1250 17.5799999 1251 200158512
1252 17.0900002 1253 14.9200001 1254 15.3500004 1255 18.75 1256
22.1800003 1257 24.2199993 1258 22.9799995 1259 15.5200005 1260
200161344 1261 14.25 1262 15.1899996 1263 14.0100002 1264 14.4700003
1265 15.0900002 1266 16.6599998 1267 16.1499996 1268 13.6400003 1269
200164176 1270 12.96 1271 13.1599998 1272 12.8400002 1273 13.6599998
1274 13.6000004 1275 15.0600004 1276 15.2399998 1277 13.8000002 1278
200167008 1279 12.96 1280 12.3400002 1281 12.7799997 1282 13.6599998
1283 13.4499998 1284 200168640 1285 12.1999998 1286 200169184 1287
11.4799995 1288 12.0500002 1289 11.71 1290 12.1099997 1291 12.3999996
1292 13.6099997 1293 12.9799995 1294 13.54 1295 14.8900003 1296
14.7200003 1297 11.4200001 1298 200172992 1299 10.9499998 1300
11.3800001 1301 12 1302 14.0699997 1303 15.6099997 1304 200174640 1305
10.6999998 1306 200175168 1307 11.2399998 1308 11.6000004 1309
11.5500002 1310 11.9499998 1311 12.2700005 1312 13.4200001 1313
15.3100004 1314 15.8000002 1315 17.2199993 1316 17.1000004 1317
21.8299999 1318 200178784 1319 10.2399998 1320 200179328 1321 9.8599997
1322 9.4799995 1323 10.7700005 1324 10.3900003 1325 11.1599998 1326
11.8599997 1327 13.5200005 1328 13.79 1329 200181952 1330 200181952 1331
10.5500002 1332 200182480 1333 10.9300003 1334 10.8800001 1335 10.5 1336
11.0600004 1337 11.4200001 1338 13.54 1339 11.3400002 1340 200184992
1341 10.9099998 1342 10.8000002 1343 12.5 1344 12.0299997 1345 10.46
1346 200186832 1347 10.3800001 1348 9.9499998 1349 11.9899998 1350
13.4499998 1351 19.0599995 1352 22.8199997 1353 25.9799995 1354
29.6100006 1355 200189456 1356 200189456 1357 200189456 1358 12.6099997
1359 200189984 1360 11.3100004 1361 12.0900002 1362 11.5299997 1363
11.1599998 1364 200191520 1365 11.5200005 1366 11.8100004 1367
11.8299999 1368 10.6899996 1369 12.1300001 1370 13.6899996 1371
15.3500004 1372 11.0600004 1373 200194336 1374 10.1899996 1375 9.8800001
1376 11.3299999 1377 11.1400003 1378 10.25 1379 200196192 1380
11.5500002 1381 11.71 1382 11.1899996 1383 13.1099997 1384 13.9899998
1385 16.5799999 1386 17.3600006 1387 14.04 1388 18.3500004 1389
17.0400009 1390 10.9899998 1391 200200000 1392 13.1800003 1393 11.96
1394 13.5200005 1395 14.8599997 1396 21.5400009 1397 23.1399994 1398
23.1700001 1399 10.8100004 1400 200202848 1401 11.8400002 1402
12.0100002 1403 14.0699997 1404 13.1099997 1405 11.1499996 1406
200204688 1407 10.79 1408 13.2799997 1409 15.5 1410 12.8800001 1411
15.4799995 1412 200206336 1413 12.2799997 1414 200206864 1415 12.3000002
1416 14.0100002 1417 12.8999996 1418 13.5699997 1419 15.3500004 1420
21.4200001 1421 24.5 1422 26.0499992 1423 200209488 1424 200209488 1425
200209488 1426 13 1427 200210016 1428 13.9499998 1429 14.75 1430
16.2999992 1431 15.7399998 1432 18.8999996 1433 21.9400005 1434
17.2299995 1435 200212320 1436 200212320 1437 13.04 1438 200212864 1439
13.6099997 1440 14.46 1441 16.1200008 1442 12.1800003 1443 13.79 1444
12.6000004 1445 200215040 1446 11.8699999 1447 12.4499998 1448
14.1199999 1449 13.8400002 1450 16.2900009 1451 14.5299997 1452
20.8099995 1453 12.8000002 1454 200217856 1455 11.9099998 1456
13.9200001 1457 13.9099998 1458 12.1499996 1459 13.1300001 1460
13.0500002 1461 13.8999996 1462 12.46 1463 12.8900003 1464 200220816
1465 11.71 1466 200221344 1467 11.8100004 1468 12.8299999 1469
14.0200005 1470 13.8699999 1471 17.2000008 1472 21.3799992 1473
27.1399994 1474 200223648 1475 28.8299999 1476 29.6399994 1477 200224304
1478 200224304 1479 30.3899994 1480 200224640 1481 200224640 1482
12.5699997 1483 200225168 1484 12.6700001 1485 12.9200001 1486
13.1499996 1487 14.5500002 1488 14.9700003 1489 15.79 1490 15.1599998
1491 10.8800001 1492 200228000 1493 11.4099998 1494 12.1899996 1495
13.3299999 1496 11.4499998 1497 11.8699999 1498 14.5699997 1499
14.5699997 1500 13.1300001 1501 200230832 1502 11.8100004 1503
12.2700005 1504 13 1505 12.1300001 1506 11.29 1507 200232672 1508
13.9799995 1509 14.0699997 1510 14.9700003 1511 13.7200003 1512
12.7700005 1513 200234528 1514 12.5200005 1515 13.3000002 1516
14.0699997 1517 12.6800003 1518 12.2399998 1519 12.4499998 1520
14.3900003 1521 200236832 1522 13.5900002 1523 15.1999998 1524 200237472
1525 200237472 1526 16.3799992 1527 200237808 1528 200237808 1529
12.8000002 1530 200238336 1531 12.9799995 1532 12.3999996 1533
14.3900003 1534 13.0200005 1535 15.0900002 1536 16.6700001 1537 14.21
1538 200240640 1539 200240640 1540 12.7299995 1541 200241184 1542
11.8599997 1543 13.0500002 1544 13.46 1545 11.3000002 1546 12.1700001
1547 12.25 1548 14.9700003 1549 12 1550 200244000 1551 10.6599998 1552
12.5200005 1553 13.8699999 1554 11.5 1555 11.96 1556 13.3500004 1557
12.71 1558 11.9499998 1559 200246848 1560 12.4399996 1561 12.1800003
1562 12.6199999 1563 12.04 1564 13.5699997 1565 13.9700003 1566 14.71
1567 12.5699997 1568 200249664 1569 13.2600002 1570 13.5200005 1571
12.8400002 1572 14.4499998 1573 14.5600004 1574 200251312 1575
15.3500004 1576 12.2299995 1577 200252176 1578 13.9300003 1579
13.8999996 1580 14.8000002 1581 16.2000008 1582 17.8999996 1583
19.3799992 1584 200254144 1585 19.1299992 1586 19.4899998 1587
18.3600006 1588 200255136 1589 15.1499996 1590 200255664 1591 15.21 1592
15.3199997 1593 15.1199999 1594 13.3500004 1595 200257184 1596
14.4099998 1597 13.0100002 1598 13.5 1599 15.8699999 1600 18.6599998
1601 21.9899998 1602 23.3799992 1603 200259488 1604 26.2199993 1605
26.8400002 1606 200260128 1607 200260128 1608 26.9400005 1609 200260464
1610 200260464 1611 12.5699997 1612 200260992 1613 13.4099998 1614
13.6700001 1615 14.8199997 1616 13.8500004 1617 14.4899998 1618
14.0500002 1619 15.8500004 1620 13.0100002 1621 200263840 1622
12.6199999 1623 15.0500002 1624 14.4300003 1625 15.3900003 1626
16.4599991 1627 200265472 1628 17.2800007 1629 14.5200005 1630 200266336
1631 12.6800003 1632 11.5699997 1633 15.9799995 1634 14.6300001 1635
18.7299995 1636 19.2399998 1637 16.8899994 1638 14.04 1639 200268960
1640 200268960 1641 200268960 1642 11.6899996 1643 200269504 1644
10.2200003 1645 12.9899998 1646 11.6899996 1647 11.25 1648 13.3400002
1649 12.2600002 1650 16.4799995 1651 11.7399998 1652 200272320 1653
14.1999998 1654 13.9899998 1655 13.8900003 1656 19.2199993 1657
23.2199993 1658 15.04 1659 200274496 1660 15.1800003 1661 16.5400009
1662 20.3700008 1663 16.4699993 1664 21.6700001 1665 22.2000008 1666
25.6200008 1667 16.9400005 1668 200277344 1669 16.3500004 1670
18.8600006 1671 18.5400009 1672 17.3299999 1673 17.3999996 1674
19.3999996 1675 17.3199997 1676 19.2700005 1677 19.1499996 1678 19.75
1679 21.25 1680 200281152 1681 22.1000004 1682 22.5900002 1683
23.5499992 1684 21.3799992 1685 200282672 1686 23.5100002 1687
22.4400005 1688 22.5300007 1689 23.7900009 1690 25.8899994 1691
26.1800003 1692 27.0300007 1693 19.3799992 1694 200285504 1695
19.1200008 1696 20.5699997 1697 21.0200005 1698 17.3400002 1699
24.5499992 1700 200287360 1701 26.6100006 1702 27.2000008 1703
27.6900005 1704 27.5300007 1705 28.7600002 1706 26.7800007 1707
27.6800003 1708 200289648 1709 25.0300007 1710 22.2700005 1711 200290304
1712 200290304 1713 25.5900002 1714 200290624 1715 200290624 1716
28.8999996 1717 200291168 1718 31.7900009 1719 31.7999992 1720 32.25
1721 34.2599983 1722 36.2999992 1723 38.3400002 1724 38.1800003 1725
30.2299995 1726 200294000 1727 30.3600006 1728 30.8700008 1729
31.3199997 1730 29.8199997 1731 29.3799992 1732 30.3700008 1733
30.7700005 1734 32.5 1735 200296832 1736 34.0099983 1737 33.6699982 1738
34.5400009 1739 35.9300003 1740 38.5600014 1741 39.8199997 1742
40.1300011 1743 40.9900017 1744 200299456 1745 200299456 1746 200299456
1747 34.1199989 1748 200300000 1749 34.1100006 1750 33.4300003 1751
32.7700005 1752 36.4500008 1753 37.4599991 1754 38.6699982 1755
37.9099998 1756 200302288 1757 200302288 1758 32.0499992 1759 200302816
1760 30.9099998 1761 29.6399994 1762 29.9899998 1763 30.6700001 1764
31.25 1765 30.0799999 1766 30.5100002 1767 29.1900005 1768 200305664
1769 29.0900002 1770 27.6700001 1771 27.0300007 1772 30.2700005 1773
32.0499992 1774 200307296 1775 26.2900009 1776 200307840 1777 24.8999996
1778 23.6299992 1779 26.0699997 1780 23.6599998 1781 24.5100002 1782
26.0300007 1783 25.4799995 1784 200310128 1785 200310128 1786 21.7800007
1787 200310656 1788 20.1000004 1789 22.4799995 1790 23.7999992 1791
19.8799992 1792 18.2999992 1793 18.1100006 1794 18.5699997 1795
17.4400005 1796 17.6499996 1797 15.7200003 1798 16.75 1799 200314272
1800 22.2800007 1801 200314816 1802 23.0699997 1803 23.4300003 1804
23.7999992 1805 23.4599991 1806 24.6000004 1807 22.3899994 1808
25.5300007 1809 200317312 1810 27.9300003 1811 29.2600002 1812
29.6299992 1813 27.7800007 1814 29.3199997 1815 27.8700008 1816
33.1500015 1817 200319808 1818 37.5400009 1819 39.4500008 1820 41 1821
38.3699989 1822 40.2799988 1823 41.4000015 1824 42.5900002 1825
43.7700005 1826 200322432 1827 200322432 1828 200322432 1829 41.1300011
1830 200322976 1831 42.2000008 1832 42.9000015 1833 43.4700012 1834
43.3300018 1835 200324496 1836 43.4000015 1837 42.3300018 1838
42.6599998 1839 44.9000015 1840 46.5099983 1841 47.2400017 1842
46.6899986 1843 200326784 1844 200326784 1845 40.0499992 1846 200327328
1847 37.3499985 1848 35.3100014 1849 35.8800011 1850 38.0099983 1851
31.6299992 1852 200329184 1853 28.1100006 1854 25.7199993 1855
25.5100002 1856 28.2999992 1857 29.6000004 1858 30.6299992 1859
31.9799995 1860 200331472 1861 32.9700012 1862 33.0099983 1863 200332128
1864 200332128 1865 34.1199989 1866 200332448 1867 200332448 1868
22.2999992 1869 200332992 1870 20.6700001 1871 18.1499996 1872
20.0400009 1873 22.5100002 1874 22.2000008 1875 23.4699993 1876
23.2299995 1877 16.2600002 1878 15.1800003 1879 15.6599998 1880
15.0900002 1881 14.9399996 1882 15.04 1883 16.6399994 1884 13.6800003
1885 200338336 1886 14.0900002 1887 13.8299999 1888 14.1499996 1889
15.9300003 1890 17.2800007 1891 16.7900009 1892 14.8999996 1893
200340832 1894 15.1400003 1895 13.7399998 1896 14.4700003 1897
15.1300001 1898 16.5 1899 17.6800003 1900 19.4699993 1901 19.5799999
1902 200343456 1903 200343456 1904 200343456 1905 15.0299997 1906
200344000 1907 13.2600002 1908 14.0600004 1909 13.9499998 1910
14.1099997 1911 14.1499996 1912 13.71 1913 14.5900002 1914 13.6000004
1915 200346624 1916 15.7600002 1917 14.6400003 1918 14.6099997 1919
15.2399998 1920 13.5500002 1921 13.6300001 1922 200348800 1923
14.6000004 1924 14.21 1925 15.2799997 1926 13.7799997 1927 16.5200005
1928 18.0400009 1929 21.1900005 1930 12.9799995 1931 200351616 1932
13.1700001 1933 15.4899998 1934 14.4099998 1935 14.29 1936 16.5400009
1937 18.7600002 1938 20.2999992 1939 20.2199993 1940 20.1900005 1941
19.7299995 1942 18.4300003 1943 19.0200005 1944 200355968 1945
20.1399994 1946 20.5 1947 22.2800007 1948 21.6399994 1949 20.0100002
1950 19.1499996 1951 18.4400005 1952 18.8400002 1953 17.7999992 1954
200359136 1955 19.1399994 1956 20.5200005 1957 22.0599995 1958
18.3600006 1959 19.8999996 1960 200360768 1961 19.8400002 1962 200361312
1963 21.7000008 1964 23.4699993 1965 24.5499992 1966 21.4699993 1967
21.8099995 1968 22.1800003 1969 21.7399998 1970 23.7900009 1971
200364144 1972 26.7199993 1973 28.3999996 1974 27.5799999 1975
28.2600002 1976 30.3999996 1977 30.1100006 1978 30.8099995 1979
30.2299995 1980 30.9500008 1981 32.0499992 1982 29.3199997 1983
200367968 1984 31.6800003 1985 31.3999996 1986 31.2399998 1987
34.3699989 1988 36.7099991 1989 38.1599998 1990 200369920 1991 200369920
1992 38.2599983 1993 30.0200005 1994 200370784 1995 30.8999996 1996
30.7099991 1997 32.3699989 1998 32.5800018 1999 34.2099991 2000
29.2600002 2001 200372960 2002 28.9099998 2003 24.6200008 2004
24.0799999 2005 31.1599998 2006 32.4099998 2007 32.3400002 2008
23.3600006 2009 200375472 2010 18.7800007 2011 18.4599991 2012
18.1399994 2013 20.9699993 2014 23.3500004 2015 25.1800003 2016
23.1900005 2017 26.9599991 2018 25.2600002 2019 27.8500004 2020
30.2199993 2021 200379072 2022 16 2023 200379616 2024 14.5900002 2025
12.5900002 2026 14.3599997 2027 15.8699999 2028 16.1299992 2029
200381248 2030 15.9200001 2031 12.8900003 2032 200382112 2033 12.6700001
2034 12.3900003 2035 11.96 2036 14.0200005 2037 16.5599995 2038
17.6499996 2039 20.5 2040 19.3299999 2041 20.9500008 2042 22.0499992
2043 13.8800001 2044 200385936 2045 13.2700005 2046 11.5 2047 12.3999996
2048 15.2299995 2049 18.25 2050 24.2700005 2051 28.5499992 2052
21.1800003 2053 11.8100004 2054 200389088 2055 12.6700001 2056
12.1999998 2057 13.71 2058 12.79 2059 13.1700001 2060 200390736 2061 12
2062 200391264 2063 10.4200001 2064 9.8100004 2065 10.9099998 2066
11.8900003 2067 13.1199999 2068 11.8900003 2069 13.0699997 2070
10.8900003 2071 200394112 2072 10.3900003 2073 10.9799995 2074
11.4099998 2075 10.5500002 2076 11.8199997 2077 11.1899996 2078
11.6199999 2079 200396608 2080 11.3599997 2081 11.3100004 2082
11.9700003 2083 11.6000004 2084 11.8800001 2085 12.9899998 2086
12.4799995 2087 12.3400002 2088 200399232 2089 12.8599997 2090
10.9799995 2091 12.9700003 2092 12.9799995 2093 13.1400003 2094 10.04
2095 200401408 2096 11.9300003 2097 11.2700005 2098 11.1499996 2099
12.0699997 2100 14.29 2101 200403040 2102 10.6599998 2103 200403584 2104
10.5799999 2105 11.8900003 2106 12.7799997 2107 10.3000002 2108 10.54
2109 11.0500002 2110 11.3100004 2111 10.9799995 2112 10.7700005 2113
10.9700003 2114 12.8500004 2115 200407200 2116 11.6000004 2117 200407728
2118 11.1700001 2119 12.1099997 2120 13.1099997 2121 11.4200001 2122
200409248 2123 12.5699997 2124 12.3699999 2125 12.9300003 2126
13.4099998 2127 13.7600002 2128 12.79 2129 15.7299995 2130 12.46 2131
200412080 2132 11.7700005 2133 12.6800003 2134 14.1599998 2135
11.9200001 2136 12.9099998 2137 13.71 2138 15.3599997 2139 16.1200008
2140 15.1700001 2141 16.0100002 2142 12.4200001 2143 200415904 2144
12.1899996 2145 13.1300001 2146 13.9899998 2147 13.1800003 2148
12.2799997 2149 11.9200001 2150 13.4300003 2151 12.8400002 2152
200418720 2153 14.0500002 2154 14.1999998 2155 15.4200001 2156
14.7700005 2157 14.1000004 2158 15.8000002 2159 15.1199999 2160
14.3599997 2161 200421344 2162 14.1199999 2163 15.6499996 2164
16.0200005 2165 17 2166 15.3699999 2167 14.5600004 2168 200423520 2169
15.3900003 2170 14.0799999 2171 15.1599998 2172 16.7800007 2173
17.9799995 2174 16.0900002 2175 16.2399998 2176 15.4200001 2177
14.2200003 2178 200426688 2179 13.9399996 2180 14.9200001 2181
16.0900002 2182 17.25 2183 17 2184 17.4500008 2185 17.8099995 2186
14.6999998 2187 200429520 2188 14.6400003 2189 15.4799995 2190
18.7399998 2191 14.4899998 2192 15.3400002 2193 15.04 2194 15.8800001
2195 15.8699999 2196 15.2200003 2197 14.9700003 2198 15.2600002 2199
200433344 2200 15.4200001 2201 16.8799992 2202 19.1800003 2203 16.25
2204 20.7700005 2205 200434976 2206 16.5799999 2207 200435520 2208
18.1299992 2209 17.7999992 2210 16.75 2211 18.5200005 2212 20.7700005
2213 21.1000004 2214 21.4799995 2215 16.2000008 2216 200438336 2217
16.4899998 2218 16.6900005 2219 18.4300003 2220 17.4300003 2221
200439872 2222 17.3099995 2223 17.7399998 2224 18.0799999 2225
19.7000008 2226 22.5499992 2227 200441504 2228 18.2000008 2229 200442048
2230 19.2199993 2231 18.2700005 2232 17.8899994 2233 22.3999996 2234
28.3799992 2235 200443680 2236 16.4899998 2237 16.2399998 2238
16.6499996 2239 17.2399998 2240 16.25 2241 18 2242 18.3299999 2243
16.5599995 2244 200446720 2245 18.0799999 2246 20.3400002 2247
20.7099991 2248 17.8099995 2249 16.6599998 2250 15.5200005 2251
16.3099995 2252 14.2600002 2253 15.8299999 2254 14.6000004 2255
14.5100002 2256 200450336 2257 21.7999992 2258 24.1499996 2259
25.6499996 2260 27.4899998 2261 23.7299995 2262 23.0699997 2263
21.8600006 2264 27.8999996 2265 200453376 2266 30.9500008 2267
32.7200012 2268 33.4500008 2269 32.6599998 2270 200454880 2271
33.6599998 2272 33.9900017 2273 34.9500008 2274 34.7900009 2275
36.5800018 2276 38.6500015 2277 38.9700012 2278 32.7900009 2279
31.4799995 2280 30.3400002 2281 28.4099998 2282 32.8699989 2283
32.9599991 2284 32.8100014 2285 29.4799995 2286 200460224 2287
28.7600002 2288 28.3600006 2289 29.75 2290 28.5300007 2291 28.3199997
2292 29.8600006 2293 27.3099995 2294 200462720 2295 27.3700008 2296
26.4899998 2297 23.8199997 2298 28.5 2299 29.0599995 2300 30.6200008
2301 29.5300007 2302 24.8500004 2303 200465568 2304 25.2700005 2305
24.5799999 2306 24.4699993 2307 26.2600002 2308 28.7299995 2309
200467200 2310 24.3500004 2311 200467744 2312 25.1900005 2313 22.7800007
2314 21.9599991 2315 27.3799992 2316 31.9200001 2317 33.1300011 2318
34.9500008 2319 36.2099991 2320 200470368 2321 200470368 2322 200470368
2323 22.8099995 2324 200470896 2325 21.6399994 2326 21.4099998 2327
20.5699997 2328 20.9799995 2329 19.9799995 2330 20.7600002 2331
20.9500008 2332 20.6900005 2333 21.3299999 2334 22.1700001 2335
22.5900002 2336 200474720 2337 22.3999996 2338 23.1499996 2339
24.6200008 2340 23.0100002 2341 23.5400009 2342 24.1700001 2343
22.7299995 2344 24.7999992 2345 24.1100006 2346 23.7399998 2347
24.2399998 2348 200478320 2349 25.1200008 2350 200478848 2351 25.0100002
2352 23.8799992 2353 24.3199997 2354 26.7000008 2355 29.8799992 2356
31.8400002 2357 32.9300003 2358 34.7200012 2359 200481472 2360 200481472
2361 200481472 2362 21.9200001 2363 200482016 2364 20.9899998 2365
19.6900005 2366 18.8999996 2367 22.3299999 2368 23.1700001 2369
26.1000004 2370 27.7099991 2371 21.4899998 2372 200484848 2373
23.1599998 2374 24.1900005 2375 23.9899998 2376 23.4099998 2377
24.4300003 2378 26.2999992 2379 25.7700005 2380 27.3099995 2381
200487680 2382 30.3600006 2383 30.2999992 2384 32.4700012 2385
32.4799995 2386 35.1500015 2387 37.0999985 2388 38.8600006 2389
38.8300018 2390 200490304 2391 200490304 2392 200490304 2393 29.0200005
2394 200490848 2395 28.1700001 2396 26.6800003 2397 29.6200008 2398
27.9799995 2399 29.6900005 2400 28.8700008 2401 27.9200001 2402
31.2800007 2403 22.0599995 2404 200494000 2405 19.6900005 2406
18.6100006 2407 18.2600002 2408 16.9300003 2409 200495520 2410
16.6700001 2411 16.3500004 2412 15.8900003 2413 18.0699997 2414
20.4200001 2415 22.1100006 2416 20.1399994 2417 23.2999992 2418
23.7299995 2419 24.3500004 2420 14.1199999 2421 200499328 2422
15.4200001 2423 16.0100002 2424 15.8400002 2425 15.1400003 2426
16.4200001 2427 17.7199993 2428 17.9099998 2429 200501632 2430
18.5699997 2431 17.0900002 2432 200502288 2433 200502288 2434 18.8600006
2435 200502624 2436 200502624 2437 14.6400003 2438 200503152 2439
15.4300003 2440 15.25 2441 16.7399998 2442 16.1299992 2443 16.3999996
2444 15.7200003 2445 14.4899998 2446 16.2900009 2447 200505984 2448 16
2449 16.0499992 2450 17.3600006 2451 18.2399998 2452 20.6200008 2453
22.8799992 2454 23.0499992 2455 16.1700001 2456 200508816 2457
15.7299995 2458 17.4899998 2459 16.9400005 2460 15.8199997 2461
16.6399994 2462 200510464 2463 15.8100004 2464 17.5799999 2465
19.4799995 2466 20.6000004 2467 18.2800007 2468 16.5300007 2469
14.9799995 2470 23.4400005 2471 200148992 2472 26.7399998 2473
25.6200008 2474 26.8299999 2475 31.0799999 2476 36.25 2477 39 2478
41.0400009 2479 40.3899994 2480 24.8199997 2481 200517216 2482
24.9799995 2483 23.5 2484 21.7099991 2485 27.2000008 2486 29.7700005
2487 30.7000008 2488 200519184 2489 30.8400002 2490 31.6399994 2491
31.8299999 2492 200520160 2493 20.4699993 2494 200520704 2495 20.4400005
2496 20.0300007 2497 20.9300003 2498 17.6599998 2499 18.7000008 2500
18.2700005 2501 18.5799999 2502 16.6599998 2503 19.9699993 2504
19.2700005 2505 19.9200001 2506 17.6200008 2507 200525056 2508
18.7700005 2509 17.9799995 2510 17.0400009 2511 19.2199993 2512
17.7099991 2513 200526912 2514 18.6700001 2515 16.9099998 2516
17.2399998 2517 21.4799995 2518 24.3700008 2519 25.9500008 2520
27.6299992 2521 27.8999996 2522 15.9300003 2523 200530064 2524
13.3500004 2525 13.0600004 2526 13.5 2527 14.0699997 2528 15.8900003
2529 15.4899998 2530 18.7800007 2531 13.54 2532 200532896 2533
14.7799997 2534 14.1800003 2535 14.2200003 2536 14.5600004 2537
15.3400002 2538 14.1800003 2539 14.9700003 2540 14.8000002 2541
16.3600006 2542 15.7399998 2543 16.2099991 2544 200536512 2545
15.6199999 2546 200537040 2547 15.8299999 2548 14.8500004 2549
15.6000004 2550 18.7000008 2551 21.8999996 2552 24.0499992 2553
23.7999992 2554 13.6899996 2555 200539872 2556 12.9200001 2557
13.3999996 2558 13.5799999 2559 13.9099998 2560 14.6499996 2561
15.2299995 2562 15.8900003 2563 13.6700001 2564 200542704 2565
14.6400003 2566 13.3100004 2567 12.7200003 2568 14.2200003 2569
16.0100002 2570 16.0300007 2571 18.2299995 2572 13.2799997 2573
200545536 2574 13.6599998 2575 13.9799995 2576 15.6499996 2577
13.7700005 2578 16.0300007 2579 18.5200005 2580 20.0900002 2581
21.8600006 2582 200548160 2583 200548160 2584 200548160 2585 13.3999996
2586 200548704 2587 13.8699999 2588 12.54 2589 13.0299997 2590
14.6300001 2591 16.7399998 2592 200550336 2593 13.5500002 2594
12.8999996 2595 200551200 2596 12.8599997 2597 13.8400002 2598
14.1000004 2599 12.2299995 2600 15.1700001 2601 13.46 2602 200553376
2603 14.96 2604 14.5200005 2605 14.4899998 2606 17.1599998 2607
17.6299992 2608 18.8500004 2609 14.2600002 2610 16.2999992 2611
200556000 2612 15.0500002 2613 14.5900002 2614 15.5900002 2615
14.8100004 2616 14.4099998 2617 14.2299995 2618 200558176 2619
14.6199999 2620 13.9499998 2621 13.2799997 2622 16.0400009 2623
18.6900005 2624 21.1200008 2625 17.1800003 2626 17.2399998 2627
200561008 2628 16.0200005 2629 15.6499996 2630 16.6000004 2631
19.5200005 2632 14.8500004 2633 200562848 2634 14.5699997 2635
14.4899998 2636 13.79 2637 15.5600004 2638 16.5200005 2639 18.4899998
2640 16.6499996 2641 13.4700003 2642 14.9099998 2643 13.8599997 2644
14.5299997 2645 16.5200005 2646 17.8899994 2647 15.8699999 2648
16.0200005 2649 200568192 2650 15.21 2651 15.8299999 2652 18.0599995
2653 18.3999996 2654 18.3999996 2655 19.8500004 2656 22.5400009 2657
13.71 2658 200571024 2659 14.9300003 2660 14.8000002 2661 17.5200005
2662 17.8400002 2663 20.7399998 2664 23.2600002 2665 24.3899994 2666
25.3099995 2667 200573648 2668 200573648 2669 200573648 2670 11.21 2671
200574176 2672 10.8699999 2673 11.3800001 2674 13.8900003 2675
11.1899996 2676 11.1000004 2677 10.6400003 2678 12.0799999 2679
200576480 2680 14.5799999 2681 13.0699997 2682 200577136 2683 200577136
2684 14.8400002 2685 200577472 2686 200577472 2687 12.2399998 2688
13.2399998 2689 12.7399998 2690 13.8699999 2691 14.4300003 2692
13.8400002 2693 12.2600002 2694 11.96 2695 200580512 2696 11.3299999
2697 11.54 2698 11.4799995 2699 12.4300003 2700 12.9799995 2701
200582144 2702 14.3199997 2703 11.0600004 2704 200583008 2705 10.3900003
2706 11.9899998 2707 12.4799995 2708 10.7700005 2709 10.6199999 2710
12.2200003 2711 10.4300003 2712 11.7700005 2713 11.8800001 2714
12.3999996 2715 15.1000004 2716 200586816 2717 14.2200003 2718
13.0699997 2719 13.3199997 2720 17.7900009 2721 23.1299992 2722
27.1200008 2723 30.2999992 2724 33.5699997 2725 200589440 2726 200589440
2727 200589440 2728 12.54 2729 200589984 2730 13.8000002 2731 13.3400002
2732 13.8699999 2733 14.3900003 2734 17.9400005 2735 19.9899998 2736
18.9899998 2737 24.3600006 2738 200592608 2739 200592608 2740 12.9200001
2741 200593152 2742 10.25 2743 11.1800003 2744 11.7600002 2745
11.9700003 2746 12.3400002 2747 12.2200003 2748 13.2600002 2749
11.8299999 2750 222874848 2751 10.5500002 2752 11.3599997 2753
11.5100002 2754 10.7799997 2755 11.8699999 2756 11.71 2757 11.04 2758
222877360 2759 11.6800003 2760 11.71 2761 13.8900003 2762 13.6099997
2763 20.6599998 2764 23.5599995 2765 26.1200008 2766 25.2399998 2767
222879984 2768 222879984 2769 10.8599997 2770 222880512 2771 10.8299999
2772 11.8800001 2773 12.5799999 2774 11.4499998 2775 13.1499996 2776
15.0699997 2777 12.5500002 2778 11.1099997 2779 222883360 2780 11.21
2781 11.8599997 2782 13.6400003 2783 12.04 2784 11.1499996 2785
12.1999998 2786 11.0600004 2787 12.3999996 2788 222886176 2789
11.7200003 2790 11.5500002 2791 12.9200001 2792 16.2399998 2793
21.9799995 2794 24.9300003 2795 28.4400005 2796 24.9599991 2797
11.3100004 2798 222889344 2799 11.0100002 2800 13.1099997 2801
13.2700005 2802 12.3699999 2803 15.5200005 2804 18.4699993 2805
20.7999992 2806 24.3400002 2807 222891968 2808 222891968 2809 222891968
2810 13.25 2811 222892512 2812 14.9799995 2813 13.8000002 2814
15.2399998 2815 16.2299995 2816 24.8199997 2817 27.8799992 2818
31.5300007 2819 31.6000004 2820 222895136 2821 222895136 2822 11.6499996
2823 222895664 2824 11.5500002 2825 14.9300003 2826 15.8400002 2827
13.3900003 2828 13.2299995 2829 14.0900002 2830 12.9499998 2831
13.8400002 2832 222898496 2833 16.7299995 2834 16.5200005 2835
19.1499996 2836 18.2000008 2837 21.5799999 2838 222900128 2839
17.7800007 2840 222900672 2841 20.2399998 2842 21.7800007 2843 21.5 2844
22.3199997 2845 26.8999996 2846 30.7800007 2847 33.4000015 2848
33.6599998 2849 24.0599995 2850 222903840 2851 27.0200005 2852
31.2900009 2853 33.7299995 2854 25.0200005 2855 23.9400005 2856
222905472 2857 34.2599983 2858 222906016 2859 38.3800011 2860 40.75 2861
43.0400009 2862 38.6399994 2863 37.7900009 2864 222907648 2865
38.4000015 2866 44.1699982 2867 222908512 2868 45.4000015 2869
46.2200012 2870 46.4900017 2871 47.8400002 2872 48.6899986 2873
49.8800011 2874 48.9399986 2875 222910816 2876 222910816 2877 21.4400005
2878 20.1399994 2879 20.1000004 2880 18.6499996 2881 19.6299992 2882
20.5599995 2883 20.3400002 2884 20.8600006 2885 22.2700005 2886
21.6000004 2887 18.2999992 2888 19.4099998 2889 19.2199993 2890
222919936 2891 19.6299992 2892 20.8500004 2893 21.2999992 2894
22.7999992 2895 23.1000004 2896 20.7000008 2897 24.25 2898 222922240
2899 25.0200005 2900 24.2199993 2901 23.4400005 2902 24.0200005 2903
23.9500008 2904 25.7700005 2905 24.8899994 2906 24.9799995 2907
23.0799999 2908 22.7600002 2909 24.2299995 2910 25.3299999 2911
222926176 2912 27.5400009 2913 26.0699997 2914 24.6700001 2915
26.9099998 2916 21.6900005
#attr 22 ID i aOccupancy r=0.65

838 839 840 841 858 859 860 1049 1050 1051 1052 1302 1303 1442 1443 2203
2204 2792 2793 2794 2795 2796
#attr 4 ID i aHintLP i=1

1460 2881 2886 2888
#attr 2709 ID i aHidden i=1

1 2 3 4 5 6 7 8 9 10 11 12 13 14 15 16 17 18 19 20 21 22 23 24 25 26 27
28 29 30 31 32 33 34 35 36 37 38 39 40 41 42 43 44 45 46 47 48 49 50 51
52 53 54 55 56 57 58 59 60 61 62 63 64 65 66 67 68 69 70 71 72 73 74 75
76 77 78 79 80 81 82 83 84 85 86 87 88 89 90 91 92 93 94 95 96 97 98 99
100 101 102 103 104 105 106 107 108 109 110 111 112 113 114 115 116 117
118 119 120 121 122 123 124 125 126 127 128 129 130 131 132 133 134 135
136 137 138 139 140 141 142 143 144 145 146 147 148 149 150 151 152 153
154 155 156 157 158 159 160 161 162 163 164 165 166 167 168 169 170 171
172 173 174 175 176 177 178 179 180 181 182 183 184 185 186 187 188 189
190 191 192 193 194 195 196 197 198 199 200 201 202 203 204 205 206 207
208 209 210 211 212 213 214 215 216 217 218 219 220 221 222 223 224 225
226 227 228 229 230 231 232 233 234 235 236 237 238 239 240 241 242 243
244 245 246 247 248 249 250 251 252 253 254 255 256 257 258 259 260 261
262 263 264 265 266 267 268 269 270 271 272 273 274 275 276 277 278 279
280 281 282 283 284 285 286 287 288 289 290 291 292 293 294 295 296 297
298 299 300 301 302 303 304 305 306 307 308 309 310 311 312 313 314 315
316 317 318 319 320 321 322 323 324 326 327 332 333 334 335 336 337 338
339 340 341 342 343 344 345 346 347 348 349 350 351 352 353 354 355 356
357 358 359 360 361 362 363 364 365 366 367 368 369 370 371 372 373 374
375 376 377 378 379 380 381 382 383 384 385 387 388 392 393 394 395 396
397 398 399 400 401 402 403 404 405 406 407 408 409 410 411 412 413 414
415 416 417 418 419 420 421 422 423 424 425 426 427 428 429 430 431 432
433 434 435 436 437 438 439 440 441 442 443 444 445 446 447 448 449 450
451 452 453 454 455 456 457 458 459 460 461 462 463 464 465 466 467 468
469 470 471 472 473 474 475 476 477 478 479 480 481 482 483 484 485 486
487 488 489 490 491 492 493 494 495 496 497 498 499 500 501 502 503 504
505 506 507 508 509 510 511 512 513 514 515 516 517 518 519 520 521 522
523 524 525 526 527 528 529 530 531 532 533 534 535 536 537 543 551 554
560 561 562 563 564 565 566 567 568 569 570 571 572 573 574 575 576 577
578 579 580 581 582 583 584 585 586 587 588 589 590 591 592 593 594 595
596 597 598 599 600 601 602 603 604 605 606 607 608 609 610 611 612 613
614 615 616 617 618 619 620 621 622 623 624 625 626 627 628 629 630 631
632 633 634 635 636 637 638 639 640 641 642 643 644 645 646 647 648 649
650 651 652 653 654 655 656 657 658 659 660 661 662 663 664 665 666 667
668 669 670 671 672 673 674 675 676 677 678 679 680 681 682 683 684 685
686 687 688 689 690 691 692 693 694 695 696 697 698 699 700 701 702 703
704 705 706 707 708 709 710 711 712 713 714 715 716 718 719 725 726 727
728 729 730 731 732 733 734 735 736 737 738 739 740 741 742 743 744 745
746 747 748 750 751 755 756 758 759 764 765 766 767 768 769 770 771 772
773 774 775 776 777 778 779 780 781 782 783 784 785 786 787 789 790 795
796 797 798 799 800 801 802 803 804 805 806 807 808 809 810 811 812 813
814 815 816 817 818 819 820 821 822 823 824 825 826 827 828 829 830 831
832 833 834 835 836 837 838 839 840 841 842 843 844 845 846 847 848 849
850 851 852 853 854 856 857 861 862 863 864 865 866 867 868 869 870 871
872 873 874 875 876 877 878 879 880 881 882 883 884 885 886 887 888 889
890 891 892 893 894 895 896 897 898 899 900 901 902 903 904 905 906 907
908 909 910 911 912 913 914 915 916 917 918 919 920 921 922 923 924 925
926 927 928 929 930 931 932 933 934 935 936 937 938 939 940 941 942 943
944 945 946 947 948 949 950 951 952 953 954 955 956 957 958 959 960 961
962 969 970 971 973 974 975 976 977 979 982 985 987 988 998 1010 1012
1019 1020 1021 1022 1023 1024 1025 1026 1027 1029 1030 1031 1032 1033
1034 1035 1036 1037 1038 1040 1045 1047 1048 1053 1054 1055 1056 1057
1058 1059 1060 1061 1062 1063 1064 1065 1066 1067 1068 1069 1070 1071
1072 1073 1074 1075 1076 1077 1078 1079 1080 1081 1082 1083 1084 1085
1086 1087 1088 1089 1090 1091 1092 1093 1094 1095 1096 1097 1098 1099
1100 1101 1102 1103 1104 1105 1106 1107 1108 1109 1110 1111 1112 1113
1114 1115 1116 1117 1118 1119 1120 1121 1122 1123 1124 1125 1126 1127
1128 1129 1130 1131 1132 1133 1134 1135 1136 1137 1138 1139 1140 1141
1142 1143 1144 1145 1146 1147 1148 1149 1150 1151 1152 1153 1154 1155
1156 1157 1158 1159 1160 1161 1162 1163 1164 1165 1166 1167 1168 1169
1170 1171 1172 1173 1174 1175 1176 1177 1178 1179 1180 1181 1182 1183
1184 1185 1186 1187 1188 1189 1190 1191 1192 1193 1194 1195 1196 1197
1198 1199 1200 1201 1202 1203 1204 1205 1206 1207 1208 1209 1210 1211
1212 1213 1214 1215 1216 1217 1218 1219 1220 1221 1222 1223 1224 1225
1226 1227 1228 1229 1230 1231 1232 1233 1234 1235 1236 1237 1238 1239
1240 1241 1242 1243 1244 1245 1246 1247 1248 1249 1250 1251 1252 1253
1254 1255 1256 1257 1258 1259 1260 1261 1262 1263 1264 1265 1266 1267
1268 1269 1270 1271 1272 1273 1274 1275 1276 1277 1278 1279 1280 1281
1282 1283 1284 1285 1286 1287 1288 1289 1290 1291 1292 1293 1294 1295
1296 1297 1298 1299 1300 1301 1302 1303 1304 1305 1306 1307 1308 1309
1310 1311 1312 1313 1314 1315 1316 1317 1318 1319 1320 1321 1322 1323
1324 1325 1326 1327 1328 1329 1330 1331 1332 1333 1334 1335 1336 1337
1338 1339 1340 1341 1342 1343 1344 1345 1346 1347 1348 1349 1350 1351
1352 1353 1354 1355 1356 1357 1358 1359 1360 1361 1362 1363 1364 1365
1366 1367 1368 1369 1370 1371 1372 1373 1374 1375 1376 1377 1378 1379
1380 1381 1382 1383 1384 1385 1386 1387 1388 1389 1390 1391 1393 1394
1399 1400 1401 1402 1403 1404 1405 1406 1407 1408 1409 1410 1411 1412
1413 1414 1415 1416 1417 1418 1419 1420 1421 1422 1423 1424 1425 1426
1427 1428 1429 1430 1431 1432 1433 1434 1435 1436 1437 1438 1439 1440
1441 1442 1443 1445 1454 1464 1466 1468 1469 1474 1477 1478 1480 1481
1482 1483 1484 1485 1486 1487 1488 1489 1490 1491 1492 1493 1494 1495
1496 1497 1498 1499 1500 1501 1502 1503 1504 1505 1506 1507 1508 1509
1510 1511 1512 1513 1514 1515 1516 1517 1518 1519 1520 1521 1522 1523
1524 1525 1526 1527 1528 1529 1530 1531 1532 1533 1534 1535 1536 1537
1538 1539 1540 1541 1542 1543 1544 1545 1546 1547 1548 1549 1550 1552
1553 1558 1559 1560 1561 1562 1563 1564 1565 1566 1567 1568 1569 1570
1571 1572 1573 1574 1575 1576 1577 1578 1579 1580 1581 1582 1583 1584
1585 1586 1587 1588 1589 1590 1591 1592 1593 1594 1595 1596 1597 1598
1599 1600 1601 1602 1603 1604 1605 1606 1607 1608 1609 1610 1611 1612
1613 1614 1615 1616 1617 1618 1619 1620 1621 1622 1623 1624 1625 1626
1627 1628 1629 1630 1631 1632 1633 1634 1635 1636 1637 1638 1639 1640
1641 1642 1643 1652 1659 1668 1670 1671 1679 1680 1681 1682 1683 1684
1685 1686 1687 1688 1689 1690 1691 1692 1693 1694 1695 1696 1697 1698
1699 1700 1701 1702 1703 1704 1705 1706 1707 1708 1709 1710 1711 1712
1713 1714 1715 1716 1717 1718 1719 1720 1721 1722 1723 1724 1725 1726
1727 1728 1729 1730 1731 1732 1733 1734 1735 1736 1737 1738 1739 1740
1741 1742 1743 1744 1745 1746 1747 1748 1749 1750 1751 1752 1753 1754
1755 1756 1757 1758 1759 1760 1761 1762 1763 1764 1765 1766 1767 1768
1769 1770 1771 1772 1773 1774 1775 1776 1777 1778 1779 1780 1781 1782
1783 1784 1785 1786 1787 1788 1789 1790 1791 1792 1793 1794 1795 1796
1797 1798 1799 1800 1801 1802 1803 1804 1805 1806 1807 1808 1809 1810
1811 1812 1813 1814 1815 1816 1817 1818 1819 1820 1821 1822 1823 1824
1825 1826 1827 1828 1829 1830 1831 1832 1833 1834 1835 1836 1837 1838
1839 1840 1841 1842 1843 1844 1845 1846 1847 1848 1849 1850 1851 1852
1853 1854 1855 1856 1857 1858 1859 1860 1861 1862 1863 1864 1865 1866
1867 1868 1869 1870 1871 1872 1873 1874 1875 1876 1877 1878 1879 1880
1881 1882 1883 1884 1885 1886 1887 1888 1889 1890 1891 1892 1893 1894
1895 1896 1897 1898 1899 1900 1901 1902 1903 1904 1905 1906 1907 1908
1909 1910 1911 1912 1913 1914 1915 1916 1917 1918 1919 1920 1921 1922
1923 1924 1925 1926 1927 1928 1929 1930 1931 1932 1933 1934 1935 1936
1937 1938 1939 1940 1941 1942 1943 1944 1945 1946 1947 1948 1949 1950
1951 1952 1953 1954 1955 1956 1957 1958 1959 1960 1961 1962 1963 1964
1965 1966 1967 1968 1969 1970 1971 1972 1973 1974 1975 1976 1977 1978
1979 1980 1981 1982 1983 1984 1985 1986 1987 1988 1989 1990 1991 1992
1993 1994 1995 1996 1997 1998 1999 2000 2001 2002 2003 2004 2005 2006
2007 2008 2009 2010 2011 2012 2013 2014 2015 2016 2017 2018 2019 2020
2021 2022 2023 2024 2025 2026 2027 2028 2029 2030 2031 2032 2033 2034
2035 2036 2037 2038 2039 2040 2041 2042 2043 2044 2045 2046 2047 2048
2049 2050 2051 2052 2053 2054 2055 2056 2057 2058 2059 2060 2061 2062
2063 2064 2065 2066 2067 2068 2069 2070 2071 2072 2073 2074 2075 2076
2077 2078 2079 2080 2081 2082 2083 2084 2085 2086 2087 2088 2089 2090
2091 2092 2093 2094 2095 2096 2097 2098 2099 2100 2101 2102 2103 2104
2105 2106 2107 2108 2109 2110 2111 2112 2113 2114 2115 2116 2117 2118
2119 2120 2121 2122 2123 2124 2125 2126 2127 2128 2129 2130 2131 2132
2133 2134 2135 2136 2137 2138 2139 2140 2141 2142 2143 2144 2145 2146
2147 2148 2149 2150 2151 2152 2153 2154 2155 2156 2157 2158 2159 2160
2161 2162 2163 2164 2165 2166 2167 2168 2169 2170 2171 2172 2173 2174
2175 2176 2177 2178 2179 2180 2181 2182 2183 2184 2185 2186 2187 2188
2189 2190 2191 2192 2193 2194 2195 2196 2197 2198 2199 2200 2201 2202
2203 2204 2205 2206 2207 2208 2209 2210 2211 2212 2213 2214 2215 2216
2217 2218 2219 2220 2221 2222 2223 2224 2225 2226 2227 2228 2229 2230
2231 2232 2233 2234 2235 2236 2237 2238 2239 2240 2241 2242 2243 2244
2245 2246 2247 2248 2249 2250 2251 2252 2253 2254 2255 2256 2257 2258
2259 2260 2261 2262 2263 2264 2265 2266 2267 2268 2269 2270 2271 2272
2273 2274 2275 2276 2277 2278 2279 2280 2281 2282 2283 2284 2285 2286
2287 2288 2289 2290 2291 2292 2293 2294 2295 2296 2297 2298 2299 2300
2301 2302 2303 2304 2305 2306 2307 2308 2309 2310 2311 2312 2313 2314
2315 2316 2317 2318 2319 2320 2321 2322 2323 2324 2325 2326 2327 2328
2329 2330 2331 2332 2333 2334 2335 2336 2337 2338 2339 2340 2341 2342
2343 2344 2345 2346 2347 2348 2349 2350 2351 2352 2353 2354 2355 2356
2357 2358 2359 2360 2361 2362 2363 2364 2365 2366 2367 2368 2369 2370
2371 2372 2373 2374 2375 2376 2377 2378 2379 2380 2381 2382 2383 2384
2385 2386 2387 2388 2389 2390 2391 2392 2393 2394 2395 2396 2397 2398
2399 2400 2401 2402 2403 2404 2405 2406 2407 2408 2409 2410 2411 2412
2413 2414 2415 2416 2417 2418 2419 2420 2421 2422 2423 2424 2425 2426
2427 2428 2429 2430 2431 2432 2433 2434 2435 2436 2437 2438 2439 2440
2441 2442 2443 2444 2445 2446 2447 2448 2449 2450 2451 2452 2453 2454
2455 2456 2457 2458 2459 2460 2461 2462 2463 2464 2465 2466 2467 2468
2469 2470 2471 2472 2473 2474 2475 2476 2477 2478 2479 2480 2481 2482
2483 2484 2485 2486 2487 2488 2489 2490 2491 2492 2493 2494 2495 2496
2497 2498 2499 2500 2501 2502 2503 2504 2505 2506 2507 2508 2509 2510
2511 2512 2513 2514 2515 2516 2517 2518 2519 2520 2521 2522 2523 2524
2525 2526 2527 2528 2529 2530 2531 2532 2533 2534 2535 2536 2537 2538
2539 2540 2541 2542 2543 2544 2545 2546 2547 2548 2549 2550 2551 2552
2553 2554 2555 2556 2557 2558 2559 2560 2561 2562 2563 2564 2565 2566
2567 2568 2569 2570 2571 2572 2573 2574 2575 2576 2577 2578 2579 2580
2581 2582 2583 2584 2585 2586 2587 2588 2589 2590 2591 2592 2593 2594
2595 2596 2597 2598 2599 2600 2601 2602 2603 2604 2605 2606 2607 2608
2609 2610 2611 2612 2613 2614 2615 2616 2617 2618 2619 2620 2621 2622
2623 2624 2625 2626 2627 2628 2629 2630 2631 2632 2633 2634 2635 2636
2637 2638 2639 2640 2641 2642 2643 2644 2645 2646 2647 2648 2649 2650
2651 2652 2653 2654 2655 2656 2657 2658 2659 2660 2661 2662 2663 2664
2665 2666 2667 2668 2669 2670 2671 2672 2673 2674 2675 2676 2677 2678
2679 2680 2681 2682 2683 2684 2685 2686 2687 2688 2689 2690 2691 2692
2693 2694 2695 2696 2697 2698 2699 2700 2701 2702 2703 2704 2705 2706
2707 2708 2709 2710 2711 2712 2713 2714 2715 2716 2717 2718 2719 2720
2721 2722 2723 2724 2725 2726 2727 2728 2729 2730 2731 2732 2733 2734
2735 2736 2737 2738 2739 2740 2741 2742 2743 2744 2745 2746 2747 2748
2749 2750 2751 2752 2753 2754 2755 2756 2757 2758 2759 2760 2761 2762
2763 2764 2765 2766 2767 2768 2769 2770 2771 2772 2773 2774 2775 2776
2777 2778 2779 2780 2781 2782 2783 2784 2785 2786 2787 2788 2789 2790
2791 2792 2793 2794 2795 2796 2797 2798 2799 2800 2801 2802 2803 2804
2805 2806 2807 2808 2809 2810 2811 2812 2813 2814 2815 2816 2817 2818
2819 2820 2821 2822 2823 2824 2825 2826 2827 2828 2829 2830 2831 2832
2833 2834 2835 2836 2837 2838 2839 2840 2841 2842 2843 2844 2845 2846
2847 2848 2849 2850 2851 2852 2853 2854 2855 2856 2857 2858 2859 2860
2861 2862 2863 2864 2865 2866 2867 2868 2869 2870 2871 2872 2873 2874
2875 2876 2890 2898 2911
#attr 1473 ID i aBackbone i=1

1 3 4 5 6 7 8 9 10 11 12 19 20 21 22 23 30 31 32 33 34 44 45 46 47 48 52
53 54 55 56 66 67 68 69 70 75 76 77 78 79 84 85 86 87 91 92 93 94 95 100
101 102 103 104 112 113 114 115 116 121 122 123 124 128 129 130 131 132
142 143 144 145 146 151 152 153 154 155 164 165 166 167 168 177 178 179
180 181 193 194 195 196 197 203 204 205 206 207 215 216 217 218 222 223
224 225 226 239 240 241 242 243 250 251 252 253 254 267 268 269 270 271
276 277 278 279 280 284 285 286 287 288 296 297 298 299 300 301 302 303
304 305 314 315 316 317 318 323 324 325 326 327 332 333 334 335 336 337
338 339 340 341 343 344 345 346 347 348 349 350 351 352 354 355 356 357
358 366 367 368 369 370 371 372 373 374 375 384 385 386 387 388 392 393
394 395 396 400 401 402 403 404 410 411 412 413 414 416 417 418 419 420
425 426 427 428 429 431 432 433 434 435 445 446 447 448 449 450 451 452
453 454 459 460 461 462 463 468 469 470 471 472 481 482 483 484 485 489
490 491 492 493 498 499 500 501 502 504 505 506 507 508 510 511 512 513
514 519 520 521 522 523 528 529 530 531 532 536 537 538 539 540 542 543
544 545 546 550 551 552 553 554 563 564 565 566 567 572 573 574 575 576
581 582 583 584 585 594 595 596 597 601 602 603 604 605 609 610 611 612
613 615 616 617 618 619 628 629 630 631 632 637 638 639 640 641 646 647
648 649 650 656 657 658 659 660 673 674 675 676 677 683 684 685 686 687
689 690 691 692 693 698 699 700 701 702 707 708 709 710 711 715 716 717
718 719 725 726 727 728 729 734 735 736 737 738 747 748 749 750 751 755
756 757 758 759 764 765 766 767 768 772 773 774 775 776 786 787 788 789
790 795 796 797 798 799 800 801 802 803 804 811 812 813 814 815 824 825
826 827 828 833 834 835 836 837 844 845 846 847 848 853 854 855 856 857
861 862 863 864 865 872 873 874 875 876 881 882 883 884 885 890 891 892
893 894 895 896 897 898 899 901 902 903 904 905 908 909 910 911 912 917
918 919 920 921 926 927 928 929 930 931 932 933 934 935 936 937 938 939
943 944 945 946 947 952 953 954 955 956 961 962 963 964 965 969 970 971
972 973 978 979 980 981 982 987 988 989 990 991 997 998 999 1000 1001
1011 1012 1013 1014 1015 1018 1019 1020 1021 1022 1025 1026 1027 1028
1029 1039 1040 1041 1042 1043 1044 1045 1046 1047 1048 1053 1054 1055
1056 1057 1062 1063 1064 1065 1066 1071 1072 1073 1074 1075 1082 1083
1084 1085 1086 1094 1095 1096 1097 1098 1103 1104 1105 1106 1107 1120
1121 1122 1123 1124 1137 1138 1139 1140 1141 1150 1151 1152 1153 1154
1167 1168 1169 1170 1171 1176 1177 1178 1179 1180 1184 1185 1186 1187
1188 1196 1198 1199 1200 1201 1202 1207 1208 1209 1210 1211 1213 1214
1215 1216 1217 1222 1223 1224 1225 1226 1231 1232 1233 1234 1235 1240
1241 1242 1243 1244 1250 1251 1252 1253 1254 1259 1260 1261 1262 1263
1268 1269 1270 1271 1272 1277 1278 1279 1280 1281 1285 1286 1287 1288
1289 1297 1298 1299 1300 1301 1305 1306 1307 1308 1309 1319 1320 1321
1322 1323 1331 1332 1333 1334 1335 1339 1340 1341 1342 1343 1345 1346
1347 1348 1349 1358 1359 1360 1361 1362 1363 1364 1365 1366 1367 1372
1373 1374 1375 1376 1378 1379 1380 1381 1382 1390 1391 1392 1393 1394
1399 1400 1401 1402 1403 1405 1406 1407 1408 1409 1413 1414 1415 1416
1417 1426 1427 1428 1429 1430 1437 1438 1439 1440 1441 1444 1445 1446
1447 1448 1453 1454 1455 1456 1457 1465 1466 1467 1468 1469 1482 1483
1484 1485 1486 1491 1492 1493 1494 1495 1500 1501 1502 1503 1504 1506
1507 1508 1509 1510 1512 1513 1514 1515 1516 1529 1530 1531 1532 1533
1540 1541 1542 1543 1544 1549 1550 1551 1552 1553 1558 1559 1560 1561
1562 1567 1568 1569 1570 1571 1576 1577 1578 1579 1580 1589 1590 1591
1592 1593 1594 1595 1596 1597 1598 1611 1612 1613 1614 1615 1620 1621
1622 1623 1624 1629 1630 1631 1632 1633 1642 1643 1644 1645 1646 1651
1652 1653 1654 1655 1658 1659 1660 1661 1662 1667 1668 1669 1670 1671
1679 1680 1681 1682 1683 1684 1685 1686 1687 1688 1693 1694 1695 1696
1697 1699 1700 1701 1702 1703 1716 1717 1718 1719 1720 1725 1726 1727
1728 1729 1734 1735 1736 1737 1738 1747 1748 1749 1750 1751 1758 1759
1760 1761 1762 1767 1768 1769 1770 1771 1775 1776 1777 1778 1779 1786
1787 1788 1789 1790 1800 1801 1802 1803 1804 1808 1809 1810 1811 1812
1816 1817 1818 1819 1820 1829 1830 1831 1832 1833 1834 1835 1836 1837
1838 1845 1846 1847 1848 1849 1851 1852 1853 1854 1855 1868 1869 1870
1871 1872 1877 1878 1879 1880 1884 1885 1886 1887 1888 1892 1893 1894
1895 1896 1905 1906 1907 1908 1909 1921 1922 1923 1924 1925 1930 1931
1932 1933 1934 1936 1937 1938 1939 1943 1944 1945 1946 1947 1953 1954
1955 1956 1957 1961 1962 1963 1964 1965 1970 1971 1972 1973 1974 1982
1983 1984 1985 1986 1993 1994 1995 1996 1997 2000 2001 2002 2003 2004
2008 2009 2010 2011 2012 2022 2023 2024 2025 2026 2031 2032 2033 2034
2035 2043 2044 2045 2046 2047 2053 2054 2055 2056 2057 2061 2062 2063
2064 2065 2070 2071 2072 2073 2074 2078 2079 2080 2081 2082 2094 2095
2096 2097 2098 2102 2103 2104 2105 2106 2116 2117 2118 2119 2120 2121
2122 2123 2124 2125 2130 2131 2132 2133 2134 2142 2143 2144 2145 2146
2151 2152 2153 2154 2155 2167 2168 2169 2170 2171 2177 2178 2179 2180
2181 2186 2187 2188 2189 2190 2198 2199 2200 2201 2202 2206 2207 2208
2209 2210 2215 2216 2217 2218 2219 2220 2221 2222 2223 2224 2228 2229
2230 2231 2232 2236 2237 2238 2239 2243 2244 2245 2246 2247 2257 2258
2259 2260 2264 2265 2266 2267 2268 2269 2270 2271 2272 2273 2278 2279
2280 2281 2285 2286 2287 2288 2289 2293 2294 2295 2296 2297 2302 2303
2304 2305 2306 2310 2311 2312 2313 2314 2323 2324 2325 2326 2327 2335
2336 2337 2338 2339 2349 2350 2351 2352 2353 2362 2363 2364 2365 2366
2371 2372 2373 2374 2375 2380 2381 2382 2383 2384 2393 2394 2395 2396
2397 2403 2404 2405 2406 2407 2408 2409 2410 2411 2412 2420 2421 2422
2423 2424 2437 2438 2439 2440 2441 2446 2447 2448 2449 2450 2455 2456
2457 2458 2459 2463 2464 2465 2466 2470 2471 2472 2473 2474 2480 2481
2482 2483 2484 2493 2494 2495 2496 2497 2499 2500 2501 2502 2506 2507
2508 2509 2510 2512 2513 2514 2515 2516 2522 2523 2524 2525 2526 2531
2532 2533 2534 2535 2545 2546 2547 2548 2549 2554 2555 2556 2557 2558
2563 2564 2565 2566 2567 2572 2573 2574 2575 2576 2585 2586 2587 2588
2589 2594 2595 2596 2597 2598 2601 2602 2603 2604 2605 2617 2618 2619
2620 2621 2626 2627 2628 2629 2630 2632 2633 2634 2635 2636 2641 2642
2643 2644 2648 2649 2650 2651 2652 2657 2658 2659 2660 2661 2670 2671
2672 2673 2674 2687 2688 2689 2690 2694 2695 2696 2697 2698 2703 2704
2705 2706 2707 2715 2716 2717 2718 2719 2728 2729 2730 2731 2732 2740
2741 2742 2743 2744 2749 2750 2751 2752 2753 2757 2758 2759 2760 2761
2769 2770 2771 2772 2773 2778 2779 2780 2781 2782 2787 2788 2789 2790
2791 2797 2798 2799 2800 2801 2810 2811 2812 2813 2814 2822 2823 2824
2825 2826 2831 2832 2833 2834 2835 2839 2840 2841 2842 2843 2849 2850
2851 2852 2853 2857 2858 2859 2860 2861 2866 2867 2868 2869 2870
#attr 40 ID i aNucleusLook t=none

2877 2878 2879 2880 2881 2882 2883 2884 2885 2886 2887 2888 2889 2890
2891 2892 2893 2894 2895 2896 2897 2898 2899 2900 2901 2902 2903 2904
2905 2906 2907 2908 2909 2910 2911 2912 2913 2914 2915 2916
#attr 40 ID i aBondLook t=cylinder

2877 2878 2879 2880 2881 2882 2883 2884 2885 2886 2887 2888 2889 2890
2891 2892 2893 2894 2895 2896 2897 2898 2899 2900 2901 2902 2903 2904
2905 2906 2907 2908 2909 2910 2911 2912 2913 2914 2915 2916
#attr 2 ID i cResidueCount i cName t cHeader t cTag t cColorBy t cRGB ix
3215 297 1T46.A TRANSFERASE!ACTIVATOR 1T46 c:number 0 3216 1 1T46.A
TRANSFERASE!ACTIVATOR 1T46 c:number 0
#attr 298 ID i rAtomCount i rName t rUID i rINS c rPos i rType t
2917 7 GLY 565 ! 1 amino 2918 11 ASN 566 ! 2 amino 2919 11 ASN 567 ! 3
amino 2920 14 TYR 568 ! 4 amino 2921 8 VAL 569 ! 5 amino 2922 14 TYR 570
! 6 amino 2923 9 ILE 571 ! 7 amino 2924 9 ASP 572 ! 8 amino 2925 7 PRO
573 ! 9 amino 2926 9 THR 574 ! 10 amino 2927 12 GLN 575 ! 11 amino 2928
9 LEU 576 ! 12 amino 2929 7 PRO 577 ! 13 amino 2930 14 TYR 578 ! 14
amino 2931 9 ASP 579 ! 15 amino 2932 13 HIS 580 ! 16 amino 2933 13 LYS
581 ! 17 amino 2934 16 TRP 582 ! 18 amino 2935 10 GLU 583 ! 19 amino
2936 12 PHE 584 ! 20 amino 2937 7 PRO 585 ! 21 amino 2938 17 ARG 586 !
22 amino 2939 11 ASN 587 ! 23 amino 2940 17 ARG 588 ! 24 amino 2941 9
LEU 589 ! 25 amino 2942 8 SER 590 ! 26 amino 2943 12 PHE 591 ! 27 amino
2944 5 GLY 592 ! 28 amino 2945 13 LYS 593 ! 29 amino 2946 9 THR 594 ! 30
amino 2947 9 LEU 595 ! 31 amino 2948 5 GLY 596 ! 32 amino 2949 6 ALA 597
! 33 amino 2950 5 GLY 598 ! 34 amino 2951 6 ALA 599 ! 35 amino 2952 12
PHE 600 ! 36 amino 2953 5 GLY 601 ! 37 amino 2954 13 LYS 602 ! 38 amino
2955 8 VAL 603 ! 39 amino 2956 8 VAL 604 ! 40 amino 2957 10 GLU 605 ! 41
amino 2958 6 ALA 606 ! 42 amino 2959 9 THR 607 ! 43 amino 2960 6 ALA 608
! 44 amino 2961 14 TYR 609 ! 45 amino 2962 5 GLY 610 ! 46 amino 2963 9
LEU 611 ! 47 amino 2964 9 ILE 612 ! 48 amino 2965 13 LYS 613 ! 49 amino
2966 8 SER 614 ! 50 amino 2967 9 ASP 615 ! 51 amino 2968 6 ALA 616 ! 52
amino 2969 6 ALA 617 ! 53 amino 2970 9 MET 618 ! 54 amino 2971 9 THR 619
! 55 amino 2972 8 VAL 620 ! 56 amino 2973 6 ALA 621 ! 57 amino 2974 8
VAL 622 ! 58 amino 2975 13 LYS 623 ! 59 amino 2976 9 MET 624 ! 60 amino
2977 9 LEU 625 ! 61 amino 2978 13 LYS 626 ! 62 amino 2979 7 PRO 627 ! 63
amino 2980 8 SER 628 ! 64 amino 2981 6 ALA 629 ! 65 amino 2982 13 HIS
630 ! 66 amino 2983 9 LEU 631 ! 67 amino 2984 9 THR 632 ! 68 amino 2985
10 GLU 633 ! 69 amino 2986 17 ARG 634 ! 70 amino 2987 10 GLU 635 ! 71
amino 2988 6 ALA 636 ! 72 amino 2989 9 LEU 637 ! 73 amino 2990 9 MET 638
! 74 amino 2991 8 SER 639 ! 75 amino 2992 10 GLU 640 ! 76 amino 2993 9
LEU 641 ! 77 amino 2994 13 LYS 642 ! 78 amino 2995 8 VAL 643 ! 79 amino
2996 9 LEU 644 ! 80 amino 2997 8 SER 645 ! 81 amino 2998 14 TYR 646 ! 82
amino 2999 9 LEU 647 ! 83 amino 3000 5 GLY 648 ! 84 amino 3001 11 ASN
649 ! 85 amino 3002 13 HIS 650 ! 86 amino 3003 9 MET 651 ! 87 amino 3004
11 ASN 652 ! 88 amino 3005 9 ILE 653 ! 89 amino 3006 8 VAL 654 ! 90
amino 3007 11 ASN 655 ! 91 amino 3008 9 LEU 656 ! 92 amino 3009 9 LEU
657 ! 93 amino 3010 5 GLY 658 ! 94 amino 3011 6 ALA 659 ! 95 amino 3012
7 CYS 660 ! 96 amino 3013 9 THR 661 ! 97 amino 3014 9 ILE 662 ! 98 amino
3015 5 GLY 663 ! 99 amino 3016 5 GLY 664 ! 100 amino 3017 7 PRO 665 !
101 amino 3018 9 THR 666 ! 102 amino 3019 9 LEU 667 ! 103 amino 3020 8
VAL 668 ! 104 amino 3021 9 ILE 669 ! 105 amino 3022 9 THR 670 ! 106
amino 3023 10 GLU 671 ! 107 amino 3024 14 TYR 672 ! 108 amino 3025 7 CYS
673 ! 109 amino 3026 7 CYS 674 ! 110 amino 3027 14 TYR 675 ! 111 amino
3028 5 GLY 676 ! 112 amino 3029 9 ASP 677 ! 113 amino 3030 9 LEU 678 !
114 amino 3031 9 LEU 679 ! 115 amino 3032 11 ASN 680 ! 116 amino 3033 12
PHE 681 ! 117 amino 3034 9 LEU 682 ! 118 amino 3035 17 ARG 683 ! 119
amino 3036 17 ARG 684 ! 120 amino 3037 13 LYS 685 ! 121 amino 3038 17
ARG 686 ! 122 amino 3039 9 ASP 687 ! 123 amino 3040 8 SER 688 ! 124
amino 3041 12 PHE 689 ! 125 amino 3042 11 LEU 762 ! 126 amino 3043 6 ALA
763 ! 127 amino 3044 9 LEU 764 ! 128 amino 3045 9 ASP 765 ! 129 amino
3046 9 LEU 766 ! 130 amino 3047 10 GLU 767 ! 131 amino 3048 9 ASP 768 !
132 amino 3049 9 LEU 769 ! 133 amino 3050 9 LEU 770 ! 134 amino 3051 8
SER 771 ! 135 amino 3052 12 PHE 772 ! 136 amino 3053 8 SER 773 ! 137
amino 3054 14 TYR 774 ! 138 amino 3055 12 GLN 775 ! 139 amino 3056 8 VAL
776 ! 140 amino 3057 6 ALA 777 ! 141 amino 3058 13 LYS 778 ! 142 amino
3059 5 GLY 779 ! 143 amino 3060 9 MET 780 ! 144 amino 3061 6 ALA 781 !
145 amino 3062 12 PHE 782 ! 146 amino 3063 9 LEU 783 ! 147 amino 3064 6
ALA 784 ! 148 amino 3065 8 SER 785 ! 149 amino 3066 13 LYS 786 ! 150
amino 3067 11 ASN 787 ! 151 amino 3068 7 CYS 788 ! 152 amino 3069 9 ILE
789 ! 153 amino 3070 12 HIS 790 ! 154 amino 3071 17 ARG 791 ! 155 amino
3072 9 ASP 792 ! 156 amino 3073 9 LEU 793 ! 157 amino 3074 6 ALA 794 !
158 amino 3075 6 ALA 795 ! 159 amino 3076 17 ARG 796 ! 160 amino 3077 11
ASN 797 ! 161 amino 3078 9 ILE 798 ! 162 amino 3079 9 LEU 799 ! 163
amino 3080 9 LEU 800 ! 164 amino 3081 9 THR 801 ! 165 amino 3082 13 HIS
802 ! 166 amino 3083 5 GLY 803 ! 167 amino 3084 17 ARG 804 ! 168 amino
3085 9 ILE 805 ! 169 amino 3086 9 THR 806 ! 170 amino 3087 13 LYS 807 !
171 amino 3088 9 ILE 808 ! 172 amino 3089 7 CYS 809 ! 173 amino 3090 9
ASP 810 ! 174 amino 3091 12 PHE 811 ! 175 amino 3092 5 GLY 812 ! 176
amino 3093 9 LEU 813 ! 177 amino 3094 6 ALA 814 ! 178 amino 3095 17 ARG
815 ! 179 amino 3096 9 ASP 816 ! 180 amino 3097 9 ILE 817 ! 181 amino
3098 13 LYS 818 ! 182 amino 3099 11 ASN 819 ! 183 amino 3100 9 ASP 820 !
184 amino 3101 8 SER 821 ! 185 amino 3102 11 ASN 822 ! 186 amino 3103 14
TYR 823 ! 187 amino 3104 8 VAL 824 ! 188 amino 3105 8 VAL 825 ! 189
amino 3106 13 LYS 826 ! 190 amino 3107 5 GLY 827 ! 191 amino 3108 11 ASN
828 ! 192 amino 3109 6 ALA 829 ! 193 amino 3110 17 ARG 830 ! 194 amino
3111 9 LEU 831 ! 195 amino 3112 7 PRO 832 ! 196 amino 3113 8 VAL 833 !
197 amino 3114 13 LYS 834 ! 198 amino 3115 16 TRP 835 ! 199 amino 3116 9
MET 836 ! 200 amino 3117 6 ALA 837 ! 201 amino 3118 7 PRO 838 ! 202
amino 3119 10 GLU 839 ! 203 amino 3120 8 SER 840 ! 204 amino 3121 9 ILE
841 ! 205 amino 3122 12 PHE 842 ! 206 amino 3123 11 ASN 843 ! 207 amino
3124 7 CYS 844 ! 208 amino 3125 8 VAL 845 ! 209 amino 3126 14 TYR 846 !
210 amino 3127 9 THR 847 ! 211 amino 3128 12 PHE 848 ! 212 amino 3129 10
GLU 849 ! 213 amino 3130 8 SER 850 ! 214 amino 3131 9 ASP 851 ! 215
amino 3132 8 VAL 852 ! 216 amino 3133 16 TRP 853 ! 217 amino 3134 8 SER
854 ! 218 amino 3135 14 TYR 855 ! 219 amino 3136 5 GLY 856 ! 220 amino
3137 9 ILE 857 ! 221 amino 3138 12 PHE 858 ! 222 amino 3139 9 LEU 859 !
223 amino 3140 16 TRP 860 ! 224 amino 3141 10 GLU 861 ! 225 amino 3142 9
LEU 862 ! 226 amino 3143 12 PHE 863 ! 227 amino 3144 8 SER 864 ! 228
amino 3145 9 LEU 865 ! 229 amino 3146 5 GLY 866 ! 230 amino 3147 8 SER
867 ! 231 amino 3148 8 SER 868 ! 232 amino 3149 7 PRO 869 ! 233 amino
3150 14 TYR 870 ! 234 amino 3151 7 PRO 871 ! 235 amino 3152 5 GLY 872 !
236 amino 3153 9 MET 873 ! 237 amino 3154 7 PRO 874 ! 238 amino 3155 8
VAL 875 ! 239 amino 3156 9 ASP 876 ! 240 amino 3157 8 SER 877 ! 241
amino 3158 13 LYS 878 ! 242 amino 3159 12 PHE 879 ! 243 amino 3160 14
TYR 880 ! 244 amino 3161 13 LYS 881 ! 245 amino 3162 9 MET 882 ! 246
amino 3163 9 ILE 883 ! 247 amino 3164 13 LYS 884 ! 248 amino 3165 10 GLU
885 ! 249 amino 3166 5 GLY 886 ! 250 amino 3167 12 PHE 887 ! 251 amino
3168 17 ARG 888 ! 252 amino 3169 9 MET 889 ! 253 amino 3170 9 LEU 890 !
254 amino 3171 8 SER 891 ! 255 amino 3172 7 PRO 892 ! 256 amino 3173 10
GLU 893 ! 257 amino 3174 13 HIS 894 ! 258 amino 3175 6 ALA 895 ! 259
amino 3176 7 PRO 896 ! 260 amino 3177 6 ALA 897 ! 261 amino 3178 10 GLU
898 ! 262 amino 3179 9 MET 899 ! 263 amino 3180 14 TYR 900 ! 264 amino
3181 9 ASP 901 ! 265 amino 3182 9 ILE 902 ! 266 amino 3183 9 MET 903 !
267 amino 3184 13 LYS 904 ! 268 amino 3185 9 THR 905 ! 269 amino 3186 7
CYS 906 ! 270 amino 3187 16 TRP 907 ! 271 amino 3188 9 ASP 908 ! 272
amino 3189 6 ALA 909 ! 273 amino 3190 9 ASP 910 ! 274 amino 3191 7 PRO
911 ! 275 amino 3192 9 LEU 912 ! 276 amino 3193 13 LYS 913 ! 277 amino
3194 17 ARG 914 ! 278 amino 3195 7 PRO 915 ! 279 amino 3196 9 THR 916 !
280 amino 3197 12 PHE 917 ! 281 amino 3198 13 LYS 918 ! 282 amino 3199
12 GLN 919 ! 283 amino 3200 9 ILE 920 ! 284 amino 3201 8 VAL 921 ! 285
amino 3202 12 GLN 922 ! 286 amino 3203 9 LEU 923 ! 287 amino 3204 9 ILE
924 ! 288 amino 3205 10 GLU 925 ! 289 amino 3206 13 LYS 926 ! 290 amino
3207 12 GLN 927 ! 291 amino 3208 9 ILE 928 ! 292 amino 3209 8 SER 929 !
293 amino 3210 10 GLU 930 ! 294 amino 3211 8 SER 931 ! 295 amino 3212 9
THR 932 ! 296 amino 3213 11 ASN 933 ! 297 amino 3214 40 STI 3 ! 3 none
#attr 298 ID i rRGB ix rColorBy t rSegment t
2917 0 r:rgb none 2918 0 r:rgb none 2919 0 r:rgb none 2920 0 r:rgb none
2921 0 r:rgb none 2922 0 r:rgb none 2923 0 r:rgb none 2924 0 r:rgb none
2925 0 r:rgb none 2926 0 r:rgb none 2927 0 r:rgb none 2928 0 r:rgb none
2929 0 r:rgb none 2930 0 r:rgb none 2931 0 r:rgb none 2932 0 r:rgb none
2933 0 r:rgb none 2934 0 r:rgb none 2935 0 r:rgb none 2936 0 r:rgb none
2937 0 r:rgb none 2938 0 r:rgb none 2939 0 r:rgb none 2940 0 r:rgb none
2941 0 r:rgb none 2942 0 r:rgb none 2943 0 r:rgb none 2944 0 r:rgb none
2945 0 r:rgb none 2946 0 r:rgb none 2947 0 r:rgb none 2948 0 r:rgb none
2949 0 r:rgb none 2950 0 r:rgb none 2951 0 r:rgb none 2952 0 r:rgb none
2953 0 r:rgb none 2954 0 r:rgb none 2955 0 r:rgb none 2956 0 r:rgb none
2957 0 r:rgb none 2958 0 r:rgb none 2959 0 r:rgb none 2960 0 r:rgb none
2961 0 r:rgb none 2962 0 r:rgb none 2963 0 r:rgb none 2964 0 r:rgb none
2965 0 r:rgb none 2966 0 r:rgb none 2967 0 r:rgb none 2968 0 r:rgb none
2969 0 r:rgb none 2970 0 r:rgb none 2971 0 r:rgb none 2972 0 r:rgb none
2973 0 r:rgb none 2974 0 r:rgb none 2975 0 r:rgb none 2976 0 r:rgb none
2977 0 r:rgb none 2978 0 r:rgb none 2979 0 r:rgb none 2980 0 r:rgb none
2981 0 r:rgb none 2982 0 r:rgb none 2983 0 r:rgb none 2984 0 r:rgb none
2985 0 r:rgb none 2986 0 r:rgb none 2987 0 r:rgb none 2988 0 r:rgb none
2989 0 r:rgb none 2990 0 r:rgb none 2991 0 r:rgb none 2992 0 r:rgb none
2993 0 r:rgb none 2994 0 r:rgb none 2995 0 r:rgb none 2996 0 r:rgb none
2997 0 r:rgb none 2998 0 r:rgb none 2999 0 r:rgb none 3000 0 r:rgb none
3001 0 r:rgb none 3002 0 r:rgb none 3003 0 r:rgb none 3004 0 r:rgb none
3005 0 r:rgb none 3006 0 r:rgb none 3007 0 r:rgb none 3008 0 r:rgb none
3009 0 r:rgb none 3010 0 r:rgb none 3011 0 r:rgb none 3012 0 r:rgb none
3013 0 r:rgb none 3014 0 r:rgb none 3015 0 r:rgb none 3016 0 r:rgb none
3017 0 r:rgb none 3018 0 r:rgb none 3019 0 r:rgb none 3020 0 r:rgb none
3021 0 r:rgb none 3022 0 r:rgb none 3023 0 r:rgb none 3024 0 r:rgb none
3025 0 r:rgb none 3026 0 r:rgb none 3027 0 r:rgb none 3028 0 r:rgb none
3029 0 r:rgb none 3030 0 r:rgb none 3031 0 r:rgb none 3032 0 r:rgb none
3033 0 r:rgb none 3034 0 r:rgb none 3035 0 r:rgb none 3036 0 r:rgb none
3037 0 r:rgb none 3038 0 r:rgb none 3039 0 r:rgb none 3040 0 r:rgb none
3041 0 r:rgb none 3042 0 r:rgb none 3043 0 r:rgb none 3044 0 r:rgb none
3045 0 r:rgb none 3046 0 r:rgb none 3047 0 r:rgb none 3048 0 r:rgb none
3049 0 r:rgb none 3050 0 r:rgb none 3051 0 r:rgb none 3052 0 r:rgb none
3053 0 r:rgb none 3054 0 r:rgb none 3055 0 r:rgb none 3056 0 r:rgb none
3057 0 r:rgb none 3058 0 r:rgb none 3059 0 r:rgb none 3060 0 r:rgb none
3061 0 r:rgb none 3062 0 r:rgb none 3063 0 r:rgb none 3064 0 r:rgb none
3065 0 r:rgb none 3066 0 r:rgb none 3067 0 r:rgb none 3068 0 r:rgb none
3069 0 r:rgb none 3070 0 r:rgb none 3071 0 r:rgb none 3072 0 r:rgb none
3073 0 r:rgb none 3074 0 r:rgb none 3075 0 r:rgb none 3076 0 r:rgb none
3077 0 r:rgb none 3078 0 r:rgb none 3079 0 r:rgb none 3080 0 r:rgb none
3081 0 r:rgb none 3082 0 r:rgb none 3083 0 r:rgb none 3084 0 r:rgb none
3085 0 r:rgb none 3086 0 r:rgb none 3087 0 r:rgb none 3088 0 r:rgb none
3089 0 r:rgb none 3090 0 r:rgb none 3091 0 r:rgb none 3092 0 r:rgb none
3093 0 r:rgb none 3094 0 r:rgb none 3095 0 r:rgb none 3096 0 r:rgb none
3097 0 r:rgb none 3098 0 r:rgb none 3099 0 r:rgb none 3100 0 r:rgb none
3101 0 r:rgb none 3102 0 r:rgb none 3103 0 r:rgb none 3104 0 r:rgb none
3105 0 r:rgb none 3106 0 r:rgb none 3107 0 r:rgb none 3108 0 r:rgb none
3109 0 r:rgb none 3110 0 r:rgb none 3111 0 r:rgb none 3112 0 r:rgb none
3113 0 r:rgb none 3114 0 r:rgb none 3115 0 r:rgb none 3116 0 r:rgb none
3117 0 r:rgb none 3118 0 r:rgb none 3119 0 r:rgb none 3120 0 r:rgb none
3121 0 r:rgb none 3122 0 r:rgb none 3123 0 r:rgb none 3124 0 r:rgb none
3125 0 r:rgb none 3126 0 r:rgb none 3127 0 r:rgb none 3128 0 r:rgb none
3129 0 r:rgb none 3130 0 r:rgb none 3131 0 r:rgb none 3132 0 r:rgb none
3133 0 r:rgb none 3134 0 r:rgb none 3135 0 r:rgb none 3136 0 r:rgb none
3137 0 r:rgb none 3138 0 r:rgb none 3139 0 r:rgb none 3140 0 r:rgb none
3141 0 r:rgb none 3142 0 r:rgb none 3143 0 r:rgb none 3144 0 r:rgb none
3145 0 r:rgb none 3146 0 r:rgb none 3147 0 r:rgb none 3148 0 r:rgb none
3149 0 r:rgb none 3150 0 r:rgb none 3151 0 r:rgb none 3152 0 r:rgb none
3153 0 r:rgb none 3154 0 r:rgb none 3155 0 r:rgb none 3156 0 r:rgb none
3157 0 r:rgb none 3158 0 r:rgb none 3159 0 r:rgb none 3160 0 r:rgb none
3161 0 r:rgb none 3162 0 r:rgb none 3163 0 r:rgb none 3164 0 r:rgb none
3165 0 r:rgb none 3166 0 r:rgb none 3167 0 r:rgb none 3168 0 r:rgb none
3169 0 r:rgb none 3170 0 r:rgb none 3171 0 r:rgb none 3172 0 r:rgb none
3173 0 r:rgb none 3174 0 r:rgb none 3175 0 r:rgb none 3176 0 r:rgb none
3177 0 r:rgb none 3178 0 r:rgb none 3179 0 r:rgb none 3180 0 r:rgb none
3181 0 r:rgb none 3182 0 r:rgb none 3183 0 r:rgb none 3184 0 r:rgb none
3185 0 r:rgb none 3186 0 r:rgb none 3187 0 r:rgb none 3188 0 r:rgb none
3189 0 r:rgb none 3190 0 r:rgb none 3191 0 r:rgb none 3192 0 r:rgb none
3193 0 r:rgb none 3194 0 r:rgb none 3195 0 r:rgb none 3196 0 r:rgb none
3197 0 r:rgb none 3198 0 r:rgb none 3199 0 r:rgb none 3200 0 r:rgb none
3201 0 r:rgb none 3202 0 r:rgb none 3203 0 r:rgb none 3204 0 r:rgb none
3205 0 r:rgb none 3206 0 r:rgb none 3207 0 r:rgb none 3208 0 r:rgb none
3209 0 r:rgb none 3210 0 r:rgb none 3211 0 r:rgb none 3212 0 r:rgb none
3213 0 r:rgb none 3214 0 r:rgb none
#attr 298 ID i rRibbonWidth r rRibbonHeight r rRibbonColorBy t rRibbonMode t
2917 0 0 r:aseg none 2918 0 0 r:aseg none 2919 0 0 r:aseg none 2920 0 0
r:aseg none 2921 0 0 r:aseg none 2922 0 0 r:aseg none 2923 0 0 r:aseg
none 2924 0 0 r:aseg none 2925 0 0 r:aseg none 2926 0 0 r:aseg none 2927
0 0 r:aseg none 2928 0 0 r:aseg none 2929 0 0 r:aseg none 2930 0 0
r:aseg none 2931 0 0 r:aseg none 2932 0 0 r:aseg none 2933 0 0 r:aseg
none 2934 0 0 r:aseg none 2935 0 0 r:aseg none 2936 0 0 r:aseg none 2937
0 0 r:aseg none 2938 0 0 r:aseg none 2939 0 0 r:aseg none 2940 0 0
r:aseg none 2941 0 0 r:aseg none 2942 0 0 r:aseg none 2943 0 0 r:aseg
none 2944 0 0 r:aseg none 2945 0 0 r:aseg none 2946 0 0 r:aseg auto 2947
0 0 r:aseg auto 2948 0 0 r:aseg auto 2949 0 0 r:aseg none 2950 0 0
r:aseg none 2951 0 0 r:aseg none 2952 0 0 r:aseg none 2953 0 0 r:aseg
none 2954 0 0 r:aseg auto 2955 0 0 r:aseg auto 2956 0 0 r:aseg auto 2957
0 0 r:aseg none 2958 0 0 r:aseg none 2959 0 0 r:aseg none 2960 0 0
r:aseg none 2961 0 0 r:aseg none 2962 0 0 r:aseg none 2963 0 0 r:aseg
none 2964 0 0 r:aseg none 2965 0 0 r:aseg none 2966 0 0 r:aseg none 2967
0 0 r:aseg none 2968 0 0 r:aseg none 2969 0 0 r:aseg none 2970 0 0
r:aseg none 2971 0 0 r:aseg none 2972 0 0 r:aseg auto 2973 0 0 r:aseg
auto 2974 0 0 r:aseg auto 2975 0 0 r:aseg auto 2976 0 0 r:aseg auto 2977
0 0 r:aseg none 2978 0 0 r:aseg none 2979 0 0 r:aseg none 2980 0 0
r:aseg none 2981 0 0 r:aseg none 2982 0 0 r:aseg none 2983 0 0 r:aseg
none 2984 0 0 r:aseg none 2985 0 0 r:aseg none 2986 0 0 r:aseg none 2987
0 0 r:aseg none 2988 0 0 r:aseg none 2989 0 0 r:aseg none 2990 0 0
r:aseg none 2991 0 0 r:aseg auto 2992 0 0 r:aseg auto 2993 0 0 r:aseg
auto 2994 0 0 r:aseg auto 2995 0 0 r:aseg auto 2996 0 0 r:aseg auto 2997
0 0 r:aseg auto 2998 0 0 r:aseg auto 2999 0 0 r:aseg auto 3000 0 0
r:aseg auto 3001 0 0 r:aseg none 3002 0 0 r:aseg none 3003 0 0 r:aseg
none 3004 0 0 r:aseg none 3005 0 0 r:aseg auto 3006 0 0 r:aseg auto 3007
0 0 r:aseg auto 3008 0 0 r:aseg none 3009 0 0 r:aseg none 3010 0 0
r:aseg none 3011 0 0 r:aseg none 3012 0 0 r:aseg none 3013 0 0 r:aseg
none 3014 0 0 r:aseg none 3015 0 0 r:aseg none 3016 0 0 r:aseg none 3017
0 0 r:aseg none 3018 0 0 r:aseg none 3019 0 0 r:aseg auto 3020 0 0
r:aseg auto 3021 0 0 r:aseg auto 3022 0 0 r:aseg auto 3023 0 0 r:aseg
auto 3024 0 0 r:aseg auto 3025 0 0 r:aseg auto 3026 0 0 r:aseg auto 3027
0 0 r:aseg auto 3028 0 0 r:aseg auto 3029 0 0 r:aseg auto 3030 0 0
r:aseg auto 3031 0 0 r:aseg none 3032 0 0 r:aseg none 3033 0 0 r:aseg
none 3034 0 0 r:aseg none 3035 0 0 r:aseg none 3036 0 0 r:aseg none 3037
0 0 r:aseg none 3038 0 0 r:aseg none 3039 0 0 r:aseg none 3040 0 0
r:aseg none 3041 0 0 r:aseg none 3042 0 0 r:aseg none 3043 0 0 r:aseg
none 3044 0 0 r:aseg none 3045 0 0 r:aseg none 3046 0 0 r:aseg none 3047
0 0 r:aseg none 3048 0 0 r:aseg none 3049 0 0 r:aseg none 3050 0 0
r:aseg none 3051 0 0 r:aseg none 3052 0 0 r:aseg none 3053 0 0 r:aseg
none 3054 0 0 r:aseg none 3055 0 0 r:aseg none 3056 0 0 r:aseg none 3057
0 0 r:aseg none 3058 0 0 r:aseg none 3059 0 0 r:aseg none 3060 0 0
r:aseg none 3061 0 0 r:aseg none 3062 0 0 r:aseg auto 3063 0 0 r:aseg
auto 3064 0 0 r:aseg auto 3065 0 0 r:aseg none 3066 0 0 r:aseg none 3067
0 0 r:aseg none 3068 0 0 r:aseg auto 3069 0 0 r:aseg auto 3070 0 0
r:aseg auto 3071 0 0 r:aseg auto 3072 0 0 r:aseg auto 3073 0 0 r:aseg
none 3074 0 0 r:aseg none 3075 0 0 r:aseg none 3076 0 0 r:aseg none 3077
0 0 r:aseg none 3078 0 0 r:aseg auto 3079 0 0 r:aseg auto 3080 0 0
r:aseg auto 3081 0 0 r:aseg none 3082 0 0 r:aseg none 3083 0 0 r:aseg
none 3084 0 0 r:aseg none 3085 0 0 r:aseg none 3086 0 0 r:aseg none 3087
0 0 r:aseg auto 3088 0 0 r:aseg auto 3089 0 0 r:aseg auto 3090 0 0
r:aseg auto 3091 0 0 r:aseg auto 3092 0 0 r:aseg auto 3093 0 0 r:aseg
none 3094 0 0 r:aseg none 3095 0 0 r:aseg none 3096 0 0 r:aseg none 3097
0 0 r:aseg none 3098 0 0 r:aseg none 3099 0 0 r:aseg none 3100 0 0
r:aseg none 3101 0 0 r:aseg none 3102 0 0 r:aseg none 3103 0 0 r:aseg
none 3104 0 0 r:aseg none 3105 0 0 r:aseg none 3106 0 0 r:aseg none 3107
0 0 r:aseg none 3108 0 0 r:aseg none 3109 0 0 r:aseg none 3110 0 0
r:aseg none 3111 0 0 r:aseg none 3112 0 0 r:aseg none 3113 0 0 r:aseg
none 3114 0 0 r:aseg none 3115 0 0 r:aseg none 3116 0 0 r:aseg none 3117
0 0 r:aseg none 3118 0 0 r:aseg none 3119 0 0 r:aseg none 3120 0 0
r:aseg none 3121 0 0 r:aseg none 3122 0 0 r:aseg none 3123 0 0 r:aseg
none 3124 0 0 r:aseg none 3125 0 0 r:aseg none 3126 0 0 r:aseg none 3127
0 0 r:aseg none 3128 0 0 r:aseg none 3129 0 0 r:aseg none 3130 0 0
r:aseg none 3131 0 0 r:aseg none 3132 0 0 r:aseg none 3133 0 0 r:aseg
none 3134 0 0 r:aseg none 3135 0 0 r:aseg none 3136 0 0 r:aseg none 3137
0 0 r:aseg none 3138 0 0 r:aseg none 3139 0 0 r:aseg none 3140 0 0
r:aseg none 3141 0 0 r:aseg none 3142 0 0 r:aseg none 3143 0 0 r:aseg
none 3144 0 0 r:aseg none 3145 0 0 r:aseg none 3146 0 0 r:aseg none 3147
0 0 r:aseg none 3148 0 0 r:aseg none 3149 0 0 r:aseg none 3150 0 0
r:aseg none 3151 0 0 r:aseg none 3152 0 0 r:aseg none 3153 0 0 r:aseg
none 3154 0 0 r:aseg none 3155 0 0 r:aseg none 3156 0 0 r:aseg none 3157
0 0 r:aseg none 3158 0 0 r:aseg none 3159 0 0 r:aseg none 3160 0 0
r:aseg none 3161 0 0 r:aseg none 3162 0 0 r:aseg none 3163 0 0 r:aseg
none 3164 0 0 r:aseg none 3165 0 0 r:aseg none 3166 0 0 r:aseg none 3167
0 0 r:aseg none 3168 0 0 r:aseg none 3169 0 0 r:aseg none 3170 0 0
r:aseg none 3171 0 0 r:aseg none 3172 0 0 r:aseg none 3173 0 0 r:aseg
none 3174 0 0 r:aseg none 3175 0 0 r:aseg none 3176 0 0 r:aseg none 3177
0 0 r:aseg none 3178 0 0 r:aseg none 3179 0 0 r:aseg none 3180 0 0
r:aseg none 3181 0 0 r:aseg none 3182 0 0 r:aseg none 3183 0 0 r:aseg
none 3184 0 0 r:aseg none 3185 0 0 r:aseg none 3186 0 0 r:aseg none 3187
0 0 r:aseg none 3188 0 0 r:aseg none 3189 0 0 r:aseg none 3190 0 0
r:aseg none 3191 0 0 r:aseg none 3192 0 0 r:aseg none 3193 0 0 r:aseg
none 3194 0 0 r:aseg none 3195 0 0 r:aseg none 3196 0 0 r:aseg none 3197
0 0 r:aseg none 3198 0 0 r:aseg none 3199 0 0 r:aseg none 3200 0 0
r:aseg none 3201 0 0 r:aseg none 3202 0 0 r:aseg none 3203 0 0 r:aseg
none 3204 0 0 r:aseg none 3205 0 0 r:aseg none 3206 0 0 r:aseg none 3207
0 0 r:aseg none 3208 0 0 r:aseg none 3209 0 0 r:aseg none 3210 0 0
r:aseg none 3211 0 0 r:aseg none 3212 0 0 r:aseg none 3213 0 0 r:aseg
none 3214 0 0 r:aseg none
#endmolecule
#graphics 4 tag t value *
GTitle t Molecular!Surface GVisible i 1 GTransparency i* 2 159 159
GMaterial i* 2 2162528 2162528
#gtext 0 color ix x r y r z r text t
#gvertex 11899 color ix x r y r z r nx r ny r nz r
639376 22.9363747 25.2555046 46.9438934 0.5016925 0.1754374 -0.8470693
649376 22.8644791 25.1926861 46.8945045 0.5963998 0.2114724 -0.7743298
619574 22.9001045 25.1545658 46.8998528 0.5483775 0.2546005 -0.7965304
5e9871 22.8031502 25.1100731 46.7947044 0.6680278 0.2918296 -0.6845249
6e8881 22.9232292 25.6232224 46.9504967 0.569921 -0.1130172 -0.8138901
6f8782 22.9079533 25.6119957 46.9442177 0.58653 -0.1085978 -0.8026139
6e8881 22.9349308 25.5711136 46.95998 0.5475151 -0.0751739 -0.8334123
669177 22.7266712 25.4345341 46.7818069 0.7767407 -0.01826 -0.6295558
589f69 22.6146793 25.2864056 46.6049805 0.8410248 0.0824477 -0.5346773
6f8880 22.8938942 25.6488304 46.9208641 0.6073878 -0.1262394 -0.784311
60986f 22.679657 25.5720596 46.6897278 0.8057642 -0.0795277 -0.5868726
46b156 23.4459 25.2032127 47.0432434 0.0268203 0.2685412 -0.9628947
4bad5b 23.3327923 25.1361637 47.0286865 0.0672868 0.3024823 -0.950777
45b354 23.4190254 25.0785637 47.0078278 0.0397528 0.3277407 -0.943931
53a465 23.100399 24.956007 46.914547 0.2840391 0.4719062 -0.8346415
49af58 23.3026676 24.8164234 46.8699875 0.1620696 0.5574206 -0.8142577
52a563 22.9745884 24.7814693 46.699749 0.4602996 0.6947169 -0.5527139
4fa95e 23.1179485 24.6837482 46.6669884 0.3581946 0.776198 -0.5188577
4cac5b 22.9700069 24.6837196 46.5103378 0.4391181 0.8197337 -0.3677117
4bac5d 23.4830627 25.6258488 47.1061821 0.0688637 0.0188712 -0.9974476
54a267 23.3518925 25.5541897 47.1014175 0.1012688 0.034899 -0.9942468
49ad5b 23.4770317 25.4512119 47.0900497 0.0368806 0.1164282 -0.9925141
629475 23.0696526 25.3714066 47.0343513 0.3222209 0.1037291 -0.9409644
579f6b 22.7354527 25.0179787 46.6827469 0.7316096 0.3800871 -0.5659338
4aad5a 22.6807575 24.8471889 46.4007874 0.6844623 0.6286604 -0.3691849
49b057 22.8532696 24.7025051 46.3877754 0.5148599 0.8075025 -0.2878524
41b74f 22.6864109 24.7562103 46.2140884 0.5742207 0.7721065 -0.2722538
53a465 23.4289379 25.9488354 47.0669022 0.1737053 -0.2184681 -0.9602594
669079 23.1578026 25.7930717 47.0418701 0.316019 -0.1794704 -0.9316235
55a266 22.5945187 25.2596626 46.5730019 0.8508981 0.1014463 -0.5154426
44b454 22.5016422 25.0868626 46.3270988 0.8479501 0.2938951 -0.4411421
34c541 22.4474583 24.9160995 46.0446587 0.743068 0.5649939 -0.3586528
3abf47 22.5288219 24.8344555 46.05159 0.6599871 0.6882694 -0.3011681
31c93c 22.4401588 24.8694687 45.9596634 0.6885965 0.6442019 -0.3329245
5b9c6d 23.303484 26.1939583 46.9477425 0.2909005 -0.4025575 -0.8679426
6c8b7d 23.0399742 26.0359745 46.910305 0.4717742 -0.3313814 -0.8170774
6a8e79 22.8109512 25.8559971 46.792984 0.7033408 -0.2175002 -0.676761
5a9f68 22.6407318 25.6791191 46.6201248 0.8238982 -0.1225837 -0.5533218
49af57 22.5036049 25.5039845 46.4160156 0.86966 -0.0367676 -0.49228
3abf48 22.386694 25.329916 46.1928139 0.8797978 0.0757046 -0.4692809
30c93c 22.2881832 25.1568184 45.9522362 0.8571728 0.2432747 -0.4539517
28d332 22.2233143 25.0148258 45.738163 0.7942983 0.4312698 -0.4278979
619672 23.1176605 26.3731804 46.7609825 0.4107669 -0.4910433 -0.7682103
689077 22.9664211 26.2812119 46.7369232 0.5213469 -0.4246627 -0.740175
5f9a6c 22.7407951 26.1014137 46.616394 0.7287663 -0.2656949 -0.6311148
4cae57 22.5712032 25.9245682 46.4429436 0.8260987 -0.1551614 -0.5417433
3bbf46 22.4281864 25.7491245 46.2443962 0.8605653 -0.0862848 -0.5019784
31c93b 22.2977047 25.5743408 46.0340118 0.8716579 -0.0234868 -0.4895517
28d233 22.1768131 25.4000626 45.8145714 0.8736954 0.0578319 -0.4830236
23d82c 22.0691719 25.2286301 45.5868797 0.8664575 0.1705839 -0.4692041
61986f 22.9235363 26.4994488 46.5624771 0.4955633 -0.499864 -0.7103189
60996e 22.8919716 26.5088825 46.529583 0.5169472 -0.4911409 -0.7011036
56a461 22.6788425 26.3472614 46.4320602 0.7068251 -0.3089798 -0.636341
41b94b 22.5016956 26.1700172 46.2657433 0.8097016 -0.1668081 -0.5626352
32c83c 22.3527966 25.9942646 46.0727501 0.8464744 -0.0952797 -0.5238348
28d331 22.2158966 25.8191414 45.8684273 0.862413 -0.055497 -0.503154
21da2b 22.0868969 25.6444359 45.6566429 0.8762167 -0.0217482 -0.4814265
20db29 22.0441856 25.5834236 45.5802269 0.8817514 -0.0100949 -0.4716063
51a95c 22.6228924 26.5863171 46.2489853 0.6490166 -0.381247 -0.6583527
50aa5b 22.6095695 26.5826778 46.2346725 0.6572798 -0.3716701 -0.6556253
3ebd48 22.4284725 26.4152718 46.0920525 0.7822935 -0.188952 -0.5935605
2fcb39 22.272995 26.239172 45.9052734 0.8346304 -0.0939829 -0.5427331
25d62d 22.1357059 26.0653992 45.7040405 0.8622236 -0.0572112 -0.5032866
25d62d 22.1349049 26.0629787 45.7030563 0.8624471 -0.0568309 -0.5029466
1fdb29 22.064333 25.7141266 45.6088562 0.8797338 -0.0264553 -0.47473
3ebd48 22.3866272 26.5512638 45.9968529 0.7619456 -0.2178616 -0.6098977
2ecc38 22.2293644 26.3665905 45.8200226 0.8311517 -0.0969972 -0.5475202
36c441 23.7888584 24.9690952 46.9560699 -0.0272781 0.3793638 -0.9248454
39c144 23.6831551 24.9055176 46.9406471 -0.0148179 0.4152834 -0.9095714
38c242 23.758728 24.8594704 46.9180489 -0.0126144 0.426502 -0.9043987
45b551 23.4497471 24.7253094 46.8274651 0.1056904 0.627342 -0.7715384
43b74d 23.6276627 24.6251831 46.7661896 0.0900185 0.68321 -0.7246522
4dad59 23.3598976 24.5526676 46.5787086 0.2348119 0.8919336 -0.3864167
4dad58 23.4287682 24.5193558 46.5496788 0.2175326 0.9116017 -0.3488006
4dac59 23.3797588 24.5225143 46.4979591 0.2296019 0.9277758 -0.2941343
33c73f 23.8887005 25.4601536 47.0892029 -0.023935 0.1775442 -0.9838217
3eba4e 23.6371136 25.3201103 47.0748978 -0.0258147 0.2116549 -0.9770035
35c53f 23.8437614 25.1809349 47.0260315 -0.0405431 0.2696645 -0.9621005
46b353 23.0006676 24.6149387 46.341507 0.3871192 0.9029633 -0.1865367
47b352 23.1624737 24.541172 46.2689247 0.2934716 0.9517537 -0.0896615
42b84d 23.069397 24.5657883 46.1717415 0.2962915 0.9528912 -0.0648831
38c145 23.9004879 25.8550911 47.1237297 0.0597972 -0.0194483 -0.9980211
41b652 23.6858597 25.7397003 47.1196289 0.0371977 -0.0078002 -0.9992775
35c441 23.8955555 25.5653477 47.1023331 -0.0085995 0.1236355 -0.9922904
39c144 22.744978 24.6826706 46.0065231 0.4222895 0.8992476 -0.1141282
37c341 22.8624058 24.6269493 45.9559784 0.325674 0.9449467 -0.0318144
33c73d 22.7924213 24.6455059 45.8829079 0.3222795 0.9458681 -0.0383327
3abf47 23.838438 26.169426 47.0755692 0.1577811 -0.2463729 -0.9562455
3bbe48 23.8287334 26.1642513 47.07547 0.1556886 -0.24651 -0.9565531
3abf47 23.8431911 26.1470222 47.0793533 0.150146 -0.2309187 -0.9613182
50a762 23.4795437 25.9779377 47.0716324 0.155544 -0.2257741 -0.9616819
2ad231 22.4963379 24.7507725 45.6648827 0.4191668 0.8973343 -0.1381674
29d330 22.5596676 24.7177849 45.6404877 0.3496096 0.9333685 -0.081218
27d52d 22.5155697 24.725359 45.5942154 0.3468318 0.933324 -0.0928122
40b850 23.7105007 26.4118366 46.9536324 0.2379716 -0.4426167 -0.8645577
41b750 23.7004757 26.4066029 46.9537544 0.2362328 -0.4427855 -0.864948
589e6a 23.3480415 26.2201195 46.9529762 0.2680819 -0.4125922 -0.8705744
26d52f 22.2175961 24.9851913 45.6852837 0.7687065 0.4920347 -0.4086468
1ae31f 22.2240067 24.817625 45.3456192 0.4724206 0.851747 -0.226596
19e41e 22.2655277 24.7923355 45.3331909 0.410468 0.8937523 -0.1808945
18e41d 22.2289619 24.7945633 45.2945976 0.4139297 0.889298 -0.1944511
40b750 23.6949596 26.4277496 46.9380646 0.2412474 -0.4555453 -0.8569003
43b552 23.531004 26.5979633 46.7739563 0.2900937 -0.5755973 -0.7645478
56a166 23.2751141 26.4653893 46.779007 0.3214687 -0.5451564 -0.7742496
23d82c 22.0680237 25.2264214 45.5836983 0.8662673 0.1728192 -0.4687371
1ce022 21.9943237 25.0546322 45.3196869 0.8204336 0.3871892 -0.4206818
15e818 21.9543571 24.8846188 45.023819 0.6468824 0.6937013 -0.316736
15e918 21.9677238 24.8738251 45.0224037 0.6210975 0.7223815 -0.3039783
15e918 21.9522362 24.8745537 45.0060463 0.6315037 0.7105473 -0.3103637
46b254 23.3184013 26.7479534 46.557209 0.3098873 -0.6584954 -0.6858234
4cad5a 23.2482853 26.7130909 46.5615005 0.3169668 -0.6490818 -0.691538
5f996e 22.9184132 26.5277958 46.5394211 0.4925787 -0.511391 -0.704163
1ede25 21.9709187 25.470417 45.43256 0.8943199 0.0268406 -0.4466224
19e31e 21.8730259 25.2973518 45.1913986 0.9119396 0.1032209 -0.3971291
15e918 21.7940617 25.1252842 44.9323578 0.9153872 0.2115272 -0.3425239
13eb15 21.7615223 25.0484352 44.8138084 0.9076935 0.2626048 -0.3273091
47b255 23.2511749 26.7857056 46.4881325 0.3050934 -0.6763311 -0.6704433
49b154 23.0809841 26.8708534 46.3126755 0.3279726 -0.7005191 -0.6338035
53a65f 22.8971519 26.7757893 46.3166542 0.4107802 -0.6271395 -0.6617821
51a95c 22.6215305 26.5933552 46.2433395 0.647143 -0.3842269 -0.6584646
25d62d 22.1345863 26.0639706 45.7023735 0.8624546 -0.056871 -0.5029292
1cdf25 22.0091763 25.8894539 45.4871979 0.8891589 -0.0414932 -0.4557135
19e31f 21.8965034 25.7156086 45.2599945 0.9187119 -0.0289363 -0.3938668
15e81a 21.7992268 25.5425758 45.0182495 0.946352 -0.0135353 -0.322854
13eb15 21.7261925 25.3919392 44.7955704 0.9632149 -0.0006738 -0.2687312
13eb15 21.7373962 25.3100319 44.8028641 0.959459 0.0507471 -0.277242
48b252 22.9069748 26.9550629 46.1331215 0.3221211 -0.7252655 -0.6084636
46b450 22.831974 26.9811001 46.0551605 0.3394237 -0.7225927 -0.6022055
4cae57 22.5838814 26.8404846 46.0360527 0.5374743 -0.5315877 -0.6546265
3ebc49 22.3575573 26.6606483 45.9161797 0.7416881 -0.255405 -0.6202152
2fcb39 22.1920891 26.4840202 45.7388382 0.8276114 -0.1081275 -0.5507883
24d72c 22.055666 26.3089237 45.5340614 0.8734769 -0.0536449 -0.4839011
1be023 21.9374027 26.1347847 45.3121376 0.9111858 -0.0397586 -0.4100728
17e61c 21.8357067 25.9615173 45.0745659 0.9437401 -0.0413364 -0.3280943
14ea17 21.761137 25.8121548 44.8560295 0.9637709 -0.0487522 -0.2622381
13ea17 21.7579498 25.7536087 44.8493881 0.9645922 -0.0416949 -0.2604294
40bb49 22.5846481 27.0829964 45.7989578 0.3599391 -0.7257737 -0.5862562
3fbc48 22.5766792 27.0844841 45.7906036 0.3635693 -0.7239683 -0.5862485
3ebc49 22.302351 26.9068527 45.7254753 0.6643823 -0.405296 -0.6279581
31ca3a 22.1170654 26.7291794 45.5668449 0.8205406 -0.1639458 -0.5475718
26d52f 21.9803276 26.5540657 45.3623695 0.890431 -0.0643724 -0.4505427
1ae220 21.8718204 26.3804417 45.1312294 0.9341913 -0.0335243 -0.3551938
15e81a 21.7979851 26.2344494 44.9186172 0.9588026 -0.0331972 -0.2821269
14e919 21.7924004 26.1708717 44.9091568 0.9603838 -0.0310823 -0.2769421
35c63e 22.3008785 27.1654854 45.5030899 0.4732571 -0.6597621 -0.5837309
36c53e 22.2816257 27.1548748 45.5022011 0.4966271 -0.6376364 -0.5888815
30cb38 22.0568905 26.9751225 45.3808289 0.7933698 -0.2818788 -0.5395448
26d52e 21.9138451 26.7996769 45.182312 0.9037652 -0.0975114 -0.4167733
19e31f 21.824789 26.6457787 44.9699593 0.9459783 -0.0370794 -0.3221027
19e31f 21.8180714 26.6047573 44.960556 0.948907 -0.027892 -0.3143207
35c63d 22.2820854 27.173502 45.4836349 0.4793985 -0.6549594 -0.5841277
2bd131 22.0257473 27.1764622 45.2123718 0.7242275 -0.4272095 -0.5412823
24d82a 21.8699341 26.9890423 45.0369225 0.9024025 -0.1377678 -0.4082765
1ae51a 19.0250206 28.1743355 42.0906792 0.4063869 0.2024748 -0.8909847
1be41b 18.9610043 28.122242 42.0543404 0.4130256 0.2299016 -0.8812236
1ae51a 18.9993858 28.08288 42.0584335 0.4110138 0.2340896 -0.8810617
1de11e 18.872261 27.841135 41.9103279 0.5379219 0.3328525 -0.7744994
3ac143 24.0837307 24.6824856 46.8150558 -0.0182212 0.5264391 -0.8500175
3ac143 24.0752258 24.6770706 46.8132172 -0.0171133 0.5303497 -0.8476062
3bc043 24.0808125 24.6737423 46.8114777 -0.0168333 0.5318621 -0.8466637
4caf55 23.8944302 24.4996357 46.6503487 0.0663126 0.8197466 -0.5688745
4fad57 23.926054 24.4843254 46.6370354 0.0659634 0.834001 -0.5478057
51aa59 23.8960495 24.4776115 46.6048889 0.0765765 0.8665697 -0.493146
29d232 24.2494202 25.2454243 47.0219193 -0.0467722 0.2803827 -0.9587481
31ca3a 23.9815979 25.0891552 46.9924088 -0.0525654 0.3144289 -0.9478245
2ecd36 24.1838837 24.9610462 46.9366531 -0.049874 0.3476449 -0.9362989
59a260 23.7000904 24.4297638 46.394722 0.1457869 0.9811981 -0.1264773
55a75c 23.5308876 24.4610615 46.2173042 0.1626968 0.9866666 0.0043216
29d232 24.3243237 25.7092609 47.1271248 0.0225734 0.157222 -0.9873053
2ad133 24.2923832 25.690464 47.1232872 0.015845 0.1561554 -0.9876054
29d232 24.318615 25.6708927 47.1189384 0.0137836 0.1661258 -0.9860082
31c83d 23.9675026 25.5054321 47.096489 -0.0245005 0.1670896 -0.9856372
29d232 24.2603092 25.2988129 47.0364304 -0.0434557 0.2613606 -0.9642625
4eae55 23.4174194 24.4825935 46.0983582 0.1775514 0.9809819 0.0784222
41bb48 23.2485199 24.5348949 45.9224358 0.1731438 0.9789801 0.1077929
2ad133 24.3330631 26.1008701 47.1582375 0.1398276 -0.0237493 -0.989891
33c63f 24.0271206 25.9255943 47.1309547 0.0723393 -0.0262069 -0.9970357
37c53d 23.1121063 24.5783062 45.7804108 0.1752027 0.9764506 0.1258894
2dd032 22.9746914 24.6180477 45.6371269 0.1570221 0.9804403 0.1186631
2bcf34 24.2666855 26.4104805 47.1052322 0.2518843 -0.2410783 -0.9372489
2fcc39 24.1632843 26.3497925 47.093132 0.2231789 -0.2458903 -0.9432546
2ad133 24.3240299 26.1431408 47.1510315 0.1549556 -0.054265 -0.98643
24d928 22.8102646 24.6674423 45.4657745 0.1481516 0.9836807 0.1020953
1fde22 22.6906815 24.6900864 45.340416 0.1239455 0.9889492 0.0813443
2dcd37 24.1271858 26.6402702 46.9703484 0.3204555 -0.4359469 -0.8409867
31c93b 24.0440369 26.5926189 46.9629059 0.2982399 -0.4412895 -0.8463548
1ae41d 22.5234394 24.7281418 45.165451 0.1213766 0.991658 0.0433839
17e719 22.383255 24.7365646 45.0174866 0.0980032 0.9951723 0.0052505
2ecc39 24.0090866 26.7395973 46.8508377 0.3341464 -0.5263366 -0.781867
2fcc39 23.9324932 26.8098106 46.7736549 0.3449697 -0.5813221 -0.7369263
3dbc4b 23.6350441 26.6522694 46.7727013 0.2888816 -0.5856653 -0.7573266
10ee12 22.2515125 24.7606239 44.8793297 0.1337381 0.9902641 -0.0386157
fef10 22.0497112 24.75453 44.6653061 0.1682062 0.9779978 -0.1233974
2ecd37 23.7026463 26.9409733 46.5375977 0.3344115 -0.6866874 -0.6454683
32c93b 23.6243801 26.9008217 46.5399284 0.317029 -0.6883667 -0.6524139
11ee12 21.7521572 24.9551697 44.6383209 0.8505329 0.4229184 -0.3126239
fef10 21.9896374 24.7740726 44.602787 0.2474149 0.9560243 -0.1574906
ef10f 21.7329922 24.7908649 44.3319702 0.6061205 0.7170588 -0.344158
ef10e 20.9884548 23.9781132 43.4982338 0.2279693 0.0424389 -0.972743
ef10e 20.8738022 23.9014359 43.4661674 0.4222324 -0.0734879 -0.9035039
ef10f 20.9555035 23.8375359 43.4554977 0.0042122 0.228162 -0.9736141
ef10f 20.6778946 23.7232037 43.3175659 0.8012056 0.1438296 -0.5808464
ef00f 20.849968 23.5549011 43.3279686 0.1083459 0.6624834 -0.7411997
df20d 20.597086 23.5510387 43.0602722 0.8297494 0.4956965 -0.2565169
df20d 20.5974655 23.5505962 43.0603638 0.8292388 0.4964447 -0.256721
df20d 20.5971088 23.5509148 43.0600014 0.8296518 0.495932 -0.2563775
2ecc38 23.6334629 26.9684658 46.4658775 0.3213544 -0.7102922 -0.6262718
31c93b 23.4501209 27.0473824 46.2761459 0.3022702 -0.7647299 -0.5690527
3cbe46 23.2708931 26.9633961 46.2973061 0.287187 -0.7493946 -0.5965998
12ec14 21.7185822 25.3704185 44.7607994 0.9650404 0.0072496 -0.262001
10ef10 21.6576385 25.1993008 44.4847412 0.966608 0.0594655 -0.2492644
ef10e 21.5918941 25.0279293 44.2132187 0.9480958 0.1023977 -0.3010467
ef10f 21.696476 24.8467693 44.2964249 0.7542805 0.5541453 -0.3521134
ef10e 21.580267 25.006218 44.1822739 0.9443781 0.1013212 -0.3128642
df10e 20.8169212 24.0999908 43.3234024 0.6732005 -0.3837543 -0.6320868
df20d 20.7595787 24.1103401 43.2632637 0.7291282 -0.3983587 -0.5564911
df20d 20.6035328 23.9683971 43.1449509 0.8367095 -0.2806621 -0.4702615
df20d 20.5078983 23.8355999 42.9814301 0.939436 0.0321715 -0.3412112
df20d 20.5954037 23.5545025 43.0583954 0.8323865 0.4908189 -0.257351
32c93b 23.3108139 27.0970078 46.1314087 0.2692634 -0.800262 -0.5357966
31ca39 23.1856422 27.1407413 46.0013046 0.2559311 -0.8226386 -0.5077057
42b94b 22.9227638 27.0262527 46.0496216 0.2917294 -0.7648141 -0.5744157
13eb16 21.7511444 25.789156 44.820816 0.9663532 -0.0468137 -0.252923
fef10 21.6823463 25.6176224 44.5521736 0.9760363 -0.0425902 -0.2133991
ef10e 21.6155949 25.4461994 44.281601 0.9750068 -0.0441654 -0.2177408
ef10e 21.59729 25.4068699 44.2226639 0.9726825 -0.0493061 -0.2268428
ef10e 21.5889072 25.0504894 44.1938934 0.9507682 0.0874363 -0.2973125
df20d 20.6011791 24.0260696 43.0908356 0.8154318 -0.3232407 -0.4801942
2ece35 22.9988499 27.2053185 45.8071213 0.212322 -0.8532508 -0.4763218
2dcf33 22.9174538 27.2300529 45.7223129 0.2088793 -0.8587957 -0.4678028
3fbc48 22.5862312 27.0897217 45.7909889 0.354563 -0.7311137 -0.5828875
14e918 21.7853451 26.2079773 44.8792839 0.9623685 -0.0304443 -0.270037
11ee13 21.7157555 26.0364037 44.611393 0.9754553 -0.0331858 -0.2176822
ff00f 21.6523266 25.8651543 44.3376808 0.9782311 -0.041175 -0.2033927
ef00f 21.6405983 25.8362141 44.2924843 0.9773983 -0.0448479 -0.2065943
ef10e 21.6122246 25.4888344 44.2430496 0.9747502 -0.0427752 -0.2191626
27d52d 22.6869011 27.3135967 45.4828529 0.1717875 -0.872601 -0.457227
26d62b 22.6524181 27.3228035 45.4468498 0.1768359 -0.8710111 -0.4583325
19e41e 21.8135452 26.6264839 44.9434204 0.9498047 -0.0283717 -0.3115543
13ea16 21.7395649 26.4546776 44.6796761 0.9694278 -0.0065461 -0.2452896
10ee11 21.6772804 26.2834892 44.4048843 0.976222 -0.0022148 -0.2167617
fef11 21.662693 26.242403 44.3385544 0.9758656 -0.0057635 -0.218296
ff00f 21.6474209 25.9046822 44.3035316 0.9778503 -0.0341861 -0.206495
1fdf22 22.3928814 27.4215584 45.1775475 0.1908606 -0.8523399 -0.4869178
21dd23 22.3558636 27.4079018 45.1892509 0.2181381 -0.8383265 -0.4996243
29d32f 22.0248489 27.2225475 45.1682472 0.6954941 -0.4701548 -0.5433621
23d929 21.8602142 27.0459633 44.9901161 0.8982093 -0.156641 -0.4107112
16e71b 21.7604694 26.8728008 44.7507019 0.9509271 -0.0276922 -0.3081734
12ec14 21.6885529 26.7011032 44.4850082 0.9664152 0.0240346 -0.2558592
11ed12 21.662117 26.6238441 44.3592339 0.9673638 0.0285509 -0.2517779
10ef11 21.6627178 26.3582172 44.3450432 0.9743333 0.012637 -0.2247551
1fdf21 22.3682537 27.4345608 45.152195 0.1892152 -0.8497506 -0.4920584
1ce11f 22.1289253 27.5154896 44.9032936 0.3186652 -0.7670611 -0.5568392
1fdf22 22.0368576 27.4722939 44.9140625 0.4589967 -0.6777881 -0.5743912
1edf22 21.8186016 27.2928848 44.7865715 0.8505571 -0.2427073 -0.4665253
14e917 21.7029858 27.1188831 44.5621452 0.9371913 -0.0248478 -0.3479296
12ec14 21.6461887 26.9885254 44.3627243 0.949593 0.0394135 -0.3109979
11ed13 21.6436024 26.8769226 44.353756 0.9570754 0.052168 -0.2851055
df20d 19.4700165 24.6129761 41.9258347 -0.1727939 0.1126315 -0.978497
df20d 19.2460213 24.470787 41.8783188 -0.0506085 0.4334956 -0.8997335
df20d 19.3971939 24.376215 41.8355103 -0.2462563 0.741983 -0.6235535
1be31e 22.0446758 27.5648632 44.8168411 0.3497349 -0.7285835 -0.5889411
14ea17 21.8457146 27.5883999 44.6074791 0.6153461 -0.4842032 -0.6220099
14ea17 21.7752571 27.5397129 44.5846634 0.743576 -0.3344105 -0.5790201
13eb15 21.6339016 27.364357 44.3845444 0.9046879 -0.0141166 -0.4258409
12ec15 21.6274433 27.3501339 44.36306 0.9070179 -0.0043391 -0.4210697
df20d 19.4319859 24.9535313 41.9045753 -0.018289 -0.1687201 -0.9854943
df20d 19.3099346 24.8911762 41.9087257 0.0003932 -0.1750536 -0.9845588
df20d 19.4795532 24.7027435 41.9409447 -0.1156097 -0.0276463 -0.9929099
13eb16 21.7517452 27.637125 44.5107002 0.6848583 -0.3628084 -0.6319329
12ec14 21.6183834 27.4071884 44.3566513 0.8969864 -0.0102865 -0.4419385
df20d 19.3598652 25.2568722 41.8451385 0.133193 -0.1924426 -0.972227
df20d 19.1351261 25.1310749 41.8309746 0.2180858 -0.2812716 -0.9345185
df20d 19.288187 25.5606976 41.7862015 0.2991598 -0.155677 -0.9414181
df20d 19.2799759 25.5557308 41.7849464 0.3010238 -0.1603267 -0.9400426
df20d 19.2955284 25.5337601 41.7924728 0.2856372 -0.1610079 -0.9447157
df20d 19.0171356 25.37397 41.6995583 0.5586672 -0.3356458 -0.7584411
10ee11 19.1889973 25.8344898 41.6964531 0.5485154 -0.112519 -0.828535
10ee12 19.1388264 25.7974033 41.6754036 0.6008837 -0.1478168 -0.7855502
18e41f 18.9643536 25.6203003 41.5065651 0.9071031 -0.2928635 -0.3023159
1ae122 18.9341602 25.5563049 41.411087 0.9458584 -0.313308 -0.0847934
11ed13 19.095747 25.9121189 41.602047 0.7784528 -0.128355 -0.6144398
19e320 18.9691868 25.6692982 41.454483 0.9453132 -0.2684761 -0.1852121
ff00f 19.3679924 27.1760941 41.9608727 0.4271583 0.2476788 -0.8695924
fef11 19.2303314 27.0532856 41.86129 0.5004386 0.2414444 -0.8314239
fef10 19.2983322 26.9759636 41.8759422 0.4713356 0.2246151 -0.8528721
11ed14 19.0714436 26.8770046 41.6777344 0.7797444 0.2231984 -0.5849625
10ee12 19.1813412 26.715023 41.7374954 0.6365139 0.1765843 -0.7507783
12ec15 19.0500565 26.8290291 41.604847 0.8786287 0.2020961 -0.4326299
df20d 19.6247845 27.83848 42.2697563 0.4166482 0.259069 -0.871371 df20d
19.6114101 27.8262043 42.2593956 0.4123714 0.2596968 -0.8732167 df20d
19.6165733 27.8207798 42.2600708 0.4130337 0.2600272 -0.8728052 df20d
19.409586 27.6476593 42.1163864 0.3885319 0.2665344 -0.8820444 df20d
19.5060558 27.5475788 42.1278 0.3920923 0.2641731 -0.8811789 ff010
19.2095852 27.4692116 41.971653 0.4364548 0.2810607 -0.8547 ef00f
19.402586 27.2610302 42.002243 0.4026262 0.2524827 -0.8798549 11ee12
19.0365467 27.2921848 41.8014603 0.6326161 0.3133607 -0.7082387 13ea16
18.9454002 27.1194744 41.5539246 0.9412572 0.2896392 -0.1736204 14ea17
18.9490719 27.1008606 41.5130882 0.9581891 0.2724696 -0.0873724 ef00f
19.8225079 28.436388 42.5124931 0.5298409 0.0618343 -0.8458399 ef00f
19.8056889 28.4213696 42.5002975 0.5222865 0.0726859 -0.8496667 ef00f
19.8159924 28.4081192 42.5040169 0.524332 0.0810806 -0.8476449 df20d
19.6015091 28.2427025 42.3595161 0.4447101 0.1635034 -0.8806245 df20d
19.7223587 28.1029434 42.3878365 0.4622573 0.2125118 -0.8609047 14eb14
19.3934784 28.0638313 42.2223663 0.3940037 0.2186988 -0.8927104 16e916
19.1850948 27.8849411 42.0855522 0.3933123 0.2618456 -0.8813298 19e51a
18.9916878 27.7068405 41.9345932 0.4921314 0.3201964 -0.8094943 1ee020
18.8554764 27.5317535 41.7296181 0.7730013 0.4009071 -0.4916732 1fde23
18.8645287 27.3906403 41.439743 0.926627 0.3284216 0.1830345 1ce11f
18.911129 27.2267666 41.4799385 0.9517412 0.3042013 0.0406244 16e817
19.7305145 28.7180367 42.4308052 0.4913149 -0.2554088 -0.832692 15e917
19.6544361 28.6625118 42.4002991 0.4717225 -0.1824862 -0.8626568 16e916
19.4139919 28.4819317 42.2937622 0.4138075 0.005931 -0.9103451 18e718
19.1812515 28.3017578 42.1799507 0.3825738 0.1328856 -0.9143187 1ae41c
19.5721741 28.869873 42.2716179 0.3919417 -0.4792802 -0.7852848 1be31d
19.5462914 28.899004 42.2458382 0.3741556 -0.5207949 -0.7673202 20dd24
19.2607174 28.7229652 42.1956711 0.3757767 -0.2772496 -0.8842649 2ece34
24.5722599 24.9893456 46.91222 -0.075837 0.3657897 -0.9276026 31cb38
24.3558388 24.8597698 46.8818207 -0.061164 0.3985446 -0.9151072 39c33f
24.5100346 24.7676163 46.8339539 -0.0703442 0.4337081 -0.8983034 54a859
24.3853874 24.5211735 46.6882133 -0.0259319 0.6943493 -0.7191708 718b77
24.1964951 24.3964005 46.4812393 0.045094 0.9613627 -0.2715666 76877b
24.0331173 24.4008083 46.3084869 0.0729003 0.9962915 -0.0457023 23da28
24.7023716 25.5134468 47.0792465 -0.0273495 0.2874626 -0.9574013 24d82a
24.6117249 25.4581833 47.0645409 -0.0358294 0.278696 -0.9597108 24d929
24.6783276 25.4139023 47.048233 -0.0443189 0.2916448 -0.9554994 28d331
24.2971668 25.273695 47.0279999 -0.0482654 0.2742199 -0.9604551 29d32f
24.5993671 25.0809383 46.9460373 -0.0754333 0.3324041 -0.9401156 758879
23.9393101 24.4009686 46.2091637 0.0902801 0.9936944 0.0664894 659869
23.7343864 24.4567776 45.9952927 0.1050811 0.9829957 0.1505898 1ddf23
24.7961731 25.9979115 47.2056122 0.0922752 0.1840009 -0.9785852 20dc27
24.6018181 25.8746796 47.164669 0.0599382 0.1696478 -0.9836804 1de022
24.7494717 25.761673 47.1429749 0.0269914 0.2371847 -0.9710895 5ca160
23.6417027 24.4820862 45.8985634 0.1128398 0.9760157 0.1861734 47b74a
23.4633522 24.5429821 45.7131157 0.1098258 0.9738328 0.1989672 1ddf23
24.8157463 26.4013481 47.2488556 0.2238749 -0.0199524 -0.9744136 20dc27
24.6506252 26.2942734 47.209343 0.1982831 -0.0176494 -0.9799859 1ddf23
24.8031826 26.1424561 47.2211037 0.1399211 0.1159864 -0.9833459 29d132
24.349617 26.1105003 47.1600037 0.142267 -0.0238082 -0.9895419 39c53b
23.3306675 24.5886345 45.5751648 0.1064362 0.9725041 0.2071406 2dd12f
23.1939373 24.6309509 45.4327469 0.0883131 0.9763744 0.197215 1de022
24.7371731 26.6976452 47.1821976 0.3207487 -0.2541418 -0.912432 22da29
24.475668 26.5341644 47.1317291 0.2888148 -0.2420949 -0.92627 22dc24
23.0268497 24.6815128 45.2586441 0.0682628 0.9814684 0.1790527 1de21e
22.9117756 24.7050095 45.1381073 0.0415855 0.9865134 0.1583097 1ce023
24.5832157 26.9116535 47.0311203 0.3852902 -0.4389338 -0.8117195 22d92a
24.3642006 26.7774029 46.9941559 0.3613544 -0.4346319 -0.8249352 17e719
22.7413483 24.7397079 44.9595833 0.0177173 0.9926264 0.1199123 15ea16
22.6006374 24.7474346 44.8110199 -0.0186121 0.9966375 0.0797958 1ede25
24.3694 27.0603161 46.813015 0.4227341 -0.5707 -0.7039868 1fdd26
24.3094788 27.023632 46.80299 0.4146962 -0.572116 -0.7076089 2cce36
23.9861336 26.8386822 46.7747459 0.353475 -0.5819177 -0.7324119 13ec14
22.4758129 24.7600842 44.679554 -0.0214714 0.9990005 0.0392046 ef10e
22.2428665 24.7389545 44.4317131 -0.0554243 0.9968506 -0.0567198 ef10e
21.124197 23.5177956 43.1790199 -0.5395117 0.6084186 -0.5820258 ef00f
21.034914 23.4929085 43.2232437 -0.4175049 0.6641437 -0.6201636 ef10e
21.1106663 23.4854279 43.1628876 -0.5280089 0.6185728 -0.5818714 df20d
20.8870163 23.3172073 43.0293045 0.1896826 0.8955405 -0.4025266 df20d
20.9597893 23.28866 42.9921455 -0.0201583 0.8928338 -0.449935 df20d
20.9073048 23.2810326 42.936142 0.2052205 0.9158286 -0.3451702 1ede25
24.3073997 27.0813942 46.748539 0.4250066 -0.5948038 -0.6823326 21da29
24.1118431 27.1612339 46.545929 0.4215686 -0.6775645 -0.6026494 25d62d
23.982378 27.0875969 46.53545 0.3914573 -0.6847442 -0.6147248 ef10e
22.231741 24.7398167 44.4199791 -0.0515594 0.9967323 -0.0621797 ef10f
21.7358513 24.7864037 44.3201103 0.5881256 0.7310576 -0.3459233 df10e
21.9959106 24.7039394 44.1682625 0.001586 0.9767013 -0.2145975 df20e
21.7653542 24.6200542 43.9586334 0.0595749 0.9051213 -0.4209589 df20e
21.7888317 24.6136074 43.9439507 0.0118053 0.9150037 -0.4032727 df20e
21.750164 24.5831833 43.90131 -0.0023267 0.8970945 -0.4418326 df20e
21.4080639 24.2097397 43.5182228 -0.2921741 0.6169322 -0.7307729 df10e
21.1915607 24.086092 43.4996872 -0.1515387 0.3406688 -0.9278905 df20e
21.3214302 24.0512829 43.4176445 -0.4309269 0.5321193 -0.7288011 ef10e
21.2125683 23.7749443 43.2869492 -0.5676073 0.5077674 -0.6480696 df20d
20.6659241 23.3996067 42.6871719 0.7154059 0.6944832 0.0767297 20db28
23.9981594 27.1845398 46.4268532 0.4047217 -0.71538 -0.5695891 21dc27
23.8249607 27.230135 46.2460022 0.3761121 -0.7725955 -0.5115035 26d62d
23.6720867 27.1524506 46.2520332 0.3362485 -0.7763752 -0.5330839 df20d
21.5168533 24.8560696 43.9504738 0.8858969 0.1442733 -0.4408762 df20d
21.4015942 24.6820869 43.7257118 0.7936717 0.0858176 -0.6022629 df20e
21.5896301 24.5083618 43.7271461 0.0800788 0.7562521 -0.6493614 df20d
21.2388039 24.5056019 43.5458374 0.7088666 -0.0992575 -0.6983238 df20d
21.4393883 24.3103924 43.5570107 -0.1366 0.6200805 -0.7725546 df20d
21.032362 24.3268127 43.4071884 0.6668238 -0.3215459 -0.6722754 df20d
20.8012714 24.1467266 43.2918205 0.7009175 -0.4202479 -0.5762867 df20d
20.4825592 23.7941151 42.9255867 0.9518492 0.1308001 -0.2772622 df20d
20.5155907 23.6279507 42.5607796 0.8079719 0.537177 0.2421205 df20d
20.5767956 23.5314884 42.6001549 0.7700505 0.6090558 0.1899297 df20d
20.5201302 23.6225262 42.5452385 0.7955808 0.544715 0.2652107 21db26
23.7095337 27.2486515 46.1248131 0.3442709 -0.8049383 -0.4832721 21dc25
23.5268822 27.2868176 45.9335365 0.2986908 -0.8485355 -0.4367738 28d42f
23.3682232 27.2176399 45.9625435 0.2648171 -0.843615 -0.4671034 df20d
21.5429783 25.2744656 44.016571 0.9600627 -0.0470372 -0.2758026 df20d
21.4490547 25.1016102 43.7716599 0.9284011 -0.0765294 -0.3636132 df20d
21.3271255 24.9272766 43.553196 0.8806216 -0.1453689 -0.4509694 df20d
21.1755962 24.7513828 43.36269 0.8241359 -0.2495858 -0.5084358 df20d
20.9970093 24.5740643 43.1977348 0.7724894 -0.3673488 -0.5179913 df20d
20.7991447 24.3957291 43.0509834 0.7485408 -0.4539222 -0.4833646 df20d
20.6004829 24.21735 42.9049911 0.7956644 -0.4364617 -0.4200231 df20d
20.4473305 24.0413723 42.716011 0.9525657 -0.1767487 -0.2477469 df20d
20.4227543 23.8982964 42.4575195 0.870429 0.3197256 0.374338 df20d
20.4858398 23.7037468 42.5134621 0.8091516 0.5017602 0.3057946 20dd24
23.4250927 27.3048344 45.8267593 0.2637548 -0.8686414 -0.4193989 1ee021
23.2319221 27.3469028 45.6245651 0.2115629 -0.8948554 -0.3930329 26d72b
23.0559978 27.2823906 45.680954 0.1936615 -0.8810897 -0.4314813 ef10e
21.5857143 25.6937389 44.0669785 0.9708515 -0.0494286 -0.2345295 df20d
21.5048351 25.5215683 43.8097496 0.9532402 -0.0703163 -0.2939195 df20d
21.4091911 25.3571777 43.5834618 0.9261252 -0.1074159 -0.3615991 df20d
21.4070549 25.3366356 43.5800552 0.9245247 -0.1067903 -0.365855 df20d
21.3112049 25.0356579 43.4617615 0.8827817 -0.1473535 -0.4460755 df20d
21.1674747 24.8253574 43.2978325 0.8304546 -0.2386297 -0.5033895 df20d
20.989872 24.6792049 43.1016159 0.7871444 -0.3401669 -0.5144806 df20d
20.794714 24.5662975 42.8886642 0.7688878 -0.4196378 -0.4824062 df20d
20.6000805 24.4523983 42.6762161 0.7897434 -0.4652379 -0.3998238 df20d
20.435297 24.281971 42.492218 0.9145515 -0.3800662 -0.1383664 1ee021
23.1356583 27.3704739 45.5239487 0.1773192 -0.9044082 -0.3880771 1be31e
22.9498463 27.4210548 45.3300209 0.135139 -0.911382 -0.3887421 24d928
22.7147503 27.3456116 45.4267731 0.1535353 -0.8842471 -0.4410602 ef00f
21.6159496 26.1123524 44.1291924 0.972962 -0.0065602 -0.2308721 df20e
21.5451412 25.9407139 43.8624535 0.9612039 -0.0206277 -0.2750663 df20d
21.4870071 25.824194 43.6919289 0.9478757 -0.0387364 -0.3162771 df20d
21.4762955 25.6880112 43.6729851 0.9445211 -0.0496411 -0.3246778 19e41c
22.832037 27.4629803 45.2076187 0.0973121 -0.9119511 -0.398592 17e818
22.6848507 27.5138512 45.0546074 0.0817717 -0.9041983 -0.4192121 fef11
21.6273689 26.5299721 44.2091789 0.9673678 0.042023 -0.2498673 ef10f
21.5626869 26.3586578 43.9366493 0.9593919 0.0421726 -0.2789062 df10e
21.5051804 26.2261009 43.7336044 0.9473671 0.0306271 -0.3186811 df20e
21.5055752 26.1150627 43.7278252 0.9489629 0.0164136 -0.3149604 15e917
22.5034904 27.6026936 44.867527 0.039548 -0.888169 -0.457812 15e916
22.4395237 27.6281166 44.8012123 0.0474305 -0.8780996 -0.4761214 11ed13
21.6259518 26.9469185 44.3012848 0.9519505 0.0614143 -0.3000309 fef10
21.5590954 26.7754879 44.0308113 0.948162 0.0930063 -0.3038728 ef10e
21.4895935 26.60392 43.7628365 0.9357359 0.0995747 -0.3383535 ef10e
21.4779186 26.5784111 43.7244034 0.9328711 0.097389 -0.3467951 df20d
19.7442398 24.6858978 41.7830238 -0.8711153 0.4893166 -0.041561 df20d
19.6679058 24.6609306 41.8135033 -0.8194069 0.4423495 -0.3645534 df20d
19.7326622 24.647644 41.7686272 -0.858015 0.5063864 0.0859245 df20d
19.6480637 24.5809097 41.6753235 -0.8021189 0.5248613 0.284826 df20d
19.5404186 24.4863052 41.6002884 -0.7443486 0.5568044 0.3686653 14ea16
22.2133064 27.7632427 44.5692215 0.0371318 -0.8300076 -0.5565148 16e818
22.0931931 27.7243786 44.6180153 0.1416276 -0.7915255 -0.594499 10ee12
21.5455761 27.1917953 44.1343498 0.9243329 0.1022246 -0.3676395 ef00f
21.4705029 27.0199318 43.8716354 0.9181861 0.1474111 -0.3677013 ef10e
21.4142628 26.8909931 43.6744461 0.9056944 0.155216 -0.3944943 ef10e
21.4547272 26.6938629 43.7062912 0.9241834 0.1223336 -0.3618281 df20d
19.8113766 25.1412525 41.879528 -0.0572394 0.0513587 -0.9970386 df20d
19.7026005 25.0797806 41.8715057 -0.1269388 -0.0128688 -0.9918271 df20d
19.8236122 24.9579029 41.8822479 -0.296629 0.115929 -0.9479302 df20d
19.5555382 24.5005875 41.5728683 -0.7377333 0.5251985 0.4241652 df20d
19.3338432 24.4379368 41.3346252 -0.6505283 0.5034988 0.5685964 ff00f
22.1245422 27.837862 44.479393 0.0117627 -0.8068981 -0.5905736 df20d
22.0024357 27.915123 44.3544121 0.0409081 -0.7553515 -0.6540418 12ec14
21.7260075 27.786232 44.3883286 0.5544662 -0.4255885 -0.7151515 11ed13
21.5487156 27.6089802 44.2221527 0.8481776 -0.0018396 -0.5297088 ff010
21.4452133 27.4356194 43.9862862 0.8844823 0.146254 -0.4430585 ef10f
21.3608646 27.2632675 43.7323341 0.8787982 0.2010481 -0.4327739 ef10e
21.3133011 27.1628513 43.5827179 0.866967 0.2088331 -0.4525008 df20d
19.808033 25.5196724 41.89711 0.1872578 0.0384435 -0.9815583 df20d
19.7792664 25.5008411 41.8898697 0.1689758 0.0271558 -0.985246 df20d
19.8136902 25.4591999 41.8997231 0.1683029 0.0285767 -0.985321 df20d
19.4717674 25.3167267 41.8466606 0.0946596 -0.1269109 -0.9873871 df20d
21.8174725 28.0952816 44.1686134 0.012666 -0.6723631 -0.7401131 df20d
21.6626244 28.0320034 44.2053452 0.3041852 -0.4978421 -0.8121728 fef10
21.4431343 27.8525295 44.0790176 0.7726229 0.0151967 -0.6346833 ef00f
21.3247833 27.6783848 43.8571777 0.8364108 0.1887859 -0.5145648 df20d
21.2311134 27.5055408 43.6120262 0.8339855 0.2483864 -0.4927194 df20d
21.1706123 27.3891602 43.4442596 0.8190136 0.2594878 -0.5117449 df20d
19.8112144 25.9052162 41.9219971 0.2940603 0.0849449 -0.9520047 df20d
19.5723534 25.739048 41.8424377 0.239976 0.0070357 -0.9707533 df20d
21.6590271 28.30439 44.0125122 -0.0786259 -0.6207167 -0.7800825 df20d
21.5810776 28.2768192 44.0395126 0.0568034 -0.5456933 -0.8360575 df20d
21.3172264 28.095005 43.9550819 0.6938308 0.0293452 -0.7195399 df20d
21.186245 27.9201965 43.7451706 0.7894078 0.2211023 -0.5726684 df20d
21.0840187 27.7469025 43.5080986 0.791024 0.2825412 -0.5426339 df20d
20.9847679 27.5737648 43.268219 0.7683268 0.3029676 -0.5638124 df20d
21.0141811 27.5281906 43.2863808 0.7773397 0.2959993 -0.5550923 df20d
20.9750175 27.5577145 43.2465591 0.7648004 0.30257 -0.5687984 df20d
19.8519154 26.3317165 41.988903 0.3568515 0.1476372 -0.9224209 df20d
19.6252346 26.1588554 41.8832626 0.3250621 0.0966618 -0.9407397 df20d
19.8144054 25.9403496 41.9273376 0.3011598 0.0882031 -0.9494857 df20d
19.3773975 25.9778843 41.7837105 0.3773883 0.0045436 -0.926044 20da2b
18.9347649 25.4508362 41.2008934 0.9040841 -0.2794948 0.3232872 23d62f
18.9936028 25.3947659 41.0277596 0.8049453 -0.2223579 0.5501091 df20d
21.5145912 28.5287914 43.8721008 -0.1786842 -0.6148599 -0.7681271 df20d
21.4890442 28.5210819 43.8835869 -0.1403488 -0.5966197 -0.7901564 df20d
21.1765747 28.3367062 43.8450699 0.6365674 0.0139242 -0.7710954 df20d
21.0348988 28.1613312 43.645256 0.7577488 0.2259081 -0.6121946 df20d
20.9246616 27.9876156 43.4157524 0.759437 0.2924397 -0.5811493 df20d
20.8170071 27.8140354 43.1838074 0.7325115 0.3172928 -0.6022891 df20d
20.7042561 27.6442146 42.9646835 0.691687 0.3212706 -0.6468032 df20d
19.9761238 26.8493729 42.1493187 0.4202567 0.2249184 -0.8790882 df20d
19.8692608 26.7566433 42.0771866 0.3893647 0.2062773 -0.8976886 df20d
19.9273148 26.6915245 42.0888252 0.3989809 0.1995621 -0.89498 df20d
19.6497459 26.5771675 41.950882 0.3640823 0.1676761 -0.9161489 df20d
19.8545074 26.3469048 41.9924965 0.3582313 0.1493759 -0.9216058 ff010
19.4230957 26.3973141 41.8313217 0.4103617 0.1145574 -0.9046988 10ee12
19.2086678 26.2181053 41.7002144 0.6045173 0.0277644 -0.7961081 13eb15
19.0511456 26.0418949 41.5153656 0.9228939 -0.0977382 -0.3724434 1fdc28
19.0222015 25.8724651 41.2090874 0.9558937 -0.1570176 0.2482191 21d92b
19.0456238 25.833622 41.107338 0.9207826 -0.1571153 0.3570352 23d72e
19.0161572 25.5220909 41.0587502 0.8459326 -0.2006864 0.494088 df20d
21.4553318 28.622736 43.8145981 -0.1971741 -0.6350223 -0.7469063 df20d
21.3668346 28.749567 43.7279663 -0.2060854 -0.6584636 -0.723847 df20d
21.0372581 28.578476 43.733799 0.6147308 -0.0960455 -0.7828674 df20d
20.8818531 28.4023781 43.5469513 0.7548783 0.1690133 -0.6337138 df20d
20.7614021 28.2281227 43.3270912 0.7486752 0.2583607 -0.6105205 df20d
20.6435299 28.0540047 43.1047974 0.7118008 0.2981248 -0.6359727 df20d
20.5177841 27.8794708 42.8899384 0.6605388 0.3137618 -0.6820865 df20d
20.6978512 27.6447659 42.9579315 0.6902423 0.3212608 -0.6483495 df20d
20.3787022 27.7042332 42.6876755 0.6000533 0.3131672 -0.736113 df20d
20.4726372 27.5887833 42.7163353 0.6195117 0.3120653 -0.720292 df20d
20.2232094 27.5281315 42.5009117 0.534281 0.3006039 -0.7900513 df20d
20.2931919 27.4461212 42.5183601 0.5499694 0.2976674 -0.7803383 df20d
20.0496655 27.351078 42.3311958 0.4684936 0.2796417 -0.8380419 df20d
20.1459713 27.2424297 42.3511047 0.4889215 0.2739944 -0.8281804 df20d
19.8583469 27.1730881 42.1782608 0.4120338 0.253507 -0.8751928 df20d
20.0241756 26.9905872 42.2080803 0.438159 0.2418736 -0.8657447 df20d
19.6518936 26.9942989 42.0396233 0.3818002 0.2249353 -0.8964556 ff00f
19.4378204 26.8151093 41.9081841 0.4109566 0.1944955 -0.8906662 10ef11
19.2343063 26.6364765 41.7667694 0.5646209 0.1550239 -0.8106607 12ec14
19.0820255 26.4605427 41.5769691 0.8821343 0.0755979 -0.4648914 1dde25
19.0490093 26.2908974 41.2745399 0.98401 -0.0407866 0.1733806 1fdc27
19.0748386 26.2475834 41.1613808 0.9517832 -0.0657658 0.2996392 20da2a
19.0570526 25.9271469 41.1246605 0.9292493 -0.1321722 0.3450017 df20d
21.1976891 28.9469929 43.5598831 -0.0739381 -0.7553305 -0.6511597 df20d
20.9365425 28.8222809 43.586071 0.5661761 -0.4072597 -0.7166479 df20d
20.7487373 28.6444759 43.429821 0.7725289 -0.0195922 -0.6346773 df20d
20.6082649 28.4691658 43.2288704 0.7607095 0.1403294 -0.6337419 df20d
20.4740639 28.2941856 43.0219994 0.708871 0.22192 -0.6695173 df20d
20.3339596 28.1188946 42.8207016 0.6431901 0.2657019 -0.7181288 df20d
20.1823177 27.9429951 42.6302986 0.5716941 0.2850116 -0.7693727 df20d
20.0160313 27.766325 42.4537277 0.5002217 0.2868367 -0.8170085 df20d
19.8337746 27.5888119 42.2922401 0.4366147 0.2770981 -0.8559113 df20d
19.6365395 27.4105091 42.1448936 0.394098 0.2621468 -0.8808892 ef00f
19.4295177 27.2316914 42.006794 0.3975886 0.2488265 -0.883181 14e918
19.0235901 26.7065773 41.3893127 0.9921699 0.1047299 0.068048 1dde25
19.0769863 26.6319981 41.185112 0.9398602 0.023199 0.3407706 1edd26
19.0791664 26.3677692 41.1726723 0.9487375 -0.0324248 0.3143975 ef10e
20.9815807 29.0931568 43.3392105 0.262851 -0.8230681 -0.5034563 ef10e
20.9338779 29.0712547 43.3457413 0.3520563 -0.7865404 -0.5073564 df20d
20.672823 28.8895874 43.2586708 0.7161728 -0.4076862 -0.5664701 df20d
20.4890041 28.7119923 43.0986595 0.7625822 -0.1316496 -0.6333535 df20d
20.3238831 28.5353832 42.9209824 0.7126735 0.0423688 -0.7002153 ef10f
20.1596642 28.3588219 42.7424583 0.6333743 0.1505135 -0.759067 ef10f
19.9885025 28.1818924 42.5704918 0.5488669 0.2138618 -0.8080893 df20d
19.8063164 28.004385 42.4089355 0.471534 0.2463377 -0.8467428 18e51c
19.0527821 26.9876442 41.1793327 0.8860965 0.1012088 0.4523161 18e51c
19.061058 26.8845673 41.1823425 0.902063 0.0842471 0.4233023 ef10e
20.9477177 29.1015778 43.3038254 0.3172276 -0.8159154 -0.4833722 fef10
20.6919365 29.1034832 43.0330925 0.5331653 -0.7276372 -0.4316002 fef10
20.6383648 29.100565 42.9762039 0.5424103 -0.718709 -0.435027 fef10
20.4391289 28.958477 42.902916 0.6476564 -0.5381486 -0.5393859 fef10
20.2178955 28.7789097 42.7782364 0.6678478 -0.2926493 -0.6843506 fef10
20.010498 28.6000729 42.6404877 0.6085048 -0.0781411 -0.7896935 1fde23
18.8944721 27.3659039 41.3591766 0.8994032 0.2813868 0.3345077 1edf23
19.0138493 27.3272152 41.1570625 0.8011931 0.1634942 0.5756382 10ef11
20.4555035 29.0687485 42.7807999 0.5574649 -0.6802639 -0.4758928 10ee12
20.2628841 29.072752 42.5770645 0.4952516 -0.7064188 -0.5056662 10ee12
20.1899147 29.0265503 42.5618172 0.5057927 -0.6642181 -0.5504435 10ee12
19.9134483 28.8440704 42.4892998 0.515012 -0.4360018 -0.7380143 25d82a
18.9636211 27.6544552 41.1221428 0.6924607 0.1962453 0.6942521 21db26
18.9835453 27.5138702 41.1353951 0.7374704 0.1905472 0.6479423 11ee12
20.1987228 29.0725441 42.5091133 0.4725334 -0.7097876 -0.5224114 17e719
19.9569664 29.1208782 42.2558212 0.3491137 -0.7747607 -0.5271295 18e719
19.9037018 29.0926704 42.255661 0.3498219 -0.7532781 -0.556953 1be31d
19.5597382 28.9066334 42.2468872 0.3723142 -0.5314269 -0.7608992 18e61a
19.9134674 29.1302719 42.2102852 0.3302985 -0.7812248 -0.5297082 25d72b
19.6802959 29.2009277 41.9673309 0.2465352 -0.8506188 -0.4644008 27d52d
19.5818882 29.1569157 41.9831276 0.2529815 -0.8239971 -0.5069804 2ad231
19.6113834 29.2198658 41.8954201 0.2402816 -0.8642709 -0.4419283 4cb14f
24.832756 24.6652107 46.732708 -0.1046726 0.5294167 -0.8418798 4fae53
24.7785435 24.6329365 46.7254639 -0.0954432 0.5445991 -0.8332481 53ab56
24.8153954 24.6135597 46.711441 -0.0990616 0.5588496 -0.823331 708d74
24.5741959 24.4542599 46.5848351 -0.0276227 0.8213466 -0.5697603 7f7e82
24.6622448 24.4211006 46.5385323 -0.0264156 0.8714806 -0.489718 89758c
24.5966492 24.4074707 46.4683151 -0.0064767 0.9353691 -0.3536136 23db26
25.018959 25.2505436 46.9625473 -0.1047489 0.3622504 -0.9261762 24d927
24.9821548 25.2285957 46.9575539 -0.1042795 0.3568417 -0.9283264 25d927
25.0083885 25.2130699 46.9492607 -0.1091126 0.3596492 -0.926686 2bd230
24.6634254 25.0438881 46.9249496 -0.0849449 0.3490578 -0.9332433 33ca37
24.9203892 24.8972206 46.8384514 -0.1222665 0.3945873 -0.9106875 9b639d
24.4369774 24.3652172 46.2968826 0.0423655 0.9984132 -0.0370977 98669a
24.2405891 24.4008598 46.0909233 0.0622962 0.9922597 0.1074234 16e719
25.1804333 25.8088799 47.1646919 -0.0154007 0.3419223 -0.939602 19e51c
24.9176693 25.6422157 47.1092224 -0.0232934 0.3082159 -0.9510312 1de11f
25.0961838 25.5293007 47.0598755 -0.0667675 0.3515012 -0.9338035 926b95
24.1565628 24.4137745 46.0026703 0.0740853 0.983794 0.1632813 7c827e
23.9591999 24.4757595 45.7971497 0.0877338 0.9761498 0.1985808 18e51c
25.3024483 26.3241444 47.3226509 0.0756301 0.1650249 -0.9833854 19e41d
25.1766682 26.2407932 47.2890053 0.0960282 0.1846109 -0.9781091 18e51b
25.2681732 26.1685886 47.2776756 0.0567305 0.2415237 -0.9687352 1ce121
24.8936176 26.0579681 47.2227058 0.0970004 0.1879705 -0.977373 17e719
25.1874008 25.839056 47.1737556 -0.0091787 0.3357614 -0.9419023 6c926e
23.8508224 24.5102959 45.6843185 0.0964244 0.9704807 0.2210648 53ac54
23.6916599 24.5657768 45.5188828 0.0988936 0.9701723 0.2213274 16e719
25.2872791 26.6896534 47.326992 0.101518 -0.1646847 -0.9811081 17e71a
25.2392998 26.6611137 47.3206253 0.1324424 -0.1356339 -0.9818668 17e71a
25.2948112 26.600647 47.329998 0.1039875 -0.0723646 -0.9919425 1be120
24.9399567 26.4774303 47.2697105 0.218309 -0.0358262 -0.9752219 3dc23e
23.5378323 24.6205463 45.3590546 0.0958131 0.9704161 0.2216134 2fcf30
23.4245377 24.6562519 45.2410851 0.0847257 0.9739316 0.2104256 15e917
25.179163 26.953701 47.2272491 0.1327287 -0.4295988 -0.8932121 16e819
25.0864239 26.9021702 47.2221565 0.2056707 -0.3738005 -0.9044185 1ce021
24.771328 26.7176552 47.1861191 0.3170859 -0.2606392 -0.9118792 20de21
23.2336063 24.7141991 45.0421448 0.0594937 0.9811077 0.1840873 1ce31c
23.1447582 24.7329082 44.9491119 0.0398552 0.9853719 0.1656918 17e71a
25.0171452 27.1589088 47.0671463 0.2185236 -0.5712371 -0.7911609 17e61a
24.9943542 27.146431 47.0662613 0.2366999 -0.5601484 -0.7938558 1be121
24.6698303 26.9614182 47.0391312 0.3745259 -0.4536092 -0.8086835 16e916
22.9496365 24.7694893 44.744545 0.0021601 0.9932664 0.1158326 14eb14
22.8333435 24.775034 44.6217155 -0.0312055 0.996421 0.0785582 17e61a
24.9884109 27.1809216 47.0379486 0.2376072 -0.5807196 -0.7786575 18e51d
24.8109608 27.3159046 46.8575859 0.3324425 -0.6478615 -0.6853886 1ae220
24.6251087 27.2081757 46.8385239 0.4013057 -0.6003618 -0.6917511 12ed12
22.6882496 24.7820129 44.4684677 -0.0540159 0.998183 0.0267031 df20e
22.4622555 24.752018 44.2274971 -0.1124644 0.9911004 -0.0712164 df20d
21.2654514 23.5050621 43.0055237 -0.6414489 0.5673732 -0.5163633 df20d
21.3094578 23.4936028 42.9365883 -0.6673388 0.5625644 -0.4880372 df20d
21.1915531 23.2739849 42.7994843 -0.5098168 0.7425904 -0.4343342 df20d
21.0225925 23.1804562 42.6153526 0.2182899 0.9757531 0.0159795 18e41e
24.6253738 27.3859539 46.6649818 0.4131634 -0.6812155 -0.6043521 18e51d
24.5498638 27.4129562 46.5865326 0.4316055 -0.7003581 -0.5685202 1ae221
24.3122101 27.2728901 46.5575676 0.4416864 -0.681213 -0.5838339 df20e
22.449707 24.7512722 44.2141647 -0.1123995 0.9906566 -0.0772388 df20d
22.2266979 24.6911106 43.9746704 -0.1389636 0.9692417 -0.2031246 df20d
22.0267792 24.587225 43.7571831 -0.1947486 0.9221933 -0.3341146 df20d
21.7615452 24.4519482 43.6286163 -0.2302456 0.8405163 -0.4904277 df20d
21.8478909 24.4435062 43.5597382 -0.2825975 0.8463758 -0.4514274 df20d
21.5564766 24.2732334 43.4886742 -0.3293832 0.7119612 -0.6201758 df20d
21.6886177 24.2626419 43.3809929 -0.3990607 0.748045 -0.5302634 df20d
21.5477982 24.0468273 43.2198372 -0.5290208 0.6441662 -0.5524372 df20d
21.4249477 23.7969818 43.0758095 -0.639119 0.5621196 -0.5249271 df20d
21.3197842 23.5136433 42.9486389 -0.6748669 0.5502489 -0.4917122 df20d
20.7023869 23.3886833 42.6272125 0.6894956 0.6989086 0.1900592 df20d
20.9768162 23.1981602 42.5678711 0.3549945 0.9144514 0.1943132 df20d
20.84091 23.3641968 42.4332314 0.4656487 0.6160849 0.6353036 17e61c
24.3445282 27.4353256 46.3703575 0.4542649 -0.7395796 -0.4966543 15e81a
24.2322979 27.4483643 46.2522469 0.4497914 -0.7674236 -0.4568903 1be121
24.038887 27.3396912 46.2392387 0.4182544 -0.7704054 -0.4811848 df20d
20.7343674 23.629961 42.335247 0.3052699 0.3245604 0.895249 16e71a
24.0840797 27.4460735 46.0951767 0.4276477 -0.7999887 -0.4208748 18e51c
23.8856201 27.4519939 45.8853645 0.3818686 -0.8448123 -0.3747912 1ae41d
23.7974453 27.4081726 45.8908005 0.3588839 -0.8482037 -0.3895547 df20d
20.6730347 23.9450798 42.2878952 0.1875069 0.1586398 0.9693681 df20d
20.7216606 23.6813889 42.3246651 0.2706647 0.2947509 0.9164401 18e61b
23.8268356 27.4507504 45.8230476 0.3633869 -0.856405 -0.3667702 16e818
23.5648232 27.4644547 45.5463753 0.2767487 -0.8992403 -0.3387877 16e818
23.548748 27.4663296 45.5294609 0.27211 -0.9010669 -0.33769 df20d
21.4042988 25.3483639 43.5710831 0.924489 -0.1088321 -0.3653432 df20d
21.282835 25.1740551 43.3521805 0.8894289 -0.1590654 -0.4285027 df20d
21.1398125 24.9986115 43.1536407 0.8536553 -0.2276647 -0.4684458 df20d
20.9773827 24.8221436 42.9734268 0.8221266 -0.3117963 -0.4763306 df20d
20.798069 24.6447868 42.8091583 0.7992928 -0.4015471 -0.4470916 df20d
20.6051846 24.466713 42.6577034 0.7996582 -0.4648584 -0.3800704 df20d
20.4662971 24.2914867 42.4552574 0.9300611 -0.3601302 0.0727501 df20d
20.6322269 24.2826023 42.2635231 0.2392151 0.0615988 0.9690107 14ea16
23.2893887 27.5035839 45.2569084 0.1776697 -0.9227911 -0.341892 14ea15
23.2417793 27.5133057 45.2070389 0.1643903 -0.9242387 -0.3446138 df20d
21.4593639 25.7682858 43.609848 0.9407575 -0.0442817 -0.3361762 df20d
21.3546219 25.5948601 43.3751526 0.9137855 -0.0750718 -0.3991997 df20d
21.2314377 25.4204617 43.1578751 0.8845588 -0.1146127 -0.4521279 df20d
21.0918732 25.2451992 42.9560699 0.8591979 -0.1602513 -0.4858996 df20d
20.9400177 25.0692883 42.7658691 0.8459273 -0.2100067 -0.4902083 df20d
20.7833538 24.8931236 42.5802116 0.8622352 -0.2588355 -0.4353786 df20d
20.6453762 24.7179451 42.3769035 0.967068 -0.2437276 -0.0733239 df20d
20.6268559 24.6588097 42.2788353 0.8537769 -0.0390094 0.5191755 df20d
20.6218948 24.3528347 42.2565041 0.2737714 0.0610017 0.9598583 12ed12
22.9921131 27.584074 44.9466248 0.0737851 -0.924194 -0.3747281 12ed12
22.9645767 27.5927773 44.9179535 0.0679342 -0.9229197 -0.3789514 df20e
21.4876213 26.1867962 43.6739311 0.9435005 0.0291168 -0.3300896 df20d
21.3954906 26.0140343 43.4273262 0.9202937 0.0082862 -0.3911404 df20d
21.2862663 25.8403702 43.1968651 0.8919296 -0.0188419 -0.4517815 df20d
21.1603832 25.6658287 42.9821396 0.8620771 -0.0481873 -0.5044811 df20d
21.0199356 25.4905205 42.7811623 0.8360522 -0.0752289 -0.5434678 df20d
20.8691311 25.3146648 42.5899696 0.821393 -0.0920029 -0.5628935 df20d
20.7157822 25.1386757 42.4011803 0.8378851 -0.076264 -0.5404927 df20d
20.709837 25.1314621 42.3930855 0.8408101 -0.0726167 -0.5364376 df20d
20.6155262 24.8473988 42.2773666 0.9925431 -0.0304952 -0.1180181 10ef10
22.7147446 27.7021255 44.6595154 -0.0103902 -0.9039654 -0.4274795 12ed12
22.5808334 27.6688747 44.7339439 0.0005474 -0.8944285 -0.4472107 df20e
21.4076614 26.431694 43.5065994 0.9157395 0.090018 -0.3915583 df20d
21.3101101 26.2586479 43.2651176 0.8886974 0.0714172 -0.452898 df20d
21.1961861 26.0847359 43.039093 0.8560815 0.0487043 -0.5145409 df20d
21.0659599 25.9099655 42.8284683 0.820457 0.0271041 -0.5710654 df20d
20.998764 25.8289299 42.7379532 0.8049728 0.0203872 -0.5929613 df20d
20.9550571 25.6518917 42.6817932 0.8026842 -0.0149098 -0.5962178 df20d
20.8322945 25.4018803 42.5378456 0.7972223 -0.0503434 -0.6015831 df20d
20.7111206 25.1488609 42.3954163 0.8333794 -0.069428 -0.5483234 df20d
19.7306881 24.6642418 41.7542114 -0.8586584 0.5010673 0.1078758 10ef10
22.6570206 27.7361813 44.600296 -0.0351496 -0.8975017 -0.4396079 df20d
22.4859066 27.8343906 44.4245872 -0.0734957 -0.8718358 -0.4842528 ef10e
21.3941212 26.8479996 43.610157 0.9019163 0.1594607 -0.4013965 df20d
21.3055649 26.6754265 43.3601799 0.8777508 0.1529052 -0.4540634 df20d
21.202383 26.5020828 43.124012 0.8459816 0.1370399 -0.515301 df20d
21.0829468 26.3278809 42.9031944 0.8073788 0.1174122 -0.5782335 df20d
20.9550285 26.1632576 42.7103043 0.7658815 0.1009033 -0.635015 df20d
20.9688301 26.1083126 42.7218513 0.7739713 0.0871523 -0.6271945 df20d
20.5351219 25.7048798 42.2400894 0.6145411 0.1197538 -0.7797424 df20d
20.4523773 25.6230202 42.1642532 0.5679888 0.1386082 -0.8112808 df20d
20.5099049 25.529932 42.2036247 0.6215408 0.1138926 -0.7750584 df20d
20.2636032 25.4451637 42.0089188 0.4097135 0.2366246 -0.8809901 df20d
20.3861465 25.2818089 42.0587311 0.5569999 0.2878841 -0.7790211 df20d
20.0518703 25.2660961 41.875267 0.0452066 0.3781635 -0.9246344 df20d
20.2085114 25.1357193 41.8624802 -0.1425334 0.9331579 -0.3300008 df20d
20.0004292 25.0472889 41.6372147 -0.6216731 0.7040482 0.3432766 df20d
19.9202309 25.0336533 41.5515327 -0.6467646 0.6489534 0.4006932 df20d
19.7505302 24.914402 41.49263 -0.7117631 0.5462491 0.4415939 df20d
19.5311413 24.73493 41.3662071 -0.6999131 0.4616055 0.5450156 df20d
19.3149319 24.5556278 41.2367821 -0.6436014 0.4359049 0.6290979 df20d
22.282196 27.9940853 44.2178001 -0.1564424 -0.8316116 -0.5328677 df20d
22.2191334 27.9801311 44.2562332 -0.1344491 -0.822301 -0.5529417 df20d
21.2769051 27.0909367 43.4780121 0.859747 0.216571 -0.462528 df20d
21.181942 26.9180241 43.2340813 0.831781 0.2122835 -0.5129094 df20d
21.072649 26.7443581 43.0036888 0.795139 0.1983119 -0.573085 df20d
20.947073 26.5698338 42.7886696 0.7501352 0.1798392 -0.6363608 df20d
20.8042564 26.3943996 42.5899315 0.6966949 0.162542 -0.6987104 df20d
20.9317303 26.1785755 42.6864891 0.7562329 0.1067175 -0.645541 df20d
20.6443367 26.2180634 42.4073486 0.633797 0.1512969 -0.7585582 df20d
20.7203484 26.0963936 42.4580765 0.6738649 0.1212919 -0.7288309 df20d
20.4676952 26.0408478 42.2405548 0.5564568 0.1496713 -0.8172848 df20d
20.5944881 25.8522511 42.3111763 0.6312771 0.1100636 -0.7677078 df20d
20.2734241 25.8627014 42.0904121 0.4542915 0.1562667 -0.8770404 df20d
20.0544395 25.6832523 41.9636116 0.3148131 0.1461188 -0.937839 df20d
19.7768059 24.9882927 41.3971329 -0.6431056 0.5593964 0.5229635 df20d
19.5278053 24.9773579 41.1328621 -0.5815256 0.4837799 0.6540527 df20d
19.5196629 24.9784565 41.1243019 -0.5784735 0.4821146 0.6579771 13ea18
19.2525749 24.8014545 41.0528297 -0.4892482 0.3619201 0.7935049 df20d
22.2486763 28.0270195 44.1841431 -0.17461 -0.8242353 -0.5386535 df20d
22.0917339 28.1682434 44.0258446 -0.2241894 -0.7831925 -0.5799558 df20d
21.1396923 27.3328171 43.3647537 0.8132629 0.2661895 -0.5174423 df20d
21.0383282 27.1595688 43.1268692 0.7820349 0.2630906 -0.5649821 df20d
20.922636 26.9855652 42.9025154 0.7408419 0.2499522 -0.6234398 df20d
20.7903957 26.810688 42.6937904 0.6898979 0.2312855 -0.685965 df20d
20.6402149 26.6348667 42.5020103 0.6294605 0.2114692 -0.7477034 df20d
20.4716129 26.4580727 42.3276253 0.5590904 0.1936585 -0.8061727 df20d
20.2838421 26.2802696 42.1713448 0.4775784 0.1771232 -0.86055 df20d
20.074255 26.1013165 42.0356674 0.3859445 0.1531688 -0.9097176 df20d
19.8331394 25.9207001 41.9297638 0.2976977 0.0920661 -0.9502105 1dde25
19.303381 25.1244278 40.9034348 -0.2290473 0.366595 0.9017457 21d92b
19.1244678 25.0438156 40.9309692 0.0774821 0.1376255 0.9874491 df20d
21.9210014 28.3639393 43.8559837 -0.3070188 -0.7398587 -0.5986222 df20d
20.8772125 27.4001884 43.0361824 0.7334565 0.3010648 -0.6094272 df20d
20.7549706 27.2258396 42.8180161 0.6877233 0.288562 -0.6661595 df20d
20.6157646 27.0505962 42.6158676 0.6317868 0.2693047 -0.7268565 df20d
20.4580288 26.8743763 42.4312248 0.5669156 0.2461929 -0.786127 df20d
20.2807751 26.6971264 42.265007 0.49526 0.2212093 -0.8401095 df20d
20.0828896 26.5187912 42.1182785 0.4215336 0.1921762 -0.8862154 df20d
19.8615704 26.3392181 41.9936829 0.3577783 0.1495682 -0.9217505 23d62e
19.2159462 25.4110527 40.8268509 0.4419895 0.1004812 0.8913747 df20d
21.7636108 28.5741978 43.7010651 -0.3842395 -0.7143408 -0.5848736 df20d
20.7014599 27.6400394 42.9593201 0.6907991 0.3214207 -0.6476768 df20d
20.5723972 27.4653301 42.7475929 0.6394684 0.3114498 -0.7029076 df20d
20.4258461 27.2896996 42.5523834 0.5789768 0.2930628 -0.7608548 df20d
20.2602482 27.1130638 42.375164 0.5123124 0.2685949 -0.8157161 df20d
20.0744572 26.9353657 42.2170105 0.4453548 0.2395077 -0.8627254 25d530
19.20261 25.7785625 40.8332405 0.757847 -0.0569947 0.6499382 24d62f
19.2171078 25.5657711 40.8367157 0.6089976 0.0279816 0.7926783 df20d
21.6111107 28.7897949 43.5516205 -0.4245346 -0.7208036 -0.5479165 df20d
21.4577675 28.7685471 43.6702805 -0.3164615 -0.695314 -0.6452833 23d72e
19.2142849 26.173378 40.8676414 0.8243416 -0.0818633 0.5601423 24d62f
19.2158718 26.0506153 40.8624687 0.8080187 -0.0705805 0.5849138 df20d
21.5420876 28.8826847 43.4837189 -0.411798 -0.7427698 -0.527935 ef10e
21.4491711 28.9950886 43.3916054 -0.3805874 -0.774183 -0.5057607 20db29
19.2256794 26.5678864 40.9017296 0.8103319 -0.0598387 0.5829079 20db29
19.225996 26.5139465 40.8990517 0.8129469 -0.059822 0.5792571 fef10
21.2611408 29.1719017 43.2023735 -0.1862888 -0.8735253 -0.4497221 19e41e
19.158268 26.9627914 41.0192795 0.7975178 0.0215609 0.6029101 19e31f
19.2273731 26.9518032 40.9249496 0.7469469 -0.0203958 0.6645709 10ee11
21.083704 29.2682896 43.0198708 0.0851704 -0.9212695 -0.3794845 10ee11
21.0171642 29.2876415 42.9504929 0.160816 -0.9206118 -0.355826 fef10
20.7042732 29.1403599 42.9861259 0.4938255 -0.7701598 -0.4037206 20dd26
19.2199001 27.325716 40.9379082 0.6393214 0.0192845 0.7686978 19e31e
19.2268581 26.9948196 40.9268074 0.7362143 -0.0123904 0.6766351 11ee12
20.8110161 29.3022137 42.7330246 0.3332153 -0.8878326 -0.3173656 11ed13
20.6784878 29.3000069 42.5925674 0.3595374 -0.8822773 -0.3038417 11ed12
20.5116844 29.2114162 42.5915489 0.4256443 -0.8304665 -0.3593776 25d72b
19.2006054 27.6867218 40.9376297 0.4965216 0.0444518 0.8668854 21db28
19.2078228 27.5133743 40.9355927 0.5672708 0.0422115 0.8224488 12ec14
20.5617256 29.2918262 42.4684753 0.3641057 -0.8775906 -0.3118682 14ea17
20.3202972 29.2910671 42.2127914 0.2916279 -0.9045335 -0.3110824 14ea17
20.3007278 29.2815056 42.2143211 0.2937552 -0.9006454 -0.3202275 2fcc37
19.1726265 28.0382519 40.9276237 0.3467194 0.0315855 0.9374369 14e917
20.3071117 29.2915249 42.1988525 0.2870825 -0.9054341 -0.3126862 20dd24
20.038229 29.3182411 41.9156342 0.1735941 -0.9430605 -0.2837286 24d82a
19.9987011 29.3220768 41.8739929 0.1578089 -0.9518201 -0.2629348 31cb38
19.169775 28.0679321 40.9262619 0.3365087 0.0278859 0.9412674 35c53f
19.7661972 29.3509254 41.6294098 0.1139155 -0.9845089 -0.1332873 42b84e
19.6650295 29.3399048 41.5216713 0.1196641 -0.9927624 0.0101654 2fcf31
25.2781982 24.9250355 46.7816277 -0.1552883 0.4266226 -0.8909987 3ac43d
25.0833931 24.8169117 46.7711754 -0.1385342 0.4334019 -0.8904892 40be42
25.2247066 24.745142 46.7149429 -0.1500639 0.4590325 -0.875654 708e72
25.1037827 24.4916477 46.5727539 -0.085356 0.6918311 -0.7169966 a559a7
24.9191647 24.3587837 46.3698463 0.0296402 0.9627601 -0.2687274 b44ab5
24.7655296 24.3653965 46.2075386 0.0598643 0.996843 -0.0521563 1ae51a
25.46875 25.5151138 47.0163307 -0.1178126 0.4180996 -0.9007291 1de21d
25.3018646 25.4133549 46.9892311 -0.1147614 0.3928819 -0.9123999 1de21d
25.4130726 25.3534164 46.9483528 -0.1356684 0.4036768 -0.9047868 27d729
25.3191204 25.0488396 46.8318672 -0.1573917 0.3970474 -0.904202 b946ba
24.6622791 24.3627796 46.0980606 0.0808701 0.9943298 0.0690534 b24db2
24.4614964 24.4155788 45.8884048 0.0888425 0.9860678 0.1406318 14ea17
25.6667824 26.1133595 47.2594185 -0.0933403 0.3203647 -0.9426845 15e917
25.5003471 26.0087414 47.2261658 -0.045013 0.3485342 -0.9362146 14ea16
25.6114616 25.9427052 47.1913147 -0.0837507 0.3794867 -0.9213988 16e819
25.2080231 25.8254261 47.1686249 -0.0167568 0.3438229 -0.938885 13ec14
25.5115776 25.6493664 47.0691757 -0.1040973 0.4135127 -0.904528 ab54ac
24.3681297 24.4373493 45.7907562 0.0988094 0.9794699 0.1757139 926d92
24.1853657 24.4962196 45.6005211 0.1091398 0.9765727 0.1854571 12ec14
25.7029629 26.5349236 47.3212585 -0.2209285 -0.1012579 -0.9700193 16e71a
25.4826164 26.4248276 47.3336792 -0.0108912 0.0876574 -0.9960911 14ea17
25.6914539 26.2737179 47.2944908 -0.1191107 0.2064149 -0.9711877 7d827d
24.0603275 24.5377769 45.4704399 0.1194403 0.9727697 0.1986279 609f61
23.9173965 24.5857677 45.3217735 0.1256782 0.9730209 0.1934822 11ed13
25.620018 26.8264503 47.2497025 -0.303101 -0.4627539 -0.8330598 41be42
23.7487469 24.6453571 45.1465187 0.1257266 0.9741427 0.18772 33cc34
23.6498356 24.6757641 45.0434837 0.1199329 0.9769799 0.1764269 11ed13
25.4892673 27.0657883 47.1246147 -0.2872235 -0.6320382 -0.7197432 21de21
23.4457169 24.7367439 44.8307495 0.0950041 0.9850392 0.1437777 1ce31d
23.3701668 24.7525425 44.7516327 0.0800341 0.9887202 0.1265975 13eb15
25.3325424 27.2767754 46.9704399 -0.2015717 -0.7225909 -0.6612346 15ea16
23.1634369 24.7888355 44.5347595 0.0355985 0.9970198 0.0684417 13ec13
23.0573769 24.7931633 44.4226952 0.004322 0.9994891 0.0316697 14e917
25.1510067 27.4606762 46.7884789 -0.0436635 -0.7855279 -0.6172839 16e71a
24.9872856 27.3951721 46.8300934 0.1705259 -0.7239383 -0.6684566 11ee11
22.9051666 24.7954578 44.2616539 -0.0303583 0.9991955 -0.0262052 df20d
22.6760159 24.758934 44.0169754 -0.1006129 0.9867143 -0.1275614 df20d
21.3921356 23.3574257 42.579277 -0.7772608 0.6119843 -0.146085 df20d
21.3826599 23.3363113 42.5680656 -0.7780393 0.6158395 -0.1240831 df20d
21.3523273 23.3139725 42.5347023 -0.7419145 0.6704391 0.0086243 15e918
25.0155106 27.5538483 46.6502075 0.100868 -0.8090712 -0.57899 15e818
24.931675 27.6033192 46.5641975 0.1802167 -0.8200008 -0.54325 17e61c
24.63657 27.4578934 46.5848541 0.4015044 -0.720381 -0.5655488 df20d
22.6701031 24.7581272 44.0106659 -0.1014819 0.9862658 -0.1303119 df20d
22.4533997 24.6860256 43.7771797 -0.1527157 0.9585518 -0.2405334 df20d
22.2565613 24.5763016 43.5626297 -0.2183378 0.9137027 -0.3427477 df20d
22.0773888 24.4331226 43.3649178 -0.2977224 0.8549175 -0.4248263 df20d
21.913866 24.2603054 43.1821213 -0.3923115 0.7880962 -0.4743374 df20d
21.7639904 24.0616436 43.0123329 -0.5047909 0.7180683 -0.4791285 df20d
21.6263294 23.8398476 42.854187 -0.6325983 0.6458486 -0.427433 df20d
21.5009632 23.5947666 42.7077599 -0.7493872 0.5814676 -0.3167243 df20d
21.1546726 23.480278 42.3346939 -0.0892214 0.2413457 0.966329 df20d
20.9668865 23.402626 42.3774185 0.237591 0.4155721 0.8779808 15e918
24.7024689 27.664196 46.324894 0.3607048 -0.8175988 -0.4488032 15e918
24.6454773 27.6729717 46.2650375 0.3861793 -0.819006 -0.4243757 14e918
24.3768196 27.5254097 46.2537079 0.4484423 -0.7759836 -0.443564 df20d
21.0888615 23.7905064 42.2823219 -0.0354096 0.1364063 0.9900199 df20d
20.7595196 23.64081 42.3304138 0.2701585 0.2930018 0.9171501 12eb16
24.4470463 27.6654263 46.0545044 0.4387735 -0.8217044 -0.3637027 12eb15
24.276104 27.6518269 45.8727379 0.4392239 -0.8385679 -0.3223138 13eb16
24.1740437 27.5959301 45.8687515 0.4305363 -0.838087 -0.3350354 df20d
21.0363045 24.1152039 42.2447929 0.0323596 0.1559166 0.98724 df20d
20.9215622 24.06637 42.2681503 0.0708024 0.1220271 0.9899982 df20d
21.0679054 23.9324055 42.268055 -0.0219634 0.1458788 0.9890586 12ec15
24.2055302 27.640316 45.7973671 0.4317877 -0.8460472 -0.3126718 12ed13
23.9648094 27.613699 45.5409889 0.3767861 -0.87933 -0.2912232 11ed13
23.8886585 27.6109524 45.4602013 0.3548748 -0.8894913 -0.2878702 16e818
23.5781918 27.4778233 45.5214081 0.2780636 -0.9008565 -0.3333741 df20d
20.9741726 24.4294491 42.1965446 0.1334993 0.2308142 0.963796 df20d
20.668869 24.3021641 42.2639503 0.2350417 0.0674668 0.969641 11ee12
23.7143459 27.6055317 45.2753258 0.2919888 -0.9103746 -0.2931903 ff010
23.5440369 27.6168289 45.0956192 0.229032 -0.9245914 -0.304426 13eb14
23.3435669 27.5466633 45.1665306 0.1808479 -0.9261732 -0.3309038 df20d
20.8919544 24.7217674 42.1258049 0.238803 0.3741325 0.8961016 ff010
23.4475193 27.6283588 44.9940605 0.1868326 -0.9303789 -0.3154183 ff00f
23.2445488 27.6719704 44.7815742 0.1066485 -0.9335626 -0.3421797 11ee11
23.031065 27.6114006 44.8852005 0.0717588 -0.9264285 -0.3695686 df20d
20.7769356 24.9782791 42.0183296 0.270061 0.6058628 0.7483297 df20d
20.8095036 24.9042854 42.048687 0.2587886 0.5369658 0.8029298 ff00f
23.1550522 27.6997395 44.6883621 0.0645738 -0.9322953 -0.3558873 ff00f
22.9806576 27.7659721 44.5073967 -0.001719 -0.9232117 -0.384288 df20d
20.9224987 25.734499 42.6303406 0.786378 0.016192 -0.6175334 df20d
20.7691307 25.5585079 42.4415665 0.7554048 0.0271222 -0.6546969 df20d
20.6119614 25.3823185 42.2563858 0.7282113 0.0954945 -0.6786672 df20d
20.5010433 25.2085648 42.0275269 0.6500603 0.6667868 -0.3644407 df20d
20.7595959 24.9988041 42.0011177 0.2514218 0.6322517 0.7328334 df20d
20.6081066 25.1760521 41.8506012 0.0741881 0.8294449 0.5536399 df20d
22.8224144 27.8472023 44.3443718 -0.076956 -0.909244 -0.4090881 df20d
22.743763 27.8894424 44.2634468 -0.1032832 -0.9001143 -0.4232338 df20d
20.9470654 26.152813 42.6979065 0.7631586 0.1001998 -0.6383956 df20d
20.7966461 25.9769783 42.5063515 0.7143661 0.0946347 -0.6933435 df20d
20.6315575 25.8003712 42.3286476 0.6544216 0.1035295 -0.7490087 df20d
20.3606796 25.2880268 41.5948601 -0.2812105 0.8371194 0.4692034 df20d
20.3348389 25.2810135 41.6080322 -0.2907321 0.8489974 0.4412237 df20d
19.9996758 25.0954399 41.59095 -0.5981567 0.7207858 0.3502519 df20d
22.5299511 28.0381126 44.0453453 -0.1992562 -0.8679265 -0.454973 df20d
20.3515949 25.2889881 41.5852928 -0.2906778 0.8326437 0.4713924 df20d
20.0782738 25.3241158 41.2978401 -0.4518082 0.7378815 0.5013983 df20d
20.0473766 25.3280907 41.2653465 -0.4603924 0.7316081 0.5027807 df20d
19.7736721 25.1647358 41.2279282 -0.560842 0.6264344 0.5413282 df20d
19.5268192 24.9838181 41.1274452 -0.5790485 0.4858105 0.6547449 df20d
22.4133949 28.1393204 43.9275742 -0.2620493 -0.8455501 -0.4651615 df20d
22.3337994 28.2060585 43.8470192 -0.2931582 -0.8291781 -0.4759432 10ee11
19.8034229 25.3621368 41.0089302 -0.4380227 0.6627606 0.6073586 11ed13
19.7405815 25.3752556 40.9431229 -0.4159596 0.6509051 0.6350592 17e51d
19.4783154 25.2303753 40.9304085 -0.351581 0.5205978 0.7780545 df20d
22.1528378 28.3905869 43.6657028 -0.3767402 -0.7895927 -0.4843657 1ddf24
19.5295677 25.5269794 40.7281532 -0.0476834 0.506617 0.8608516 21da2a
19.3833981 25.4744854 40.7772064 0.1633782 0.3546144 0.9206281 df20d
21.9850636 28.5895119 43.499157 -0.4508244 -0.7568857 -0.4731611 24d72e
19.4320774 25.8026276 40.6403122 0.4884427 0.1668351 0.8564985 ef00f
21.8244762 28.7962799 43.3406563 -0.4974437 -0.7423899 -0.448784 24d62f
19.4107571 26.1614227 40.6377602 0.6752415 -0.0411241 0.7364494 25d52f
19.4175758 26.0928726 40.6411552 0.6519515 -0.0053922 0.7582415 ff00f
21.7828922 28.8508892 43.2996712 -0.4985474 -0.7457854 -0.4418763 fef10
21.6607876 28.9996662 43.1786842 -0.4913494 -0.7623092 -0.4212605 21da2a
19.4040375 26.5587273 40.6964073 0.6903439 -0.1071177 0.7155076 21da2a
19.4239483 26.5578918 40.6738586 0.6766567 -0.1119793 0.7277337 10ee12
21.4852409 29.1901035 43.0034294 -0.4027649 -0.8319762 -0.3815705 1be122
19.4494343 26.967783 40.7237244 0.5874834 -0.1319967 0.7983985 21da2a
19.4243488 26.5625477 40.6745415 0.6759737 -0.1118055 0.7283949 12ec14
21.2804222 29.3485909 42.7953987 -0.1734574 -0.9355727 -0.3075976 12ed13
21.2098598 29.3349171 42.8422623 -0.0835658 -0.9440505 -0.3190383 19e31f
19.4762192 27.3790913 40.7750473 0.422021 -0.1311117 0.8970552 1be122
19.4511032 26.9943829 40.7269783 0.5791134 -0.1297998 0.8048477 12ec15
21.2597103 29.359211 42.7740631 -0.1442513 -0.9429108 -0.3001846 14e917
20.9967117 29.4209557 42.4990273 0.1193586 -0.9791485 -0.164383 14ea16
20.9440231 29.402113 42.516861 0.170555 -0.9685808 -0.1810034 23d82a
19.5022812 27.7896099 40.8255577 0.2086614 -0.128077 0.9695652 19e31f
19.4779434 27.4260578 40.7794914 0.3997443 -0.127369 0.9077343 15e918
20.9714451 29.4226379 42.4723663 0.1367171 -0.9783825 -0.1551647 18e51c
20.7256165 29.405695 42.2111206 0.1611838 -0.9854674 -0.0536087 1ae31f
20.6193752 29.391119 42.0978088 0.1166376 -0.9931676 0.0036998 2fcc37
19.532074 28.2042007 40.8802452 0.0077913 -0.1426961 0.9897359 2fcd36
19.1983566 28.0480576 40.9201164 0.322653 0.0178643 0.9463487 27d52e
19.5038948 27.8594151 40.8311615 0.172705 -0.1259047 0.9768935 1edf23
20.4846001 29.3796387 41.9544601 0.04808 -0.9974448 0.0528415 2ccf34
20.2425575 29.355526 41.6968193 -0.1275105 -0.9671277 0.2200113 2dcf34
20.2351875 29.3538017 41.6889191 -0.1325871 -0.9643773 0.2289038 41b74f
19.5824852 28.6413002 40.9580193 -0.1387697 -0.2091756 0.9679817 47b253
19.2864304 28.4697189 40.9277077 0.1100976 -0.11855 0.9868254 31c93a
19.53508 28.2828598 40.8878174 -0.0229243 -0.1478981 0.9887369 3fb94d
20.0065441 29.3199921 41.444931 -0.2442109 -0.8439235 0.4776548 4daa5e
19.7263641 29.2457409 41.2702255 -0.1629426 -0.7357089 0.6574056 4bac5c
19.810688 29.2084122 41.2313118 -0.2575184 -0.5965409 0.7601469 4aad5a
19.6717892 28.9889603 41.0719872 -0.2070074 -0.359932 0.9097235 42b650
19.5853996 28.670063 40.9627113 -0.1447796 -0.2157436 0.9656571 639c64
25.4560776 24.5107155 46.5096016 -0.0714907 0.639017 -0.7658631 847a85
25.3222218 24.4124832 46.4548569 -0.0172664 0.7706789 -0.6369897 89768a
25.3825817 24.3878956 46.4249229 0.0046134 0.7875655 -0.6162137 9a659b
25.3278141 24.3707008 46.3659706 0.041172 0.8654976 -0.4992182 1de21e
25.702282 25.1615448 46.8066254 -0.1585941 0.4228349 -0.8922212 28d629
25.4156475 25.0023327 46.7910042 -0.1615062 0.4067354 -0.8991563 29d629
25.621666 24.9001179 46.7066727 -0.1617158 0.4139487 -0.8958206 49b54a
25.5200653 24.6100273 46.5828972 -0.122221 0.5104116 -0.8512003 bf3fc0
25.1692371 24.3094349 46.1946373 0.134623 0.9794549 -0.150149 cb34cb
24.9582119 24.3493042 45.9734116 0.1459166 0.9887862 0.0317826 11ed12
25.9264412 25.788311 47.078968 -0.1415007 0.426027 -0.8935763 11ed12
25.9154873 25.7815113 47.0769501 -0.1397994 0.4275797 -0.8931023 11ed12
25.9224224 25.7780418 47.0741386 -0.1406402 0.427931 -0.892802 18e619
25.6109447 25.5975533 47.0309486 -0.1205298 0.4274711 -0.8959581 17e818
25.8172989 25.494627 46.9470062 -0.1425148 0.436969 -0.8881147 1ce31d
25.7161102 25.2037582 46.8236237 -0.1583722 0.4205701 -0.8933303 cc33cc
24.8893681 24.3569584 45.9009438 0.1531228 0.9848357 0.08156 c43bc4
24.674778 24.4219723 45.6773491 0.1474869 0.9821991 0.1163296 10ee12
26.0355721 26.2895088 47.2224998 -0.3160038 0.0472315 -0.9475815 13eb15
25.8225918 26.193634 47.2554474 -0.162521 0.2444835 -0.9559366 11ee12
26.0096035 26.0954399 47.1841698 -0.2122675 0.2689911 -0.9394606 bc43bd
24.587883 24.4454212 45.586647 0.1533069 0.9788617 0.1353761 a55aa5
24.4001427 24.5042439 45.3911362 0.1594631 0.9782031 0.1330048 fef10
25.9782162 26.6089668 47.1795959 -0.4732586 -0.4070342 -0.7812487 8e718e
24.2814789 24.5431976 45.267662 0.1685704 0.9758732 0.1387645 6b946b
24.1295605 24.5909424 45.1094627 0.1772131 0.9754626 0.1306452 ef00f
25.8610344 26.8631191 47.0697021 -0.5049133 -0.5978862 -0.6225711 ff010
25.84478 26.8609371 47.0824203 -0.4947008 -0.5919098 -0.6363285 ef00f
25.8777637 26.8276291 47.085434 -0.5026308 -0.5769612 -0.6437997 49b649
23.9733028 24.6443329 44.9469872 0.1802208 0.975964 0.1225343 36c936
23.8590984 24.6777706 44.8279266 0.1771647 0.9781214 0.1090466 ff010
25.8475971 26.884758 47.0566826 -0.5039852 -0.6060963 -0.6153424 fef10
25.7206573 27.0919514 46.9338341 -0.491662 -0.6774576 -0.5471011 23dc23
23.6722012 24.7320709 44.6330566 0.1573686 0.98452 0.0771721 1de21d
23.5766106 24.7514725 44.5329208 0.1406887 0.9885585 0.0543938 10ee11
25.5672379 27.3065434 46.7833595 -0.4460869 -0.7318985 -0.515103 16e916
23.3908806 24.7823429 44.3379784 0.0998318 0.9950042 -0.0005691 13ec13
23.2590904 24.7869301 44.1986847 0.0612889 0.9969594 -0.0481212 11ee12
25.4000778 27.5061398 46.6175003 -0.3523235 -0.7919584 -0.4986683 11ee12
23.1339664 24.786396 44.0661659 0.0281364 0.9949083 -0.0967771 df20d
22.7026749 24.7561607 43.9834976 -0.0947895 0.9855797 -0.1401699 10ef10
22.9005318 24.7459793 43.8167305 -0.047858 0.9789083 -0.1986157 fef10
22.856905 24.7299671 43.7696419 -0.0641323 0.973672 -0.218746 df20d
21.3913937 23.3437958 42.5529709 -0.785233 0.6145002 -0.0761487 12ec14
25.2112579 27.6820908 46.4273834 -0.177681 -0.8615533 -0.475558 13ea16
25.0848179 27.6494274 46.4951401 -0.0116715 -0.8562976 -0.5163509 df20d
22.6867332 24.6683788 43.5860138 -0.112212 0.9483443 -0.2967347 df20d
22.4907227 24.5570869 43.3722534 -0.1772986 0.9075288 -0.3807319 df20d
22.3098831 24.4170628 43.1729507 -0.2464979 0.8629012 -0.4411806 df20d
22.1412659 24.2538948 42.9852982 -0.3232044 0.8231408 -0.4668813 df20d
21.9810867 24.0747452 42.8056908 -0.417495 0.7976338 -0.4352911 df20d
21.8230362 23.8915634 42.628109 -0.547094 0.7953864 -0.2608612 df20d
21.6434765 23.7491169 42.430027 -0.5458529 0.6540287 0.523728 df20d
21.609766 23.750639 42.3944168 -0.4432058 0.557015 0.7023553 df20d
21.3487015 23.5906582 42.3504448 -0.2467452 0.2470741 0.9370545 12ec14
25.1503735 27.7226887 46.365181 -0.1050633 -0.8790384 -0.4650304 11ed13
24.9792576 27.8109055 46.1889153 0.1015484 -0.9060194 -0.4108732 14e918
24.7331715 27.712101 46.2507782 0.3344165 -0.8416734 -0.4239711 df20d
21.4807739 23.9918976 42.2712975 -0.038247 0.3007424 0.9529382 df20d
21.1611423 23.8298855 42.2847328 -0.0401746 0.1441317 0.9887426 11ed13
24.8323097 27.8425503 46.0350838 0.2576859 -0.8967249 -0.3598368 11ed13
24.6645107 27.84939 45.8577881 0.3662044 -0.8799199 -0.3027132 11ed14
24.5332451 27.7827702 45.8631363 0.4127946 -0.8576534 -0.3066452 df20d
21.3933239 24.2785053 42.1946983 0.0930098 0.3046813 0.9479021 df20d
21.3366795 24.2561588 42.2097244 0.0895676 0.2781953 0.9563394 df20d
21.4417114 24.1312294 42.2377129 0.0265756 0.3094684 0.9505383 11ed13
24.5792484 27.8393021 45.7669411 0.4008909 -0.8713779 -0.2828197 10ee12
24.3456631 27.7991734 45.5173645 0.4227968 -0.8716654 -0.2478756 10ee11
24.2557068 27.785202 45.4213333 0.4122564 -0.8784817 -0.2414843 11ee12
24.0194607 27.6689892 45.4382858 0.3786091 -0.8852758 -0.2700778 df20d
21.3021469 24.5610447 42.1139221 0.1662599 0.3708166 0.9137027 df20d
21.1164875 24.4936657 42.1748276 0.1687727 0.2935778 0.9409186 10ef11
24.112133 27.7589397 45.2678413 0.381912 -0.8921411 -0.2413036 ff00f
23.8700809 27.734848 45.0101929 0.3031204 -0.9186555 -0.2533576 ff00f
23.8595676 27.7348404 44.9990616 0.2994107 -0.9196556 -0.2541394 df20d
21.1952534 24.8264275 42.0155487 0.1986283 0.4765823 0.8563972 df20d
20.9158497 24.7322025 42.1214714 0.2435785 0.3843069 0.890493 ff00f
23.6101055 27.7446957 44.7354622 0.1920592 -0.9401647 -0.2814311 ef00f
23.529398 27.7564907 44.6506615 0.1580639 -0.9435676 -0.2910258 df20d
21.0643349 25.0655823 41.8902702 0.1723852 0.6132004 0.7708882 df20d
23.324894 27.8023376 44.436676 0.0570975 -0.9466406 -0.3171932 df20d
23.2443943 27.8274441 44.3528404 0.0221635 -0.9446636 -0.327291 df20d
20.9000225 25.2682858 41.7276001 0.0638548 0.7450798 0.6639116 df20d
20.7231846 25.2202759 41.8177338 0.0989825 0.7983022 0.5940674 df20d
23.0030251 27.9294052 44.102951 -0.1004376 -0.9294589 -0.3549909 df20d
22.9924107 27.9344444 44.0919914 -0.1047344 -0.9285001 -0.356256 df20d
20.8004684 25.3456478 41.626503 -0.0231264 0.785076 0.6189676 df20d
20.6927757 25.4241219 41.5168495 -0.1082498 0.8190162 0.5634665 df20d
22.7662678 28.0696507 43.8600807 -0.2126016 -0.9006572 -0.3789684 df20d
20.450325 25.5262623 41.2658272 -0.2690668 0.8144732 0.5140394 df20d
20.4397373 25.5299702 41.2548218 -0.2744356 0.8142503 0.5115481 df20d
20.0808144 25.3488312 41.2714767 -0.4442577 0.7455788 0.4967366 df20d
22.6137257 28.1841717 43.7049522 -0.2933706 -0.8737265 -0.3879893 df20d
22.5590897 28.225563 43.6494102 -0.316424 -0.8638251 -0.3920228 ff00f
20.1564732 25.6002693 40.9588051 -0.350856 0.7686284 0.534893 ff00f
20.1544876 25.6006546 40.9567261 -0.3510859 0.7684255 0.5350336 10ee12
19.8072662 25.4156208 40.9533615 -0.4111635 0.6795464 0.6075865 15ea15
22.3681431 28.3991909 43.456913 -0.4030566 -0.8243337 -0.3975165 14ea16
19.890646 25.6947098 40.6825981 -0.2432817 0.6892774 0.68243 15e917
19.8238277 25.6656075 40.6948738 -0.2212127 0.6719617 0.7067761 16e817
22.1907024 28.5875626 43.279541 -0.478323 -0.7867871 -0.3900938 18e61b
19.795784 25.8008518 40.5880775 -0.0432172 0.5705912 0.8200963 1be220
19.7194004 25.8898449 40.5121651 0.1601111 0.4191315 0.8936964 ff00f
21.9006348 28.791893 43.252037 -0.5108612 -0.7506848 -0.418919 17e818
22.071949 28.7277107 43.1616173 -0.5167896 -0.767747 -0.3788048 17e818
22.0211296 28.784523 43.1109772 -0.5300232 -0.7619048 -0.3722587 21da2a
19.6566277 26.203392 40.4631996 0.4848697 0.0335797 0.8739415 1de022
19.7044582 25.9738083 40.50103 0.2691906 0.3154109 0.9099739 18e619
21.8527946 28.9828358 42.9438019 -0.5487996 -0.7645629 -0.3380274 1ede25
19.669302 26.5992966 40.4987183 0.5105819 -0.1668594 0.8434833 21da2a
19.4426384 26.5607605 40.6599503 0.6656626 -0.1155489 0.7372528 1edd25
19.6673088 26.5266705 40.4925537 0.515228 -0.1306887 0.8470305 19e51c
21.6789074 29.175087 42.7704086 -0.5214089 -0.8079767 -0.2744203 1ae220
19.7315655 27.0493336 40.5897675 0.3605748 -0.265383 0.8941799 1be122
19.5028782 26.980957 40.6938324 0.5496672 -0.1563341 0.8206252 1be221
19.7121239 26.9243011 40.5622025 0.4126912 -0.2352523 0.8799672 14e917
21.4168129 29.3458271 42.6468163 -0.3314713 -0.9212194 -0.2036703 1be21f
21.4959126 29.3361301 42.5856285 -0.4145261 -0.8963048 -0.1574986 15e819
21.483036 29.3433399 42.5723991 -0.4062672 -0.9023097 -0.1441669 1be121
19.8307762 27.5397034 40.722187 0.0939497 -0.3001935 0.9492404 18e41f
19.5311756 27.3994675 40.7578735 0.3741112 -0.1601712 0.9134473 18e41e
19.7747803 27.2881432 40.6488571 0.2353083 -0.2826496 0.9299135 1ae220
21.2054138 29.4223499 42.2828407 -0.1915518 -0.9629822 0.189666 26d52f
19.9697819 28.073513 40.8991737 -0.1650504 -0.2858115 0.9439651 25d62d
19.8685398 28.0021763 40.8636513 -0.1047654 -0.2652952 0.9584585 1dde26
19.9324512 27.9545498 40.8530045 -0.1187748 -0.2872092 0.9504754 25d62c
19.5603809 27.8180275 40.821064 0.153915 -0.1556737 0.9757438 1be122
19.8489704 27.6301441 40.7465019 0.0422675 -0.2972219 0.9538724 1be220
21.1951485 29.4232273 42.2720222 -0.184966 -0.9619853 0.2009271 20dc27
20.9664021 29.3739357 42.0270538 -0.1801116 -0.8748892 0.4495873 25d62e
20.6966953 29.3023777 41.8403702 -0.2210982 -0.8265837 0.5175664 26d430
20.7614117 29.2796478 41.8047333 -0.2780425 -0.7421645 0.6098231 29d134
20.6755219 29.2259808 41.7107887 -0.3219193 -0.6755059 0.66337 36c245
20.1827087 28.6880169 41.1589355 -0.3518886 -0.318356 0.8802408 34c541
20.0800457 28.5982513 41.0882835 -0.3216145 -0.2892589 0.901606 32c640
20.1214409 28.5616398 41.0870056 -0.3223726 -0.2908013 0.9008388 30ca3b
19.8504429 28.4182415 40.971508 -0.2159029 -0.2406069 0.9463056 2ad035
20.0214577 28.2684879 40.9647751 -0.236301 -0.2773035 0.9312704 2fcc38
19.5867596 28.2364368 40.8869209 -0.0383742 -0.1629203 0.9858927 2ecc3a
20.5664215 29.1664295 41.5919418 -0.3708443 -0.5954329 0.712695 3bbe48
20.1742039 29.188139 41.4237404 -0.3717575 -0.6327478 0.6792839 33c542
20.3883324 29.0211964 41.3952637 -0.4068086 -0.4543297 0.7925221 3fb94e
20.0262108 29.0124321 41.2298927 -0.3679443 -0.4212078 0.8289759 38c048
20.2399464 28.8197136 41.2268944 -0.3828909 -0.3474006 0.8559833 40b750
19.8321972 28.8342991 41.0795097 -0.2856887 -0.3038079 0.908891 41b74f
19.601759 28.6542473 40.9635239 -0.1525475 -0.2148329 0.9646637 22dc23
25.9470425 24.8202324 46.6094933 -0.1137036 0.4106088 -0.9046944 27d828
25.8703575 24.7771873 46.6044235 -0.1219163 0.410618 -0.9036201 27d827
25.9266396 24.7467937 46.5837898 -0.1101465 0.405755 -0.9073206 4ab44b
25.557497 24.5927906 46.5662766 -0.1120984 0.5139247 -0.8504795 4db24e
25.8254032 24.4560146 46.4603615 -0.024534 0.5156925 -0.8564224 996699
25.6736374 24.260931 46.2887726 0.1699168 0.805434 -0.5678067 cd32cd
25.4027176 24.2488213 46.0452232 0.2573995 0.9582799 -0.1242785 ce31cf
25.4297009 24.240406 46.0293312 0.2716424 0.9546896 -0.121566 cf30cf
25.4197235 24.2446022 46.0189972 0.2699376 0.9559751 -0.1150886 14ea15
26.153553 25.4277325 46.862072 -0.1151025 0.4402314 -0.8904761 16e916
26.0647831 25.3723621 46.8451881 -0.1247803 0.4379574 -0.8902939 15ea16
26.1209297 25.3438473 46.8228455 -0.1180427 0.4340481 -0.8931227 1ce31c
25.7488804 25.1878033 46.8099136 -0.1562784 0.4209463 -0.8935218 19e51a
26.0210533 25.0504913 46.7007141 -0.1256252 0.4053239 -0.9055003 d827d8
25.1406574 24.3220367 45.7278252 0.2490045 0.9677718 0.0376087 fef10
26.3353519 26.0082569 47.0869751 -0.2127879 0.2262825 -0.9505354 fef10
26.2520065 25.9671555 47.0927544 -0.1891038 0.2949392 -0.9366166 fef10
26.3188763 25.9339733 47.0653839 -0.1807432 0.2937928 -0.9386255 ff00f
26.2247124 25.6298008 46.9487 -0.1206233 0.4228602 -0.898131 d827d8
25.1308327 24.3239136 45.7175255 0.2491749 0.9675314 0.0423642 d12ed1
24.8697567 24.4083862 45.445797 0.2266414 0.9721853 0.0590719 ff010
26.3159924 26.3691921 47.0866241 -0.4287245 -0.305 -0.8503942 ce31ce
24.8246212 24.4213257 45.3987236 0.2277408 0.9715415 0.0651244 af50af
24.5950317 24.4905624 45.1594849 0.2282855 0.9720435 0.0549286 ef10f
26.209219 26.6347065 46.9883842 -0.5069292 -0.5663694 -0.6498064 ef00f
26.1375351 26.6272564 47.0487862 -0.5003164 -0.5248726 -0.6886162 ef10f
26.2324181 26.5802155 47.0099106 -0.4969452 -0.5257906 -0.6903548 a15ea2
24.5207767 24.5142574 45.08218 0.2329155 0.9708669 0.0562839 718e71
24.32057 24.5730228 44.8734665 0.2439908 0.9687502 0.0446256 ef00f
25.9055557 26.8641415 47.0250244 -0.510649 -0.6117155 -0.6041869 ef10e
26.151289 26.7338638 46.932579 -0.5181674 -0.607892 -0.6016393 ef10e
26.0735493 26.8686771 46.8577881 -0.528078 -0.6545007 -0.5410752 58a758
24.2170315 24.6069984 44.765728 0.2470106 0.9682438 0.0385956 37c738
24.0453663 24.6546764 44.5866203 0.2457294 0.9691601 0.0185946 ef10e
25.9267464 27.0904942 46.7147217 -0.529938 -0.6922002 -0.4899229 28d728
23.9181652 24.6905022 44.4539261 0.2341221 0.9722009 -0.0035031 1ce31c
23.7570477 24.7220116 44.2850838 0.2091879 0.9769511 -0.0425091 ef10e
25.7734127 27.3051815 46.5643463 -0.5131638 -0.7223081 -0.4636097 17e818
23.6366405 24.7411613 44.1586571 0.183147 0.979937 -0.0786174 13ec13
23.4302883 24.747385 43.9405022 0.1246325 0.9802526 -0.1535306 ef00f
25.6121559 27.5112209 46.4050941 -0.4670656 -0.7630394 -0.4467893 12ed12
23.3789768 24.7466335 43.8861275 0.1103061 0.9786817 -0.1732471 10ef10
23.1459084 24.7055264 43.637043 0.0342976 0.9616274 -0.2722067 df20d
22.9896603 24.6484566 43.4684105 -0.0216641 0.9402941 -0.3396727 ff010
25.4376755 27.7028236 46.2310371 -0.3695245 -0.8233191 -0.4308101 df20d
22.9323997 24.6273746 43.4066048 -0.0382938 0.931088 -0.3627791 df20d
22.7359657 24.5168858 43.1924362 -0.0987918 0.894718 -0.4355685 df20d
22.5527973 24.3812733 42.9909172 -0.1547169 0.8619447 -0.4828188 df20d
22.3786602 24.2285576 42.7980042 -0.2063901 0.8464156 -0.4909009 df20d
22.2065735 24.0719585 42.6070442 -0.2541995 0.8758685 -0.410167 df20d
22.0163002 23.9498024 42.3987503 -0.2302875 0.9650131 0.1253688 df20d
21.9971466 23.9470806 42.378315 -0.2039948 0.9496378 0.2378534 df20d
21.6531067 23.7746105 42.3965759 -0.4358162 0.611748 0.6601732 fef10
25.3392181 27.7892952 46.1316109 -0.2834405 -0.861823 -0.4206217 fef11
25.2376156 27.8665028 46.0283356 -0.1751562 -0.8994216 -0.4004511 df20d
21.8213348 24.1372318 42.2027664 0.1323471 0.4917386 0.8606262 df20d
21.5351849 24.0175095 42.2650986 -0.0103307 0.3306777 0.9436872 10ef11
24.9869576 27.9749508 45.7689743 0.1400394 -0.9352601 -0.3250807 10ef11
24.9857006 27.9745255 45.7694473 0.1412229 -0.9351099 -0.3250007 df20d
21.7117577 24.3996849 42.101387 0.2111057 0.4203234 0.8824753 10ef11
24.986351 27.975069 45.7683372 0.1407455 -0.935224 -0.3248796 fef11
24.7287445 27.9804325 45.4958649 0.3497084 -0.904924 -0.2425213 fef10
24.6304626 27.967865 45.3910942 0.3826783 -0.8971709 -0.2205486 10ef11
24.4073277 27.8573418 45.4055939 0.4147167 -0.8809781 -0.2277886 df20d
21.6056061 24.6658764 42.0038452 0.2381647 0.4517285 0.8597785 fef10
24.4959888 27.9387321 45.2470779 0.4034679 -0.8925025 -0.2016257 ef10e
24.2675705 27.8888168 45.0024261 0.3768471 -0.9062981 -0.1913376 ef10e
24.1984749 27.8783684 44.9286766 0.3585299 -0.9134711 -0.1924237 ef00f
23.880825 27.7428913 44.9927559 0.3030221 -0.9196337 -0.2499031 df20d
21.4885731 24.9201927 41.8941193 0.2336121 0.5278489 0.8165788 ef10e
24.0311508 27.8540535 44.7501488 0.2994842 -0.9325769 -0.2015181 df20d
23.8194923 27.8467331 44.5256195 0.2076275 -0.9533134 -0.2192818 df20d
23.7283859 27.8160629 44.5602646 0.1895586 -0.9517471 -0.2413402 df20d
21.3523064 25.1535091 41.7628517 0.1938035 0.6273186 0.7542623 df20d
23.7799873 27.8472157 44.4838142 0.1877915 -0.9564849 -0.2233184 df20d
23.5058174 27.8839474 44.1955528 0.04787 -0.9666198 -0.2517032 df20d
23.5039711 27.8843746 44.1936226 0.0470064 -0.9666147 -0.2518858 df20d
21.1907902 25.3592663 41.6033134 0.1131004 0.7273062 0.6769298 df20d
23.233242 27.970911 43.9117851 -0.0950256 -0.9554866 -0.2793126 df20d
23.0479183 27.9426117 44.049984 -0.1040008 -0.9353117 -0.3381951 df20d
20.9995823 25.5326099 41.4105225 -0.0049842 0.8008941 0.5987853 df20d
20.8200626 25.4744968 41.4833984 -0.0498746 0.8183818 0.5725064 df20d
23.1968937 27.986496 43.8741684 -0.1153918 -0.9521781 -0.2829164 16e916
22.9920769 28.0897217 43.6630554 -0.2164532 -0.9286363 -0.3013016 df20d
20.8877163 25.6046638 41.296093 -0.0730627 0.8164074 0.5728357 df20d
20.7741165 25.6685562 41.1793709 -0.1368717 0.8306716 0.5396766 df20d
20.4527645 25.5363445 41.2538185 -0.2677531 0.8166142 0.5113214 17e817
22.8343735 28.1905518 43.5016937 -0.2978396 -0.901794 -0.313144 18e718
22.7725048 28.2321014 43.4385033 -0.3244866 -0.891219 -0.3169183 df10e
20.5496616 25.7623844 40.9469376 -0.2309704 0.816871 0.5285589 ef10e
20.5189629 25.7720966 40.914978 -0.2413576 0.8157429 0.5256521 ff00f
20.1569214 25.6019573 40.9567566 -0.3503422 0.7690276 0.5346559 1ae51a
22.5716496 28.3949127 43.2349091 -0.4134276 -0.8509092 -0.3240851 10ef11
20.2560482 25.8671627 40.6418877 -0.2515825 0.756847 0.6032321 10ef11
20.2278652 25.8548107 40.6469154 -0.252231 0.7554877 0.6046635 1be41c
22.3847923 28.5730057 43.0469933 -0.4898663 -0.811222 -0.3192959 10ee11
20.2286625 25.8878021 40.6140442 -0.2348097 0.7386732 0.6318436 16e819
20.0457611 26.01968 40.4277344 -0.0461157 0.5523002 0.8323689 1ae21f
19.7749195 25.9121437 40.4982224 0.1209336 0.4539981 0.8827575 1be41c
22.3680801 28.5911331 43.0303078 -0.4956682 -0.8081502 -0.3181295 1ce21d
22.2048626 28.7586613 42.8668327 -0.5440159 -0.787609 -0.2893419 1be121
19.9487743 26.2958775 40.3404541 0.2720937 0.0859006 0.958429 1de11f
22.0279198 28.9475765 42.6900177 -0.5784172 -0.7856825 -0.2194004 1ae220
19.9748325 26.7063904 40.3909607 0.2858142 -0.2661052 0.9205967 1be121
19.9534969 26.4089241 40.3517647 0.2988537 -0.0207652 0.954073 1fdf22
21.8438416 29.1287041 42.5052109 -0.5770234 -0.8134291 -0.0733288 19e31f
20.1411171 27.2699814 40.5984917 0.0248523 -0.423063 0.9057594 17e51d
19.9885826 27.1744652 40.5687447 0.1434403 -0.3761747 0.9153783 17e61c
20.0866661 27.1217308 40.5325623 0.0965049 -0.3969404 0.9127569 19e31f
19.9972992 26.8084717 40.4204483 0.2465813 -0.3023234 0.9207596 1fde23
21.8172626 29.1517944 42.4783554 -0.5709683 -0.8198052 -0.0437563 22da28
21.5997486 29.244318 42.2532005 -0.4705346 -0.8222578 0.3201396 24d62e
20.508461 28.0530472 41.0311699 -0.2545384 -0.3975258 0.8815801 1fdb29
20.3861847 27.9482555 40.9512405 -0.2262054 -0.3927332 0.8913988 1fdc28
20.4340935 27.9112701 40.9445114 -0.2244513 -0.4040472 0.8867736 1cdf24
20.1638947 27.768631 40.8275604 -0.1367956 -0.377638 0.9157928 1be023
20.3110943 27.6617069 40.8003426 -0.1498189 -0.4204051 0.894882 1be121
19.9096127 27.5873222 40.7340927 0.0289053 -0.3263662 0.9448013 19e31f
20.1931515 27.4025688 40.6609917 -0.0437477 -0.4274695 0.9029706 1be220
21.2084351 29.41605 42.2671509 -0.1978929 -0.9554231 0.2191007 22da29
21.5069962 29.2568874 42.1556892 -0.4059665 -0.7827064 0.4717647 21da29
21.1646709 29.2458382 41.9748726 -0.2810329 -0.7196195 0.6349553 1fdc28
21.3017101 29.1631622 41.9330864 -0.3227175 -0.6374701 0.6996322 24d62e
21.0360146 29.0711517 41.7627602 -0.3138198 -0.5731003 0.7570159 23d82d
21.1295509 29.0067005 41.7420578 -0.3182721 -0.5352361 0.7824482 29d035
20.8779945 28.8949165 41.5783844 -0.3409612 -0.4855388 0.804983 27d333
20.9720974 28.8223915 41.5650482 -0.3308931 -0.4657566 0.8207195 2dcc3a
20.7055817 28.7179222 41.4075966 -0.3529702 -0.4222331 0.8349438 2acf37
20.825201 28.618084 41.398098 -0.3321057 -0.4179725 0.8455796 2dcc3b
20.521368 28.5403061 41.2479553 -0.3423713 -0.3737263 0.8620386 2acf36
20.6882896 28.3948708 41.2406693 -0.3136678 -0.3922317 0.8647351 27d135
20.3245106 28.3620224 41.1002579 -0.3054814 -0.3377398 0.8902881 26d431
20.5595074 28.1562614 41.0909843 -0.2772268 -0.3903715 0.8779268 22d82d
20.1120605 28.1829185 40.9672813 -0.2359349 -0.3076984 0.9217681 2dcd39
20.6052265 29.129652 41.5931396 -0.3693152 -0.5764749 0.7288916 32c641
20.4538765 28.9537678 41.4024658 -0.3984917 -0.4435783 0.8027719 36c146
20.2802334 28.7767086 41.2328377 -0.3795626 -0.350171 0.8563367 49968e
29.2506561 23.997324 49.6244164 -0.1860739 -0.1408831 -0.9723829 4a9490
29.0188732 23.8819561 49.6383667 0.5636076 0.2693229 -0.7809044 5381b0
29.2086868 23.7803917 49.5678673 -0.0468532 0.4618759 -0.8857062 42a27b
28.9245453 23.7090797 49.393837 0.8666968 0.276423 -0.4152433 4e8b9e
29.0526905 23.5933208 49.3922462 0.4528459 0.5701375 -0.6854734 3bae6a
28.9057655 23.6208344 49.238205 0.8930935 0.2306035 -0.3862719 2dc44b
29.0716572 24.1839943 49.4452972 0.5358735 -0.6191527 -0.5740119 2dc44b
28.9758778 24.1288052 49.4361267 0.8203474 -0.4120806 -0.3965094 29c944
28.9214687 24.0200462 49.2771187 0.9422792 -0.1948545 -0.2722897 2ec24e
28.8931427 23.8954792 49.2401695 0.9664413 -0.0287264 -0.2552762 28cb41
28.9947033 24.1856441 49.3639069 0.7766654 -0.4576785 -0.4328063 26d927
26.2423286 24.5340729 46.4689369 0.0062358 0.3613497 -0.9324095 4db14e
25.9840221 24.3661594 46.4063072 0.0489942 0.4929496 -0.8686773 4cb34d
26.1575909 24.2511539 46.3634186 0.1357743 0.4434736 -0.8859438 9d619e
25.8107204 24.1891193 46.2363625 0.2612502 0.7803286 -0.5681863 a25da2
25.9991264 24.0687561 46.1854477 0.389473 0.7167812 -0.5783904 c837c8
25.843441 24.0986404 46.0222626 0.4353018 0.8438132 -0.3138337 13eb14
26.413887 25.1034203 46.6823769 -0.0357451 0.4005859 -0.9155617 18e619
26.1849689 24.9616776 46.6409149 -0.0851888 0.3897768 -0.9169607 17e817
26.3407536 24.8692799 46.5918694 -0.039274 0.3629487 -0.9309811 24db25
26.2510376 24.5566826 46.4794235 -0.0031772 0.3524257 -0.9358344 d827d8
25.7252808 24.1048756 45.8974915 0.4477264 0.8823071 -0.1451734 de21df
25.5687103 24.1808109 45.7359467 0.4020142 0.9123127 -0.0779101 ef10e
26.6376896 25.7297955 46.954319 -0.0403563 0.3369243 -0.9406664 ef00f
26.360323 25.5558472 46.8996925 -0.0822153 0.424608 -0.9016367 ef10e
26.5409489 25.4551487 46.8365517 -0.0259701 0.4088134 -0.9122484 13ec13
26.4362144 25.1709957 46.7097931 -0.0359375 0.4038474 -0.9141203 d926d9
25.1548634 24.3169632 45.7028389 0.2595901 0.9650298 0.0364764 e01fe1
25.400877 24.2367401 45.5613518 0.3740132 0.9272704 -0.0168454 e01fe0
25.3073025 24.277523 45.4645424 0.3488376 0.9369251 -0.0219938 ef10e
26.6687794 26.1458035 47.0104599 -0.2351334 -0.183594 -0.9544661 ef10e
26.6415386 25.7471504 46.959362 -0.0440213 0.3261462 -0.9442938 d32cd3
24.9546757 24.3876209 45.3154411 0.271833 0.9620793 0.0225866 d728d7
25.0850544 24.3523579 45.233387 0.3200017 0.9472562 -0.0174548 d42bd4
25.039259 24.366991 45.1857147 0.3133542 0.9493327 -0.0240151 df10e
26.5700397 26.4200878 46.9212151 -0.3837933 -0.5394459 -0.7494671 ef00f
26.4297009 26.3935432 47.0157089 -0.413294 -0.4228311 -0.806475 ef10e
26.6426315 26.2275867 46.9873352 -0.2892409 -0.3099677 -0.9056819 b14db2
24.7303772 24.4570045 44.9508133 0.2911527 0.9564879 -0.0189992 b54ab5
24.7824345 24.4429684 44.9180107 0.3064673 0.9511426 -0.03749 b14eb1
24.7632389 24.447752 44.8979492 0.3063117 0.9511138 -0.0394417 df20e
26.4336414 26.6532612 46.7898026 -0.4472249 -0.6574178 -0.6064583 6f906f
24.4851036 24.5262051 44.6078224 0.318149 0.9464666 -0.0546088 df20e
26.3664761 26.7505836 46.7241135 -0.4640228 -0.6749282 -0.5737202 df20e
26.2847347 26.8727837 46.6443825 -0.480349 -0.6954659 -0.5344082 6e906f
24.483427 24.5267391 44.6060753 0.3181946 0.9464456 -0.0547083 35ca35
24.2039032 24.6013088 44.3142586 0.3175651 0.9443142 -0.0861577 fef11
22.1325836 22.3402214 41.9947853 0.1845073 -0.1856325 -0.9651412 10ef11
22.0422497 22.2949505 41.9996071 0.297398 -0.084113 -0.9510412 10ee12
22.1486588 22.1933689 42.0036087 0.2187722 0.0041696 -0.9757671 df20d
26.1317863 27.0878906 46.4944344 -0.4977518 -0.711046 -0.4966455 33cc33
24.1867943 24.6060104 44.296402 0.3161747 0.9445066 -0.0891109 1be41b
23.9067802 24.6590347 44.0028648 0.2767035 0.9481596 -0.1562966 ff010
22.0121193 22.4519539 41.8734627 0.614721 -0.6810665 -0.3978272 10ee11
21.8694649 22.2396164 41.7105598 0.9480578 -0.3166002 0.0308335 df20e
25.9761314 27.300045 46.3414612 -0.5000389 -0.725885 -0.4722838 1be41b
23.9037762 24.6594982 43.9997101 0.2760816 0.9481944 -0.1571826 12ed13
23.4850521 24.7161942 43.8210754 0.1484942 0.9677145 -0.2036615 13ec13
23.6449184 24.6672306 43.7260437 0.2083548 0.9456497 -0.2496694 12ed12
23.5533562 24.6553001 43.6284256 0.1791103 0.9409651 -0.2872355 df10e
25.8160419 27.5073586 46.1835175 -0.4815911 -0.7502208 -0.4530329 10ee11
23.4096317 24.6303234 43.4748459 0.1339797 0.928782 -0.3455626 df20d
23.0147247 24.6047058 43.3551826 -0.0096491 0.9228651 -0.3850025 ff00f
23.1953545 24.553627 43.2436714 0.0629731 0.8992032 -0.4329758 df20d
23.0232925 24.4587421 43.0561829 0.0087969 0.8682519 -0.4960456 ef10e
25.6477585 27.7057266 46.0163994 -0.4303189 -0.7907801 -0.4353074 df20d
22.9978523 24.4451637 43.0284843 0.0022113 0.8636983 -0.5040043 df20d
22.8129787 24.3127804 42.8253403 -0.0373885 0.8355531 -0.5481361 df20d
22.6348991 24.1675301 42.6286697 -0.0548489 0.8309718 -0.553604 df20d
22.4520473 24.0313206 42.4274483 -0.0139877 0.8972913 -0.4412173 df20d
22.2512302 23.9980164 42.2129517 0.2629413 0.8974377 0.3542139 df20d
22.0757656 23.9647961 42.3310318 -0.0575454 0.9604656 0.2723864 ef10e
25.5595856 27.7962074 45.9280853 -0.3829116 -0.8191258 -0.4270968 ef00f
25.463707 27.8868809 45.8316231 -0.3153078 -0.8545025 -0.4128033 df20d
22.1040516 24.2194214 42.0694618 0.3509737 0.5163451 0.7811564 df20d
22.0847778 24.214386 42.0796776 0.3387327 0.5162899 0.786578 ff00f
25.2486248 28.0341625 45.6120987 -0.085917 -0.9280602 -0.3623845 df20d
21.995821 24.4833469 41.969593 0.3467603 0.4617531 0.8164198 df20d
21.8853588 24.4529877 42.0251617 0.3017251 0.4486407 0.8412393 ff00f
25.1600838 28.0702953 45.5203629 0.0256703 -0.9432474 -0.3310971 ef10e
24.9624615 28.1038532 45.3129807 0.2371925 -0.9399273 -0.2455123 ff010
24.8162537 28.0468025 45.3530159 0.3200791 -0.9193924 -0.2286196 df20d
21.8864937 24.7460709 41.8684959 0.3321345 0.4917206 0.8049208 df20d
21.6892853 24.6917648 41.9674911 0.2725894 0.4656198 0.8419579 ef10e
24.8890114 28.1011639 45.235054 0.2948546 -0.9307424 -0.2162853 df20d
24.656601 28.0588055 44.986599 0.3765144 -0.9140671 -0.1507257 df20d
24.5475101 28.0329552 44.8696404 0.3754285 -0.9169636 -0.1350228 ef10e
24.3342342 27.9346962 44.8981705 0.3706438 -0.9139666 -0.1651913 df20d
21.766037 24.9966488 41.7549324 0.3039158 0.5581859 0.7720516 df20d
21.528492 24.9324036 41.876503 0.2475193 0.5332614 0.8089293 df20d
24.4323311 28.0010357 44.7458992 0.3599242 -0.9245106 -0.1254381 df20d
24.2035675 27.9517746 44.5009155 0.286514 -0.9497578 -0.1259757 df20d
24.113781 27.9415569 44.4052734 0.2490604 -0.9596418 -0.130601 df20d
21.6288605 25.2289734 41.6226463 0.2556078 0.6417781 0.7230391 df20d
21.428299 25.1762371 41.7282791 0.21697 0.6328287 0.7432711 df20d
23.9609203 27.9288082 44.2427025 0.1744771 -0.9742012 -0.1431422 14ea15
23.7598076 27.9372234 44.03022 0.0709293 -0.9840391 -0.1632057 df20d
23.5119457 27.8858624 44.1882133 0.047522 -0.9673071 -0.2491157 df20d
21.4709892 25.4387093 41.4671898 0.1827909 0.7255206 0.6634813 df20d
21.4160023 25.4247017 41.4970512 0.1739776 0.7270423 0.6641847 15ea15
23.6981831 27.9438858 43.9653397 0.0365096 -0.9846585 -0.1706305 17e817
23.464304 27.9967136 43.7206383 -0.0873413 -0.9762636 -0.1981941 df20d
21.4337597 25.4772949 41.429924 0.1639504 0.7394431 0.6529503 df20d
21.2877998 25.6208057 41.2833786 0.0876384 0.7932695 0.6025305 18e718
23.4054317 28.0158062 43.6593666 -0.1198087 -0.9712 -0.2059522 1ae51b
23.2073097 28.0982437 43.4541817 -0.2173122 -0.9489237 -0.2287339 df20d
21.0799103 25.775938 41.071907 -0.021673 0.8306583 0.5563605 df20d
20.9392395 25.7298927 41.128006 -0.067772 0.8362185 0.5441926 1ce31c
23.0670223 28.174202 43.3098755 -0.2873501 -0.9259856 -0.2449092 1ee11e
22.9760933 28.2279148 43.2165909 -0.325896 -0.9113253 -0.2515514 df20e
20.9925632 25.830349 40.9824562 -0.0618418 0.8284665 0.5566137 ef10e
20.8472233 25.9040031 40.8326721 -0.1269331 0.8289803 0.544683 df10e
20.5624447 25.7912388 40.9073944 -0.2249002 0.8209587 0.5248302 20de21
22.765583 28.380188 43.0021858 -0.4151826 -0.871583 -0.2607036 fef10
20.645071 26.0059452 40.6243057 -0.1804399 0.7814927 0.5972525 fef11
20.6043167 26.0209122 40.5819893 -0.1881168 0.7730271 0.6058393 1ce31d
22.4100876 28.5696354 43.013752 -0.4899355 -0.8145372 -0.3106321 22dd23
22.6521225 28.4774513 42.8874741 -0.4601048 -0.8493948 -0.2585188 23dc24
22.5677872 28.5463409 42.802021 -0.487732 -0.8379552 -0.2448442 13ea16
20.3931313 26.1724472 40.3668289 -0.1159474 0.56234 0.8187369 14e918
20.2405052 26.1045914 40.3921356 -0.0900715 0.5801607 0.8095065 25d927
22.3761292 28.7191925 42.6087265 -0.5416512 -0.8215997 -0.1777298 17e61c
20.2940941 26.4464054 40.2772522 0.0831578 -0.0002313 0.9965364 19e31f
20.0708866 26.3447647 40.3094788 0.2084235 0.0810686 0.974673 27d62a
22.1824226 28.8898087 42.4131393 -0.5691096 -0.8218685 -0.0254249 15e71b
20.4170818 26.9627304 40.4363022 -0.0041878 -0.4575408 0.8891788 16e71b
20.3954906 26.9468002 40.4273033 0.0065167 -0.4504479 0.8927789 16e71b
20.4070892 26.9391479 40.4244041 0.0026919 -0.4477616 0.8941489 18e41e
20.0937138 26.7629871 40.3786888 0.2062539 -0.3172058 0.9256564 16e61c
20.3192043 26.623085 40.3137054 0.0817649 -0.2122548 0.9737877 21dc25
21.8585358 29.119997 42.472496 -0.5746511 -0.8174108 -0.0401955 27d62a
22.1773777 28.8940411 42.4080353 -0.5689893 -0.8221117 -0.0195863 26d62c
21.9266739 28.9926987 42.1480789 -0.4707692 -0.7804969 0.4113404 21da2a
21.1020031 28.0924721 41.2246056 -0.2178813 -0.477599 0.8511328 21da2a
21.0789375 28.0714684 41.2070732 -0.2180867 -0.4765488 0.8516686 21da2a
21.0856133 28.0666504 41.2058105 -0.2167633 -0.4775506 0.8514453 21da2a
20.8831387 27.8932419 41.0583725 -0.2115775 -0.4766718 0.8532403 20db29
20.9465656 27.8474789 41.0463448 -0.2004228 -0.4881367 0.8494429 1fdc27
20.6860447 27.7149467 40.9109001 -0.1901851 -0.4790452 0.8569395 1ede25
20.8070755 27.6291485 40.8864555 -0.1755463 -0.5021409 0.846781 1ae221
20.4828777 27.5363331 40.7691574 -0.1431321 -0.475816 0.8678204 1ce022
20.6681519 27.4097443 40.7271042 -0.1384087 -0.5100282 0.8489489 19e31f
20.2625332 27.3568115 40.6436386 -0.0502071 -0.4518748 0.8906674 18e41e
20.5328293 27.1835232 40.5711861 -0.0815804 -0.4996696 0.8623659 22d929
21.5984688 29.1874962 42.1416473 -0.4128681 -0.7672706 0.4907501 25d72c
21.8670311 28.9992867 42.085289 -0.4256817 -0.7453229 0.5131168 21da29
21.4935074 29.0140591 41.9071617 -0.3056725 -0.616685 0.7254405 20db28
21.6701698 28.8896065 41.8707161 -0.2953762 -0.6062719 0.738368 1fdc28
21.3358974 28.8378448 41.7223969 -0.2755212 -0.5308744 0.8014115 21da2a
21.5100498 28.7103443 41.6911659 -0.2487897 -0.5293009 0.8111376 23d72d
21.1599159 28.6606636 41.5549774 -0.2793421 -0.4794809 0.8319051 20db28
21.3637867 28.5048428 41.5248184 -0.2348926 -0.4913716 0.8386772 26d431
20.9763985 28.4830837 41.39468 -0.2883522 -0.4431525 0.8488044 21da29
21.2235508 28.28792 41.3642197 -0.227506 -0.4762039 0.8493944 27d233
20.7874336 28.3052177 41.2395248 -0.2877375 -0.4170817 0.8621195 25d530
20.5923367 28.1270275 41.0901642 -0.2705131 -0.4007488 0.8753417 5676c3
29.5365906 23.7009563 49.4733887 -0.2583346 0.4371479 -0.86149 5674c7
29.4292717 23.6544762 49.4936295 -0.2266173 0.5164512 -0.8257861 5675c6
29.5100288 23.6339474 49.4415245 -0.2260769 0.4996986 -0.8361761 557abb
29.1898613 23.4739513 49.386116 0.0676636 0.6674199 -0.7416012 5579be
29.3764973 23.4043312 49.2873154 -0.0590489 0.6312655 -0.7733156 4d8e9a
29.0590744 23.2991505 49.1760216 0.3690699 0.6506645 -0.6636438 5087a5
29.2200603 23.2180958 49.1112709 0.1472566 0.6786422 -0.7195556 3ea972
28.9675045 23.1264191 48.9288864 0.5497197 0.5824423 -0.5988065 42a37a
29.0369091 23.082449 48.9097672 0.4278204 0.6383363 -0.639919 36b65f
28.9307518 23.0396137 48.7949677 0.5858905 0.5598026 -0.5859635 40a676
29.5492306 24.0968246 49.5088692 -0.310951 -0.347282 -0.884706 449f80
29.4380379 24.0719585 49.5761185 -0.3320727 -0.3001297 -0.8942314 48998a
29.5579739 24.0256519 49.5141563 -0.3307588 -0.165756 -0.9290445 34b95a
28.8678265 23.5381832 49.1137886 0.9192181 0.2055601 -0.3358321 25d139
28.8079777 23.3671227 48.8367004 0.9318038 0.1485324 -0.3311794 1edb2c
28.7559662 23.2308826 48.6205673 0.9237909 0.1217164 -0.3630366 25d03a
29.406599 24.3231945 49.3704758 -0.1187227 -0.7115145 -0.6925691 25d03b
29.3833714 24.3181896 49.384903 -0.1105687 -0.7156777 -0.6896231 26cf3c
28.8769112 23.9556828 49.1959801 0.9731294 -0.1034718 -0.2057008 1ae025
28.8178978 23.7846661 48.9180984 0.9807274 -0.0460457 -0.1898777 15e71b
28.7661629 23.6240845 48.6533127 0.9733619 -0.051165 -0.2234922 15e71c
28.7664642 23.5946331 48.651989 0.9720327 -0.0373551 -0.2318558 24d238
29.3949223 24.334444 49.3587418 -0.107341 -0.7152795 -0.6905456 1bdf27
29.184742 24.4630814 49.1433678 0.2952257 -0.7269998 -0.6199299 19e123
29.0171013 24.3800907 49.1543541 0.6897582 -0.5590023 -0.460163 16e51e
28.8782368 24.2048664 48.9518814 0.9496602 -0.2032827 -0.2383729 13e919
28.8287563 24.0744801 48.7447319 0.9684314 -0.123516 -0.2165283 13e919
28.8116169 23.9916229 48.7219582 0.9747932 -0.0897388 -0.2042673 14e81b
29.0368118 24.5301476 48.9904709 0.6146882 -0.5489067 -0.5664449 13ea18
28.8778248 24.3487415 48.8119965 0.9329001 -0.1906166 -0.3055532 5aa45b
26.5193863 23.8459473 46.286644 0.4263326 0.2908739 -0.8565237 996699
26.3922329 23.7215443 46.1728668 0.6200225 0.4509205 -0.6420614 976897
26.4304943 23.6760616 46.1830368 0.6321756 0.4212968 -0.6502791 a35ca3
26.3893051 23.703949 46.1409798 0.6525531 0.4688081 -0.5953095 1de21d
26.6361351 24.3554649 46.4387093 0.1423012 0.238692 -0.9606125 21de21
26.5746765 24.3160877 46.4249496 0.1337179 0.2413436 -0.961183 22dd22
26.6261768 24.2704773 46.42342 0.1565782 0.2179498 -0.9633178 4bb44b
26.3131809 24.1343975 46.338295 0.2164357 0.3745549 -0.9015899 45ba45
26.5623608 23.9088326 46.335659 0.3348329 0.2278605 -0.914312 a25da2
26.1449795 23.9576244 46.1635323 0.485493 0.6359377 -0.5998998 d32cd3
26.1484051 23.8230495 45.8925476 0.6751236 0.6874639 -0.2675846 12ed12
26.75951 24.8722115 46.5981903 0.0978646 0.333785 -0.9375554 16e916
26.5495167 24.731781 46.5394783 0.0380689 0.3188125 -0.947053 15ea15
26.6950626 24.6225243 46.5160103 0.0979588 0.2743264 -0.9566343 24db24
26.2631721 24.5487804 46.4762917 0.0015677 0.3495587 -0.9369132 da25da
25.8566608 24.0236359 45.8593636 0.5260484 0.8342605 -0.1651739 db24db
26.088501 23.8412399 45.8301315 0.6667153 0.7184566 -0.1982698 e21de2
25.9268913 23.9633102 45.6658211 0.5951206 0.791127 -0.1412431 df10e
27.0059643 25.5233154 46.8954964 0.1589829 0.3498835 -0.9232042 df10e
26.9856281 25.5076008 46.8856087 0.1508509 0.3586759 -0.9211925 df10e
26.9960728 25.4999695 46.8837204 0.156461 0.3578371 -0.9205827 df10e
26.7406578 25.3267803 46.7833443 0.0600948 0.4005793 -0.9142892 df20e
26.8856239 25.2266369 46.7515144 0.1248362 0.3781185 -0.9173017 13ec13
26.4784164 25.145052 46.6973953 -0.0208102 0.3999885 -0.9162838 12ed12
26.7808628 24.9425354 46.6247253 0.0979107 0.343109 -0.9341786 e51ae6
25.68297 24.0956879 45.4469414 0.5075253 0.8579657 -0.0794538 e619e6
25.7071781 24.080904 45.4397354 0.5201071 0.8499868 -0.0837321 e519e6
25.6928749 24.0899239 45.4250946 0.5140193 0.8535166 -0.0854031 ef10e
27.0759354 25.9817638 46.9951744 0.064052 -0.1335656 -0.9889679 ef10e
26.9644394 25.923502 46.9963875 0.0340457 0.0281228 -0.9990245 ef10e
27.0766468 25.8298779 46.9874535 0.132593 0.0980449 -0.9863094 ef10e
26.6528645 25.739172 46.9570274 -0.0370507 0.3293084 -0.9434952 e11de2
25.4457951 24.2022743 45.1697388 0.4419124 0.8913969 -0.1006236 df10e
26.9703617 26.2485886 46.8982811 -0.1438886 -0.5290278 -0.8363167 ef10e
26.7030296 26.1588364 47.0004196 -0.2278052 -0.2290791 -0.946376 df20df
25.3752136 24.227087 45.096386 0.430888 0.8968546 -0.099937 d22dd3
25.1774845 24.2914524 44.8906097 0.3969235 0.9091939 -0.1257707 df20d
26.8240604 26.4709549 46.7557793 -0.2734201 -0.671889 -0.6883361 c738c8
25.0693588 24.3238277 44.7779236 0.3911224 0.9109786 -0.1309243 a856a9
24.8965187 24.3668137 44.5973091 0.3850981 0.9112204 -0.1462082 df20d
26.6662731 26.6807804 46.6004143 -0.3489875 -0.7164345 -0.6040937 6f906f
24.4866028 24.5253639 44.6045799 0.3189648 0.9461283 -0.0557015 8c738c
24.7737198 24.4012184 44.4692001 0.3878411 0.9090485 -0.1523487 639c63
24.6118679 24.4381542 44.299881 0.391645 0.9052929 -0.1644963 ff010
22.5814762 22.2217445 42.0262413 -0.0369226 -0.1024852 -0.9940491 13eb15
22.2682877 22.0577526 42.0289841 0.1372076 0.1216304 -0.9830464 df20d
26.5471992 26.832571 46.4828033 -0.3863266 -0.72444 -0.5709102 df20d
26.5057869 26.8876591 46.442028 -0.3973733 -0.7281106 -0.5585244 34cb34
24.2176895 24.5923977 44.2820854 0.3247428 0.9407493 -0.0976367 46b946
24.4812183 24.4726677 44.1634636 0.3902513 0.9031417 -0.1789941 2ed12e
24.3216972 24.5034695 43.996273 0.3819222 0.9010183 -0.2056732 ef10e
22.5116463 22.527586 41.969368 0.0413367 -0.2900055 -0.9561318 ef10f
22.4037838 22.4819145 41.991787 0.0223036 -0.2924414 -0.9560233 ef00f
22.5609589 22.3192921 42.0099564 -0.0235662 -0.1693335 -0.985277 df20d
26.3463116 27.095644 46.284771 -0.42835 -0.7309977 -0.531186 1be41b
23.908886 24.6573277 43.997261 0.277738 0.9475001 -0.1584461 22dd23
24.1980133 24.5265102 43.8665924 0.3655772 0.900612 -0.2350561 18e718
24.0057011 24.5405903 43.6637459 0.3278626 0.8976167 -0.294602 df20d
22.3466358 22.7251873 41.8056717 0.5072699 -0.8216004 -0.260096 df20d
22.3396168 22.7218628 41.7980537 0.5179022 -0.8271706 -0.2180967 ef10f
22.0848236 22.5463085 41.7165604 0.5787376 -0.7679445 0.2744523 ef10e
22.1308098 22.493927 41.5642319 0.5650309 -0.7121444 0.4166418 ef00f
22.041235 22.3385601 41.4607124 0.603201 -0.6424217 0.4726976 df20d
26.186758 27.3035412 46.12743 -0.4449881 -0.7365966 -0.5093241 16e916
23.9347172 24.5426464 43.5886955 0.3103058 0.8954132 -0.319289 11ee11
23.5988693 24.5542889 43.3799744 0.2036462 0.8974936 -0.391195 12ed12
23.6961193 24.5120106 43.334343 0.2404721 0.87818 -0.413489 11ee11
23.6020813 24.4820614 43.2330933 0.2106186 0.8662426 -0.4530602 ef10e
22.1765385 22.5648193 41.6166115 0.5549606 -0.7411929 0.3776927 df20d
26.0251198 27.5091648 45.9677544 -0.4450796 -0.750065 -0.4891898 10ef10
23.4795303 24.4396915 43.1009674 0.1742341 0.8479027 -0.5007031 df20d
23.0190105 24.4370251 43.0175247 0.0100942 0.8603254 -0.5096453 df20d
23.2813568 24.3324966 42.8851433 0.1220645 0.8107779 -0.5724853 df20d
22.9350491 24.2646942 42.7632027 0.0138336 0.8110977 -0.5847471 df20d
23.0966721 24.1997604 42.6821747 0.0911917 0.7747365 -0.6256737 df20d
22.8221626 24.0908375 42.5362015 0.0398644 0.7797986 -0.6247599 df20d
22.9204998 24.0508976 42.4873199 0.0960491 0.750722 -0.6535985 df20d
22.7113495 23.9170914 42.3072395 0.1632958 0.7798291 -0.6043186 df20d
22.743433 23.9037304 42.2916145 0.1873891 0.7639121 -0.6175141 df20d
22.6961346 23.875185 42.2399406 0.2524216 0.785865 -0.5645348 df20d
25.8585014 27.7093487 45.8024979 -0.4223646 -0.775107 -0.469912 df20d
22.4591637 23.9985714 41.995903 0.6249897 0.5887082 0.5126504 df20d
25.7886276 27.786684 45.73283 -0.4013701 -0.7902737 -0.4630005 df20d
25.6821346 27.8988953 45.6263275 -0.3566941 -0.8197442 -0.4480945 df20d
22.3518734 24.2635231 41.8970871 0.533164 0.4575855 0.7115839 df20d
25.4861298 28.0669994 45.4281654 -0.21 -0.8889285 -0.4070701 df20d
22.2517033 24.5362434 41.8062401 0.4788552 0.4568174 0.749677 df20d
25.341362 28.1512337 45.2795792 -0.0500025 -0.9348118 -0.3516059 df20d
25.2444649 28.1852646 45.178875 0.0629118 -0.9521505 -0.2990847 df20d
22.1447468 24.8015575 41.707798 0.4370839 0.5021399 0.7461991 df20d
25.0599766 28.2016296 44.9844398 0.2479669 -0.9500077 -0.1897308 df20d
24.8839397 28.1737766 44.7964821 0.335108 -0.9359657 -0.1080316 df20d
24.770628 28.1256065 44.8196526 0.3597519 -0.9265777 -0.1096922 df20d
22.0251389 25.0530605 41.5951843 0.3927874 0.5716897 0.7203395 df20d
24.8280296 28.1583996 44.7364235 0.3499346 -0.9326304 -0.0880133 df20d
24.6097298 28.0893192 44.5014153 0.3384518 -0.939844 -0.0462989 df20d
24.4013615 28.0290565 44.2774162 0.2758958 -0.9604096 -0.0386628 df20d
24.3693562 28.0177574 44.2885437 0.2728915 -0.9608497 -0.0479385 df20d
21.8890057 25.2865257 41.4640694 0.3379485 0.6515086 0.6792109 df20d
24.3887119 28.0253906 44.2638168 0.2711158 -0.9617607 -0.0388908 16e916
24.1553497 27.9848385 44.0144539 0.1632575 -0.9848727 -0.058075 17e817
24.0046597 27.9780807 43.8545151 0.0875796 -0.9932012 -0.0766889 df20d
21.7339725 25.4993572 41.3117867 0.2690328 0.7282767 0.6302654 18e718
23.903471 27.979353 43.7474403 0.0328121 -0.9951771 -0.0924438 1be41b
23.6843052 28.0104446 43.5171089 -0.0805714 -0.988556 -0.127535 df20d
21.5589218 25.69034 41.1370926 0.1863083 0.7899262 0.5842138 df20d
21.5105286 25.6787987 41.1649361 0.1711862 0.7917931 0.5863097 1ce31c
23.6249447 28.024334 43.4550285 -0.1123583 -0.9840041 -0.1382445 1fe01f
23.4129696 28.0963192 43.2345886 -0.2140724 -0.9617326 -0.1710069 df20d
21.5323372 25.7148552 41.1103134 0.1745936 0.7940896 0.5821845 df20e
21.3620338 25.857481 40.9379425 0.0930308 0.8255029 0.5566779 22dd22
23.306324 28.1452503 43.1243973 -0.2655657 -0.9456995 -0.1874231 25da25
23.1717319 28.2150478 42.985775 -0.3206957 -0.9260866 -0.1987909 ef10e
21.1498985 26.0079823 40.7217178 -0.0028132 0.8235707 0.5672067 ef10e
21.0848598 25.9866829 40.7476387 -0.0279112 0.8290183 0.5585245 2ad42b
22.951582 28.3568001 42.7605782 -0.4087846 -0.8893346 -0.204888 ef00f
21.1031075 26.045248 40.6742516 -0.0193533 0.8061747 0.591361 fef11
20.9325047 26.1527386 40.4996033 -0.0822289 0.7437894 0.6633368 fef11
20.6647282 26.0457458 40.567955 -0.1691878 0.7746588 0.6093268 2bd42c
22.9318104 28.3720169 42.74049 -0.4162294 -0.8860719 -0.2040335 30cf31
22.7408695 28.508852 42.545948 -0.4715307 -0.8685489 -0.152583 12ec15
20.7519932 26.337759 40.3187943 -0.0864919 0.4200815 0.9033552 12ec15
20.6632576 26.2947826 40.3264999 -0.0969852 0.482635 0.8704352 32cb35
22.5317745 28.6626701 42.3331299 -0.5090398 -0.8605807 -0.0167139 14e81a
20.7326126 26.6986732 40.3184166 -0.0356973 -0.3335778 0.9420465 15e71a
20.4649506 26.5334435 40.2709351 0.0284636 -0.1091254 0.9936204 27d62b
22.1853657 28.8881111 42.4066811 -0.5678649 -0.8228783 -0.0200186 32cb36
22.5184231 28.6724033 42.3195343 -0.5093687 -0.8605426 -0.0031576 30cc36
22.2642097 28.7526608 42.0548363 -0.4126836 -0.8142858 0.4082046 1ce120
21.5157433 27.9356213 41.2166977 -0.1266602 -0.5453882 0.8285584 1ce021
21.4094162 27.8397751 41.1378136 -0.1303342 -0.5458814 0.8276633 1ce121
21.4395199 27.8206539 41.12957 -0.1236115 -0.5502672 0.8257883 1ede24
21.2153473 27.6616402 40.9874802 -0.134086 -0.5514868 0.8233367 1ddf23
21.2956524 27.6106148 40.9655075 -0.1164889 -0.5630367 0.8181809 1ddf24
21.023531 27.4836235 40.8350182 -0.1309544 -0.5546644 0.8217046 1ddf24
21.1504612 27.4030819 40.8001862 -0.1063516 -0.5695767 0.8150287 1ce022
20.8300056 27.3055172 40.6841736 -0.1159909 -0.5480226 0.8283824 1be022
21.0062256 27.1937351 40.6357727 -0.0917083 -0.5586989 0.8242846 1ae31f
20.6264954 27.1268826 40.5427551 -0.0782168 -0.5200334 0.8505571 1ae220
20.8675823 26.9737988 40.4766922 -0.0693992 -0.5089365 0.8580019 14e81a
20.7431927 26.7268715 40.3311958 -0.0392332 -0.3604299 0.9319609 26d62d
21.9259071 28.9556427 42.0752563 -0.4173735 -0.7538572 0.5074433 2fcd35
22.2192173 28.7565479 42.007412 -0.3784357 -0.7884122 0.4849666 23d82b
21.8176384 28.7820301 41.843895 -0.2629552 -0.6261143 0.7340541 28d42f
22.0234814 28.6447392 41.793911 -0.2272359 -0.6484599 0.7265422 22da29
21.6514645 28.6053658 41.6672173 -0.2092745 -0.5487012 0.8094018 23d929
21.8658199 28.4608212 41.6166992 -0.1622023 -0.5723271 0.8038234 1edd26
21.4652004 28.4276409 41.5095139 -0.2032852 -0.5082682 0.8368623 20dd24
21.721529 28.2515812 41.4522362 -0.1385613 -0.5429441 0.8282587 20db28
21.2729969 28.2496033 41.3574181 -0.2118191 -0.4867058 0.8474964 1be21f
21.5810452 28.0351334 41.2913971 -0.129319 -0.5399745 0.8316875 5087a5
29.578001 23.1376629 49.048542 -0.0619678 0.6492826 -0.7580186 5088a3
29.4976749 23.0731564 49.0046463 -0.027005 0.6730694 -0.7390861 4f8aa1
29.526062 23.0628242 48.9893723 -0.0282095 0.6688382 -0.7428726 48988b
29.3348522 22.8966694 48.8248062 0.0926473 0.7208245 -0.6868977 48988a
29.3656883 22.8840446 48.8095741 0.0851818 0.7185747 -0.6902134 489d80
29.2818432 22.814373 48.7169037 0.1403387 0.7363911 -0.6618407 5186a7
29.8895435 23.8598194 49.4187393 -0.2671049 0.1702905 -0.9485021 5283ac
29.8456402 23.8443298 49.4340248 -0.2801436 0.2012173 -0.9386326 5284ab
29.884243 23.8319969 49.4115715 -0.2634799 0.2109857 -0.9413094 557bbb
29.7885208 23.530777 49.2933998 -0.1869358 0.4932217 -0.8495807 5380b1
29.6674099 23.2776394 49.1510315 -0.1159518 0.6046509 -0.7880054 33bb57
28.8862591 22.9542313 48.6720009 0.6251407 0.5410435 -0.5625576 44a573
29.1837673 22.746069 48.6092415 0.2233424 0.7446023 -0.6290355 36bd51
28.8067379 22.7821331 48.4134903 0.6271428 0.549954 -0.5515819 43ad63
28.9741573 22.6605358 48.3825188 0.4022021 0.7091519 -0.5790829 45af5c
28.7338428 22.6103859 48.1487198 0.5767444 0.6066667 -0.5471028 46ae5d
28.7530289 22.5968151 48.1448135 0.5538535 0.6264367 -0.5484737 47ae5d
28.7264805 22.5901985 48.116333 0.5677794 0.6174933 -0.5443606 34ba5a
29.8297615 24.17663 49.3731194 -0.2230894 -0.4568088 -0.861137 1cdd29
28.7393169 23.1955986 48.5679283 0.9232915 0.1167955 -0.365912 22d82d
28.652153 23.023098 48.3166351 0.8979416 0.1181952 -0.4239465 2ccd39
28.5537701 22.8500061 48.0759354 0.8536838 0.1707304 -0.4920112 3cbc4a
28.4515762 22.6767139 47.8388329 0.7907547 0.2951221 -0.5362928 41b74f
28.4630547 22.6634769 47.8414879 0.7790713 0.3208043 -0.5386395 42b74f
28.4460011 22.6660919 47.8235779 0.7863082 0.3079467 -0.5356196 1edb2c
29.6799068 24.3951149 49.2266388 -0.1338476 -0.689453 -0.7118562 14e81b
28.7615318 23.6137886 48.6377182 0.9733227 -0.050662 -0.2237771 11ec15
28.6842861 23.4418125 48.3770561 0.9567048 -0.0736789 -0.2815802 15e917
28.5888329 23.2688751 48.1335907 0.928533 -0.0939413 -0.3591677 1be21f
28.4729919 23.0948639 47.9093781 0.8908283 -0.0919615 -0.4449359 20dd25
28.398695 22.996521 47.7919312 0.8698801 -0.0619953 -0.4893517 38c144
28.427824 22.7301998 47.8079071 0.8137813 0.2172081 -0.5390553 16e61d
29.5041828 24.5853615 49.0511856 -0.0581302 -0.7297707 -0.6812163 16e51e
29.4472599 24.570673 49.0817223 -0.0424093 -0.7382121 -0.6732343 12ea17
28.8067131 24.0331898 48.6858177 0.9739372 -0.0995003 -0.2038286 10ee13
28.7366295 23.8615913 48.4183922 0.9687104 -0.0861363 -0.2327677 fef10
28.6554756 23.6894073 48.1614227 0.9495656 -0.1076817 -0.2944993 ef010
28.6064625 23.6053944 48.0459175 0.9337479 -0.1256272 -0.3351605 12ec14
28.5675335 23.4306183 47.9949379 0.9202847 -0.1237597 -0.3711598 1ae41d
28.4653912 23.1415558 47.8706474 0.8869278 -0.1063845 -0.4494902 14e81b
29.462635 24.6304588 49.0097122 -0.0453908 -0.7190618 -0.6934622 11ed14
29.3115292 24.7571259 48.8567772 0.0892863 -0.6740237 -0.733294 13ea17
29.0365791 24.6302319 48.8931122 0.5836781 -0.5362451 -0.6097221 12ec15
28.8689327 24.4534893 48.7178268 0.9214473 -0.1835145 -0.3424286 10ee12
28.7797031 24.28088 48.468483 0.9602995 -0.0642564 -0.27147 ef010
28.7046967 24.1090221 48.2057076 0.9559135 -0.0455443 -0.290095 ef00f
28.6909714 24.0797138 48.1618767 0.9518934 -0.050824 -0.302185 ef010
28.6455765 23.7653198 48.0962601 0.9450547 -0.0936225 -0.3132196 10ee12
29.1286583 24.9395714 48.6733246 0.2600879 -0.5252513 -0.8102255 10ee12
29.0019398 24.8775215 48.6829834 0.5154523 -0.4256347 -0.7437366 df20d
28.8227177 24.7001686 48.5186272 0.8872156 -0.0944274 -0.4515884 df20d
28.7272568 24.5272312 48.2751694 0.935614 0.0179841 -0.3525664 df20d
28.7076874 24.480032 48.2019196 0.9332392 0.0201415 -0.3586905 ef00f
28.6946526 24.1548843 48.1699677 0.9520888 -0.0298904 -0.3043576 639968
27.3192558 22.9643955 46.6471481 0.5489908 0.1698596 -0.8183867 6b9270
27.2909946 22.9403706 46.6290627 0.5455966 0.2049908 -0.8125904 6f8d74
27.3083286 22.9203339 46.6331177 0.5513688 0.2285121 -0.8023558 8c7092
27.2176456 22.8534756 46.5333633 0.5537941 0.3639805 -0.748886 df20d
28.9711952 25.1497498 48.518322 0.3667954 -0.3397327 -0.8660501 df20d
28.9184208 25.1222324 48.5190163 0.4783335 -0.2837365 -0.831078 df20d
28.7402325 24.9449348 48.3536835 0.8461877 0.0218959 -0.5324349 df20d
28.6789074 24.8306847 48.191021 0.8838657 0.0866502 -0.4596446 df20d
28.6800919 24.6649647 48.1830215 0.9162237 0.074278 -0.3937218 31cd33
27.2760162 23.299263 46.6200562 0.4772453 -0.0591206 -0.8767791 4ab34d
27.1154919 23.180233 46.5519638 0.489998 0.0370267 -0.8709369 88758d
26.9249268 23.0022831 46.3983231 0.6070381 0.3065647 -0.7331594 a656ac
27.1262531 22.7826519 46.4326401 0.5510697 0.4964039 -0.6707499 c13cc5
26.8280525 22.8292713 46.1561966 0.7199721 0.5086154 -0.4721763 c23bc7
26.8668404 22.7914352 46.1584435 0.6928232 0.5369031 -0.4813845 c637ca
26.826828 22.8089218 46.1170502 0.7305836 0.5111988 -0.4526846 df20d
28.8415794 25.3903294 48.3945084 0.3847416 -0.2214154 -0.8960742 df20d
28.795578 25.3648701 48.3921852 0.4819721 -0.1651245 -0.8604863 df20d
28.6254425 25.1879978 48.2192459 0.8104475 0.1183034 -0.5737414 df20d
28.5852432 25.110508 48.10746 0.8337063 0.1576329 -0.5292313 21de21
27.1974583 23.5955772 46.5534096 0.4011529 -0.075657 -0.9128813 3fbf41
26.9510212 23.4206772 46.464447 0.4485141 0.0085158 -0.8937352 827b85
26.7497845 23.2421646 46.3208847 0.6541351 0.224867 -0.7221788 c43ac6
26.6540985 23.0692158 46.0776367 0.8342705 0.4050306 -0.3740894 d22cd5
26.6567249 23.0053043 45.9478951 0.8623587 0.4077091 -0.3001846 df20d
28.727087 25.6474171 48.2876244 0.384875 -0.2362217 -0.8922278 df20d
28.6568298 25.6066704 48.2803726 0.5271712 -0.1463205 -0.8370668 df20d
28.4917068 25.4300613 48.1027031 0.7960408 0.1438686 -0.5878953 df20d
28.4372425 25.3310184 47.9630547 0.8125808 0.2040363 -0.5459685 1ae51a
27.1416245 23.9166965 46.5122147 0.3462479 0.0075928 -0.9381123 1fe01f
27.0317574 23.8419533 46.4789696 0.3283322 0.0034566 -0.944556 20df20
27.1945305 23.6183548 46.5515823 0.3948059 -0.0731786 -0.9158456 3ec03f
26.7753792 23.6605339 46.3874817 0.4063629 0.0831216 -0.9099231 8c728e
26.582201 23.4824448 46.2363052 0.667286 0.2918361 -0.6852453 d02fd1
26.5066509 23.3105564 45.974041 0.8554445 0.428076 -0.2914887 dd22de
26.5206871 23.2388725 45.8168869 0.8814375 0.4185496 -0.2188246 df20d
28.5862503 25.8757458 48.1512375 0.5061567 -0.3741193 -0.7770715 df20d
28.5422535 25.8497448 48.1457367 0.5799199 -0.3228113 -0.7479879 df20d
28.3624496 25.6723614 47.9819336 0.8045546 0.0276097 -0.5932365 df20d
28.2632465 25.5231514 47.7895393 0.8069766 0.1813099 -0.5620636 12ec13
27.1416168 24.2987595 46.5335312 0.2911735 0.1256582 -0.9483818 15ea15
27.0909634 24.2620945 46.5138245 0.2737166 0.1163236 -0.9547502 15ea15
27.1379108 24.2080879 46.5245476 0.2958957 0.0919656 -0.9507829 20df20
26.8244896 24.0801411 46.4318695 0.2420619 0.1174424 -0.9631268 44ba45
26.5723629 23.8989449 46.3363647 0.3389355 0.2211245 -0.9144543 d728d7
26.3452873 23.5511646 45.8835907 0.8063723 0.5398502 -0.2415068 e21de2
26.3764858 23.4635277 45.6767349 0.8421286 0.5096558 -0.176268 df20d
28.5340595 25.9065342 48.0976944 0.5747631 -0.4080791 -0.7093087 df20d
28.2848873 25.8959236 47.8332596 0.7704457 -0.2859971 -0.5697535 10ef10
27.2518501 24.8011608 46.678299 0.3065183 0.2822503 -0.9090552 11ee11
27.0991402 24.6795444 46.5968704 0.2417976 0.2538013 -0.9365462 10ee11
27.1909466 24.5901508 46.6020317 0.2861223 0.2169109 -0.9333186 15ea15
26.8459988 24.4982948 46.502327 0.1628194 0.2233696 -0.9610389 da24db
26.1439915 23.7896671 45.8308525 0.698681 0.6850914 -0.2061421 e718e7
26.2079983 23.6616745 45.509388 0.7694187 0.6218398 -0.1459798 df20d
27.7709255 25.7498627 47.2808876 0.6164148 0.0202142 -0.7871621 ef10e
27.6445045 25.6290283 47.1734352 0.5374341 0.1854434 -0.8226635 ef10e
27.6894188 25.5761356 47.1848869 0.561845 0.2093646 -0.8003104 df10e
27.4610329 25.4514523 47.013092 0.4158459 0.3131304 -0.8538276 df10e
27.5447712 25.3675747 47.0200806 0.461062 0.3150728 -0.8295487 df20e
27.2679234 25.2733669 46.8618507 0.3067128 0.3585897 -0.8816692 df20e
27.4068909 25.1461926 46.8617249 0.3790421 0.3362474 -0.862128 df20e
27.0558071 25.0942802 46.7285614 0.2063632 0.3581618 -0.9105681 df20d
27.2844124 24.8956451 46.7180519 0.317955 0.3027594 -0.8984661 11ed12
26.8191967 24.9139023 46.6184044 0.1143423 0.3361583 -0.9348387 e717e8
25.9892159 23.8627186 45.4005661 0.6642761 0.7376742 -0.1207228 e718e7
26.1098099 23.7426319 45.409935 0.7286047 0.6725186 -0.129823 e718e7
26.0139141 23.8318787 45.3133774 0.6815775 0.7179247 -0.1415496 df20d
27.6330204 25.9813919 47.147789 0.4385153 -0.3531925 -0.8264136 ef10e
27.4633846 25.8685951 47.1016426 0.3835219 -0.0871982 -0.919406 ef10e
27.2184811 25.6877804 46.9993172 0.259153 0.2225429 -0.9398481 e619e6
25.7955608 23.9755898 45.0901909 0.5933495 0.7881075 -0.1637772 df20d
27.4525108 26.1664143 46.9669762 0.1859016 -0.5923688 -0.783926 df10e
27.3296108 26.1106567 46.9851303 0.1484489 -0.4789135 -0.8652195 e11ee1
25.4812088 24.1662617 45.0610275 0.4694103 0.8741829 -0.1243313 e41be4
25.7106781 24.0160217 45.0025673 0.5689992 0.8050663 -0.1676547 de21de
25.5480118 24.087431 44.8343124 0.5183879 0.8321036 -0.1971741 df20d
27.3014488 26.310894 46.8150864 0.0182268 -0.6864227 -0.7269743 df20d
27.2690639 26.3482304 46.7828789 -0.0144899 -0.706093 -0.7079709 cf30cf
25.2328053 24.2343769 44.7191658 0.4358831 0.8828849 -0.1747003 d52ad5
25.3891201 24.142498 44.669136 0.4891572 0.8458416 -0.2127843 c936c9
25.2768116 24.1734524 44.5519447 0.4704849 0.8526091 -0.22738 df20d
27.0891228 26.5338726 46.6027069 -0.1441429 -0.7434022 -0.6531278 9f609f
24.9550056 24.3009415 44.4050598 0.4255521 0.8820756 -0.2021089 ab54ab
25.0919456 24.2227993 44.3589478 0.4590356 0.85539 -0.2399882 956a95
24.9909382 24.2434578 44.2531509 0.4551513 0.8554606 -0.2470313 10ee11
22.9793797 22.0476055 42.0005951 -0.1366076 0.0001497 -0.9906252 11ee12
22.8941593 22.0095348 42.0143661 -0.1243895 0.0132847 -0.9921445 11ed12
22.9822674 21.9456482 41.997963 -0.1474465 0.0536398 -0.9876145 df20d
26.9137993 26.724556 46.4277039 -0.2315555 -0.7520971 -0.6170348 58a758
24.6679745 24.3670197 44.099678 0.42835 0.8752989 -0.2244286 669967
24.8023987 24.2886505 44.0560303 0.4542865 0.8518756 -0.2606372 4fb04f
24.699028 24.3068733 43.9475937 0.4522077 0.8494918 -0.2717938 ef10e
22.9439659 22.391016 41.9822655 -0.0639354 -0.1063609 -0.9922699 ff010
22.6241226 22.2444153 42.0265465 -0.0538202 -0.1158892 -0.9918029 df20d
26.7424221 26.9195461 46.257122 -0.292793 -0.7498515 -0.5932916 df20d
26.6057682 26.9010525 46.3637428 -0.3532753 -0.7390161 -0.5736303 29d629
24.3664551 24.432333 43.8079796 0.407878 0.8726218 -0.2686388 32cd32
24.5195389 24.3418388 43.7594872 0.4406707 0.8450857 -0.3027202 25da25
24.3924503 24.3542767 43.6256104 0.4254877 0.8411087 -0.3339106 df20d
22.892704 22.7171249 41.9461861 0.0769828 -0.1302567 -0.9884871 df20d
22.7987728 22.6706409 41.9523735 0.0522513 -0.1800498 -0.9822688 df10e
22.9141121 22.55723 41.9599304 0.0007445 -0.1386135 -0.9903463 df20d
26.6979275 26.9713669 46.2128983 -0.3050541 -0.7481332 -0.5892696 df20d
26.5755367 27.1194401 46.091568 -0.3348978 -0.7461384 -0.5754311 17e817
24.0236282 24.49547 43.5552864 0.3368474 0.8798555 -0.3352436 1ce31c
24.252964 24.3641872 43.478466 0.3997511 0.8357139 -0.3765386 15ea15
24.0359325 24.3471642 43.2477074 0.3467384 0.8191046 -0.4569904 df20d
22.8254375 23.0257664 41.892189 0.3945382 -0.1181902 -0.9112468 df20d
22.6443653 22.9116154 41.8553543 0.4564582 -0.4230657 -0.7827268 df20d
22.346735 22.7280216 41.8028221 0.5129353 -0.8233599 -0.2428493 ef10e
22.3139973 22.4674683 41.3194733 0.5461135 -0.6608666 0.5147965 ef10e
22.2548981 22.3581657 41.2507973 0.5382968 -0.650362 0.5359719 ef00f
22.1288414 22.1143913 41.103714 0.5684654 -0.6270226 0.5326254 df20d
26.4110031 27.3219032 45.9286499 -0.3626764 -0.746799 -0.557456 14eb14
24.0089321 24.3438416 43.2189331 0.3394697 0.8164296 -0.4671221 10ef10
23.5866051 24.3857365 43.0579414 0.209115 0.8268847 -0.5220465 11ee11
23.7904568 24.2750969 42.983757 0.2773446 0.7832105 -0.5564722 10ef10
23.5115738 24.2138767 42.7951889 0.1977878 0.7575702 -0.622067 10ef10
23.5912457 24.1698666 42.7669449 0.2249788 0.738566 -0.6355349 df20d
23.3958206 24.0398693 42.5708961 0.1883881 0.6892009 -0.6996514 df20d
23.4090691 24.0323772 42.5663681 0.192906 0.6855482 -0.702005 df20d
23.2973537 23.922987 42.4419708 0.1928144 0.6471269 -0.737597 df20d
23.1209469 23.7304192 42.2444267 0.2340885 0.5701157 -0.7875091 df20d
23.079771 23.6873989 42.2021484 0.2489417 0.5479295 -0.7986246 df20d
23.0826416 23.6855717 42.2013664 0.2496007 0.5465134 -0.7993889 df20d
22.9081745 23.5104465 42.0305901 0.439388 0.4255234 -0.7911182 df20d
22.9285793 23.4948368 42.0275879 0.4315693 0.4100688 -0.8034871 df20d
22.8328209 23.4158974 41.9217834 0.7086886 0.2646049 -0.654022 df20d
22.6720924 23.0155754 41.729248 0.8313119 -0.5203888 -0.1952334 df20d
22.525135 22.8113861 41.5622406 0.6763417 -0.663281 0.3203438 df20d
22.386404 22.5916176 41.4030762 0.570299 -0.6632013 0.4846886 df20d
26.2461147 27.5239773 45.7653313 -0.3765649 -0.7538068 -0.5384924 df20d
23.24053 23.8690605 42.378788 0.194797 0.6252825 -0.7556956 df20d
22.6642647 23.7467041 42.0180969 0.7199687 0.6656634 -0.1963092 df20d
22.7258644 23.6812096 41.8233376 0.9268174 0.2953388 0.2319146 df20d
26.0785103 27.7230873 45.5989723 -0.3733064 -0.7685686 -0.5195619 df20d
22.5338192 23.9889412 41.8984451 0.7005582 0.4583908 0.5468968 df20d
22.6507301 23.9812622 41.7605286 0.7657564 0.3256023 0.5546173 df20d
25.9982376 27.8139687 45.5190468 -0.3616081 -0.7795719 -0.5113779 df20d
25.9051647 27.9159279 45.4261856 -0.3397099 -0.7976089 -0.4984148 df20d
22.5728817 24.2783489 41.6946793 0.6620292 0.3687454 0.6524907 df20d
22.6363716 24.0482368 41.7490654 0.7402894 0.3441405 0.5775283 df20d
25.7190037 28.0947819 45.239048 -0.2478361 -0.8522327 -0.460735 df20d
22.4839401 24.5633297 41.6164093 0.5949808 0.4241369 0.6827193 df20d
25.5228691 28.2317371 45.0390129 -0.0706357 -0.9235997 -0.3767947 df20d
25.503149 28.2412224 45.0186615 -0.049516 -0.9299195 -0.3644145 df20d
22.382206 24.8343449 41.5238152 0.5415646 0.4929788 0.6809403 df20d
25.2378139 28.2890835 44.7403755 0.2320498 -0.9597062 -0.1584831 df20d
25.192255 28.2839127 44.6918449 0.2614832 -0.9568177 -0.1269896 df20d
22.2653866 25.088892 41.4143257 0.4892049 0.5723571 0.6580926 df20d
25.0109062 28.2363091 44.4971619 0.3338737 -0.9422455 -0.0264922 14ea15
24.7987328 28.1556301 44.2679939 0.3274156 -0.9444472 0.0286111 15ea15
24.6890373 28.116663 44.1496696 0.2984218 -0.9537756 0.0354461 df20d
22.1313572 25.3246536 41.2855644 0.4313026 0.6538283 0.6216804 16e916
24.5846634 28.078537 44.0370216 0.2630921 -0.9641389 0.0349102 18e718
24.3599796 28.0215511 43.795929 0.1637764 -0.9864423 0.0104325 19e619
24.2385769 28.007 43.6665649 0.1055358 -0.9943699 -0.0095301 df20d
21.9792633 25.5406933 41.1365738 0.3655098 0.7275499 0.5805805 1ae41b
24.117281 27.9986801 43.5376625 0.0426651 -0.9985214 -0.0336865 1ee11e
23.8955555 28.0146198 43.303772 -0.0677632 -0.9945446 -0.0793048 df20d
21.8095379 25.7374878 40.9678421 0.2930302 0.7842913 0.5468276 1fe01f
23.8503056 28.0217876 43.2562599 -0.0912202 -0.9918211 -0.089274 25d926
23.6120262 28.0871849 43.0076027 -0.202044 -0.9702753 -0.1332065 df10e
21.6734753 25.8718147 40.8312683 0.2392333 0.8052671 0.5425057 ef10e
21.6235828 25.9165649 40.7809334 0.2167785 0.8149227 0.5375018 27d728
23.5478897 28.112011 42.9410782 -0.232277 -0.9618946 -0.1442432 2fd02f
23.3618679 28.1961765 42.7488022 -0.3054287 -0.9389933 -0.1581295 ef00f
21.4280434 26.0851803 40.5832939 0.1398412 0.7979977 0.5862116 2dd22e
22.987627 28.3509655 42.7111702 -0.4054596 -0.8930984 -0.194879 35c937
23.2005177 28.2873764 42.5830421 -0.3668729 -0.9168805 -0.1572716 39c63a
23.1299458 28.3250771 42.5104218 -0.3856372 -0.911874 -0.140605 10ee13
21.2413673 26.2634697 40.3955803 0.0740521 0.6551149 0.7518914 10ee12
21.1798992 26.2408085 40.4150391 0.0413059 0.6855482 0.7268545 41bd44
22.9028759 28.4592724 42.2774734 -0.4321722 -0.9011568 -0.0338176 16e71b
21.127636 26.521389 40.2895508 0.0360634 -0.0006422 0.9993493 15e81a
21.058033 26.4834976 40.2872849 0.0143441 0.1029226 0.9945859 33ca37
22.5417442 28.6577835 42.3129616 -0.5045866 -0.8633541 -0.0034489 42bc45
22.8328228 28.5012302 42.2056389 -0.4363774 -0.8994557 0.0235427 40bd45
22.6349316 28.5488491 41.9987526 -0.3713982 -0.8747895 0.3111377 1ce021
21.6531868 27.4771614 40.8993912 -0.0336105 -0.6218912 0.7823821 1de022
21.6049404 27.4330635 40.8623924 -0.0346726 -0.6231688 0.7813184 1ddf22
21.6168709 27.426527 40.8581085 -0.0316216 -0.6243353 0.7805161 1dde24
21.4132767 27.2550545 40.7097855 -0.0367965 -0.6185098 0.7849151 1ede25
21.4691753 27.2237358 40.6903992 -0.0210895 -0.6209123 0.7835963 1ce023
21.2171955 27.0768127 40.5613556 -0.039129 -0.5905196 0.8060741 1ddf24
21.3258705 27.0126286 40.5268745 -0.0064295 -0.5815541 0.8134823 1ae220
21.0060902 26.8977795 40.4271088 -0.0413494 -0.5172222 0.8548517 19e31f
21.1976814 26.7728939 40.377758 0.016049 -0.434671 0.9004463 14e81a
20.7613201 26.7169704 40.3246574 -0.0375311 -0.3569257 0.9333785 30cc37
22.2682686 28.724577 41.9947739 -0.3693657 -0.7971714 0.4775843 3dbf44
22.5492592 28.5557518 41.9084206 -0.3126099 -0.8355491 0.4518104 2bd033
22.1703148 28.5515079 41.7536697 -0.1932608 -0.6720964 0.7147983 30cb37
22.3539371 28.4431572 41.6953163 -0.1550229 -0.6965124 0.7005986 24d82a
22.0007782 28.3746643 41.5801697 -0.1261746 -0.5921253 0.7959068 26d62b
22.1963367 28.2591248 41.5181656 -0.0817522 -0.617381 0.7824048 1fde23
21.8066921 28.1965294 41.4298515 -0.1142097 -0.5568041 0.8227547 1fdf21
22.0513706 28.0511627 41.3530579 -0.0545336 -0.5919648 0.8041168 1be31e
21.6072311 28.0181084 41.2846107 -0.1216637 -0.5451066 0.8294918 18e718
21.9086952 27.8388634 41.1901321 -0.0445764 -0.5954593 0.8021478 1ae31e
21.7641315 27.6301422 41.0254059 -0.0386344 -0.6107965 0.7908445 7069c2
32.968689 24.3201523 52.2676048 0.7159356 0.6956999 0.058634 627aad
32.8198433 24.5397434 52.1222534 0.8997209 0.3903864 0.1951942 5185a9
30.1416225 23.5264969 49.2298012 -0.1321884 0.4593219 -0.878379 5282ae
29.9836388 23.4345856 49.2129288 -0.1501473 0.5160781 -0.8432788 5088a3
30.0839844 23.3954639 49.1614532 -0.1191642 0.5077863 -0.8532016 5283ad
29.7154331 23.2525406 49.1326103 -0.1185083 0.6049018 -0.7874323 4b9195
29.9573689 23.1527519 49.0138359 -0.0752755 0.5784082 -0.8122669 4d958d
29.8179455 22.9342918 48.8540115 -0.0187388 0.641616 -0.7667971 4b9b81
29.6627522 22.7457027 48.6791534 0.0493267 0.7070911 -0.7053999 45a474
29.2179737 22.7226028 48.6015739 0.1925513 0.7542387 -0.6277323 48a373
29.4891605 22.5919533 48.4867592 0.1227414 0.7649358 -0.6323036 47a968
29.1321392 22.5501728 48.3490219 0.2443731 0.7847581 -0.5695934 4ba36f
29.2987366 22.4700813 48.2783241 0.1904437 0.801177 -0.5673152 4fa36b
29.075695 22.3792915 48.068718 0.2523215 0.8126092 -0.5253572 50a26b
29.0972214 22.369215 48.0593147 0.2451441 0.8150175 -0.5250246 50a26b
29.0713615 22.3581791 48.0313148 0.251716 0.8152082 -0.5216078 459d82
30.2273026 24.0020962 49.3470726 -0.1459731 -0.0798119 -0.9860638 5185a8
30.1865005 23.6838169 49.2861023 -0.1457505 0.3469777 -0.926479 559f6c
28.6645241 22.4388256 47.8805733 0.507818 0.6852788 -0.5220286 589b71
28.87747 22.3028889 47.8229218 0.3375003 0.7908511 -0.510537 6f8685
28.6165714 22.2683926 47.5922432 0.4581288 0.7507598 -0.4758967 6e8685
28.6525249 22.2463932 47.5815811 0.4359276 0.7626379 -0.4778604 73818a
28.6145382 22.2415733 47.5410919 0.4568599 0.756984 -0.4671769 26ce3d
30.1268482 24.2745056 49.255909 -0.1167571 -0.5423768 -0.8319827 639572
28.3567657 22.5038109 47.5947609 0.7086076 0.480404 -0.5168049 9463a6
28.2972393 22.3327675 47.3173676 0.6256873 0.6443357 -0.4397123 9660a9
28.392765 22.2558365 47.3070564 0.5689648 0.6969091 -0.4365738 a453b6
28.2946911 22.2744904 47.2042503 0.6077909 0.676238 -0.4162841 18e321
29.9646282 24.4794922 49.0955772 -0.0902091 -0.6847764 -0.7231483 26d82a
28.3400841 22.9199524 47.7012825 0.8511619 -0.0368611 -0.5236074 42ba49
28.2032986 22.7448349 47.4968529 0.8138419 0.1167003 -0.5692472 7a7f86
28.0876179 22.5708332 47.2724876 0.7535117 0.3788061 -0.5373324 b643c2
28.0212708 22.3994293 47.0015335 0.6574692 0.6084914 -0.4443787 bb3ec9
28.099535 22.3286667 47.0006256 0.6363938 0.6452048 -0.4227454 c238ce
28.0189438 22.3555508 46.91679 0.6369451 0.6397339 -0.4301646 13ea17
29.7889385 24.6697769 48.920166 -0.0735443 -0.7005304 -0.7098228 11ed12
28.5510311 23.5159969 47.9264488 0.9166315 -0.1419719 -0.3736719 13ec13
28.4210281 23.341238 47.7156105 0.8711835 -0.1711334 -0.4601658 1ae41c
28.269207 23.165329 47.5253792 0.8212241 -0.1718553 -0.544111 29d42c
28.1033115 22.9886799 47.3484383 0.7812568 -0.1061713 -0.6151142 4daf53
27.9406166 22.8121967 47.1684723 0.754425 0.0835526 -0.6510468 916a99
27.8083839 22.6373215 46.9597397 0.6949497 0.3955458 -0.6004901 ca31d3
27.7322369 22.4654026 46.6980438 0.592606 0.6345712 -0.4961225 d02bd9
27.8054314 22.4031487 46.693367 0.5943144 0.655197 -0.4663768 d427dc
27.7255077 22.4172993 46.6095276 0.5711992 0.6629165 -0.4840178 fef11
29.6194248 24.8668022 48.7516708 -0.067307 -0.6568416 -0.7510185 10ee12
29.4655247 24.8207493 48.8216286 -0.0418193 -0.6729702 -0.7384864 df20d
28.614603 23.936367 47.95718 0.9350403 -0.069092 -0.3477441 df20d
28.503088 23.7625828 47.7288818 0.8976792 -0.1119776 -0.4261844 10ee11
28.366436 23.5874748 47.5243225 0.8443441 -0.1586998 -0.5117591 13ec13
28.2040462 23.4110088 47.3440704 0.7807939 -0.1918264 -0.5946121 1ce31d
28.0197563 23.2333889 47.1845016 0.7194944 -0.1860424 -0.6691158 31cd34
27.8244362 23.0551872 47.0353508 0.6757317 -0.0987168 -0.7305078 5d9f63
27.6386204 22.8774872 46.877224 0.646458 0.1288197 -0.7519957 a15ba8
27.4909534 22.7017975 46.6830673 0.5862824 0.4567757 -0.6690508 d12bd8
27.4018078 22.529192 46.4336433 0.5090575 0.6656932 -0.5456309 db21e2
[truncated: 1,056,867 more chars]
