# Supplementary material for: Cytotoxic, Apoptosis-Inducing Activities, and Molecular Docking of a New Sterol from Bamboo Shoot Skin Phyllostachys heterocycla var. pubescens
Source: Molecules. 2020 Nov 30;25(23):5650. doi: 10.3390/molecules25235650 (PMC7731115; doi:10.3390/molecules25235650)
Supplement: Supplementary file 1 [file molecules-25-05650-s001.zip › Electronic supplementry Material (ESM)/Docking/1T46/1t46.pdb]

HEADER    TRANSFERASE ACTIVATOR                   28-APR-04   1T46              
TITLE     STRUCTURAL BASIS FOR THE AUTOINHIBITION AND STI-571 INHIBITION OF C-  
TITLE    2 KIT TYROSINE KINASE                                                  
COMPND    MOL_ID: 1;                                                            
COMPND   2 MOLECULE: HOMO SAPIENS V-KIT HARDY-ZUCKERMAN 4 FELINE SARCOMA VIRAL  
COMPND   3 ONCOGENE HOMOLOG;                                                    
COMPND   4 CHAIN: A;                                                            
COMPND   5 FRAGMENT: TYROSINE KINASE;                                           
COMPND   6 EC: 2.7.1.112;                                                       
COMPND   7 ENGINEERED: YES                                                      
SOURCE    MOL_ID: 1;                                                            
SOURCE   2 ORGANISM_SCIENTIFIC: HOMO SAPIENS;                                   
SOURCE   3 ORGANISM_COMMON: HUMAN;                                              
SOURCE   4 ORGANISM_TAXID: 9606;                                                
SOURCE   5 GENE: KIT;                                                           
SOURCE   6 EXPRESSION_SYSTEM: SPODOPTERA FRUGIPERDA;                            
SOURCE   7 EXPRESSION_SYSTEM_COMMON: FALL ARMYWORM;                             
SOURCE   8 EXPRESSION_SYSTEM_TAXID: 7108;                                       
SOURCE   9 EXPRESSION_SYSTEM_VECTOR_TYPE: BACULOVIRUS;                          
SOURCE  10 EXPRESSION_SYSTEM_PLASMID: PSXB1                                     
KEYWDS    KINASE, INHIBITOR, STI-571, GLEEVEC, TRANSFERASE ACTIVATOR            
EXPDTA    X-RAY DIFFRACTION                                                     
AUTHOR    C.D.MOL,D.R.DOUGAN,T.R.SCHNEIDER,R.J.SKENE,M.L.KRAUS,D.N.SCHEIBE,     
AUTHOR   2 G.P.SNELL,H.ZOU,B.C.SANG,K.P.WILSON                                  
REVDAT   4   23-AUG-17 1T46    1       SOURCE REMARK                            
REVDAT   3   24-FEB-09 1T46    1       VERSN                                    
REVDAT   2   03-AUG-04 1T46    1       JRNL                                     
REVDAT   1   15-JUN-04 1T46    0                                                
JRNL        AUTH   C.D.MOL,D.R.DOUGAN,T.R.SCHNEIDER,R.J.SKENE,M.L.KRAUS,        
JRNL        AUTH 2 D.N.SCHEIBE,G.P.SNELL,H.ZOU,B.C.SANG,K.P.WILSON              
JRNL        TITL   STRUCTURAL BASIS FOR THE AUTOINHIBITION AND STI-571          
JRNL        TITL 2 INHIBITION OF C-KIT TYROSINE KINASE.                         
JRNL        REF    J.BIOL.CHEM.                  V. 279 31655 2004              
JRNL        REFN                   ISSN 0021-9258                               
JRNL        PMID   15123710                                                     
JRNL        DOI    10.1074/JBC.M403319200                                       
REMARK   2                                                                      
REMARK   2 RESOLUTION.    1.60 ANGSTROMS.                                       
REMARK   3                                                                      
REMARK   3 REFINEMENT.                                                          
REMARK   3   PROGRAM     : REFMAC 5.1.19                                        
REMARK   3   AUTHORS     : MURSHUDOV,VAGIN,DODSON                               
REMARK   3                                                                      
REMARK   3    REFINEMENT TARGET : MAXIMUM LIKELIHOOD                            
REMARK   3                                                                      
REMARK   3  DATA USED IN REFINEMENT.                                            
REMARK   3   RESOLUTION RANGE HIGH (ANGSTROMS) : 1.60                           
REMARK   3   RESOLUTION RANGE LOW  (ANGSTROMS) : 20.00                          
REMARK   3   DATA CUTOFF            (SIGMA(F)) : 0.000                          
REMARK   3   COMPLETENESS FOR RANGE        (%) : 98.4                           
REMARK   3   NUMBER OF REFLECTIONS             : 45483                          
REMARK   3                                                                      
REMARK   3  FIT TO DATA USED IN REFINEMENT.                                     
REMARK   3   CROSS-VALIDATION METHOD          : THROUGHOUT                      
REMARK   3   FREE R VALUE TEST SET SELECTION  : RANDOM                          
REMARK   3   R VALUE     (WORKING + TEST SET) : 0.190                           
REMARK   3   R VALUE            (WORKING SET) : 0.188                           
REMARK   3   FREE R VALUE                     : 0.213                           
REMARK   3   FREE R VALUE TEST SET SIZE   (%) : 5.000                           
REMARK   3   FREE R VALUE TEST SET COUNT      : 2406                            
REMARK   3                                                                      
REMARK   3  FIT IN THE HIGHEST RESOLUTION BIN.                                  
REMARK   3   TOTAL NUMBER OF BINS USED           : 20                           
REMARK   3   BIN RESOLUTION RANGE HIGH       (A) : 1.60                         
REMARK   3   BIN RESOLUTION RANGE LOW        (A) : 1.64                         
REMARK   3   REFLECTION IN BIN     (WORKING SET) : 2980                         
REMARK   3   BIN COMPLETENESS (WORKING+TEST) (%) : NULL                         
REMARK   3   BIN R VALUE           (WORKING SET) : 0.2450                       
REMARK   3   BIN FREE R VALUE SET COUNT          : 159                          
REMARK   3   BIN FREE R VALUE                    : 0.2760                       
REMARK   3                                                                      
REMARK   3  NUMBER OF NON-HYDROGEN ATOMS USED IN REFINEMENT.                    
REMARK   3   PROTEIN ATOMS            : 2359                                    
REMARK   3   NUCLEIC ACID ATOMS       : 0                                       
REMARK   3   HETEROGEN ATOMS          : 47                                      
REMARK   3   SOLVENT ATOMS            : 268                                     
REMARK   3                                                                      
REMARK   3  B VALUES.                                                           
REMARK   3   FROM WILSON PLOT           (A**2) : NULL                           
REMARK   3   MEAN B VALUE      (OVERALL, A**2) : 23.46                          
REMARK   3   OVERALL ANISOTROPIC B VALUE.                                       
REMARK   3    B11 (A**2) : 1.18000                                              
REMARK   3    B22 (A**2) : 1.18000                                              
REMARK   3    B33 (A**2) : -1.78000                                             
REMARK   3    B12 (A**2) : 0.59000                                              
REMARK   3    B13 (A**2) : 0.00000                                              
REMARK   3    B23 (A**2) : 0.00000                                              
REMARK   3                                                                      
REMARK   3  ESTIMATED OVERALL COORDINATE ERROR.                                 
REMARK   3   ESU BASED ON R VALUE                            (A): 0.086         
REMARK   3   ESU BASED ON FREE R VALUE                       (A): 0.085         
REMARK   3   ESU BASED ON MAXIMUM LIKELIHOOD                 (A): 0.059         
REMARK   3   ESU FOR B VALUES BASED ON MAXIMUM LIKELIHOOD (A**2): 1.717         
REMARK   3                                                                      
REMARK   3 CORRELATION COEFFICIENTS.                                            
REMARK   3   CORRELATION COEFFICIENT FO-FC      : 0.961                         
REMARK   3   CORRELATION COEFFICIENT FO-FC FREE : 0.955                         
REMARK   3                                                                      
REMARK   3  RMS DEVIATIONS FROM IDEAL VALUES        COUNT    RMS    WEIGHT      
REMARK   3   BOND LENGTHS REFINED ATOMS        (A):  2487 ; 0.007 ; 0.022       
REMARK   3   BOND LENGTHS OTHERS               (A):  NULL ;  NULL ;  NULL       
REMARK   3   BOND ANGLES REFINED ATOMS   (DEGREES):  3368 ; 1.085 ; 1.980       
REMARK   3   BOND ANGLES OTHERS          (DEGREES):  NULL ;  NULL ;  NULL       
REMARK   3   TORSION ANGLES, PERIOD 1    (DEGREES):   295 ; 5.050 ; 5.000       
REMARK   3   TORSION ANGLES, PERIOD 2    (DEGREES):  NULL ;  NULL ;  NULL       
REMARK   3   TORSION ANGLES, PERIOD 3    (DEGREES):  NULL ;  NULL ;  NULL       
REMARK   3   TORSION ANGLES, PERIOD 4    (DEGREES):  NULL ;  NULL ;  NULL       
REMARK   3   CHIRAL-CENTER RESTRAINTS       (A**3):   366 ; 0.075 ; 0.200       
REMARK   3   GENERAL PLANES REFINED ATOMS      (A):  1853 ; 0.004 ; 0.020       
REMARK   3   GENERAL PLANES OTHERS             (A):  NULL ;  NULL ;  NULL       
REMARK   3   NON-BONDED CONTACTS REFINED ATOMS (A):  1328 ; 0.193 ; 0.200       
REMARK   3   NON-BONDED CONTACTS OTHERS        (A):  NULL ;  NULL ;  NULL       
REMARK   3   NON-BONDED TORSION REFINED ATOMS  (A):  NULL ;  NULL ;  NULL       
REMARK   3   NON-BONDED TORSION OTHERS         (A):  NULL ;  NULL ;  NULL       
REMARK   3   H-BOND (X...Y) REFINED ATOMS      (A):   252 ; 0.118 ; 0.200       
REMARK   3   H-BOND (X...Y) OTHERS             (A):  NULL ;  NULL ;  NULL       
REMARK   3   POTENTIAL METAL-ION REFINED ATOMS (A):  NULL ;  NULL ;  NULL       
REMARK   3   POTENTIAL METAL-ION OTHERS        (A):  NULL ;  NULL ;  NULL       
REMARK   3   SYMMETRY VDW REFINED ATOMS        (A):    68 ; 0.165 ; 0.200       
REMARK   3   SYMMETRY VDW OTHERS               (A):  NULL ;  NULL ;  NULL       
REMARK   3   SYMMETRY H-BOND REFINED ATOMS     (A):    21 ; 0.153 ; 0.200       
REMARK   3   SYMMETRY H-BOND OTHERS            (A):  NULL ;  NULL ;  NULL       
REMARK   3   SYMMETRY METAL-ION REFINED ATOMS  (A):  NULL ;  NULL ;  NULL       
REMARK   3   SYMMETRY METAL-ION OTHERS         (A):  NULL ;  NULL ;  NULL       
REMARK   3                                                                      
REMARK   3  ISOTROPIC THERMAL FACTOR RESTRAINTS.     COUNT   RMS    WEIGHT      
REMARK   3   MAIN-CHAIN BOND REFINED ATOMS  (A**2):  1485 ; 1.481 ; 2.000       
REMARK   3   MAIN-CHAIN BOND OTHER ATOMS    (A**2):  NULL ;  NULL ;  NULL       
REMARK   3   MAIN-CHAIN ANGLE REFINED ATOMS (A**2):  2402 ; 2.471 ; 3.000       
REMARK   3   MAIN-CHAIN ANGLE OTHER ATOMS   (A**2):  NULL ;  NULL ;  NULL       
REMARK   3   SIDE-CHAIN BOND REFINED ATOMS  (A**2):  1002 ; 1.866 ; 2.000       
REMARK   3   SIDE-CHAIN BOND OTHER ATOMS    (A**2):  NULL ;  NULL ;  NULL       
REMARK   3   SIDE-CHAIN ANGLE REFINED ATOMS (A**2):   966 ; 2.825 ; 3.000       
REMARK   3   SIDE-CHAIN ANGLE OTHER ATOMS   (A**2):  NULL ;  NULL ;  NULL       
REMARK   3   LONG RANGE B REFINED ATOMS     (A**2):  NULL ;  NULL ;  NULL       
REMARK   3   LONG RANGE B OTHER ATOMS       (A**2):  NULL ;  NULL ;  NULL       
REMARK   3                                                                      
REMARK   3 ANISOTROPIC THERMAL FACTOR RESTRAINTS.    COUNT   RMS   WEIGHT       
REMARK   3   RIGID-BOND RESTRAINTS          (A**2):  NULL ;  NULL ;  NULL       
REMARK   3   SPHERICITY; FREE ATOMS         (A**2):  NULL ;  NULL ;  NULL       
REMARK   3   SPHERICITY; BONDED ATOMS       (A**2):  NULL ;  NULL ;  NULL       
REMARK   3                                                                      
REMARK   3  NCS RESTRAINTS STATISTICS                                           
REMARK   3   NUMBER OF DIFFERENT NCS GROUPS : NULL                              
REMARK   3                                                                      
REMARK   3  TLS DETAILS                                                         
REMARK   3   NUMBER OF TLS GROUPS  : NULL                                       
REMARK   3                                                                      
REMARK   3  BULK SOLVENT MODELLING.                                             
REMARK   3   METHOD USED : BABINET MODEL WITH MASK                              
REMARK   3   PARAMETERS FOR MASK CALCULATION                                    
REMARK   3   VDW PROBE RADIUS   : 1.40                                          
REMARK   3   ION PROBE RADIUS   : 0.80                                          
REMARK   3   SHRINKAGE RADIUS   : 0.80                                          
REMARK   3                                                                      
REMARK   3  OTHER REFINEMENT REMARKS: NULL                                      
REMARK   4                                                                      
REMARK   4 1T46 COMPLIES WITH FORMAT V. 3.30, 13-JUL-11                         
REMARK 100                                                                      
REMARK 100 THIS ENTRY HAS BEEN PROCESSED BY RCSB ON 30-APR-04.                  
REMARK 100 THE DEPOSITION ID IS D_1000022289.                                   
REMARK 200                                                                      
REMARK 200 EXPERIMENTAL DETAILS                                                 
REMARK 200  EXPERIMENT TYPE                : X-RAY DIFFRACTION                  
REMARK 200  DATE OF DATA COLLECTION        : 16-NOV-03                          
REMARK 200  TEMPERATURE           (KELVIN) : 100.0                              
REMARK 200  PH                             : 8.50                               
REMARK 200  NUMBER OF CRYSTALS USED        : 1                                  
REMARK 200                                                                      
REMARK 200  SYNCHROTRON              (Y/N) : Y                                  
REMARK 200  RADIATION SOURCE               : ALS                                
REMARK 200  BEAMLINE                       : 5.0.3                              
REMARK 200  X-RAY GENERATOR MODEL          : NULL                               
REMARK 200  MONOCHROMATIC OR LAUE    (M/L) : M                                  
REMARK 200  WAVELENGTH OR RANGE        (A) : 1.00                               
REMARK 200  MONOCHROMATOR                  : NULL                               
REMARK 200  OPTICS                         : MIRRORS                            
REMARK 200                                                                      
REMARK 200  DETECTOR TYPE                  : CCD                                
REMARK 200  DETECTOR MANUFACTURER          : ADSC QUANTUM 4                     
REMARK 200  INTENSITY-INTEGRATION SOFTWARE : HKL-2000                           
REMARK 200  DATA SCALING SOFTWARE          : SCALEPACK                          
REMARK 200                                                                      
REMARK 200  NUMBER OF UNIQUE REFLECTIONS   : 48006                              
REMARK 200  RESOLUTION RANGE HIGH      (A) : 1.600                              
REMARK 200  RESOLUTION RANGE LOW       (A) : 30.000                             
REMARK 200  REJECTION CRITERIA  (SIGMA(I)) : 2.000                              
REMARK 200                                                                      
REMARK 200 OVERALL.                                                             
REMARK 200  COMPLETENESS FOR RANGE     (%) : 98.4                               
REMARK 200  DATA REDUNDANCY                : 4.600                              
REMARK 200  R MERGE                    (I) : 0.02800                            
REMARK 200  R SYM                      (I) : NULL                               
REMARK 200  <I/SIGMA(I)> FOR THE DATA SET  : 19.3000                            
REMARK 200                                                                      
REMARK 200 IN THE HIGHEST RESOLUTION SHELL.                                     
REMARK 200  HIGHEST RESOLUTION SHELL, RANGE HIGH (A) : 1.60                     
REMARK 200  HIGHEST RESOLUTION SHELL, RANGE LOW  (A) : 1.66                     
REMARK 200  COMPLETENESS FOR SHELL     (%) : 90.0                               
REMARK 200  DATA REDUNDANCY IN SHELL       : NULL                               
REMARK 200  R MERGE FOR SHELL          (I) : 0.36700                            
REMARK 200  R SYM FOR SHELL            (I) : NULL                               
REMARK 200  <I/SIGMA(I)> FOR SHELL         : 2.600                              
REMARK 200                                                                      
REMARK 200 DIFFRACTION PROTOCOL: SINGLE WAVELENGTH                              
REMARK 200 METHOD USED TO DETERMINE THE STRUCTURE: MOLECULAR REPLACEMENT        
REMARK 200 SOFTWARE USED: AMORE                                                 
REMARK 200 STARTING MODEL: NULL                                                 
REMARK 200                                                                      
REMARK 200 REMARK: NULL                                                         
REMARK 280                                                                      
REMARK 280 CRYSTAL                                                              
REMARK 280 SOLVENT CONTENT, VS   (%): 50.00                                     
REMARK 280 MATTHEWS COEFFICIENT, VM (ANGSTROMS**3/DA): 2.40                     
REMARK 280                                                                      
REMARK 280 CRYSTALLIZATION CONDITIONS: PHOSPHATE, PH 8.50, VAPOR DIFFUSION,     
REMARK 280  SITTING DROP, TEMPERATURE 275K                                      
REMARK 290                                                                      
REMARK 290 CRYSTALLOGRAPHIC SYMMETRY                                            
REMARK 290 SYMMETRY OPERATORS FOR SPACE GROUP: P 32 2 1                         
REMARK 290                                                                      
REMARK 290      SYMOP   SYMMETRY                                                
REMARK 290     NNNMMM   OPERATOR                                                
REMARK 290       1555   X,Y,Z                                                   
REMARK 290       2555   -Y,X-Y,Z+2/3                                            
REMARK 290       3555   -X+Y,-X,Z+1/3                                           
REMARK 290       4555   Y,X,-Z                                                  
REMARK 290       5555   X-Y,-Y,-Z+1/3                                           
REMARK 290       6555   -X,-X+Y,-Z+2/3                                          
REMARK 290                                                                      
REMARK 290     WHERE NNN -> OPERATOR NUMBER                                     
REMARK 290           MMM -> TRANSLATION VECTOR                                  
REMARK 290                                                                      
REMARK 290 CRYSTALLOGRAPHIC SYMMETRY TRANSFORMATIONS                            
REMARK 290 THE FOLLOWING TRANSFORMATIONS OPERATE ON THE ATOM/HETATM             
REMARK 290 RECORDS IN THIS ENTRY TO PRODUCE CRYSTALLOGRAPHICALLY                
REMARK 290 RELATED MOLECULES.                                                   
REMARK 290   SMTRY1   1  1.000000  0.000000  0.000000        0.00000            
REMARK 290   SMTRY2   1  0.000000  1.000000  0.000000        0.00000            
REMARK 290   SMTRY3   1  0.000000  0.000000  1.000000        0.00000            
REMARK 290   SMTRY1   2 -0.500000 -0.866025  0.000000        0.00000            
REMARK 290   SMTRY2   2  0.866025 -0.500000  0.000000        0.00000            
REMARK 290   SMTRY3   2  0.000000  0.000000  1.000000       85.25333            
REMARK 290   SMTRY1   3 -0.500000  0.866025  0.000000        0.00000            
REMARK 290   SMTRY2   3 -0.866025 -0.500000  0.000000        0.00000            
REMARK 290   SMTRY3   3  0.000000  0.000000  1.000000       42.62667            
REMARK 290   SMTRY1   4 -0.500000  0.866025  0.000000        0.00000            
REMARK 290   SMTRY2   4  0.866025  0.500000  0.000000        0.00000            
REMARK 290   SMTRY3   4  0.000000  0.000000 -1.000000        0.00000            
REMARK 290   SMTRY1   5  1.000000  0.000000  0.000000        0.00000            
REMARK 290   SMTRY2   5  0.000000 -1.000000  0.000000        0.00000            
REMARK 290   SMTRY3   5  0.000000  0.000000 -1.000000       42.62667            
REMARK 290   SMTRY1   6 -0.500000 -0.866025  0.000000        0.00000            
REMARK 290   SMTRY2   6 -0.866025  0.500000  0.000000        0.00000            
REMARK 290   SMTRY3   6  0.000000  0.000000 -1.000000       85.25333            
REMARK 290                                                                      
REMARK 290 REMARK: NULL                                                         
REMARK 300                                                                      
REMARK 300 BIOMOLECULE: 1                                                       
REMARK 300 SEE REMARK 350 FOR THE AUTHOR PROVIDED AND/OR PROGRAM                
REMARK 300 GENERATED ASSEMBLY INFORMATION FOR THE STRUCTURE IN                  
REMARK 300 THIS ENTRY. THE REMARK MAY ALSO PROVIDE INFORMATION ON               
REMARK 300 BURIED SURFACE AREA.                                                 
REMARK 350                                                                      
REMARK 350 COORDINATES FOR A COMPLETE MULTIMER REPRESENTING THE KNOWN           
REMARK 350 BIOLOGICALLY SIGNIFICANT OLIGOMERIZATION STATE OF THE                
REMARK 350 MOLECULE CAN BE GENERATED BY APPLYING BIOMT TRANSFORMATIONS          
REMARK 350 GIVEN BELOW.  BOTH NON-CRYSTALLOGRAPHIC AND                          
REMARK 350 CRYSTALLOGRAPHIC OPERATIONS ARE GIVEN.                               
REMARK 350                                                                      
REMARK 350 BIOMOLECULE: 1                                                       
REMARK 350 AUTHOR DETERMINED BIOLOGICAL UNIT: MONOMERIC                         
REMARK 350 APPLY THE FOLLOWING TO CHAINS: A                                     
REMARK 350   BIOMT1   1  1.000000  0.000000  0.000000        0.00000            
REMARK 350   BIOMT2   1  0.000000  1.000000  0.000000        0.00000            
REMARK 350   BIOMT3   1  0.000000  0.000000  1.000000        0.00000            
REMARK 465                                                                      
REMARK 465 MISSING RESIDUES                                                     
REMARK 465 THE FOLLOWING RESIDUES WERE NOT LOCATED IN THE                       
REMARK 465 EXPERIMENT. (M=MODEL NUMBER; RES=RESIDUE NAME; C=CHAIN               
REMARK 465 IDENTIFIER; SSSEQ=SEQUENCE NUMBER; I=INSERTION CODE.)                
REMARK 465                                                                      
REMARK 465   M RES C SSSEQI                                                     
REMARK 465     ILE A   690                                                      
REMARK 465     CYS A   691                                                      
REMARK 465     SER A   692                                                      
REMARK 465     LYS A   693                                                      
REMARK 465     THR A   694                                                      
REMARK 465     SER A   753                                                      
REMARK 465     PRO A   754                                                      
REMARK 465     ALA A   755                                                      
REMARK 465     ILE A   756                                                      
REMARK 465     MET A   757                                                      
REMARK 465     GLU A   758                                                      
REMARK 465     ASP A   759                                                      
REMARK 465     ASP A   760                                                      
REMARK 465     GLU A   761                                                      
REMARK 465     HIS A   934                                                      
REMARK 465     ILE A   935                                                      
REMARK 500                                                                      
REMARK 500 GEOMETRY AND STEREOCHEMISTRY                                         
REMARK 500 SUBTOPIC: COVALENT BOND ANGLES                                       
REMARK 500                                                                      
REMARK 500 THE STEREOCHEMICAL PARAMETERS OF THE FOLLOWING RESIDUES              
REMARK 500 HAVE VALUES WHICH DEVIATE FROM EXPECTED VALUES BY MORE               
REMARK 500 THAN 6*RMSD (M=MODEL NUMBER; RES=RESIDUE NAME; C=CHAIN               
REMARK 500 IDENTIFIER; SSEQ=SEQUENCE NUMBER; I=INSERTION CODE).                 
REMARK 500                                                                      
REMARK 500 STANDARD TABLE:                                                      
REMARK 500 FORMAT: (10X,I3,1X,A3,1X,A1,I4,A1,3(1X,A4,2X),12X,F5.1)              
REMARK 500                                                                      
REMARK 500 EXPECTED VALUES PROTEIN: ENGH AND HUBER, 1999                        
REMARK 500 EXPECTED VALUES NUCLEIC ACID: CLOWNEY ET AL 1996                     
REMARK 500                                                                      
REMARK 500  M RES CSSEQI ATM1   ATM2   ATM3                                     
REMARK 500    ASP A 876   CB  -  CG  -  OD2 ANGL. DEV. =   5.5 DEGREES          
REMARK 500                                                                      
REMARK 500 REMARK: NULL                                                         
REMARK 500                                                                      
REMARK 500 GEOMETRY AND STEREOCHEMISTRY                                         
REMARK 500 SUBTOPIC: TORSION ANGLES                                             
REMARK 500                                                                      
REMARK 500 TORSION ANGLES OUTSIDE THE EXPECTED RAMACHANDRAN REGIONS:            
REMARK 500 (M=MODEL NUMBER; RES=RESIDUE NAME; C=CHAIN IDENTIFIER;               
REMARK 500 SSEQ=SEQUENCE NUMBER; I=INSERTION CODE).                             
REMARK 500                                                                      
REMARK 500 STANDARD TABLE:                                                      
REMARK 500 FORMAT:(10X,I3,1X,A3,1X,A1,I4,A1,4X,F7.2,3X,F7.2)                    
REMARK 500                                                                      
REMARK 500 EXPECTED VALUES: GJ KLEYWEGT AND TA JONES (1996). PHI/PSI-           
REMARK 500 CHOLOGY: RAMACHANDRAN REVISITED. STRUCTURE 4, 1395 - 1400            
REMARK 500                                                                      
REMARK 500  M RES CSSEQI        PSI       PHI                                   
REMARK 500    ARG A 791      -17.12     82.13                                   
REMARK 500    ASP A 792       45.98   -142.54                                   
REMARK 500    ASN A 828       45.56   -106.12                                   
REMARK 500                                                                      
REMARK 500 REMARK: NULL                                                         
REMARK 800                                                                      
REMARK 800 SITE                                                                 
REMARK 800 SITE_IDENTIFIER: AC1                                                 
REMARK 800 EVIDENCE_CODE: SOFTWARE                                              
REMARK 800 SITE_DESCRIPTION: BINDING SITE FOR RESIDUE PO4 A 4                   
REMARK 800                                                                      
REMARK 800 SITE_IDENTIFIER: AC2                                                 
REMARK 800 EVIDENCE_CODE: SOFTWARE                                              
REMARK 800 SITE_DESCRIPTION: BINDING SITE FOR RESIDUE PO4 A 5                   
REMARK 800                                                                      
REMARK 800 SITE_IDENTIFIER: AC3                                                 
REMARK 800 EVIDENCE_CODE: SOFTWARE                                              
REMARK 800 SITE_DESCRIPTION: BINDING SITE FOR RESIDUE STI A 3                   
REMARK 900                                                                      
REMARK 900 RELATED ENTRIES                                                      
REMARK 900 RELATED ID: 1PKG   RELATED DB: PDB                                   
REMARK 900 ACTIVE C-KIT                                                         
REMARK 900 RELATED ID: 1T45   RELATED DB: PDB                                   
REMARK 900 AUTOINHIBITED C-KIT                                                  
REMARK 999                                                                      
REMARK 999 SEQUENCE                                                             
REMARK 999 THIS IS A RECEPTOR PROTEIN TYROSINE KINASE                           
REMARK 999 WITH A "SPLIT" KINASE DOMAIN. THUS THE TWO                           
REMARK 999 CONSERVED KINASE DOMAINS ARE INTERRUPTED BY                          
REMARK 999 A LARGE NON-CONSERVED INSERTION CALLED THE                           
REMARK 999 KINASE INSERTION DOMAIN (KID).  IN THE                               
REMARK 999 CONSTRUCT THE KID RESIDUES 694-753 WERE                              
REMARK 999 DELETED AND REPLACED WITH TWO VECTOR                                 
REMARK 999 RESIDUES (THR-SER).                                                  
DBREF  1T46 A  565   693  UNP    P10721   KIT_HUMAN      565    693             
DBREF  1T46 A  754   935  GB     4557695  NP_000213      754    935             
SEQADV 1T46 THR A  694  UNP  P10721              SEE REMARK 999                 
SEQADV 1T46 SER A  753  UNP  P10721              SEE REMARK 999                 
SEQRES   1 A  313  GLY ASN ASN TYR VAL TYR ILE ASP PRO THR GLN LEU PRO          
SEQRES   2 A  313  TYR ASP HIS LYS TRP GLU PHE PRO ARG ASN ARG LEU SER          
SEQRES   3 A  313  PHE GLY LYS THR LEU GLY ALA GLY ALA PHE GLY LYS VAL          
SEQRES   4 A  313  VAL GLU ALA THR ALA TYR GLY LEU ILE LYS SER ASP ALA          
SEQRES   5 A  313  ALA MET THR VAL ALA VAL LYS MET LEU LYS PRO SER ALA          
SEQRES   6 A  313  HIS LEU THR GLU ARG GLU ALA LEU MET SER GLU LEU LYS          
SEQRES   7 A  313  VAL LEU SER TYR LEU GLY ASN HIS MET ASN ILE VAL ASN          
SEQRES   8 A  313  LEU LEU GLY ALA CYS THR ILE GLY GLY PRO THR LEU VAL          
SEQRES   9 A  313  ILE THR GLU TYR CYS CYS TYR GLY ASP LEU LEU ASN PHE          
SEQRES  10 A  313  LEU ARG ARG LYS ARG ASP SER PHE ILE CYS SER LYS THR          
SEQRES  11 A  313  SER PRO ALA ILE MET GLU ASP ASP GLU LEU ALA LEU ASP          
SEQRES  12 A  313  LEU GLU ASP LEU LEU SER PHE SER TYR GLN VAL ALA LYS          
SEQRES  13 A  313  GLY MET ALA PHE LEU ALA SER LYS ASN CYS ILE HIS ARG          
SEQRES  14 A  313  ASP LEU ALA ALA ARG ASN ILE LEU LEU THR HIS GLY ARG          
SEQRES  15 A  313  ILE THR LYS ILE CYS ASP PHE GLY LEU ALA ARG ASP ILE          
SEQRES  16 A  313  LYS ASN ASP SER ASN TYR VAL VAL LYS GLY ASN ALA ARG          
SEQRES  17 A  313  LEU PRO VAL LYS TRP MET ALA PRO GLU SER ILE PHE ASN          
SEQRES  18 A  313  CYS VAL TYR THR PHE GLU SER ASP VAL TRP SER TYR GLY          
SEQRES  19 A  313  ILE PHE LEU TRP GLU LEU PHE SER LEU GLY SER SER PRO          
SEQRES  20 A  313  TYR PRO GLY MET PRO VAL ASP SER LYS PHE TYR LYS MET          
SEQRES  21 A  313  ILE LYS GLU GLY PHE ARG MET LEU SER PRO GLU HIS ALA          
SEQRES  22 A  313  PRO ALA GLU MET TYR ASP ILE MET LYS THR CYS TRP ASP          
SEQRES  23 A  313  ALA ASP PRO LEU LYS ARG PRO THR PHE LYS GLN ILE VAL          
SEQRES  24 A  313  GLN LEU ILE GLU LYS GLN ILE SER GLU SER THR ASN HIS          
SEQRES  25 A  313  ILE                                                          
HET    PO4  A   4       5                                                       
HET    PO4  A   5       5                                                       
HET    STI  A   3      37                                                       
HETNAM     PO4 PHOSPHATE ION                                                    
HETNAM     STI 4-(4-METHYL-PIPERAZIN-1-YLMETHYL)-N-[4-METHYL-3-(4-              
HETNAM   2 STI  PYRIDIN-3-YL-PYRIMIDIN-2-YLAMINO)-PHENYL]-BENZAMIDE             
HETSYN     STI STI-571;IMATINIB                                                 
FORMUL   2  PO4    2(O4 P 3-)                                                   
FORMUL   4  STI    C29 H31 N7 O                                                 
FORMUL   5  HOH   *268(H2 O)                                                    
HELIX    1   1 ASP A  579  GLU A  583  5                                   5    
HELIX    2   2 PRO A  585  ASN A  587  5                                   3    
HELIX    3   3 HIS A  630  GLY A  648  1                                  19    
HELIX    4   4 LEU A  678  LYS A  685  1                                   8    
HELIX    5   5 ASP A  765  LYS A  786  1                                  22    
HELIX    6   6 ALA A  794  ARG A  796  5                                   3    
HELIX    7   7 PHE A  811  ARG A  815  5                                   5    
HELIX    8   8 PRO A  832  MET A  836  5                                   5    
HELIX    9   9 ALA A  837  CYS A  844  1                                   8    
HELIX   10  10 THR A  847  SER A  864  1                                  18    
HELIX   11  11 ASP A  876  GLY A  886  1                                  11    
HELIX   12  12 PRO A  896  TRP A  907  1                                  12    
HELIX   13  13 ASP A  910  ARG A  914  5                                   5    
HELIX   14  14 THR A  916  SER A  931  1                                  16    
SHEET    1   A 5 LEU A 589  ALA A 597  0                                        
SHEET    2   A 5 GLY A 601  TYR A 609 -1  O  GLU A 605   N  GLY A 592           
SHEET    3   A 5 ALA A 617  LEU A 625 -1  O  MET A 618   N  ALA A 608           
SHEET    4   A 5 LEU A 667  GLU A 671 -1  O  VAL A 668   N  LYS A 623           
SHEET    5   A 5 LEU A 656  CYS A 660 -1  N  LEU A 657   O  ILE A 669           
SHEET    1   B 3 GLY A 676  ASP A 677  0                                        
SHEET    2   B 3 ILE A 798  THR A 801 -1  O  LEU A 800   N  GLY A 676           
SHEET    3   B 3 ILE A 805  ILE A 808 -1  O  LYS A 807   N  LEU A 799           
SHEET    1   C 2 VAL A 824  VAL A 825  0                                        
SHEET    2   C 2 ARG A 830  LEU A 831 -1  O  LEU A 831   N  VAL A 824           
SITE     1 AC1  6 LYS A 642  TYR A 675  HIS A 802  GLY A 803                    
SITE     2 AC1  6 LYS A 913  HOH A1189                                          
SITE     1 AC2  7 THR A 619  TYR A 672  CYS A 674  HIS A 802                    
SITE     2 AC2  7 HOH A 997  HOH A1011  HOH A1188                               
SITE     1 AC3 17 ALA A 621  LYS A 623  GLU A 640  LEU A 644                    
SITE     2 AC3 17 VAL A 654  VAL A 668  THR A 670  TYR A 672                    
SITE     3 AC3 17 CYS A 673  CYS A 788  ILE A 789  HIS A 790                    
SITE     4 AC3 17 LEU A 799  CYS A 809  ASP A 810  PHE A 811                    
SITE     5 AC3 17 HOH A1105                                                     
CRYST1   70.089   70.089  127.880  90.00  90.00 120.00 P 32 2 1      6          
ORIGX1      1.000000  0.000000  0.000000        0.00000                         
ORIGX2      0.000000  1.000000  0.000000        0.00000                         
ORIGX3      0.000000  0.000000  1.000000        0.00000                         
SCALE1      0.014268  0.008237  0.000000        0.00000                         
SCALE2      0.000000  0.016475  0.000000        0.00000                         
SCALE3      0.000000  0.000000  0.007820        0.00000                         
ATOM      1  N   GLY A 565      22.652  20.382  20.682  1.00 26.37           N  
ATOM      2  CA  GLY A 565      23.584  21.304  19.964  1.00 26.85           C  
ATOM      3  C   GLY A 565      22.927  22.199  18.919  1.00 27.20           C  
ATOM      4  O   GLY A 565      23.603  22.680  18.003  1.00 28.35           O  
ATOM      5  N   ASN A 566      21.622  22.442  19.061  1.00 27.12           N  
ATOM      6  CA  ASN A 566      20.879  23.279  18.110  1.00 26.05           C  
ATOM      7  C   ASN A 566      20.989  24.760  18.463  1.00 25.76           C  
ATOM      8  O   ASN A 566      20.347  25.229  19.410  1.00 22.61           O  
ATOM      9  CB  ASN A 566      19.407  22.850  18.040  1.00 25.67           C  
ATOM     10  CG  ASN A 566      18.642  23.529  16.903  1.00 27.29           C  
ATOM     11  OD1 ASN A 566      18.965  24.646  16.495  1.00 27.65           O  
ATOM     12  ND2 ASN A 566      17.628  22.847  16.386  1.00 24.51           N  
ATOM     13  N   ASN A 567      21.793  25.489  17.687  1.00 26.19           N  
ATOM     14  CA  ASN A 567      22.034  26.911  17.930  1.00 27.29           C  
ATOM     15  C   ASN A 567      20.861  27.804  17.528  1.00 27.41           C  
ATOM     16  O   ASN A 567      20.964  29.030  17.618  1.00 30.37           O  
ATOM     17  CB  ASN A 567      23.298  27.392  17.205  1.00 28.05           C  
ATOM     18  CG  ASN A 567      24.574  27.144  17.998  1.00 27.21           C  
ATOM     19  OD1 ASN A 567      24.665  27.441  19.201  1.00 26.48           O  
ATOM     20  ND2 ASN A 567      25.575  26.606  17.318  1.00 27.15           N  
ATOM     21  N   TYR A 568      19.757  27.199  17.090  1.00 25.08           N  
ATOM     22  CA  TYR A 568      18.576  27.965  16.665  1.00 23.29           C  
ATOM     23  C   TYR A 568      17.476  28.018  17.713  1.00 21.70           C  
ATOM     24  O   TYR A 568      16.536  28.801  17.579  1.00 18.78           O  
ATOM     25  CB  TYR A 568      18.008  27.434  15.346  1.00 27.12           C  
ATOM     26  CG  TYR A 568      18.933  27.637  14.171  1.00 31.72           C  
ATOM     27  CD1 TYR A 568      18.944  28.843  13.467  1.00 33.96           C  
ATOM     28  CD2 TYR A 568      19.812  26.629  13.772  1.00 33.70           C  
ATOM     29  CE1 TYR A 568      19.807  29.035  12.387  1.00 35.98           C  
ATOM     30  CE2 TYR A 568      20.675  26.810  12.694  1.00 35.61           C  
ATOM     31  CZ  TYR A 568      20.667  28.014  12.008  1.00 36.91           C  
ATOM     32  OH  TYR A 568      21.521  28.196  10.941  1.00 39.08           O  
ATOM     33  N   VAL A 569      17.591  27.182  18.744  1.00 18.34           N  
ATOM     34  CA  VAL A 569      16.657  27.213  19.868  1.00 18.32           C  
ATOM     35  C   VAL A 569      17.399  27.297  21.187  1.00 19.24           C  
ATOM     36  O   VAL A 569      18.591  26.990  21.265  1.00 18.80           O  
ATOM     37  CB  VAL A 569      15.684  25.997  19.895  1.00 19.00           C  
ATOM     38  CG1 VAL A 569      14.707  26.058  18.730  1.00 19.16           C  
ATOM     39  CG2 VAL A 569      16.447  24.673  19.909  1.00 19.16           C  
ATOM     40  N   TYR A 570      16.691  27.730  22.221  1.00 18.56           N  
ATOM     41  CA  TYR A 570      17.252  27.752  23.559  1.00 19.67           C  
ATOM     42  C   TYR A 570      16.165  27.447  24.565  1.00 23.59           C  
ATOM     43  O   TYR A 570      14.978  27.579  24.265  1.00 19.49           O  
ATOM     44  CB  TYR A 570      17.901  29.109  23.847  1.00 20.15           C  
ATOM     45  CG  TYR A 570      16.936  30.207  24.218  1.00 20.38           C  
ATOM     46  CD1 TYR A 570      15.996  30.681  23.301  1.00 20.84           C  
ATOM     47  CD2 TYR A 570      16.958  30.773  25.490  1.00 21.57           C  
ATOM     48  CE1 TYR A 570      15.105  31.682  23.645  1.00 20.47           C  
ATOM     49  CE2 TYR A 570      16.074  31.784  25.840  1.00 22.03           C  
ATOM     50  CZ  TYR A 570      15.154  32.235  24.907  1.00 22.37           C  
ATOM     51  OH  TYR A 570      14.277  33.235  25.249  1.00 24.11           O  
ATOM     52  N   ILE A 571      16.571  27.036  25.761  1.00 22.94           N  
ATOM     53  CA  ILE A 571      15.608  26.820  26.826  1.00 25.55           C  
ATOM     54  C   ILE A 571      15.402  28.122  27.588  1.00 25.17           C  
ATOM     55  O   ILE A 571      16.337  28.690  28.158  1.00 24.60           O  
ATOM     56  CB  ILE A 571      16.002  25.617  27.744  1.00 28.15           C  
ATOM     57  CG1 ILE A 571      14.903  25.344  28.777  1.00 30.16           C  
ATOM     58  CG2 ILE A 571      17.348  25.839  28.431  1.00 29.91           C  
ATOM     59  CD1 ILE A 571      14.019  24.166  28.422  1.00 32.44           C  
ATOM     60  N   ASP A 572      14.172  28.620  27.533  1.00 23.30           N  
ATOM     61  CA  ASP A 572      13.795  29.806  28.268  1.00 23.85           C  
ATOM     62  C   ASP A 572      13.338  29.324  29.635  1.00 24.68           C  
ATOM     63  O   ASP A 572      12.281  28.710  29.752  1.00 22.38           O  
ATOM     64  CB  ASP A 572      12.667  30.534  27.532  1.00 23.05           C  
ATOM     65  CG  ASP A 572      12.181  31.779  28.260  1.00 24.72           C  
ATOM     66  OD1 ASP A 572      12.574  32.022  29.424  1.00 24.66           O  
ATOM     67  OD2 ASP A 572      11.387  32.583  27.723  1.00 25.90           O  
ATOM     68  N   PRO A 573      14.136  29.594  30.668  1.00 27.15           N  
ATOM     69  CA  PRO A 573      13.869  29.044  32.000  1.00 29.06           C  
ATOM     70  C   PRO A 573      12.608  29.611  32.657  1.00 30.20           C  
ATOM     71  O   PRO A 573      12.023  28.935  33.504  1.00 30.73           O  
ATOM     72  CB  PRO A 573      15.126  29.413  32.795  1.00 29.60           C  
ATOM     73  CG  PRO A 573      16.112  29.853  31.784  1.00 30.58           C  
ATOM     74  CD  PRO A 573      15.338  30.445  30.657  1.00 27.40           C  
ATOM     75  N   THR A 574      12.184  30.812  32.263  1.00 30.40           N  
ATOM     76  CA  THR A 574      10.924  31.373  32.759  1.00 32.34           C  
ATOM     77  C   THR A 574       9.725  30.566  32.254  1.00 33.80           C  
ATOM     78  O   THR A 574       8.621  30.684  32.788  1.00 35.90           O  
ATOM     79  CB  THR A 574      10.762  32.867  32.381  1.00 32.37           C  
ATOM     80  OG1 THR A 574      10.691  33.004  30.958  1.00 32.18           O  
ATOM     81  CG2 THR A 574      11.997  33.680  32.768  1.00 33.00           C  
ATOM     82  N   GLN A 575       9.954  29.748  31.227  1.00 34.19           N  
ATOM     83  CA  GLN A 575       8.933  28.843  30.706  1.00 36.61           C  
ATOM     84  C   GLN A 575       9.009  27.472  31.379  1.00 39.19           C  
ATOM     85  O   GLN A 575       8.034  26.717  31.366  1.00 39.81           O  
ATOM     86  CB  GLN A 575       9.044  28.701  29.184  1.00 35.54           C  
ATOM     87  CG  GLN A 575       9.120  30.020  28.416  1.00 35.63           C  
ATOM     88  CD  GLN A 575       7.931  30.923  28.674  1.00 35.58           C  
ATOM     89  OE1 GLN A 575       6.788  30.483  28.598  1.00 33.94           O  
ATOM     90  NE2 GLN A 575       8.197  32.184  28.986  1.00 36.77           N  
ATOM     91  N   LEU A 576      10.170  27.150  31.953  1.00 41.60           N  
ATOM     92  CA  LEU A 576      10.307  25.962  32.793  1.00 43.87           C  
ATOM     93  C   LEU A 576       9.439  26.135  34.042  1.00 45.07           C  
ATOM     94  O   LEU A 576       9.439  27.206  34.656  1.00 46.26           O  
ATOM     95  CB  LEU A 576      11.769  25.729  33.195  1.00 43.66           C  
ATOM     96  CG  LEU A 576      12.748  25.118  32.188  1.00 43.80           C  
ATOM     97  CD1 LEU A 576      14.192  25.377  32.613  1.00 43.52           C  
ATOM     98  CD2 LEU A 576      12.509  23.620  32.008  1.00 44.44           C  
ATOM     99  N   PRO A 577       8.673  25.105  34.400  1.00 46.91           N  
ATOM    100  CA  PRO A 577       7.890  25.133  35.642  1.00 46.45           C  
ATOM    101  C   PRO A 577       8.745  24.703  36.835  1.00 44.79           C  
ATOM    102  O   PRO A 577       9.616  23.838  36.679  1.00 45.87           O  
ATOM    103  CB  PRO A 577       6.771  24.111  35.382  1.00 47.17           C  
ATOM    104  CG  PRO A 577       7.052  23.522  34.003  1.00 47.78           C  
ATOM    105  CD  PRO A 577       8.477  23.848  33.656  1.00 47.51           C  
ATOM    106  N   TYR A 578       8.519  25.314  37.998  1.00 42.71           N  
ATOM    107  CA  TYR A 578       9.214  24.894  39.214  1.00 39.57           C  
ATOM    108  C   TYR A 578       8.499  23.697  39.834  1.00 39.78           C  
ATOM    109  O   TYR A 578       7.330  23.787  40.209  1.00 41.20           O  
ATOM    110  CB  TYR A 578       9.347  26.039  40.233  1.00 36.06           C  
ATOM    111  CG  TYR A 578       9.807  25.578  41.610  1.00 32.37           C  
ATOM    112  CD1 TYR A 578       9.044  25.837  42.747  1.00 30.20           C  
ATOM    113  CD2 TYR A 578      11.001  24.872  41.768  1.00 31.46           C  
ATOM    114  CE1 TYR A 578       9.461  25.407  44.012  1.00 28.35           C  
ATOM    115  CE2 TYR A 578      11.422  24.434  43.018  1.00 28.83           C  
ATOM    116  CZ  TYR A 578      10.651  24.704  44.136  1.00 27.80           C  
ATOM    117  OH  TYR A 578      11.079  24.273  45.370  1.00 23.38           O  
ATOM    118  N   ASP A 579       9.215  22.580  39.921  1.00 40.14           N  
ATOM    119  CA  ASP A 579       8.696  21.365  40.531  1.00 38.80           C  
ATOM    120  C   ASP A 579       8.707  21.495  42.053  1.00 37.21           C  
ATOM    121  O   ASP A 579       9.770  21.570  42.674  1.00 35.22           O  
ATOM    122  CB  ASP A 579       9.522  20.154  40.085  1.00 40.73           C  
ATOM    123  CG  ASP A 579       8.774  18.841  40.234  1.00 41.71           C  
ATOM    124  OD1 ASP A 579       7.761  18.793  40.966  1.00 43.17           O  
ATOM    125  OD2 ASP A 579       9.142  17.793  39.660  1.00 42.78           O  
ATOM    126  N   HIS A 580       7.515  21.513  42.644  1.00 35.19           N  
ATOM    127  CA  HIS A 580       7.355  21.668  44.090  1.00 34.20           C  
ATOM    128  C   HIS A 580       7.989  20.539  44.906  1.00 31.01           C  
ATOM    129  O   HIS A 580       8.191  20.685  46.113  1.00 29.26           O  
ATOM    130  CB  HIS A 580       5.871  21.819  44.450  1.00 36.57           C  
ATOM    131  CG  HIS A 580       5.345  23.213  44.285  1.00 39.62           C  
ATOM    132  ND1 HIS A 580       5.664  24.010  43.206  1.00 40.72           N  
ATOM    133  CD2 HIS A 580       4.518  23.951  45.064  1.00 40.78           C  
ATOM    134  CE1 HIS A 580       5.060  25.178  43.329  1.00 41.68           C  
ATOM    135  NE2 HIS A 580       4.359  25.169  44.448  1.00 41.69           N  
ATOM    136  N   LYS A 581       8.310  19.426  44.245  1.00 29.20           N  
ATOM    137  CA  LYS A 581       8.981  18.299  44.898  1.00 27.85           C  
ATOM    138  C   LYS A 581      10.333  18.690  45.506  1.00 23.78           C  
ATOM    139  O   LYS A 581      10.807  18.044  46.435  1.00 24.31           O  
ATOM    140  CB  LYS A 581       9.131  17.107  43.939  1.00 30.91           C  
ATOM    141  CG  LYS A 581      10.275  17.217  42.924  1.00 34.38           C  
ATOM    142  CD  LYS A 581      11.019  15.891  42.777  1.00 36.68           C  
ATOM    143  CE  LYS A 581      12.298  16.059  41.970  1.00 37.93           C  
ATOM    144  NZ  LYS A 581      12.104  15.714  40.532  1.00 38.81           N  
ATOM    145  N   TRP A 582      10.931  19.763  44.991  1.00 21.55           N  
ATOM    146  CA  TRP A 582      12.218  20.237  45.488  1.00 18.76           C  
ATOM    147  C   TRP A 582      12.119  20.964  46.820  1.00 17.31           C  
ATOM    148  O   TRP A 582      13.118  21.103  47.528  1.00 16.11           O  
ATOM    149  CB  TRP A 582      12.877  21.167  44.466  1.00 19.12           C  
ATOM    150  CG  TRP A 582      13.365  20.454  43.257  1.00 20.21           C  
ATOM    151  CD1 TRP A 582      12.951  20.645  41.971  1.00 22.51           C  
ATOM    152  CD2 TRP A 582      14.354  19.423  43.212  1.00 19.76           C  
ATOM    153  NE1 TRP A 582      13.624  19.795  41.126  1.00 21.37           N  
ATOM    154  CE2 TRP A 582      14.492  19.032  41.860  1.00 20.76           C  
ATOM    155  CE3 TRP A 582      15.148  18.786  44.177  1.00 20.70           C  
ATOM    156  CZ2 TRP A 582      15.387  18.039  41.451  1.00 20.29           C  
ATOM    157  CZ3 TRP A 582      16.038  17.789  43.768  1.00 20.76           C  
ATOM    158  CH2 TRP A 582      16.147  17.429  42.415  1.00 20.92           C  
ATOM    159  N   GLU A 583      10.926  21.447  47.154  1.00 17.41           N  
ATOM    160  CA  GLU A 583      10.768  22.291  48.330  1.00 16.79           C  
ATOM    161  C   GLU A 583      11.191  21.559  49.591  1.00 16.78           C  
ATOM    162  O   GLU A 583      10.790  20.415  49.824  1.00 18.71           O  
ATOM    163  CB  GLU A 583       9.333  22.819  48.446  1.00 17.89           C  
ATOM    164  CG  GLU A 583       9.172  24.051  49.333  1.00 19.25           C  
ATOM    165  CD  GLU A 583       9.789  25.314  48.752  1.00 17.77           C  
ATOM    166  OE1 GLU A 583      10.207  26.173  49.554  1.00 17.44           O  
ATOM    167  OE2 GLU A 583       9.841  25.457  47.512  1.00 18.79           O  
ATOM    168  N   PHE A 584      12.013  22.233  50.382  1.00 16.10           N  
ATOM    169  CA  PHE A 584      12.627  21.671  51.576  1.00 16.35           C  
ATOM    170  C   PHE A 584      12.319  22.594  52.758  1.00 16.94           C  
ATOM    171  O   PHE A 584      12.282  23.816  52.584  1.00 16.77           O  
ATOM    172  CB  PHE A 584      14.142  21.534  51.356  1.00 17.21           C  
ATOM    173  CG  PHE A 584      14.867  20.852  52.485  1.00 20.30           C  
ATOM    174  CD1 PHE A 584      15.706  21.578  53.324  1.00 20.50           C  
ATOM    175  CD2 PHE A 584      14.718  19.478  52.708  1.00 21.45           C  
ATOM    176  CE1 PHE A 584      16.380  20.956  54.369  1.00 21.36           C  
ATOM    177  CE2 PHE A 584      15.388  18.849  53.759  1.00 21.77           C  
ATOM    178  CZ  PHE A 584      16.224  19.586  54.583  1.00 20.20           C  
ATOM    179  N   PRO A 585      12.061  22.033  53.944  1.00 17.75           N  
ATOM    180  CA  PRO A 585      11.811  22.870  55.124  1.00 18.06           C  
ATOM    181  C   PRO A 585      13.050  23.684  55.491  1.00 17.58           C  
ATOM    182  O   PRO A 585      14.085  23.101  55.802  1.00 17.40           O  
ATOM    183  CB  PRO A 585      11.488  21.849  56.222  1.00 18.87           C  
ATOM    184  CG  PRO A 585      11.138  20.597  55.504  1.00 20.33           C  
ATOM    185  CD  PRO A 585      11.959  20.595  54.258  1.00 18.45           C  
ATOM    186  N   ARG A 586      12.959  25.015  55.455  1.00 17.13           N  
ATOM    187  CA  ARG A 586      14.170  25.816  55.671  1.00 17.02           C  
ATOM    188  C   ARG A 586      14.702  25.737  57.104  1.00 18.17           C  
ATOM    189  O   ARG A 586      15.871  26.042  57.352  1.00 18.20           O  
ATOM    190  CB  ARG A 586      13.998  27.268  55.206  1.00 18.18           C  
ATOM    191  CG  ARG A 586      13.118  28.120  56.073  1.00 18.89           C  
ATOM    192  CD  ARG A 586      12.962  29.551  55.565  1.00 15.52           C  
ATOM    193  NE  ARG A 586      12.500  29.636  54.177  1.00 16.19           N  
ATOM    194  CZ  ARG A 586      13.231  30.096  53.166  1.00 16.94           C  
ATOM    195  NH1 ARG A 586      12.722  30.142  51.942  1.00 15.95           N  
ATOM    196  NH2 ARG A 586      14.468  30.522  53.371  1.00 17.64           N  
ATOM    197  N   ASN A 587      13.854  25.307  58.039  1.00 18.69           N  
ATOM    198  CA  ASN A 587      14.277  25.145  59.427  1.00 18.58           C  
ATOM    199  C   ASN A 587      15.139  23.907  59.631  1.00 18.86           C  
ATOM    200  O   ASN A 587      15.714  23.711  60.703  1.00 19.96           O  
ATOM    201  CB  ASN A 587      13.071  25.136  60.372  1.00 20.38           C  
ATOM    202  CG  ASN A 587      12.342  26.474  60.402  1.00 22.39           C  
ATOM    203  OD1 ASN A 587      11.222  26.568  60.908  1.00 25.07           O  
ATOM    204  ND2 ASN A 587      12.979  27.517  59.871  1.00 21.13           N  
ATOM    205  N   ARG A 588      15.219  23.080  58.590  1.00 18.09           N  
ATOM    206  CA  ARG A 588      16.106  21.920  58.581  1.00 21.01           C  
ATOM    207  C   ARG A 588      17.445  22.226  57.907  1.00 20.09           C  
ATOM    208  O   ARG A 588      18.209  21.303  57.575  1.00 17.86           O  
ATOM    209  CB  ARG A 588      15.416  20.729  57.924  1.00 22.39           C  
ATOM    210  CG  ARG A 588      14.550  19.943  58.879  1.00 28.64           C  
ATOM    211  CD  ARG A 588      13.237  19.514  58.291  1.00 33.10           C  
ATOM    212  NE  ARG A 588      12.802  18.219  58.796  1.00 37.19           N  
ATOM    213  CZ  ARG A 588      12.507  17.178  58.031  1.00 39.31           C  
ATOM    214  NH1 ARG A 588      12.609  17.265  56.710  1.00 39.87           N  
ATOM    215  NH2 ARG A 588      12.119  16.039  58.590  1.00 40.06           N  
ATOM    216  N   LEU A 589      17.726  23.516  57.706  1.00 18.62           N  
ATOM    217  CA  LEU A 589      19.053  23.967  57.277  1.00 18.75           C  
ATOM    218  C   LEU A 589      19.772  24.741  58.373  1.00 21.08           C  
ATOM    219  O   LEU A 589      19.174  25.583  59.057  1.00 23.90           O  
ATOM    220  CB  LEU A 589      18.978  24.841  56.012  1.00 17.90           C  
ATOM    221  CG  LEU A 589      18.555  24.212  54.692  1.00 17.05           C  
ATOM    222  CD1 LEU A 589      18.346  25.280  53.606  1.00 17.06           C  
ATOM    223  CD2 LEU A 589      19.573  23.175  54.220  1.00 16.67           C  
ATOM    224  N   SER A 590      21.062  24.461  58.520  1.00 21.90           N  
ATOM    225  CA  SER A 590      21.932  25.182  59.435  1.00 23.88           C  
ATOM    226  C   SER A 590      23.094  25.778  58.644  1.00 23.94           C  
ATOM    227  O   SER A 590      23.937  25.043  58.126  1.00 24.97           O  
ATOM    228  CB  SER A 590      22.457  24.231  60.510  1.00 27.35           C  
ATOM    229  OG  SER A 590      22.592  24.893  61.747  1.00 32.04           O  
ATOM    230  N   PHE A 591      23.145  27.103  58.555  1.00 22.16           N  
ATOM    231  CA  PHE A 591      24.096  27.770  57.660  1.00 21.41           C  
ATOM    232  C   PHE A 591      25.497  27.904  58.239  1.00 20.95           C  
ATOM    233  O   PHE A 591      25.668  28.237  59.413  1.00 23.31           O  
ATOM    234  CB  PHE A 591      23.557  29.133  57.206  1.00 21.45           C  
ATOM    235  CG  PHE A 591      22.210  29.052  56.543  1.00 22.92           C  
ATOM    236  CD1 PHE A 591      21.073  29.524  57.191  1.00 25.19           C  
ATOM    237  CD2 PHE A 591      22.071  28.482  55.284  1.00 23.82           C  
ATOM    238  CE1 PHE A 591      19.825  29.443  56.588  1.00 26.75           C  
ATOM    239  CE2 PHE A 591      20.827  28.389  54.675  1.00 25.01           C  
ATOM    240  CZ  PHE A 591      19.699  28.877  55.325  1.00 26.66           C  
ATOM    241  N   GLY A 592      26.490  27.639  57.396  1.00 21.52           N  
ATOM    242  CA  GLY A 592      27.888  27.722  57.777  1.00 21.42           C  
ATOM    243  C   GLY A 592      28.652  28.778  57.005  1.00 21.65           C  
ATOM    244  O   GLY A 592      28.125  29.865  56.734  1.00 22.84           O  
ATOM    245  N   LYS A 593      29.889  28.448  56.645  1.00 22.01           N  
ATOM    246  CA  LYS A 593      30.827  29.407  56.067  1.00 22.97           C  
ATOM    247  C   LYS A 593      30.478  29.811  54.638  1.00 23.48           C  
ATOM    248  O   LYS A 593      29.844  29.055  53.901  1.00 22.66           O  
ATOM    249  CB  LYS A 593      32.270  28.884  56.150  1.00 24.96           C  
ATOM    250  CG  LYS A 593      32.621  27.772  55.164  1.00 26.43           C  
ATOM    251  CD  LYS A 593      34.088  27.375  55.269  1.00 28.13           C  
ATOM    252  CE  LYS A 593      34.500  26.475  54.117  1.00 29.03           C  
ATOM    253  NZ  LYS A 593      35.712  25.665  54.424  1.00 30.16           N  
ATOM    254  N   THR A 594      30.899  31.014  54.266  1.00 24.20           N  
ATOM    255  CA  THR A 594      30.711  31.525  52.917  1.00 23.86           C  
ATOM    256  C   THR A 594      31.695  30.869  51.951  1.00 24.20           C  
ATOM    257  O   THR A 594      32.908  30.839  52.194  1.00 24.44           O  
ATOM    258  CB  THR A 594      30.844  33.060  52.910  1.00 25.93           C  
ATOM    259  OG1 THR A 594      29.766  33.623  53.665  1.00 26.39           O  
ATOM    260  CG2 THR A 594      30.615  33.627  51.513  1.00 24.79           C  
ATOM    261  N   LEU A 595      31.149  30.333  50.864  1.00 21.57           N  
ATOM    262  CA  LEU A 595      31.938  29.660  49.840  1.00 21.62           C  
ATOM    263  C   LEU A 595      32.154  30.564  48.630  1.00 23.45           C  
ATOM    264  O   LEU A 595      33.048  30.326  47.816  1.00 25.99           O  
ATOM    265  CB  LEU A 595      31.255  28.355  49.426  1.00 20.33           C  
ATOM    266  CG  LEU A 595      31.074  27.310  50.531  1.00 19.10           C  
ATOM    267  CD1 LEU A 595      30.181  26.192  50.029  1.00 19.33           C  
ATOM    268  CD2 LEU A 595      32.421  26.756  50.983  1.00 19.31           C  
ATOM    269  N   GLY A 596      31.323  31.595  48.519  1.00 21.44           N  
ATOM    270  CA  GLY A 596      31.424  32.568  47.447  1.00 22.48           C  
ATOM    271  C   GLY A 596      30.353  33.627  47.602  1.00 22.29           C  
ATOM    272  O   GLY A 596      29.272  33.343  48.110  1.00 20.60           O  
ATOM    273  N   ALA A 597      30.654  34.847  47.172  1.00 23.14           N  
ATOM    274  CA  ALA A 597      29.702  35.947  47.302  1.00 24.58           C  
ATOM    275  C   ALA A 597      29.839  36.966  46.185  1.00 24.58           C  
ATOM    276  O   ALA A 597      30.944  37.367  45.824  1.00 24.41           O  
ATOM    277  CB  ALA A 597      29.847  36.629  48.664  1.00 24.92           C  
ATOM    278  N   GLY A 598      28.697  37.362  45.638  1.00 25.43           N  
ATOM    279  CA  GLY A 598      28.625  38.443  44.675  1.00 26.60           C  
ATOM    280  C   GLY A 598      27.797  39.567  45.265  1.00 27.65           C  
ATOM    281  O   GLY A 598      27.534  39.580  46.470  1.00 25.58           O  
ATOM    282  N   ALA A 599      27.373  40.491  44.408  1.00 29.87           N  
ATOM    283  CA  ALA A 599      26.592  41.656  44.822  1.00 30.64           C  
ATOM    284  C   ALA A 599      25.236  41.294  45.422  1.00 31.61           C  
ATOM    285  O   ALA A 599      24.846  41.836  46.458  1.00 31.78           O  
ATOM    286  CB  ALA A 599      26.415  42.611  43.648  1.00 31.09           C  
ATOM    287  N   PHE A 600      24.525  40.373  44.777  1.00 30.27           N  
ATOM    288  CA  PHE A 600      23.149  40.060  45.165  1.00 31.14           C  
ATOM    289  C   PHE A 600      22.965  38.649  45.699  1.00 29.41           C  
ATOM    290  O   PHE A 600      21.893  38.305  46.199  1.00 28.84           O  
ATOM    291  CB  PHE A 600      22.199  40.300  43.988  1.00 32.29           C  
ATOM    292  CG  PHE A 600      22.189  41.721  43.498  1.00 34.41           C  
ATOM    293  CD1 PHE A 600      21.685  42.744  44.297  1.00 35.77           C  
ATOM    294  CD2 PHE A 600      22.691  42.036  42.241  1.00 35.02           C  
ATOM    295  CE1 PHE A 600      21.680  44.063  43.847  1.00 36.09           C  
ATOM    296  CE2 PHE A 600      22.690  43.355  41.781  1.00 36.31           C  
ATOM    297  CZ  PHE A 600      22.184  44.366  42.587  1.00 36.86           C  
ATOM    298  N   GLY A 601      24.010  37.835  45.596  1.00 28.91           N  
ATOM    299  CA  GLY A 601      23.924  36.450  46.017  1.00 26.07           C  
ATOM    300  C   GLY A 601      25.186  35.931  46.663  1.00 23.41           C  
ATOM    301  O   GLY A 601      26.262  36.515  46.518  1.00 21.63           O  
ATOM    302  N   LYS A 602      25.041  34.822  47.380  1.00 22.52           N  
ATOM    303  CA  LYS A 602      26.165  34.154  48.009  1.00 20.45           C  
ATOM    304  C   LYS A 602      25.912  32.656  48.107  1.00 19.40           C  
ATOM    305  O   LYS A 602      24.764  32.212  48.160  1.00 19.92           O  
ATOM    306  CB  LYS A 602      26.463  34.760  49.395  1.00 23.22           C  
ATOM    307  CG  LYS A 602      25.420  34.493  50.472  1.00 25.63           C  
ATOM    308  CD  LYS A 602      25.530  35.493  51.628  1.00 29.03           C  
ATOM    309  CE  LYS A 602      26.702  35.172  52.542  1.00 30.75           C  
ATOM    310  NZ  LYS A 602      26.481  35.663  53.941  1.00 32.31           N  
ATOM    311  N   VAL A 603      26.989  31.882  48.111  1.00 16.18           N  
ATOM    312  CA  VAL A 603      26.883  30.457  48.394  1.00 16.19           C  
ATOM    313  C   VAL A 603      27.497  30.195  49.752  1.00 16.51           C  
ATOM    314  O   VAL A 603      28.591  30.679  50.046  1.00 18.03           O  
ATOM    315  CB  VAL A 603      27.541  29.589  47.294  1.00 16.16           C  
ATOM    316  CG1 VAL A 603      27.527  28.106  47.683  1.00 16.20           C  
ATOM    317  CG2 VAL A 603      26.806  29.781  45.976  1.00 16.97           C  
ATOM    318  N   VAL A 604      26.785  29.437  50.581  1.00 17.18           N  
ATOM    319  CA  VAL A 604      27.303  29.045  51.883  1.00 17.38           C  
ATOM    320  C   VAL A 604      27.303  27.536  52.046  1.00 18.21           C  
ATOM    321  O   VAL A 604      26.484  26.832  51.452  1.00 20.44           O  
ATOM    322  CB  VAL A 604      26.510  29.690  53.066  1.00 19.00           C  
ATOM    323  CG1 VAL A 604      26.411  31.204  52.909  1.00 20.71           C  
ATOM    324  CG2 VAL A 604      25.126  29.062  53.216  1.00 19.07           C  
ATOM    325  N   GLU A 605      28.236  27.044  52.846  1.00 17.44           N  
ATOM    326  CA  GLU A 605      28.197  25.660  53.283  1.00 17.30           C  
ATOM    327  C   GLU A 605      27.084  25.566  54.316  1.00 17.26           C  
ATOM    328  O   GLU A 605      26.856  26.513  55.057  1.00 20.00           O  
ATOM    329  CB  GLU A 605      29.535  25.262  53.902  1.00 18.36           C  
ATOM    330  CG  GLU A 605      29.673  23.771  54.168  1.00 20.90           C  
ATOM    331  CD  GLU A 605      31.047  23.382  54.665  1.00 21.35           C  
ATOM    332  OE1 GLU A 605      31.988  24.184  54.513  1.00 25.95           O  
ATOM    333  OE2 GLU A 605      31.187  22.263  55.201  1.00 23.47           O  
ATOM    334  N   ALA A 606      26.380  24.443  54.361  1.00 17.34           N  
ATOM    335  CA  ALA A 606      25.310  24.279  55.348  1.00 16.80           C  
ATOM    336  C   ALA A 606      25.094  22.815  55.663  1.00 17.71           C  
ATOM    337  O   ALA A 606      25.666  21.947  55.011  1.00 17.72           O  
ATOM    338  CB  ALA A 606      24.011  24.909  54.854  1.00 15.73           C  
ATOM    339  N   THR A 607      24.286  22.558  56.690  1.00 18.09           N  
ATOM    340  CA  THR A 607      23.857  21.209  57.028  1.00 17.11           C  
ATOM    341  C   THR A 607      22.359  21.085  56.766  1.00 17.87           C  
ATOM    342  O   THR A 607      21.574  21.960  57.144  1.00 19.73           O  
ATOM    343  CB  THR A 607      24.170  20.918  58.508  1.00 19.06           C  
ATOM    344  OG1 THR A 607      25.586  20.997  58.714  1.00 20.55           O  
ATOM    345  CG2 THR A 607      23.832  19.469  58.868  1.00 17.98           C  
ATOM    346  N   ALA A 608      21.970  19.993  56.122  1.00 17.86           N  
ATOM    347  CA  ALA A 608      20.568  19.720  55.835  1.00 17.40           C  
ATOM    348  C   ALA A 608      20.134  18.459  56.571  1.00 17.79           C  
ATOM    349  O   ALA A 608      20.889  17.500  56.627  1.00 17.04           O  
ATOM    350  CB  ALA A 608      20.363  19.565  54.339  1.00 16.82           C  
ATOM    351  N   TYR A 609      18.928  18.479  57.139  1.00 19.43           N  
ATOM    352  CA  TYR A 609      18.407  17.357  57.927  1.00 22.11           C  
ATOM    353  C   TYR A 609      17.276  16.636  57.233  1.00 25.19           C  
ATOM    354  O   TYR A 609      16.272  17.244  56.865  1.00 24.93           O  
ATOM    355  CB  TYR A 609      17.968  17.824  59.312  1.00 22.65           C  
ATOM    356  CG  TYR A 609      19.149  18.226  60.133  1.00 21.39           C  
ATOM    357  CD1 TYR A 609      19.914  17.267  60.801  1.00 23.69           C  
ATOM    358  CD2 TYR A 609      19.543  19.554  60.202  1.00 22.21           C  
ATOM    359  CE1 TYR A 609      21.021  17.633  61.534  1.00 23.37           C  
ATOM    360  CE2 TYR A 609      20.645  19.930  60.934  1.00 24.32           C  
ATOM    361  CZ  TYR A 609      21.382  18.967  61.591  1.00 21.99           C  
ATOM    362  OH  TYR A 609      22.476  19.337  62.321  1.00 25.25           O  
ATOM    363  N   GLY A 610      17.458  15.328  57.062  1.00 25.56           N  
ATOM    364  CA  GLY A 610      16.485  14.494  56.383  1.00 30.20           C  
ATOM    365  C   GLY A 610      16.277  14.888  54.938  1.00 31.94           C  
ATOM    366  O   GLY A 610      15.172  14.746  54.407  1.00 33.72           O  
ATOM    367  N   LEU A 611      17.334  15.401  54.310  1.00 33.53           N  
ATOM    368  CA  LEU A 611      17.279  15.800  52.912  1.00 35.65           C  
ATOM    369  C   LEU A 611      17.226  14.573  52.008  1.00 37.92           C  
ATOM    370  O   LEU A 611      16.376  14.490  51.124  1.00 39.42           O  
ATOM    371  CB  LEU A 611      18.465  16.704  52.551  1.00 33.96           C  
ATOM    372  CG  LEU A 611      18.525  17.321  51.148  1.00 31.60           C  
ATOM    373  CD1 LEU A 611      17.246  18.062  50.771  1.00 32.07           C  
ATOM    374  CD2 LEU A 611      19.709  18.249  51.063  1.00 31.40           C  
ATOM    375  N   ILE A 612      18.129  13.624  52.241  1.00 42.15           N  
ATOM    376  CA  ILE A 612      18.117  12.354  51.513  1.00 45.31           C  
ATOM    377  C   ILE A 612      17.723  11.192  52.428  1.00 46.90           C  
ATOM    378  O   ILE A 612      17.008  10.281  52.007  1.00 47.86           O  
ATOM    379  CB  ILE A 612      19.478  12.081  50.801  1.00 46.15           C  
ATOM    380  CG1 ILE A 612      20.657  12.232  51.768  1.00 47.28           C  
ATOM    381  CG2 ILE A 612      19.648  12.997  49.592  1.00 46.42           C  
ATOM    382  CD1 ILE A 612      21.555  11.014  51.836  1.00 48.11           C  
ATOM    383  N   LYS A 613      18.185  11.250  53.677  1.00 48.83           N  
ATOM    384  CA  LYS A 613      17.924  10.224  54.684  1.00 51.16           C  
ATOM    385  C   LYS A 613      17.322  10.880  55.928  1.00 52.28           C  
ATOM    386  O   LYS A 613      17.854  11.875  56.422  1.00 53.10           O  
ATOM    387  CB  LYS A 613      19.224   9.498  55.035  1.00 51.74           C  
ATOM    388  CG  LYS A 613      19.047   8.160  55.741  1.00 52.65           C  
ATOM    389  CD  LYS A 613      20.303   7.304  55.616  1.00 53.12           C  
ATOM    390  CE  LYS A 613      21.208   7.444  56.837  1.00 53.55           C  
ATOM    391  NZ  LYS A 613      22.334   6.466  56.817  1.00 53.51           N  
ATOM    392  N   SER A 614      16.233  10.298  56.433  1.00 53.12           N  
ATOM    393  CA  SER A 614      15.385  10.908  57.470  1.00 53.72           C  
ATOM    394  C   SER A 614      16.096  11.436  58.726  1.00 53.33           C  
ATOM    395  O   SER A 614      15.877  12.582  59.129  1.00 54.19           O  
ATOM    396  CB  SER A 614      14.258   9.950  57.872  1.00 54.18           C  
ATOM    397  OG  SER A 614      13.114  10.669  58.298  1.00 54.75           O  
ATOM    398  N   ASP A 615      16.928  10.604  59.346  1.00 52.37           N  
ATOM    399  CA  ASP A 615      17.647  11.007  60.554  1.00 50.61           C  
ATOM    400  C   ASP A 615      19.146  11.154  60.286  1.00 47.81           C  
ATOM    401  O   ASP A 615      19.983  10.633  61.032  1.00 48.66           O  
ATOM    402  CB  ASP A 615      17.382  10.022  61.702  1.00 52.14           C  
ATOM    403  CG  ASP A 615      15.967  10.130  62.257  1.00 53.22           C  
ATOM    404  OD1 ASP A 615      15.453  11.263  62.404  1.00 53.60           O  
ATOM    405  OD2 ASP A 615      15.292   9.128  62.583  1.00 53.91           O  
ATOM    406  N   ALA A 616      19.474  11.872  59.214  1.00 42.88           N  
ATOM    407  CA  ALA A 616      20.861  12.092  58.827  1.00 38.60           C  
ATOM    408  C   ALA A 616      21.153  13.560  58.516  1.00 34.36           C  
ATOM    409  O   ALA A 616      20.456  14.189  57.718  1.00 35.98           O  
ATOM    410  CB  ALA A 616      21.231  11.212  57.640  1.00 38.32           C  
ATOM    411  N   ALA A 617      22.178  14.094  59.175  1.00 29.84           N  
ATOM    412  CA  ALA A 617      22.745  15.387  58.832  1.00 26.60           C  
ATOM    413  C   ALA A 617      23.637  15.199  57.617  1.00 24.93           C  
ATOM    414  O   ALA A 617      24.406  14.238  57.543  1.00 23.35           O  
ATOM    415  CB  ALA A 617      23.553  15.936  59.987  1.00 27.57           C  
ATOM    416  N   MET A 618      23.521  16.094  56.647  1.00 20.72           N  
ATOM    417  CA  MET A 618      24.430  16.052  55.511  1.00 22.96           C  
ATOM    418  C   MET A 618      24.868  17.454  55.145  1.00 20.98           C  
ATOM    419  O   MET A 618      24.098  18.405  55.254  1.00 19.80           O  
ATOM    420  CB  MET A 618      23.810  15.324  54.315  1.00 26.39           C  
ATOM    421  CG  MET A 618      22.790  16.122  53.534  1.00 28.94           C  
ATOM    422  SD  MET A 618      22.379  15.373  51.957  1.00 31.62           S  
ATOM    423  CE  MET A 618      23.755  15.863  50.983  1.00 29.17           C  
ATOM    424  N   THR A 619      26.122  17.575  54.741  1.00 18.39           N  
ATOM    425  CA  THR A 619      26.653  18.856  54.320  1.00 15.87           C  
ATOM    426  C   THR A 619      26.178  19.131  52.903  1.00 15.85           C  
ATOM    427  O   THR A 619      26.179  18.249  52.042  1.00 16.14           O  
ATOM    428  CB  THR A 619      28.185  18.849  54.399  1.00 18.96           C  
ATOM    429  OG1 THR A 619      28.577  18.626  55.761  1.00 19.87           O  
ATOM    430  CG2 THR A 619      28.746  20.222  54.094  1.00 17.25           C  
ATOM    431  N   VAL A 620      25.742  20.363  52.693  1.00 14.48           N  
ATOM    432  CA  VAL A 620      25.261  20.813  51.393  1.00 14.21           C  
ATOM    433  C   VAL A 620      25.851  22.182  51.101  1.00 15.52           C  
ATOM    434  O   VAL A 620      26.496  22.781  51.967  1.00 16.54           O  
ATOM    435  CB  VAL A 620      23.709  20.894  51.348  1.00 14.41           C  
ATOM    436  CG1 VAL A 620      23.089  19.514  51.488  1.00 16.08           C  
ATOM    437  CG2 VAL A 620      23.159  21.852  52.418  1.00 15.60           C  
ATOM    438  N   ALA A 621      25.662  22.652  49.870  1.00 14.55           N  
ATOM    439  CA  ALA A 621      25.930  24.037  49.521  1.00 15.49           C  
ATOM    440  C   ALA A 621      24.593  24.704  49.284  1.00 16.04           C  
ATOM    441  O   ALA A 621      23.671  24.086  48.747  1.00 14.47           O  
ATOM    442  CB  ALA A 621      26.803  24.123  48.272  1.00 16.69           C  
ATOM    443  N   VAL A 622      24.485  25.965  49.696  1.00 13.36           N  
ATOM    444  CA  VAL A 622      23.240  26.704  49.586  1.00 13.71           C  
ATOM    445  C   VAL A 622      23.508  28.047  48.929  1.00 16.07           C  
ATOM    446  O   VAL A 622      24.340  28.819  49.405  1.00 17.81           O  
ATOM    447  CB  VAL A 622      22.597  26.942  50.974  1.00 14.20           C  
ATOM    448  CG1 VAL A 622      21.377  27.839  50.856  1.00 15.06           C  
ATOM    449  CG2 VAL A 622      22.210  25.615  51.631  1.00 15.12           C  
ATOM    450  N   LYS A 623      22.794  28.321  47.845  1.00 15.28           N  
ATOM    451  CA  LYS A 623      22.880  29.616  47.183  1.00 15.99           C  
ATOM    452  C   LYS A 623      21.665  30.412  47.563  1.00 18.59           C  
ATOM    453  O   LYS A 623      20.534  29.962  47.394  1.00 18.45           O  
ATOM    454  CB  LYS A 623      22.950  29.477  45.663  1.00 16.10           C  
ATOM    455  CG  LYS A 623      23.366  30.767  44.954  1.00 18.14           C  
ATOM    456  CD  LYS A 623      23.356  30.611  43.436  1.00 19.14           C  
ATOM    457  CE  LYS A 623      24.604  29.923  42.930  1.00 24.52           C  
ATOM    458  NZ  LYS A 623      24.637  29.939  41.447  1.00 24.00           N  
ATOM    459  N   MET A 624      21.911  31.614  48.058  1.00 20.86           N  
ATOM    460  CA  MET A 624      20.839  32.461  48.545  1.00 23.95           C  
ATOM    461  C   MET A 624      21.013  33.876  48.059  1.00 25.17           C  
ATOM    462  O   MET A 624      22.129  34.334  47.798  1.00 23.70           O  
ATOM    463  CB  MET A 624      20.821  32.450  50.070  1.00 24.17           C  
ATOM    464  CG  MET A 624      22.010  33.149  50.686  1.00 24.79           C  
ATOM    465  SD  MET A 624      22.115  32.903  52.439  1.00 29.27           S  
ATOM    466  CE  MET A 624      22.204  31.138  52.563  1.00 26.72           C  
ATOM    467  N   LEU A 625      19.892  34.572  47.936  1.00 28.50           N  
ATOM    468  CA  LEU A 625      19.918  35.990  47.695  1.00 31.97           C  
ATOM    469  C   LEU A 625      20.195  36.667  49.022  1.00 32.72           C  
ATOM    470  O   LEU A 625      19.705  36.231  50.072  1.00 33.83           O  
ATOM    471  CB  LEU A 625      18.569  36.458  47.156  1.00 34.16           C  
ATOM    472  CG  LEU A 625      18.431  36.938  45.711  1.00 36.01           C  
ATOM    473  CD1 LEU A 625      18.896  35.912  44.701  1.00 35.62           C  
ATOM    474  CD2 LEU A 625      16.978  37.318  45.468  1.00 36.47           C  
ATOM    475  N   LYS A 626      21.008  37.712  48.965  1.00 32.66           N  
ATOM    476  CA  LYS A 626      21.174  38.618  50.086  1.00 34.42           C  
ATOM    477  C   LYS A 626      19.885  39.436  50.210  1.00 35.75           C  
ATOM    478  O   LYS A 626      19.161  39.595  49.219  1.00 36.42           O  
ATOM    479  CB  LYS A 626      22.375  39.533  49.838  1.00 33.67           C  
ATOM    480  CG  LYS A 626      23.720  38.867  50.093  1.00 36.16           C  
ATOM    481  CD  LYS A 626      24.741  39.255  49.039  1.00 35.95           C  
ATOM    482  CE  LYS A 626      26.157  39.134  49.573  1.00 36.92           C  
ATOM    483  NZ  LYS A 626      26.989  40.315  49.214  1.00 37.78           N  
ATOM    484  N   PRO A 627      19.577  39.928  51.414  1.00 35.97           N  
ATOM    485  CA  PRO A 627      18.441  40.842  51.622  1.00 36.55           C  
ATOM    486  C   PRO A 627      18.375  42.016  50.633  1.00 38.08           C  
ATOM    487  O   PRO A 627      17.277  42.521  50.371  1.00 38.08           O  
ATOM    488  CB  PRO A 627      18.685  41.373  53.035  1.00 35.88           C  
ATOM    489  CG  PRO A 627      19.398  40.266  53.727  1.00 36.25           C  
ATOM    490  CD  PRO A 627      20.260  39.608  52.683  1.00 35.93           C  
ATOM    491  N   SER A 628      19.522  42.426  50.090  1.00 38.68           N  
ATOM    492  CA  SER A 628      19.599  43.586  49.197  1.00 39.79           C  
ATOM    493  C   SER A 628      19.321  43.268  47.721  1.00 39.55           C  
ATOM    494  O   SER A 628      19.498  44.125  46.850  1.00 41.57           O  
ATOM    495  CB  SER A 628      20.965  44.262  49.333  1.00 40.72           C  
ATOM    496  OG  SER A 628      21.927  43.637  48.501  1.00 42.22           O  
ATOM    497  N   ALA A 629      18.893  42.043  47.438  1.00 39.12           N  
ATOM    498  CA  ALA A 629      18.607  41.658  46.061  1.00 37.01           C  
ATOM    499  C   ALA A 629      17.158  41.959  45.682  1.00 34.97           C  
ATOM    500  O   ALA A 629      16.262  41.961  46.533  1.00 33.62           O  
ATOM    501  CB  ALA A 629      18.932  40.214  45.838  1.00 37.46           C  
ATOM    502  N   HIS A 630      16.949  42.202  44.392  1.00 32.12           N  
ATOM    503  CA  HIS A 630      15.650  42.587  43.862  1.00 29.61           C  
ATOM    504  C   HIS A 630      14.935  41.400  43.215  1.00 26.93           C  
ATOM    505  O   HIS A 630      15.506  40.309  43.082  1.00 22.63           O  
ATOM    506  CB  HIS A 630      15.822  43.721  42.843  1.00 33.11           C  
ATOM    507  CG  HIS A 630      16.873  44.722  43.220  1.00 35.87           C  
ATOM    508  ND1 HIS A 630      16.665  45.696  44.174  1.00 37.11           N  
ATOM    509  CD2 HIS A 630      18.139  44.899  42.771  1.00 37.04           C  
ATOM    510  CE1 HIS A 630      17.757  46.430  44.296  1.00 37.72           C  
ATOM    511  NE2 HIS A 630      18.667  45.966  43.458  1.00 38.20           N  
ATOM    512  N   LEU A 631      13.684  41.621  42.817  1.00 24.64           N  
ATOM    513  CA  LEU A 631      12.886  40.616  42.112  1.00 22.89           C  
ATOM    514  C   LEU A 631      13.629  40.030  40.910  1.00 21.70           C  
ATOM    515  O   LEU A 631      13.561  38.822  40.663  1.00 20.14           O  
ATOM    516  CB  LEU A 631      11.533  41.200  41.682  1.00 24.89           C  
ATOM    517  CG  LEU A 631      10.503  40.299  40.984  1.00 24.39           C  
ATOM    518  CD1 LEU A 631      10.059  39.150  41.889  1.00 25.14           C  
ATOM    519  CD2 LEU A 631       9.302  41.115  40.528  1.00 24.29           C  
ATOM    520  N   THR A 632      14.349  40.882  40.178  1.00 20.72           N  
ATOM    521  CA  THR A 632      15.127  40.440  39.025  1.00 22.74           C  
ATOM    522  C   THR A 632      16.079  39.316  39.399  1.00 21.33           C  
ATOM    523  O   THR A 632      16.232  38.344  38.648  1.00 21.42           O  
ATOM    524  CB  THR A 632      15.912  41.625  38.417  1.00 23.85           C  
ATOM    525  OG1 THR A 632      14.981  42.601  37.938  1.00 27.32           O  
ATOM    526  CG2 THR A 632      16.643  41.195  37.151  1.00 27.67           C  
ATOM    527  N   GLU A 633      16.711  39.445  40.563  1.00 21.06           N  
ATOM    528  CA  GLU A 633      17.682  38.449  41.002  1.00 20.77           C  
ATOM    529  C   GLU A 633      16.986  37.201  41.520  1.00 20.24           C  
ATOM    530  O   GLU A 633      17.482  36.089  41.344  1.00 17.95           O  
ATOM    531  CB  GLU A 633      18.629  39.030  42.052  1.00 23.41           C  
ATOM    532  CG  GLU A 633      19.700  39.933  41.461  1.00 25.27           C  
ATOM    533  CD  GLU A 633      19.219  41.360  41.267  1.00 27.65           C  
ATOM    534  OE1 GLU A 633      19.570  41.974  40.243  1.00 28.52           O  
ATOM    535  OE2 GLU A 633      18.486  41.863  42.138  1.00 28.78           O  
ATOM    536  N   ARG A 634      15.829  37.378  42.147  1.00 18.27           N  
ATOM    537  CA  ARG A 634      15.048  36.218  42.577  1.00 17.80           C  
ATOM    538  C   ARG A 634      14.592  35.398  41.372  1.00 17.40           C  
ATOM    539  O   ARG A 634      14.665  34.170  41.385  1.00 18.57           O  
ATOM    540  CB  ARG A 634      13.855  36.641  43.433  1.00 18.49           C  
ATOM    541  CG  ARG A 634      13.349  35.521  44.311  1.00 19.68           C  
ATOM    542  CD  ARG A 634      11.858  35.330  44.266  1.00 20.74           C  
ATOM    543  NE  ARG A 634      11.447  34.140  45.008  1.00 18.25           N  
ATOM    544  CZ  ARG A 634      10.432  33.357  44.666  1.00 20.26           C  
ATOM    545  NH1 ARG A 634       9.712  33.623  43.581  1.00 18.66           N  
ATOM    546  NH2 ARG A 634      10.137  32.297  45.412  1.00 19.19           N  
ATOM    547  N   GLU A 635      14.137  36.085  40.329  1.00 18.07           N  
ATOM    548  CA  GLU A 635      13.775  35.435  39.071  1.00 18.12           C  
ATOM    549  C   GLU A 635      14.946  34.659  38.478  1.00 18.36           C  
ATOM    550  O   GLU A 635      14.766  33.542  38.004  1.00 19.90           O  
ATOM    551  CB  GLU A 635      13.280  36.464  38.053  1.00 19.77           C  
ATOM    552  CG  GLU A 635      11.891  37.010  38.340  1.00 20.09           C  
ATOM    553  CD  GLU A 635      11.649  38.351  37.669  1.00 24.59           C  
ATOM    554  OE1 GLU A 635      12.593  38.897  37.058  1.00 26.56           O  
ATOM    555  OE2 GLU A 635      10.516  38.865  37.760  1.00 25.24           O  
ATOM    556  N   ALA A 636      16.136  35.257  38.519  1.00 17.20           N  
ATOM    557  CA  ALA A 636      17.342  34.633  37.984  1.00 18.70           C  
ATOM    558  C   ALA A 636      17.684  33.382  38.777  1.00 17.61           C  
ATOM    559  O   ALA A 636      18.060  32.354  38.198  1.00 20.52           O  
ATOM    560  CB  ALA A 636      18.506  35.615  38.013  1.00 18.15           C  
ATOM    561  N   LEU A 637      17.553  33.468  40.100  1.00 17.75           N  
ATOM    562  CA  LEU A 637      17.862  32.324  40.961  1.00 16.38           C  
ATOM    563  C   LEU A 637      16.849  31.203  40.744  1.00 17.11           C  
ATOM    564  O   LEU A 637      17.220  30.023  40.675  1.00 18.58           O  
ATOM    565  CB  LEU A 637      17.929  32.753  42.430  1.00 17.81           C  
ATOM    566  CG  LEU A 637      18.373  31.700  43.448  1.00 19.63           C  
ATOM    567  CD1 LEU A 637      19.731  31.078  43.076  1.00 19.53           C  
ATOM    568  CD2 LEU A 637      18.424  32.328  44.834  1.00 19.56           C  
ATOM    569  N   MET A 638      15.578  31.571  40.616  1.00 17.05           N  
ATOM    570  CA  MET A 638      14.533  30.604  40.293  1.00 18.35           C  
ATOM    571  C   MET A 638      14.770  29.976  38.925  1.00 16.71           C  
ATOM    572  O   MET A 638      14.572  28.770  38.744  1.00 15.88           O  
ATOM    573  CB  MET A 638      13.144  31.251  40.350  1.00 17.32           C  
ATOM    574  CG  MET A 638      12.652  31.582  41.763  1.00 19.02           C  
ATOM    575  SD  MET A 638      12.527  30.148  42.871  1.00 21.81           S  
ATOM    576  CE  MET A 638      11.402  29.075  41.967  1.00 24.37           C  
ATOM    577  N   SER A 639      15.194  30.792  37.960  1.00 16.88           N  
ATOM    578  CA  SER A 639      15.527  30.274  36.636  1.00 17.69           C  
ATOM    579  C   SER A 639      16.669  29.262  36.691  1.00 16.99           C  
ATOM    580  O   SER A 639      16.580  28.203  36.075  1.00 17.26           O  
ATOM    581  CB  SER A 639      15.857  31.409  35.679  1.00 18.68           C  
ATOM    582  OG  SER A 639      14.660  32.055  35.283  1.00 20.63           O  
ATOM    583  N   GLU A 640      17.723  29.598  37.437  1.00 18.37           N  
ATOM    584  CA  GLU A 640      18.864  28.694  37.642  1.00 19.17           C  
ATOM    585  C   GLU A 640      18.424  27.383  38.294  1.00 18.37           C  
ATOM    586  O   GLU A 640      18.885  26.297  37.913  1.00 19.19           O  
ATOM    587  CB  GLU A 640      19.940  29.374  38.493  1.00 22.17           C  
ATOM    588  CG  GLU A 640      21.111  28.466  38.844  1.00 26.95           C  
ATOM    589  CD  GLU A 640      22.216  29.175  39.597  1.00 27.74           C  
ATOM    590  OE1 GLU A 640      23.381  28.755  39.456  1.00 30.14           O  
ATOM    591  OE2 GLU A 640      21.930  30.147  40.323  1.00 30.40           O  
ATOM    592  N   LEU A 641      17.534  27.493  39.272  1.00 18.46           N  
ATOM    593  CA  LEU A 641      16.961  26.333  39.938  1.00 18.23           C  
ATOM    594  C   LEU A 641      16.228  25.444  38.924  1.00 19.14           C  
ATOM    595  O   LEU A 641      16.418  24.232  38.911  1.00 19.45           O  
ATOM    596  CB  LEU A 641      16.023  26.783  41.075  1.00 19.02           C  
ATOM    597  CG  LEU A 641      15.097  25.783  41.771  1.00 19.87           C  
ATOM    598  CD1 LEU A 641      15.874  24.668  42.440  1.00 20.02           C  
ATOM    599  CD2 LEU A 641      14.231  26.494  42.803  1.00 19.80           C  
ATOM    600  N   LYS A 642      15.416  26.057  38.058  1.00 17.82           N  
ATOM    601  CA  LYS A 642      14.651  25.302  37.068  1.00 16.92           C  
ATOM    602  C   LYS A 642      15.555  24.661  36.014  1.00 16.26           C  
ATOM    603  O   LYS A 642      15.279  23.553  35.542  1.00 17.40           O  
ATOM    604  CB  LYS A 642      13.613  26.202  36.391  1.00 17.33           C  
ATOM    605  CG  LYS A 642      12.540  26.737  37.324  1.00 19.62           C  
ATOM    606  CD  LYS A 642      11.942  27.992  36.703  1.00 21.25           C  
ATOM    607  CE  LYS A 642      10.693  28.447  37.418  1.00 25.75           C  
ATOM    608  NZ  LYS A 642      10.074  29.531  36.610  1.00 25.30           N  
ATOM    609  N   VAL A 643      16.629  25.362  35.650  1.00 16.27           N  
ATOM    610  CA  VAL A 643      17.616  24.839  34.703  1.00 17.82           C  
ATOM    611  C   VAL A 643      18.300  23.605  35.283  1.00 17.79           C  
ATOM    612  O   VAL A 643      18.406  22.578  34.608  1.00 17.24           O  
ATOM    613  CB  VAL A 643      18.643  25.925  34.301  1.00 18.78           C  
ATOM    614  CG1 VAL A 643      19.880  25.321  33.626  1.00 19.72           C  
ATOM    615  CG2 VAL A 643      17.976  26.931  33.389  1.00 19.22           C  
ATOM    616  N   LEU A 644      18.733  23.697  36.540  1.00 18.72           N  
ATOM    617  CA  LEU A 644      19.365  22.563  37.210  1.00 19.69           C  
ATOM    618  C   LEU A 644      18.414  21.377  37.294  1.00 19.09           C  
ATOM    619  O   LEU A 644      18.816  20.239  37.071  1.00 18.27           O  
ATOM    620  CB  LEU A 644      19.847  22.946  38.610  1.00 24.28           C  
ATOM    621  CG  LEU A 644      21.163  23.715  38.741  1.00 27.39           C  
ATOM    622  CD1 LEU A 644      21.361  24.114  40.194  1.00 28.62           C  
ATOM    623  CD2 LEU A 644      22.348  22.880  38.253  1.00 28.93           C  
ATOM    624  N   SER A 645      17.151  21.653  37.607  1.00 18.51           N  
ATOM    625  CA  SER A 645      16.128  20.615  37.651  1.00 18.68           C  
ATOM    626  C   SER A 645      15.951  19.958  36.282  1.00 18.59           C  
ATOM    627  O   SER A 645      15.876  18.731  36.176  1.00 18.85           O  
ATOM    628  CB  SER A 645      14.802  21.194  38.141  1.00 19.90           C  
ATOM    629  OG  SER A 645      13.876  20.151  38.372  1.00 24.60           O  
ATOM    630  N   TYR A 646      15.900  20.785  35.242  1.00 17.44           N  
ATOM    631  CA  TYR A 646      15.813  20.311  33.867  1.00 18.34           C  
ATOM    632  C   TYR A 646      17.009  19.424  33.508  1.00 18.18           C  
ATOM    633  O   TYR A 646      16.835  18.367  32.901  1.00 17.59           O  
ATOM    634  CB  TYR A 646      15.703  21.501  32.905  1.00 17.88           C  
ATOM    635  CG  TYR A 646      16.038  21.183  31.467  1.00 15.93           C  
ATOM    636  CD1 TYR A 646      17.229  21.638  30.892  1.00 16.42           C  
ATOM    637  CD2 TYR A 646      15.167  20.422  30.679  1.00 16.84           C  
ATOM    638  CE1 TYR A 646      17.549  21.342  29.571  1.00 15.68           C  
ATOM    639  CE2 TYR A 646      15.475  20.122  29.360  1.00 15.58           C  
ATOM    640  CZ  TYR A 646      16.668  20.587  28.812  1.00 16.86           C  
ATOM    641  OH  TYR A 646      16.967  20.292  27.509  1.00 15.76           O  
ATOM    642  N   LEU A 647      18.212  19.843  33.899  1.00 17.31           N  
ATOM    643  CA  LEU A 647      19.422  19.090  33.554  1.00 17.79           C  
ATOM    644  C   LEU A 647      19.432  17.733  34.229  1.00 17.87           C  
ATOM    645  O   LEU A 647      19.895  16.751  33.659  1.00 19.08           O  
ATOM    646  CB  LEU A 647      20.684  19.864  33.938  1.00 16.20           C  
ATOM    647  CG  LEU A 647      20.975  21.095  33.077  1.00 18.11           C  
ATOM    648  CD1 LEU A 647      22.170  21.842  33.638  1.00 18.70           C  
ATOM    649  CD2 LEU A 647      21.187  20.739  31.611  1.00 18.61           C  
ATOM    650  N   GLY A 648      18.896  17.683  35.440  1.00 17.20           N  
ATOM    651  CA  GLY A 648      18.879  16.451  36.194  1.00 18.52           C  
ATOM    652  C   GLY A 648      20.196  16.286  36.911  1.00 17.48           C  
ATOM    653  O   GLY A 648      21.088  17.138  36.824  1.00 19.97           O  
ATOM    654  N   ASN A 649      20.333  15.169  37.607  1.00 16.89           N  
ATOM    655  CA  ASN A 649      21.501  14.986  38.441  1.00 20.14           C  
ATOM    656  C   ASN A 649      22.459  13.989  37.821  1.00 18.99           C  
ATOM    657  O   ASN A 649      22.076  12.875  37.466  1.00 20.97           O  
ATOM    658  CB  ASN A 649      21.072  14.634  39.868  1.00 21.61           C  
ATOM    659  CG  ASN A 649      20.579  15.857  40.635  1.00 24.90           C  
ATOM    660  OD1 ASN A 649      20.790  16.996  40.207  1.00 23.39           O  
ATOM    661  ND2 ASN A 649      19.922  15.631  41.766  1.00 25.19           N  
ATOM    662  N   HIS A 650      23.703  14.434  37.651  1.00 16.88           N  
ATOM    663  CA  HIS A 650      24.700  13.704  36.885  1.00 16.86           C  
ATOM    664  C   HIS A 650      26.036  13.723  37.581  1.00 16.84           C  
ATOM    665  O   HIS A 650      26.306  14.586  38.414  1.00 17.12           O  
ATOM    666  CB  HIS A 650      24.804  14.283  35.471  1.00 19.61           C  
ATOM    667  CG  HIS A 650      23.560  14.076  34.674  1.00 22.35           C  
ATOM    668  ND1 HIS A 650      22.496  14.952  34.717  1.00 24.58           N  
ATOM    669  CD2 HIS A 650      23.175  13.052  33.877  1.00 23.87           C  
ATOM    670  CE1 HIS A 650      21.517  14.484  33.966  1.00 22.67           C  
ATOM    671  NE2 HIS A 650      21.907  13.336  33.440  1.00 26.42           N  
ATOM    672  N   MET A 651      26.875  12.754  37.237  1.00 17.73           N  
ATOM    673  CA  MET A 651      28.162  12.591  37.891  1.00 19.71           C  
ATOM    674  C   MET A 651      29.025  13.845  37.790  1.00 19.06           C  
ATOM    675  O   MET A 651      29.781  14.149  38.703  1.00 22.18           O  
ATOM    676  CB  MET A 651      28.901  11.387  37.298  1.00 23.30           C  
ATOM    677  CG  MET A 651      30.189  11.013  38.010  1.00 28.48           C  
ATOM    678  SD  MET A 651      29.874  10.193  39.578  1.00 33.57           S  
ATOM    679  CE  MET A 651      29.404   8.547  39.040  1.00 30.86           C  
ATOM    680  N   ASN A 652      28.902  14.576  36.690  1.00 14.42           N  
ATOM    681  CA  ASN A 652      29.897  15.594  36.366  1.00 13.62           C  
ATOM    682  C   ASN A 652      29.340  17.011  36.322  1.00 13.40           C  
ATOM    683  O   ASN A 652      29.989  17.941  35.833  1.00 14.15           O  
ATOM    684  CB AASN A 652      30.670  15.232  35.097  0.65 14.14           C  
ATOM    685  CB BASN A 652      30.508  15.260  34.998  0.35 12.37           C  
ATOM    686  CG AASN A 652      31.659  14.120  35.336  0.65 15.61           C  
ATOM    687  CG BASN A 652      29.519  14.555  34.068  0.35 10.88           C  
ATOM    688  OD1AASN A 652      31.694  13.140  34.595  0.65 19.17           O  
ATOM    689  OD1BASN A 652      28.360  14.973  33.920  0.35 11.08           O  
ATOM    690  ND2AASN A 652      32.460  14.253  36.397  0.65 13.18           N  
ATOM    691  ND2BASN A 652      29.967  13.467  33.451  0.35 12.43           N  
ATOM    692  N   ILE A 653      28.138  17.166  36.860  1.00 12.64           N  
ATOM    693  CA  ILE A 653      27.539  18.485  37.022  1.00 13.14           C  
ATOM    694  C   ILE A 653      27.064  18.561  38.459  1.00 12.76           C  
ATOM    695  O   ILE A 653      26.669  17.549  39.038  1.00 14.74           O  
ATOM    696  CB  ILE A 653      26.363  18.668  36.032  1.00 15.03           C  
ATOM    697  CG1 ILE A 653      26.856  18.488  34.582  1.00 15.56           C  
ATOM    698  CG2 ILE A 653      25.710  20.051  36.204  1.00 15.50           C  
ATOM    699  CD1 ILE A 653      25.757  18.092  33.578  1.00 19.71           C  
ATOM    700  N   VAL A 654      27.104  19.754  39.045  1.00 12.26           N  
ATOM    701  CA  VAL A 654      26.592  19.926  40.406  1.00 13.10           C  
ATOM    702  C   VAL A 654      25.157  19.399  40.477  1.00 13.56           C  
ATOM    703  O   VAL A 654      24.354  19.632  39.557  1.00 14.69           O  
ATOM    704  CB AVAL A 654      26.664  21.410  40.828  0.65 15.26           C  
ATOM    705  CB BVAL A 654      26.634  21.387  40.895  0.35 14.83           C  
ATOM    706  CG1AVAL A 654      26.114  21.604  42.228  0.65 15.04           C  
ATOM    707  CG1BVAL A 654      28.047  21.775  41.272  0.35 15.69           C  
ATOM    708  CG2AVAL A 654      28.093  21.879  40.790  0.65 17.15           C  
ATOM    709  CG2BVAL A 654      26.057  22.326  39.862  0.35 14.96           C  
ATOM    710  N   ASN A 655      24.861  18.672  41.558  1.00 13.75           N  
ATOM    711  CA  ASN A 655      23.561  18.022  41.764  1.00 14.70           C  
ATOM    712  C   ASN A 655      22.651  18.878  42.618  1.00 14.73           C  
ATOM    713  O   ASN A 655      23.012  19.249  43.724  1.00 15.81           O  
ATOM    714  CB  ASN A 655      23.741  16.669  42.467  1.00 17.54           C  
ATOM    715  CG  ASN A 655      24.067  15.535  41.509  1.00 21.66           C  
ATOM    716  OD1 ASN A 655      23.738  14.372  41.777  1.00 23.88           O  
ATOM    717  ND2 ASN A 655      24.724  15.854  40.404  1.00 21.86           N  
ATOM    718  N   LEU A 656      21.470  19.173  42.088  1.00 14.52           N  
ATOM    719  CA  LEU A 656      20.420  19.858  42.837  1.00 14.35           C  
ATOM    720  C   LEU A 656      19.793  18.909  43.853  1.00 14.64           C  
ATOM    721  O   LEU A 656      19.489  17.754  43.537  1.00 16.64           O  
ATOM    722  CB  LEU A 656      19.359  20.357  41.864  1.00 15.21           C  
ATOM    723  CG  LEU A 656      18.117  21.030  42.463  1.00 16.95           C  
ATOM    724  CD1 LEU A 656      18.495  22.304  43.188  1.00 15.73           C  
ATOM    725  CD2 LEU A 656      17.097  21.297  41.357  1.00 18.16           C  
ATOM    726  N   LEU A 657      19.592  19.406  45.072  1.00 13.90           N  
ATOM    727  CA  LEU A 657      19.052  18.576  46.142  1.00 13.64           C  
ATOM    728  C   LEU A 657      17.724  19.091  46.661  1.00 13.98           C  
ATOM    729  O   LEU A 657      16.906  18.318  47.160  1.00 16.10           O  
ATOM    730  CB  LEU A 657      20.038  18.491  47.306  1.00 15.86           C  
ATOM    731  CG  LEU A 657      21.377  17.816  46.978  1.00 17.28           C  
ATOM    732  CD1 LEU A 657      22.224  17.742  48.226  1.00 16.61           C  
ATOM    733  CD2 LEU A 657      21.174  16.417  46.389  1.00 20.26           C  
ATOM    734  N   GLY A 658      17.516  20.392  46.560  1.00 14.02           N  
ATOM    735  CA  GLY A 658      16.280  20.967  47.051  1.00 13.98           C  
ATOM    736  C   GLY A 658      16.297  22.471  46.959  1.00 14.89           C  
ATOM    737  O   GLY A 658      17.256  23.059  46.474  1.00 14.59           O  
ATOM    738  N   ALA A 659      15.222  23.095  47.421  1.00 13.94           N  
ATOM    739  CA  ALA A 659      15.151  24.544  47.419  1.00 12.81           C  
ATOM    740  C   ALA A 659      14.233  24.986  48.527  1.00 13.87           C  
ATOM    741  O   ALA A 659      13.380  24.220  48.972  1.00 14.19           O  
ATOM    742  CB  ALA A 659      14.638  25.063  46.077  1.00 14.34           C  
ATOM    743  N   CYS A 660      14.424  26.223  48.975  1.00 13.52           N  
ATOM    744  CA  CYS A 660      13.482  26.860  49.884  1.00 12.19           C  
ATOM    745  C   CYS A 660      13.092  28.156  49.219  1.00 13.62           C  
ATOM    746  O   CYS A 660      13.869  29.112  49.211  1.00 15.57           O  
ATOM    747  CB  CYS A 660      14.105  27.139  51.249  1.00 12.82           C  
ATOM    748  SG  CYS A 660      14.945  25.721  51.990  1.00 16.06           S  
ATOM    749  N   THR A 661      11.898  28.176  48.641  1.00 13.75           N  
ATOM    750  CA  THR A 661      11.494  29.302  47.803  1.00 11.42           C  
ATOM    751  C   THR A 661      10.439  30.161  48.454  1.00 12.31           C  
ATOM    752  O   THR A 661      10.119  31.241  47.952  1.00 14.49           O  
ATOM    753  CB  THR A 661      10.959  28.830  46.441  1.00 13.40           C  
ATOM    754  OG1 THR A 661       9.781  28.027  46.643  1.00 13.58           O  
ATOM    755  CG2 THR A 661      11.952  27.909  45.761  1.00 13.67           C  
ATOM    756  N   ILE A 662       9.884  29.671  49.553  1.00 12.63           N  
ATOM    757  CA  ILE A 662       8.819  30.381  50.242  1.00 13.83           C  
ATOM    758  C   ILE A 662       9.124  30.484  51.732  1.00 12.98           C  
ATOM    759  O   ILE A 662       9.948  29.735  52.264  1.00 13.91           O  
ATOM    760  CB  ILE A 662       7.433  29.719  49.981  1.00 13.23           C  
ATOM    761  CG1 ILE A 662       7.426  28.255  50.425  1.00 14.59           C  
ATOM    762  CG2 ILE A 662       7.058  29.829  48.499  1.00 12.68           C  
ATOM    763  CD1 ILE A 662       6.046  27.658  50.483  1.00 16.43           C  
ATOM    764  N   GLY A 663       8.468  31.439  52.389  1.00 12.20           N  
ATOM    765  CA  GLY A 663       8.582  31.598  53.828  1.00 13.47           C  
ATOM    766  C   GLY A 663       9.948  32.040  54.306  1.00 13.04           C  
ATOM    767  O   GLY A 663      10.341  31.754  55.437  1.00 16.21           O  
ATOM    768  N   GLY A 664      10.670  32.735  53.440  1.00 15.55           N  
ATOM    769  CA  GLY A 664      12.006  33.200  53.750  1.00 16.96           C  
ATOM    770  C   GLY A 664      12.753  33.510  52.470  1.00 17.15           C  
ATOM    771  O   GLY A 664      12.195  33.394  51.375  1.00 15.82           O  
ATOM    772  N   PRO A 665      14.024  33.887  52.597  1.00 19.04           N  
ATOM    773  CA  PRO A 665      14.863  34.180  51.429  1.00 18.77           C  
ATOM    774  C   PRO A 665      14.936  32.964  50.502  1.00 16.41           C  
ATOM    775  O   PRO A 665      15.016  31.828  50.960  1.00 17.46           O  
ATOM    776  CB  PRO A 665      16.238  34.455  52.048  1.00 20.79           C  
ATOM    777  CG  PRO A 665      15.953  34.846  53.458  1.00 23.38           C  
ATOM    778  CD  PRO A 665      14.762  34.041  53.864  1.00 20.72           C  
ATOM    779  N   THR A 666      14.884  33.204  49.200  1.00 16.52           N  
ATOM    780  CA  THR A 666      14.932  32.116  48.234  1.00 15.68           C  
ATOM    781  C   THR A 666      16.308  31.467  48.256  1.00 15.92           C  
ATOM    782  O   THR A 666      17.329  32.156  48.168  1.00 15.62           O  
ATOM    783  CB  THR A 666      14.546  32.656  46.847  1.00 16.78           C  
ATOM    784  OG1 THR A 666      13.174  33.070  46.897  1.00 20.85           O  
ATOM    785  CG2 THR A 666      14.550  31.556  45.801  1.00 19.54           C  
ATOM    786  N   LEU A 667      16.317  30.144  48.430  1.00 16.17           N  
ATOM    787  CA  LEU A 667      17.546  29.354  48.585  1.00 16.44           C  
ATOM    788  C   LEU A 667      17.543  28.161  47.641  1.00 15.78           C  
ATOM    789  O   LEU A 667      16.514  27.515  47.454  1.00 13.98           O  
ATOM    790  CB  LEU A 667      17.690  28.819  50.026  1.00 18.93           C  
ATOM    791  CG  LEU A 667      17.336  29.627  51.280  1.00 20.85           C  
ATOM    792  CD1 LEU A 667      17.394  28.769  52.509  1.00 19.32           C  
ATOM    793  CD2 LEU A 667      18.261  30.824  51.427  1.00 22.38           C  
ATOM    794  N   VAL A 668      18.702  27.860  47.057  1.00 14.71           N  
ATOM    795  CA  VAL A 668      18.866  26.664  46.239  1.00 15.17           C  
ATOM    796  C   VAL A 668      19.924  25.779  46.881  1.00 13.78           C  
ATOM    797  O   VAL A 668      21.001  26.256  47.227  1.00 15.73           O  
ATOM    798  CB  VAL A 668      19.242  27.025  44.785  1.00 15.29           C  
ATOM    799  CG1 VAL A 668      19.471  25.772  43.950  1.00 18.43           C  
ATOM    800  CG2 VAL A 668      18.148  27.896  44.168  1.00 17.90           C  
ATOM    801  N   ILE A 669      19.597  24.501  47.058  1.00 13.24           N  
ATOM    802  CA  ILE A 669      20.453  23.562  47.773  1.00 13.94           C  
ATOM    803  C   ILE A 669      21.049  22.535  46.817  1.00 13.30           C  
ATOM    804  O   ILE A 669      20.323  21.866  46.083  1.00 14.33           O  
ATOM    805  CB  ILE A 669      19.662  22.797  48.865  1.00 14.54           C  
ATOM    806  CG1 ILE A 669      18.816  23.740  49.720  1.00 16.04           C  
ATOM    807  CG2 ILE A 669      20.610  21.962  49.738  1.00 16.84           C  
ATOM    808  CD1 ILE A 669      17.695  23.016  50.456  1.00 14.97           C  
ATOM    809  N   THR A 670      22.369  22.416  46.833  1.00 15.01           N  
ATOM    810  CA  THR A 670      23.035  21.371  46.059  1.00 14.11           C  
ATOM    811  C   THR A 670      23.965  20.569  46.934  1.00 14.30           C  
ATOM    812  O   THR A 670      24.166  20.876  48.105  1.00 14.77           O  
ATOM    813  CB  THR A 670      23.874  21.946  44.895  1.00 15.13           C  
ATOM    814  OG1 THR A 670      24.992  22.671  45.425  1.00 15.94           O  
ATOM    815  CG2 THR A 670      23.079  22.950  44.053  1.00 15.70           C  
ATOM    816  N   GLU A 671      24.571  19.548  46.338  1.00 14.20           N  
ATOM    817  CA  GLU A 671      25.646  18.848  47.000  1.00 15.02           C  
ATOM    818  C   GLU A 671      26.749  19.833  47.357  1.00 14.63           C  
ATOM    819  O   GLU A 671      26.901  20.902  46.730  1.00 14.91           O  
ATOM    820  CB  GLU A 671      26.208  17.767  46.091  1.00 14.77           C  
ATOM    821  CG  GLU A 671      26.909  18.319  44.864  1.00 14.97           C  
ATOM    822  CD  GLU A 671      27.327  17.218  43.929  1.00 16.68           C  
ATOM    823  OE1 GLU A 671      26.923  17.263  42.752  1.00 17.43           O  
ATOM    824  OE2 GLU A 671      28.036  16.298  44.388  1.00 17.50           O  
ATOM    825  N   TYR A 672      27.501  19.455  48.377  1.00 15.36           N  
ATOM    826  CA  TYR A 672      28.718  20.133  48.765  1.00 14.86           C  
ATOM    827  C   TYR A 672      29.872  19.338  48.174  1.00 14.41           C  
ATOM    828  O   TYR A 672      29.851  18.100  48.196  1.00 15.82           O  
ATOM    829  CB  TYR A 672      28.825  20.165  50.288  1.00 16.47           C  
ATOM    830  CG  TYR A 672      30.154  20.674  50.799  1.00 17.33           C  
ATOM    831  CD1 TYR A 672      31.136  19.789  51.241  1.00 19.38           C  
ATOM    832  CD2 TYR A 672      30.426  22.043  50.842  1.00 19.81           C  
ATOM    833  CE1 TYR A 672      32.354  20.249  51.712  1.00 21.84           C  
ATOM    834  CE2 TYR A 672      31.649  22.512  51.308  1.00 22.35           C  
ATOM    835  CZ  TYR A 672      32.603  21.609  51.738  1.00 22.72           C  
ATOM    836  OH  TYR A 672      33.815  22.059  52.206  1.00 27.45           O  
ATOM    837  N   CYS A 673      30.864  20.045  47.642  1.00 14.55           N  
ATOM    838  CA  CYS A 673      32.000  19.401  46.980  1.00 14.06           C  
ATOM    839  C   CYS A 673      33.238  19.541  47.847  1.00 14.39           C  
ATOM    840  O   CYS A 673      33.792  20.626  47.987  1.00 15.54           O  
ATOM    841  CB  CYS A 673      32.221  20.002  45.597  1.00 13.73           C  
ATOM    842  SG  CYS A 673      30.874  19.592  44.463  1.00 15.50           S  
ATOM    843  N   CYS A 674      33.676  18.426  48.414  1.00 15.17           N  
ATOM    844  CA  CYS A 674      34.616  18.464  49.532  1.00 16.47           C  
ATOM    845  C   CYS A 674      35.992  19.071  49.239  1.00 16.29           C  
ATOM    846  O   CYS A 674      36.680  19.509  50.169  1.00 18.70           O  
ATOM    847  CB  CYS A 674      34.765  17.076  50.148  1.00 16.63           C  
ATOM    848  SG  CYS A 674      35.531  15.890  49.045  1.00 17.01           S  
ATOM    849  N   TYR A 675      36.391  19.117  47.968  1.00 14.98           N  
ATOM    850  CA  TYR A 675      37.685  19.708  47.612  1.00 15.70           C  
ATOM    851  C   TYR A 675      37.571  21.133  47.099  1.00 16.13           C  
ATOM    852  O   TYR A 675      38.570  21.754  46.726  1.00 19.32           O  
ATOM    853  CB  TYR A 675      38.414  18.834  46.591  1.00 15.94           C  
ATOM    854  CG  TYR A 675      38.734  17.469  47.127  1.00 18.22           C  
ATOM    855  CD1 TYR A 675      39.581  17.317  48.224  1.00 19.53           C  
ATOM    856  CD2 TYR A 675      38.195  16.325  46.542  1.00 17.93           C  
ATOM    857  CE1 TYR A 675      39.877  16.067  48.728  1.00 20.33           C  
ATOM    858  CE2 TYR A 675      38.490  15.061  47.037  1.00 19.26           C  
ATOM    859  CZ  TYR A 675      39.333  14.942  48.131  1.00 20.66           C  
ATOM    860  OH  TYR A 675      39.630  13.700  48.634  1.00 23.70           O  
ATOM    861  N   GLY A 676      36.345  21.640  47.077  1.00 14.32           N  
ATOM    862  CA  GLY A 676      36.089  23.015  46.719  1.00 14.78           C  
ATOM    863  C   GLY A 676      36.280  23.307  45.248  1.00 15.06           C  
ATOM    864  O   GLY A 676      36.156  22.437  44.389  1.00 16.06           O  
ATOM    865  N   ASP A 677      36.580  24.564  44.958  1.00 14.84           N  
ATOM    866  CA  ASP A 677      36.720  25.003  43.587  1.00 15.01           C  
ATOM    867  C   ASP A 677      38.011  24.494  42.944  1.00 15.67           C  
ATOM    868  O   ASP A 677      39.070  24.501  43.573  1.00 15.68           O  
ATOM    869  CB AASP A 677      36.795  26.518  43.671  0.65 17.41           C  
ATOM    870  CB BASP A 677      36.457  26.501  43.377  0.35 16.34           C  
ATOM    871  CG AASP A 677      36.621  27.171  42.360  0.65 17.10           C  
ATOM    872  CG BASP A 677      37.649  27.354  43.684  0.35 16.45           C  
ATOM    873  OD1AASP A 677      35.482  27.581  42.069  0.65 18.68           O  
ATOM    874  OD1BASP A 677      38.493  27.560  42.782  0.35 16.55           O  
ATOM    875  OD2AASP A 677      37.567  27.334  41.570  0.65 19.47           O  
ATOM    876  OD2BASP A 677      37.808  27.868  44.802  0.35 17.67           O  
ATOM    877  N   LEU A 678      37.911  24.044  41.696  1.00 14.99           N  
ATOM    878  CA  LEU A 678      39.048  23.407  41.025  1.00 14.16           C  
ATOM    879  C   LEU A 678      40.235  24.355  40.839  1.00 15.58           C  
ATOM    880  O   LEU A 678      41.386  23.929  40.937  1.00 15.71           O  
ATOM    881  CB  LEU A 678      38.628  22.798  39.679  1.00 15.34           C  
ATOM    882  CG  LEU A 678      39.728  22.042  38.916  1.00 15.46           C  
ATOM    883  CD1 LEU A 678      40.235  20.856  39.709  1.00 15.75           C  
ATOM    884  CD2 LEU A 678      39.244  21.590  37.550  1.00 16.66           C  
ATOM    885  N   LEU A 679      39.961  25.632  40.577  1.00 15.90           N  
ATOM    886  CA  LEU A 679      41.045  26.584  40.355  1.00 16.09           C  
ATOM    887  C   LEU A 679      41.894  26.699  41.617  1.00 17.32           C  
ATOM    888  O   LEU A 679      43.114  26.569  41.556  1.00 17.37           O  
ATOM    889  CB  LEU A 679      40.520  27.949  39.924  1.00 17.37           C  
ATOM    890  CG  LEU A 679      41.581  29.010  39.613  1.00 17.96           C  
ATOM    891  CD1 LEU A 679      42.471  28.591  38.445  1.00 19.61           C  
ATOM    892  CD2 LEU A 679      40.923  30.356  39.339  1.00 19.27           C  
ATOM    893  N   ASN A 680      41.243  26.914  42.757  1.00 17.56           N  
ATOM    894  CA  ASN A 680      41.969  26.958  44.026  1.00 19.81           C  
ATOM    895  C   ASN A 680      42.699  25.652  44.321  1.00 19.52           C  
ATOM    896  O   ASN A 680      43.829  25.673  44.818  1.00 19.38           O  
ATOM    897  CB  ASN A 680      41.039  27.339  45.172  1.00 23.42           C  
ATOM    898  CG  ASN A 680      40.785  28.827  45.228  1.00 28.66           C  
ATOM    899  OD1 ASN A 680      41.704  29.629  45.050  1.00 32.61           O  
ATOM    900  ND2 ASN A 680      39.541  29.210  45.471  1.00 31.24           N  
ATOM    901  N   PHE A 681      42.055  24.527  44.009  1.00 16.94           N  
ATOM    902  CA  PHE A 681      42.664  23.213  44.192  1.00 17.47           C  
ATOM    903  C   PHE A 681      43.959  23.076  43.393  1.00 18.50           C  
ATOM    904  O   PHE A 681      44.987  22.654  43.936  1.00 19.44           O  
ATOM    905  CB  PHE A 681      41.678  22.104  43.815  1.00 17.74           C  
ATOM    906  CG  PHE A 681      42.225  20.715  43.974  1.00 17.63           C  
ATOM    907  CD1 PHE A 681      42.769  20.036  42.881  1.00 18.67           C  
ATOM    908  CD2 PHE A 681      42.186  20.077  45.208  1.00 18.39           C  
ATOM    909  CE1 PHE A 681      43.263  18.743  43.018  1.00 19.11           C  
ATOM    910  CE2 PHE A 681      42.681  18.785  45.356  1.00 19.37           C  
ATOM    911  CZ  PHE A 681      43.222  18.118  44.255  1.00 18.79           C  
ATOM    912  N   LEU A 682      43.910  23.430  42.110  1.00 17.48           N  
ATOM    913  CA  LEU A 682      45.090  23.348  41.257  1.00 17.43           C  
ATOM    914  C   LEU A 682      46.228  24.221  41.790  1.00 18.94           C  
ATOM    915  O   LEU A 682      47.378  23.782  41.843  1.00 19.67           O  
ATOM    916  CB  LEU A 682      44.745  23.744  39.819  1.00 17.50           C  
ATOM    917  CG  LEU A 682      43.809  22.791  39.065  1.00 18.51           C  
ATOM    918  CD1 LEU A 682      43.285  23.481  37.829  1.00 19.91           C  
ATOM    919  CD2 LEU A 682      44.472  21.468  38.696  1.00 20.31           C  
ATOM    920  N   ARG A 683      45.893  25.450  42.179  1.00 18.93           N  
ATOM    921  CA  ARG A 683      46.876  26.397  42.707  1.00 20.87           C  
ATOM    922  C   ARG A 683      47.518  25.896  44.003  1.00 22.50           C  
ATOM    923  O   ARG A 683      48.727  26.047  44.199  1.00 23.55           O  
ATOM    924  CB  ARG A 683      46.249  27.778  42.900  1.00 19.77           C  
ATOM    925  CG  ARG A 683      46.090  28.528  41.592  1.00 21.03           C  
ATOM    926  CD  ARG A 683      45.165  29.722  41.641  1.00 21.54           C  
ATOM    927  NE  ARG A 683      45.076  30.358  40.327  1.00 22.74           N  
ATOM    928  CZ  ARG A 683      44.473  31.516  40.083  1.00 23.26           C  
ATOM    929  NH1 ARG A 683      44.458  32.006  38.850  1.00 22.95           N  
ATOM    930  NH2 ARG A 683      43.884  32.189  41.065  1.00 24.51           N  
ATOM    931  N   ARG A 684      46.706  25.284  44.862  1.00 23.02           N  
ATOM    932  CA  ARG A 684      47.176  24.708  46.124  1.00 25.32           C  
ATOM    933  C   ARG A 684      48.063  23.482  45.896  1.00 27.04           C  
ATOM    934  O   ARG A 684      49.034  23.262  46.629  1.00 26.98           O  
ATOM    935  CB  ARG A 684      45.978  24.340  47.007  1.00 24.08           C  
ATOM    936  CG  ARG A 684      46.325  23.772  48.377  1.00 26.81           C  
ATOM    937  CD  ARG A 684      45.137  23.667  49.328  1.00 27.25           C  
ATOM    938  NE  ARG A 684      44.146  22.680  48.896  1.00 27.74           N  
ATOM    939  CZ  ARG A 684      44.269  21.365  49.055  1.00 28.13           C  
ATOM    940  NH1 ARG A 684      45.351  20.852  49.635  1.00 28.45           N  
ATOM    941  NH2 ARG A 684      43.305  20.556  48.635  1.00 29.23           N  
ATOM    942  N   LYS A 685      47.725  22.694  44.879  1.00 28.23           N  
ATOM    943  CA  LYS A 685      48.412  21.433  44.603  1.00 31.40           C  
ATOM    944  C   LYS A 685      49.522  21.561  43.560  1.00 32.29           C  
ATOM    945  O   LYS A 685      50.113  20.554  43.155  1.00 33.89           O  
ATOM    946  CB  LYS A 685      47.404  20.356  44.177  1.00 32.25           C  
ATOM    947  CG  LYS A 685      46.423  19.956  45.268  1.00 34.50           C  
ATOM    948  CD  LYS A 685      46.678  18.543  45.764  1.00 36.10           C  
ATOM    949  CE  LYS A 685      46.942  18.514  47.257  1.00 37.31           C  
ATOM    950  NZ  LYS A 685      47.950  17.475  47.605  1.00 38.22           N  
ATOM    951  N   ARG A 686      49.810  22.793  43.142  1.00 33.00           N  
ATOM    952  CA  ARG A 686      50.810  23.060  42.106  1.00 35.17           C  
ATOM    953  C   ARG A 686      52.173  22.426  42.420  1.00 36.21           C  
ATOM    954  O   ARG A 686      52.789  21.819  41.542  1.00 35.52           O  
ATOM    955  CB  ARG A 686      50.952  24.569  41.859  1.00 35.78           C  
ATOM    956  CG  ARG A 686      51.687  24.933  40.564  1.00 37.91           C  
ATOM    957  CD  ARG A 686      51.900  26.429  40.342  1.00 39.70           C  
ATOM    958  NE  ARG A 686      50.637  27.164  40.271  1.00 42.40           N  
ATOM    959  CZ  ARG A 686      50.325  28.062  39.340  1.00 43.23           C  
ATOM    960  NH1 ARG A 686      49.146  28.665  39.383  1.00 42.63           N  
ATOM    961  NH2 ARG A 686      51.179  28.363  38.366  1.00 43.74           N  
ATOM    962  N   ASP A 687      52.623  22.554  43.669  1.00 37.09           N  
ATOM    963  CA  ASP A 687      53.913  21.999  44.101  1.00 37.69           C  
ATOM    964  C   ASP A 687      53.948  20.474  44.085  1.00 37.70           C  
ATOM    965  O   ASP A 687      54.949  19.876  43.690  1.00 38.97           O  
ATOM    966  CB  ASP A 687      54.282  22.488  45.504  1.00 38.69           C  
ATOM    967  CG  ASP A 687      54.283  23.997  45.623  1.00 39.34           C  
ATOM    968  OD1 ASP A 687      54.540  24.687  44.611  1.00 38.70           O  
ATOM    969  OD2 ASP A 687      54.039  24.579  46.701  1.00 40.20           O  
ATOM    970  N   SER A 688      52.855  19.853  44.522  1.00 38.53           N  
ATOM    971  CA  SER A 688      52.755  18.396  44.583  1.00 38.44           C  
ATOM    972  C   SER A 688      52.901  17.734  43.207  1.00 38.56           C  
ATOM    973  O   SER A 688      53.083  16.516  43.115  1.00 37.98           O  
ATOM    974  CB  SER A 688      51.446  17.972  45.264  1.00 38.90           C  
ATOM    975  OG  SER A 688      50.322  18.200  44.427  1.00 39.07           O  
ATOM    976  N   PHE A 689      52.837  18.541  42.146  1.00 37.68           N  
ATOM    977  CA  PHE A 689      52.974  18.030  40.786  1.00 36.90           C  
ATOM    978  C   PHE A 689      54.359  17.466  40.495  1.00 36.97           C  
ATOM    979  O   PHE A 689      54.481  16.357  39.977  1.00 38.52           O  
ATOM    980  CB  PHE A 689      52.597  19.084  39.741  1.00 36.08           C  
ATOM    981  CG  PHE A 689      52.164  18.491  38.433  1.00 34.21           C  
ATOM    982  CD1 PHE A 689      53.039  18.441  37.353  1.00 34.04           C  
ATOM    983  CD2 PHE A 689      50.895  17.947  38.292  1.00 33.16           C  
ATOM    984  CE1 PHE A 689      52.645  17.874  36.144  1.00 33.18           C  
ATOM    985  CE2 PHE A 689      50.497  17.375  37.095  1.00 32.24           C  
ATOM    986  CZ  PHE A 689      51.372  17.341  36.015  1.00 31.94           C  
ATOM    987  N   LEU A 762      46.917  12.971  48.269  1.00 45.25           N  
ATOM    988  CA  LEU A 762      48.171  12.666  47.592  1.00 45.39           C  
ATOM    989  C   LEU A 762      48.536  13.732  46.555  1.00 44.04           C  
ATOM    990  O   LEU A 762      47.815  14.719  46.374  1.00 44.80           O  
ATOM    991  CB  LEU A 762      48.110  11.276  46.941  1.00 46.50           C  
ATOM    992  CG  LEU A 762      49.185  10.275  47.378  1.00 47.43           C  
ATOM    993  CD1 LEU A 762      48.572   8.906  47.655  1.00 47.99           C  
ATOM    994  CD2 LEU A 762      50.300  10.166  46.344  1.00 47.52           C  
ATOM    995  N   ALA A 763      49.664  13.521  45.884  1.00 41.25           N  
ATOM    996  CA  ALA A 763      50.167  14.448  44.879  1.00 38.60           C  
ATOM    997  C   ALA A 763      49.273  14.491  43.642  1.00 36.62           C  
ATOM    998  O   ALA A 763      48.528  13.548  43.362  1.00 37.17           O  
ATOM    999  CB  ALA A 763      51.589  14.072  44.489  1.00 38.79           C  
ATOM   1000  N   LEU A 764      49.347  15.602  42.919  1.00 32.92           N  
ATOM   1001  CA  LEU A 764      48.685  15.728  41.632  1.00 28.86           C  
ATOM   1002  C   LEU A 764      49.641  15.269  40.539  1.00 27.40           C  
ATOM   1003  O   LEU A 764      50.831  15.591  40.573  1.00 26.87           O  
ATOM   1004  CB  LEU A 764      48.272  17.181  41.399  1.00 29.87           C  
ATOM   1005  CG  LEU A 764      47.062  17.468  40.513  1.00 30.52           C  
ATOM   1006  CD1 LEU A 764      45.789  16.918  41.122  1.00 29.84           C  
ATOM   1007  CD2 LEU A 764      46.940  18.962  40.293  1.00 30.84           C  
ATOM   1008  N   ASP A 765      49.130  14.494  39.586  1.00 23.98           N  
ATOM   1009  CA  ASP A 765      49.939  14.061  38.451  1.00 24.20           C  
ATOM   1010  C   ASP A 765      49.196  14.224  37.130  1.00 22.76           C  
ATOM   1011  O   ASP A 765      48.061  14.716  37.103  1.00 21.22           O  
ATOM   1012  CB  ASP A 765      50.454  12.622  38.630  1.00 26.26           C  
ATOM   1013  CG  ASP A 765      49.339  11.588  38.735  1.00 28.96           C  
ATOM   1014  OD1 ASP A 765      48.175  11.867  38.361  1.00 28.30           O  
ATOM   1015  OD2 ASP A 765      49.546  10.444  39.188  1.00 31.09           O  
ATOM   1016  N   LEU A 766      49.842  13.802  36.047  1.00 20.36           N  
ATOM   1017  CA  LEU A 766      49.282  13.954  34.711  1.00 19.00           C  
ATOM   1018  C   LEU A 766      47.915  13.300  34.572  1.00 18.16           C  
ATOM   1019  O   LEU A 766      47.004  13.885  33.972  1.00 17.47           O  
ATOM   1020  CB  LEU A 766      50.247  13.426  33.641  1.00 20.44           C  
ATOM   1021  CG  LEU A 766      49.726  13.440  32.199  1.00 19.08           C  
ATOM   1022  CD1 LEU A 766      49.373  14.860  31.733  1.00 18.88           C  
ATOM   1023  CD2 LEU A 766      50.712  12.776  31.236  1.00 20.43           C  
ATOM   1024  N   GLU A 767      47.755  12.099  35.123  1.00 18.60           N  
ATOM   1025  CA  GLU A 767      46.484  11.407  34.963  1.00 19.66           C  
ATOM   1026  C   GLU A 767      45.331  12.122  35.672  1.00 17.35           C  
ATOM   1027  O   GLU A 767      44.211  12.089  35.180  1.00 16.11           O  
ATOM   1028  CB  GLU A 767      46.572   9.918  35.304  1.00 23.78           C  
ATOM   1029  CG  GLU A 767      47.269   9.096  34.216  1.00 25.82           C  
ATOM   1030  CD  GLU A 767      46.416   8.820  32.975  1.00 28.11           C  
ATOM   1031  OE1 GLU A 767      45.538   9.637  32.611  1.00 27.25           O  
ATOM   1032  OE2 GLU A 767      46.631   7.767  32.340  1.00 29.58           O  
ATOM   1033  N   ASP A 768      45.619  12.794  36.790  1.00 17.58           N  
ATOM   1034  CA  ASP A 768      44.624  13.659  37.437  1.00 17.09           C  
ATOM   1035  C   ASP A 768      44.162  14.740  36.481  1.00 14.92           C  
ATOM   1036  O   ASP A 768      42.960  14.981  36.329  1.00 15.35           O  
ATOM   1037  CB  ASP A 768      45.196  14.358  38.670  1.00 18.75           C  
ATOM   1038  CG  ASP A 768      45.443  13.417  39.810  1.00 22.18           C  
ATOM   1039  OD1 ASP A 768      46.603  13.370  40.280  1.00 24.22           O  
ATOM   1040  OD2 ASP A 768      44.549  12.695  40.300  1.00 22.98           O  
ATOM   1041  N   LEU A 769      45.124  15.413  35.858  1.00 15.52           N  
ATOM   1042  CA  LEU A 769      44.811  16.498  34.929  1.00 14.25           C  
ATOM   1043  C   LEU A 769      44.019  15.971  33.742  1.00 15.19           C  
ATOM   1044  O   LEU A 769      43.049  16.590  33.318  1.00 14.01           O  
ATOM   1045  CB  LEU A 769      46.076  17.213  34.452  1.00 14.47           C  
ATOM   1046  CG  LEU A 769      46.996  17.843  35.507  1.00 15.09           C  
ATOM   1047  CD1 LEU A 769      48.099  18.633  34.808  1.00 16.66           C  
ATOM   1048  CD2 LEU A 769      46.215  18.737  36.467  1.00 16.15           C  
ATOM   1049  N   LEU A 770      44.428  14.816  33.218  1.00 13.64           N  
ATOM   1050  CA  LEU A 770      43.688  14.198  32.127  1.00 12.96           C  
ATOM   1051  C   LEU A 770      42.272  13.834  32.565  1.00 13.16           C  
ATOM   1052  O   LEU A 770      41.307  14.083  31.830  1.00 12.84           O  
ATOM   1053  CB  LEU A 770      44.425  12.971  31.595  1.00 13.66           C  
ATOM   1054  CG  LEU A 770      45.702  13.304  30.822  1.00 13.60           C  
ATOM   1055  CD1 LEU A 770      46.509  12.042  30.602  1.00 15.06           C  
ATOM   1056  CD2 LEU A 770      45.414  13.989  29.487  1.00 15.24           C  
ATOM   1057  N   SER A 771      42.148  13.266  33.765  1.00 13.80           N  
ATOM   1058  CA  SER A 771      40.839  12.939  34.307  1.00 12.96           C  
ATOM   1059  C   SER A 771      39.947  14.177  34.395  1.00 12.34           C  
ATOM   1060  O   SER A 771      38.782  14.129  34.011  1.00 12.78           O  
ATOM   1061  CB  SER A 771      40.963  12.312  35.691  1.00 13.66           C  
ATOM   1062  OG  SER A 771      39.684  11.953  36.167  1.00 13.45           O  
ATOM   1063  N   PHE A 772      40.495  15.284  34.893  1.00 12.20           N  
ATOM   1064  CA  PHE A 772      39.704  16.507  35.017  1.00 11.48           C  
ATOM   1065  C   PHE A 772      39.273  16.995  33.633  1.00 12.05           C  
ATOM   1066  O   PHE A 772      38.128  17.397  33.445  1.00 11.71           O  
ATOM   1067  CB  PHE A 772      40.488  17.613  35.722  1.00 12.11           C  
ATOM   1068  CG  PHE A 772      40.921  17.274  37.137  1.00 12.40           C  
ATOM   1069  CD1 PHE A 772      41.955  17.997  37.725  1.00 13.61           C  
ATOM   1070  CD2 PHE A 772      40.304  16.259  37.870  1.00 12.98           C  
ATOM   1071  CE1 PHE A 772      42.377  17.726  39.019  1.00 13.54           C  
ATOM   1072  CE2 PHE A 772      40.719  15.974  39.174  1.00 14.89           C  
ATOM   1073  CZ  PHE A 772      41.763  16.709  39.746  1.00 14.72           C  
ATOM   1074  N   SER A 773      40.189  16.950  32.664  1.00 11.42           N  
ATOM   1075  CA  SER A 773      39.863  17.371  31.304  1.00 10.95           C  
ATOM   1076  C   SER A 773      38.734  16.503  30.750  1.00 11.38           C  
ATOM   1077  O   SER A 773      37.804  16.994  30.115  1.00 12.00           O  
ATOM   1078  CB ASER A 773      41.097  17.363  30.401  0.65 14.07           C  
ATOM   1079  CB BSER A 773      41.086  17.191  30.395  0.35  9.83           C  
ATOM   1080  OG ASER A 773      41.528  16.058  30.111  0.65 15.61           O  
ATOM   1081  OG BSER A 773      42.240  17.846  30.894  0.35  6.62           O  
ATOM   1082  N   TYR A 774      38.822  15.204  31.005  1.00 10.70           N  
ATOM   1083  CA  TYR A 774      37.825  14.265  30.532  1.00 11.24           C  
ATOM   1084  C   TYR A 774      36.453  14.536  31.149  1.00 11.60           C  
ATOM   1085  O   TYR A 774      35.437  14.594  30.447  1.00 11.55           O  
ATOM   1086  CB  TYR A 774      38.271  12.837  30.858  1.00 11.95           C  
ATOM   1087  CG  TYR A 774      37.215  11.820  30.529  1.00 12.27           C  
ATOM   1088  CD1 TYR A 774      36.325  11.369  31.509  1.00 13.42           C  
ATOM   1089  CD2 TYR A 774      37.092  11.325  29.234  1.00 15.31           C  
ATOM   1090  CE1 TYR A 774      35.338  10.448  31.195  1.00 15.80           C  
ATOM   1091  CE2 TYR A 774      36.119  10.401  28.917  1.00 17.22           C  
ATOM   1092  CZ  TYR A 774      35.247   9.972  29.894  1.00 17.10           C  
ATOM   1093  OH  TYR A 774      34.282   9.054  29.565  1.00 21.83           O  
ATOM   1094  N   GLN A 775      36.429  14.682  32.469  1.00 10.24           N  
ATOM   1095  CA  GLN A 775      35.169  14.849  33.186  1.00  9.86           C  
ATOM   1096  C   GLN A 775      34.492  16.162  32.856  1.00  9.48           C  
ATOM   1097  O   GLN A 775      33.271  16.227  32.793  1.00 10.77           O  
ATOM   1098  CB  GLN A 775      35.417  14.777  34.679  1.00 10.39           C  
ATOM   1099  CG  GLN A 775      35.861  13.406  35.161  1.00 11.16           C  
ATOM   1100  CD  GLN A 775      36.025  13.413  36.649  1.00 11.86           C  
ATOM   1101  OE1 GLN A 775      35.038  13.520  37.374  1.00 13.52           O  
ATOM   1102  NE2 GLN A 775      37.269  13.340  37.113  1.00 13.79           N  
ATOM   1103  N   VAL A 776      35.278  17.209  32.654  1.00 10.55           N  
ATOM   1104  CA  VAL A 776      34.698  18.494  32.273  1.00 10.93           C  
ATOM   1105  C   VAL A 776      34.128  18.386  30.856  1.00 10.88           C  
ATOM   1106  O   VAL A 776      33.009  18.829  30.604  1.00 10.50           O  
ATOM   1107  CB  VAL A 776      35.696  19.656  32.438  1.00 11.06           C  
ATOM   1108  CG1 VAL A 776      35.125  20.978  31.879  1.00 11.42           C  
ATOM   1109  CG2 VAL A 776      36.009  19.841  33.921  1.00 13.54           C  
ATOM   1110  N   ALA A 777      34.864  17.742  29.953  1.00 11.34           N  
ATOM   1111  CA  ALA A 777      34.350  17.547  28.605  1.00 10.91           C  
ATOM   1112  C   ALA A 777      33.084  16.705  28.632  1.00 10.80           C  
ATOM   1113  O   ALA A 777      32.153  16.969  27.871  1.00 12.50           O  
ATOM   1114  CB  ALA A 777      35.414  16.895  27.703  1.00 12.03           C  
ATOM   1115  N   LYS A 778      33.055  15.694  29.504  1.00 10.46           N  
ATOM   1116  CA  LYS A 778      31.905  14.809  29.600  1.00 10.38           C  
ATOM   1117  C   LYS A 778      30.682  15.578  30.084  1.00  9.95           C  
ATOM   1118  O   LYS A 778      29.595  15.448  29.515  1.00 11.99           O  
ATOM   1119  CB  LYS A 778      32.205  13.634  30.534  1.00 13.45           C  
ATOM   1120  CG  LYS A 778      31.175  12.514  30.492  1.00 19.06           C  
ATOM   1121  CD  LYS A 778      31.423  11.574  29.321  1.00 22.82           C  
ATOM   1122  CE  LYS A 778      30.606  10.295  29.446  1.00 25.98           C  
ATOM   1123  NZ  LYS A 778      29.134  10.570  29.435  1.00 29.61           N  
ATOM   1124  N   GLY A 779      30.865  16.356  31.143  1.00 12.61           N  
ATOM   1125  CA  GLY A 779      29.786  17.177  31.677  1.00 11.31           C  
ATOM   1126  C   GLY A 779      29.282  18.187  30.657  1.00 12.09           C  
ATOM   1127  O   GLY A 779      28.078  18.400  30.527  1.00 11.53           O  
ATOM   1128  N   MET A 780      30.207  18.779  29.908  1.00 11.16           N  
ATOM   1129  CA  MET A 780      29.853  19.787  28.915  1.00 11.52           C  
ATOM   1130  C   MET A 780      29.141  19.144  27.728  1.00 11.81           C  
ATOM   1131  O   MET A 780      28.215  19.738  27.166  1.00 11.83           O  
ATOM   1132  CB  MET A 780      31.085  20.559  28.443  1.00 10.69           C  
ATOM   1133  CG  MET A 780      31.650  21.585  29.443  1.00 12.13           C  
ATOM   1134  SD  MET A 780      30.411  22.770  30.012  1.00 13.69           S  
ATOM   1135  CE  MET A 780      30.017  23.562  28.440  1.00 15.35           C  
ATOM   1136  N   ALA A 781      29.557  17.930  27.359  1.00 11.06           N  
ATOM   1137  CA  ALA A 781      28.855  17.180  26.315  1.00 10.19           C  
ATOM   1138  C   ALA A 781      27.414  16.948  26.728  1.00  9.88           C  
ATOM   1139  O   ALA A 781      26.503  17.061  25.910  1.00 11.33           O  
ATOM   1140  CB  ALA A 781      29.565  15.850  26.015  1.00 11.14           C  
ATOM   1141  N   PHE A 782      27.205  16.640  28.006  1.00 10.25           N  
ATOM   1142  CA  PHE A 782      25.843  16.477  28.481  1.00 11.55           C  
ATOM   1143  C   PHE A 782      25.061  17.788  28.406  1.00 11.71           C  
ATOM   1144  O   PHE A 782      23.922  17.813  27.939  1.00 11.19           O  
ATOM   1145  CB  PHE A 782      25.779  15.912  29.893  1.00 13.11           C  
ATOM   1146  CG  PHE A 782      24.378  15.637  30.320  1.00 13.99           C  
ATOM   1147  CD1 PHE A 782      23.703  16.535  31.116  1.00 16.58           C  
ATOM   1148  CD2 PHE A 782      23.699  14.526  29.831  1.00 17.36           C  
ATOM   1149  CE1 PHE A 782      22.393  16.301  31.471  1.00 14.04           C  
ATOM   1150  CE2 PHE A 782      22.384  14.290  30.183  1.00 18.35           C  
ATOM   1151  CZ  PHE A 782      21.734  15.187  31.001  1.00 17.04           C  
ATOM   1152  N   LEU A 783      25.677  18.880  28.841  1.00 10.99           N  
ATOM   1153  CA  LEU A 783      25.026  20.183  28.753  1.00 13.18           C  
ATOM   1154  C   LEU A 783      24.616  20.475  27.309  1.00 11.96           C  
ATOM   1155  O   LEU A 783      23.486  20.890  27.057  1.00 13.52           O  
ATOM   1156  CB  LEU A 783      25.963  21.265  29.263  1.00 14.86           C  
ATOM   1157  CG  LEU A 783      25.393  22.562  29.817  1.00 21.54           C  
ATOM   1158  CD1 LEU A 783      24.622  22.312  31.105  1.00 23.14           C  
ATOM   1159  CD2 LEU A 783      26.513  23.554  30.042  1.00 23.17           C  
ATOM   1160  N   ALA A 784      25.527  20.228  26.365  1.00 10.81           N  
ATOM   1161  CA  ALA A 784      25.235  20.476  24.955  1.00 11.84           C  
ATOM   1162  C   ALA A 784      24.121  19.561  24.449  1.00 12.01           C  
ATOM   1163  O   ALA A 784      23.286  19.972  23.639  1.00 14.07           O  
ATOM   1164  CB  ALA A 784      26.485  20.318  24.111  1.00 13.11           C  
ATOM   1165  N   SER A 785      24.108  18.328  24.946  1.00 11.15           N  
ATOM   1166  CA  SER A 785      23.054  17.375  24.584  1.00 10.79           C  
ATOM   1167  C   SER A 785      21.676  17.832  25.068  1.00 13.28           C  
ATOM   1168  O   SER A 785      20.659  17.478  24.480  1.00 15.50           O  
ATOM   1169  CB  SER A 785      23.364  15.970  25.114  1.00 12.88           C  
ATOM   1170  OG  SER A 785      22.932  15.801  26.450  1.00 15.48           O  
ATOM   1171  N   LYS A 786      21.659  18.601  26.153  1.00 12.28           N  
ATOM   1172  CA  LYS A 786      20.424  19.171  26.675  1.00 12.30           C  
ATOM   1173  C   LYS A 786      20.138  20.531  26.053  1.00 14.01           C  
ATOM   1174  O   LYS A 786      19.213  21.223  26.470  1.00 12.90           O  
ATOM   1175  CB  LYS A 786      20.492  19.292  28.194  1.00 13.57           C  
ATOM   1176  CG  LYS A 786      20.530  17.956  28.911  1.00 15.35           C  
ATOM   1177  CD  LYS A 786      19.154  17.299  28.921  1.00 21.42           C  
ATOM   1178  CE  LYS A 786      18.594  17.266  30.321  1.00 24.50           C  
ATOM   1179  NZ  LYS A 786      17.215  16.709  30.360  1.00 26.05           N  
ATOM   1180  N   ASN A 787      20.938  20.895  25.053  1.00 13.00           N  
ATOM   1181  CA  ASN A 787      20.816  22.167  24.349  1.00 13.95           C  
ATOM   1182  C   ASN A 787      21.043  23.369  25.250  1.00 14.75           C  
ATOM   1183  O   ASN A 787      20.381  24.409  25.114  1.00 16.30           O  
ATOM   1184  CB  ASN A 787      19.481  22.265  23.612  1.00 15.74           C  
ATOM   1185  CG  ASN A 787      19.642  22.812  22.218  1.00 18.90           C  
ATOM   1186  OD1 ASN A 787      19.767  22.056  21.259  1.00 21.94           O  
ATOM   1187  ND2 ASN A 787      19.680  24.134  22.101  1.00 17.23           N  
ATOM   1188  N   CYS A 788      22.013  23.221  26.149  1.00 13.04           N  
ATOM   1189  CA  CYS A 788      22.357  24.245  27.099  1.00 13.61           C  
ATOM   1190  C   CYS A 788      23.772  24.732  26.859  1.00 14.46           C  
ATOM   1191  O   CYS A 788      24.665  23.949  26.503  1.00 16.12           O  
ATOM   1192  CB ACYS A 788      22.205  23.754  28.530  0.65 12.18           C  
ATOM   1193  CB BCYS A 788      22.232  23.659  28.503  0.35 15.77           C  
ATOM   1194  SG ACYS A 788      20.477  23.731  29.022  0.65 13.79           S  
ATOM   1195  SG BCYS A 788      22.505  24.807  29.853  0.35 21.30           S  
ATOM   1196  N   ILE A 789      23.940  26.039  27.026  1.00 12.60           N  
ATOM   1197  CA  ILE A 789      25.222  26.703  26.873  1.00 11.87           C  
ATOM   1198  C   ILE A 789      25.632  27.282  28.210  1.00 12.45           C  
ATOM   1199  O   ILE A 789      24.834  27.921  28.895  1.00 14.12           O  
ATOM   1200  CB  ILE A 789      25.128  27.794  25.787  1.00 13.84           C  
ATOM   1201  CG1 ILE A 789      24.860  27.140  24.430  1.00 16.29           C  
ATOM   1202  CG2 ILE A 789      26.413  28.638  25.719  1.00 14.53           C  
ATOM   1203  CD1 ILE A 789      24.211  28.091  23.422  1.00 20.81           C  
ATOM   1204  N   HIS A 790      26.885  27.060  28.588  1.00 12.80           N  
ATOM   1205  CA  HIS A 790      27.356  27.500  29.894  1.00 11.91           C  
ATOM   1206  C   HIS A 790      27.561  29.008  29.960  1.00 13.92           C  
ATOM   1207  O   HIS A 790      26.999  29.674  30.843  1.00 13.91           O  
ATOM   1208  CB  HIS A 790      28.617  26.738  30.304  1.00 12.15           C  
ATOM   1209  CG  HIS A 790      28.976  26.928  31.741  1.00 13.13           C  
ATOM   1210  ND1 HIS A 790      29.366  28.146  32.250  1.00 13.05           N  
ATOM   1211  CD2 HIS A 790      28.947  26.073  32.789  1.00 13.90           C  
ATOM   1212  CE1 HIS A 790      29.588  28.028  33.547  1.00 12.46           C  
ATOM   1213  NE2 HIS A 790      29.350  26.778  33.896  1.00 12.89           N  
ATOM   1214  N   ARG A 791      28.351  29.529  29.019  1.00 11.71           N  
ATOM   1215  CA  ARG A 791      28.716  30.952  28.909  1.00 11.81           C  
ATOM   1216  C   ARG A 791      29.864  31.427  29.800  1.00 12.83           C  
ATOM   1217  O   ARG A 791      30.404  32.503  29.568  1.00 14.02           O  
ATOM   1218  CB  ARG A 791      27.514  31.889  29.113  1.00 13.87           C  
ATOM   1219  CG  ARG A 791      26.399  31.710  28.124  1.00 17.20           C  
ATOM   1220  CD  ARG A 791      25.415  32.856  28.139  1.00 21.38           C  
ATOM   1221  NE  ARG A 791      24.275  32.598  27.267  1.00 27.14           N  
ATOM   1222  CZ  ARG A 791      23.657  33.532  26.553  1.00 28.83           C  
ATOM   1223  NH1 ARG A 791      24.062  34.795  26.611  1.00 29.64           N  
ATOM   1224  NH2 ARG A 791      22.628  33.202  25.783  1.00 30.39           N  
ATOM   1225  N   ASP A 792      30.215  30.666  30.829  1.00 12.57           N  
ATOM   1226  CA  ASP A 792      31.311  31.071  31.701  1.00 12.67           C  
ATOM   1227  C   ASP A 792      32.124  29.868  32.137  1.00 12.92           C  
ATOM   1228  O   ASP A 792      32.472  29.708  33.309  1.00 13.15           O  
ATOM   1229  CB  ASP A 792      30.805  31.856  32.914  1.00 14.55           C  
ATOM   1230  CG  ASP A 792      31.914  32.635  33.609  1.00 14.97           C  
ATOM   1231  OD1 ASP A 792      31.634  33.235  34.668  1.00 15.79           O  
ATOM   1232  OD2 ASP A 792      33.088  32.684  33.187  1.00 15.16           O  
ATOM   1233  N   LEU A 793      32.439  29.017  31.173  1.00 10.88           N  
ATOM   1234  CA  LEU A 793      33.232  27.844  31.485  1.00 11.41           C  
ATOM   1235  C   LEU A 793      34.678  28.266  31.741  1.00 12.19           C  
ATOM   1236  O   LEU A 793      35.286  28.987  30.944  1.00 13.33           O  
ATOM   1237  CB  LEU A 793      33.140  26.816  30.365  1.00 11.45           C  
ATOM   1238  CG  LEU A 793      34.009  25.575  30.581  1.00 11.87           C  
ATOM   1239  CD1 LEU A 793      33.572  24.785  31.814  1.00 14.57           C  
ATOM   1240  CD2 LEU A 793      33.889  24.705  29.334  1.00 14.57           C  
ATOM   1241  N   ALA A 794      35.194  27.822  32.883  1.00 13.13           N  
ATOM   1242  CA  ALA A 794      36.505  28.220  33.394  1.00 11.81           C  
ATOM   1243  C   ALA A 794      36.768  27.380  34.632  1.00 12.27           C  
ATOM   1244  O   ALA A 794      35.829  26.897  35.262  1.00 13.00           O  
ATOM   1245  CB  ALA A 794      36.510  29.703  33.750  1.00 12.13           C  
ATOM   1246  N   ALA A 795      38.040  27.203  34.989  1.00 11.29           N  
ATOM   1247  CA  ALA A 795      38.381  26.399  36.165  1.00 13.98           C  
ATOM   1248  C   ALA A 795      37.665  26.861  37.433  1.00 14.07           C  
ATOM   1249  O   ALA A 795      37.303  26.045  38.288  1.00 14.97           O  
ATOM   1250  CB  ALA A 795      39.882  26.386  36.378  1.00 13.72           C  
ATOM   1251  N   ARG A 796      37.431  28.170  37.529  1.00 12.77           N  
ATOM   1252  CA  ARG A 796      36.755  28.746  38.693  1.00 12.52           C  
ATOM   1253  C   ARG A 796      35.305  28.286  38.812  1.00 13.30           C  
ATOM   1254  O   ARG A 796      34.700  28.394  39.886  1.00 14.07           O  
ATOM   1255  CB  ARG A 796      36.814  30.279  38.661  1.00 12.68           C  
ATOM   1256  CG  ARG A 796      36.184  30.910  37.432  1.00 12.24           C  
ATOM   1257  CD  ARG A 796      36.213  32.450  37.400  1.00 12.45           C  
ATOM   1258  NE  ARG A 796      35.700  32.888  36.112  1.00 14.39           N  
ATOM   1259  CZ  ARG A 796      36.422  32.972  35.000  1.00 13.59           C  
ATOM   1260  NH1 ARG A 796      35.840  33.337  33.868  1.00 15.20           N  
ATOM   1261  NH2 ARG A 796      37.721  32.702  35.011  1.00 16.38           N  
ATOM   1262  N   ASN A 797      34.751  27.784  37.711  1.00 12.80           N  
ATOM   1263  CA  ASN A 797      33.380  27.283  37.714  1.00 12.98           C  
ATOM   1264  C   ASN A 797      33.304  25.765  37.683  1.00 12.40           C  
ATOM   1265  O   ASN A 797      32.296  25.201  37.278  1.00 14.39           O  
ATOM   1266  CB  ASN A 797      32.569  27.894  36.569  1.00 13.02           C  
ATOM   1267  CG  ASN A 797      31.946  29.210  36.955  1.00 15.09           C  
ATOM   1268  OD1 ASN A 797      31.537  29.403  38.107  1.00 16.67           O  
ATOM   1269  ND2 ASN A 797      31.878  30.136  36.003  1.00 14.21           N  
ATOM   1270  N   ILE A 798      34.388  25.117  38.101  1.00 12.73           N  
ATOM   1271  CA  ILE A 798      34.406  23.675  38.280  1.00 11.86           C  
ATOM   1272  C   ILE A 798      34.678  23.386  39.743  1.00 13.05           C  
ATOM   1273  O   ILE A 798      35.554  24.007  40.350  1.00 13.46           O  
ATOM   1274  CB  ILE A 798      35.501  23.014  37.402  1.00 11.30           C  
ATOM   1275  CG1 ILE A 798      35.400  23.476  35.930  1.00 12.17           C  
ATOM   1276  CG2 ILE A 798      35.462  21.488  37.568  1.00 12.25           C  
ATOM   1277  CD1 ILE A 798      34.103  23.067  35.213  1.00 14.97           C  
ATOM   1278  N   LEU A 799      33.921  22.446  40.302  1.00 12.00           N  
ATOM   1279  CA  LEU A 799      34.159  22.007  41.673  1.00 10.66           C  
ATOM   1280  C   LEU A 799      34.734  20.619  41.673  1.00 12.52           C  
ATOM   1281  O   LEU A 799      34.644  19.902  40.677  1.00 13.87           O  
ATOM   1282  CB  LEU A 799      32.867  22.010  42.481  1.00 11.50           C  
ATOM   1283  CG  LEU A 799      32.089  23.319  42.443  1.00 11.96           C  
ATOM   1284  CD1 LEU A 799      30.772  23.119  43.165  1.00 13.35           C  
ATOM   1285  CD2 LEU A 799      32.905  24.446  43.073  1.00 12.71           C  
ATOM   1286  N   LEU A 800      35.347  20.250  42.790  1.00 11.95           N  
ATOM   1287  CA  LEU A 800      35.955  18.936  42.908  1.00 12.44           C  
ATOM   1288  C   LEU A 800      35.471  18.251  44.163  1.00 12.18           C  
ATOM   1289  O   LEU A 800      35.446  18.848  45.235  1.00 12.62           O  
ATOM   1290  CB  LEU A 800      37.479  19.060  42.915  1.00 12.04           C  
ATOM   1291  CG  LEU A 800      38.254  17.752  42.782  1.00 13.57           C  
ATOM   1292  CD1 LEU A 800      38.071  17.150  41.397  1.00 13.97           C  
ATOM   1293  CD2 LEU A 800      39.719  18.020  43.074  1.00 14.71           C  
ATOM   1294  N   THR A 801      35.087  16.992  44.026  1.00 12.57           N  
ATOM   1295  CA  THR A 801      34.531  16.276  45.164  1.00 13.26           C  
ATOM   1296  C   THR A 801      35.131  14.880  45.306  1.00 13.52           C  
ATOM   1297  O   THR A 801      36.125  14.549  44.653  1.00 12.84           O  
ATOM   1298  CB  THR A 801      32.963  16.307  45.110  1.00 14.45           C  
ATOM   1299  OG1 THR A 801      32.417  15.812  46.341  1.00 14.56           O  
ATOM   1300  CG2 THR A 801      32.393  15.397  44.027  1.00 15.35           C  
ATOM   1301  N   HIS A 802      34.534  14.080  46.180  1.00 12.23           N  
ATOM   1302  CA  HIS A 802      35.040  12.762  46.536  1.00 13.93           C  
ATOM   1303  C   HIS A 802      35.494  11.933  45.350  1.00 13.90           C  
ATOM   1304  O   HIS A 802      34.781  11.811  44.351  1.00 14.80           O  
ATOM   1305  CB  HIS A 802      33.979  12.004  47.315  1.00 16.20           C  
ATOM   1306  CG  HIS A 802      33.722  12.585  48.664  1.00 17.90           C  
ATOM   1307  ND1 HIS A 802      34.583  12.402  49.725  1.00 19.38           N  
ATOM   1308  CD2 HIS A 802      32.721  13.373  49.118  1.00 19.13           C  
ATOM   1309  CE1 HIS A 802      34.113  13.044  50.781  1.00 19.49           C  
ATOM   1310  NE2 HIS A 802      32.986  13.641  50.438  1.00 18.36           N  
ATOM   1311  N   GLY A 803      36.697  11.384  45.473  1.00 15.15           N  
ATOM   1312  CA  GLY A 803      37.283  10.563  44.425  1.00 15.21           C  
ATOM   1313  C   GLY A 803      37.815  11.365  43.258  1.00 15.32           C  
ATOM   1314  O   GLY A 803      38.052  10.815  42.179  1.00 15.12           O  
ATOM   1315  N   ARG A 804      38.013  12.664  43.482  1.00 13.35           N  
ATOM   1316  CA  ARG A 804      38.501  13.583  42.453  1.00 14.41           C  
ATOM   1317  C   ARG A 804      37.575  13.607  41.234  1.00 13.01           C  
ATOM   1318  O   ARG A 804      38.005  13.572  40.085  1.00 13.50           O  
ATOM   1319  CB  ARG A 804      39.974  13.316  42.103  1.00 15.87           C  
ATOM   1320  CG  ARG A 804      40.905  13.799  43.222  1.00 18.66           C  
ATOM   1321  CD  ARG A 804      42.368  13.499  43.035  1.00 21.99           C  
ATOM   1322  NE  ARG A 804      43.155  14.113  44.109  1.00 23.38           N  
ATOM   1323  CZ  ARG A 804      44.485  14.185  44.139  1.00 26.22           C  
ATOM   1324  NH1 ARG A 804      45.088  14.775  45.163  1.00 26.84           N  
ATOM   1325  NH2 ARG A 804      45.215  13.670  43.156  1.00 26.94           N  
ATOM   1326  N   ILE A 805      36.285  13.671  41.536  1.00 12.57           N  
ATOM   1327  CA  ILE A 805      35.240  13.819  40.542  1.00 13.41           C  
ATOM   1328  C   ILE A 805      34.986  15.323  40.398  1.00 13.67           C  
ATOM   1329  O   ILE A 805      34.813  16.024  41.397  1.00 14.82           O  
ATOM   1330  CB  ILE A 805      33.965  13.079  41.026  1.00 13.85           C  
ATOM   1331  CG1 ILE A 805      34.157  11.554  40.986  1.00 14.49           C  
ATOM   1332  CG2 ILE A 805      32.702  13.540  40.257  1.00 14.05           C  
ATOM   1333  CD1 ILE A 805      34.305  10.964  39.581  1.00 15.85           C  
ATOM   1334  N   THR A 806      34.999  15.819  39.164  1.00 13.01           N  
ATOM   1335  CA  THR A 806      34.706  17.233  38.930  1.00 12.62           C  
ATOM   1336  C   THR A 806      33.230  17.450  38.695  1.00 15.05           C  
ATOM   1337  O   THR A 806      32.544  16.602  38.133  1.00 14.43           O  
ATOM   1338  CB  THR A 806      35.483  17.810  37.734  1.00 15.39           C  
ATOM   1339  OG1 THR A 806      35.212  17.035  36.565  1.00 16.46           O  
ATOM   1340  CG2 THR A 806      37.001  17.691  37.938  1.00 17.28           C  
ATOM   1341  N   LYS A 807      32.760  18.618  39.115  1.00 14.52           N  
ATOM   1342  CA  LYS A 807      31.368  19.002  38.946  1.00 12.68           C  
ATOM   1343  C   LYS A 807      31.325  20.374  38.319  1.00 11.57           C  
ATOM   1344  O   LYS A 807      31.816  21.344  38.893  1.00 15.98           O  
ATOM   1345  CB  LYS A 807      30.648  19.036  40.304  1.00 14.63           C  
ATOM   1346  CG  LYS A 807      30.580  17.712  41.054  1.00 18.73           C  
ATOM   1347  CD  LYS A 807      29.604  16.796  40.402  1.00 19.24           C  
ATOM   1348  CE  LYS A 807      29.235  15.622  41.292  1.00 16.89           C  
ATOM   1349  NZ  LYS A 807      27.807  15.311  41.027  1.00 14.04           N  
ATOM   1350  N   ILE A 808      30.751  20.466  37.127  1.00 11.69           N  
ATOM   1351  CA  ILE A 808      30.539  21.779  36.516  1.00 10.22           C  
ATOM   1352  C   ILE A 808      29.526  22.571  37.320  1.00 12.99           C  
ATOM   1353  O   ILE A 808      28.459  22.067  37.639  1.00 11.69           O  
ATOM   1354  CB  ILE A 808      30.067  21.631  35.069  1.00 11.25           C  
ATOM   1355  CG1 ILE A 808      31.193  21.028  34.225  1.00 13.34           C  
ATOM   1356  CG2 ILE A 808      29.653  22.997  34.481  1.00 12.26           C  
ATOM   1357  CD1 ILE A 808      30.709  20.475  32.922  1.00 16.48           C  
ATOM   1358  N   CYS A 809      29.876  23.809  37.642  1.00 11.74           N  
ATOM   1359  CA  CYS A 809      28.935  24.683  38.314  1.00 14.20           C  
ATOM   1360  C   CYS A 809      28.896  26.034  37.625  1.00 13.99           C  
ATOM   1361  O   CYS A 809      29.479  26.211  36.565  1.00 13.89           O  
ATOM   1362  CB  CYS A 809      29.282  24.804  39.793  1.00 19.22           C  
ATOM   1363  SG  CYS A 809      30.717  25.819  40.144  1.00 23.22           S  
ATOM   1364  N   ASP A 810      28.183  26.981  38.218  1.00 15.04           N  
ATOM   1365  CA  ASP A 810      28.107  28.322  37.665  1.00 15.18           C  
ATOM   1366  C   ASP A 810      27.782  29.224  38.831  1.00 16.54           C  
ATOM   1367  O   ASP A 810      26.650  29.242  39.297  1.00 20.37           O  
ATOM   1368  CB  ASP A 810      27.021  28.392  36.594  1.00 16.47           C  
ATOM   1369  CG  ASP A 810      26.981  29.729  35.881  1.00 21.67           C  
ATOM   1370  OD1 ASP A 810      28.056  30.321  35.654  1.00 22.20           O  
ATOM   1371  OD2 ASP A 810      25.907  30.252  35.512  1.00 25.62           O  
ATOM   1372  N   PHE A 811      28.787  29.934  39.330  1.00 16.94           N  
ATOM   1373  CA  PHE A 811      28.588  30.749  40.530  1.00 16.35           C  
ATOM   1374  C   PHE A 811      27.536  31.830  40.303  1.00 18.86           C  
ATOM   1375  O   PHE A 811      26.820  32.190  41.226  1.00 18.54           O  
ATOM   1376  CB  PHE A 811      29.900  31.369  41.009  1.00 17.33           C  
ATOM   1377  CG  PHE A 811      30.730  30.464  41.886  1.00 17.40           C  
ATOM   1378  CD1 PHE A 811      30.913  30.756  43.236  1.00 19.40           C  
ATOM   1379  CD2 PHE A 811      31.357  29.332  41.364  1.00 17.32           C  
ATOM   1380  CE1 PHE A 811      31.693  29.934  44.047  1.00 19.27           C  
ATOM   1381  CE2 PHE A 811      32.139  28.513  42.170  1.00 19.15           C  
ATOM   1382  CZ  PHE A 811      32.313  28.813  43.513  1.00 19.75           C  
ATOM   1383  N   GLY A 812      27.443  32.332  39.073  1.00 21.25           N  
ATOM   1384  CA  GLY A 812      26.416  33.292  38.708  1.00 22.10           C  
ATOM   1385  C   GLY A 812      26.364  34.490  39.644  1.00 22.59           C  
ATOM   1386  O   GLY A 812      27.364  35.191  39.806  1.00 23.55           O  
ATOM   1387  N   LEU A 813      25.203  34.691  40.269  1.00 21.38           N  
ATOM   1388  CA  LEU A 813      24.982  35.770  41.238  1.00 23.51           C  
ATOM   1389  C   LEU A 813      25.984  35.764  42.397  1.00 22.44           C  
ATOM   1390  O   LEU A 813      26.192  36.791  43.052  1.00 22.53           O  
ATOM   1391  CB  LEU A 813      23.561  35.689  41.812  1.00 23.79           C  
ATOM   1392  CG  LEU A 813      22.381  36.083  40.916  1.00 25.89           C  
ATOM   1393  CD1 LEU A 813      21.063  35.730  41.588  1.00 26.18           C  
ATOM   1394  CD2 LEU A 813      22.419  37.558  40.577  1.00 27.03           C  
ATOM   1395  N   ALA A 814      26.597  34.609  42.642  1.00 19.38           N  
ATOM   1396  CA  ALA A 814      27.459  34.429  43.805  1.00 19.12           C  
ATOM   1397  C   ALA A 814      28.955  34.612  43.536  1.00 20.57           C  
ATOM   1398  O   ALA A 814      29.776  34.222  44.356  1.00 21.02           O  
ATOM   1399  CB  ALA A 814      27.194  33.067  44.457  1.00 17.34           C  
ATOM   1400  N   ARG A 815      29.316  35.214  42.407  1.00 24.55           N  
ATOM   1401  CA  ARG A 815      30.703  35.641  42.235  1.00 26.61           C  
ATOM   1402  C   ARG A 815      30.831  37.150  42.201  1.00 27.20           C  
ATOM   1403  O   ARG A 815      30.007  37.831  41.593  1.00 27.69           O  
ATOM   1404  CB  ARG A 815      31.364  35.035  41.000  1.00 27.53           C  
ATOM   1405  CG  ARG A 815      32.886  35.247  41.017  1.00 28.76           C  
ATOM   1406  CD  ARG A 815      33.640  34.671  39.845  1.00 26.78           C  
ATOM   1407  NE  ARG A 815      33.861  33.242  40.019  1.00 27.68           N  
ATOM   1408  CZ  ARG A 815      33.114  32.317  39.446  1.00 25.03           C  
ATOM   1409  NH1 ARG A 815      33.368  31.037  39.648  1.00 22.27           N  
ATOM   1410  NH2 ARG A 815      32.109  32.677  38.664  1.00 25.59           N  
ATOM   1411  N   ASP A 816      31.876  37.643  42.863  1.00 28.90           N  
ATOM   1412  CA  ASP A 816      32.182  39.063  42.959  1.00 31.79           C  
ATOM   1413  C   ASP A 816      32.961  39.500  41.719  1.00 31.80           C  
ATOM   1414  O   ASP A 816      34.170  39.749  41.788  1.00 32.25           O  
ATOM   1415  CB  ASP A 816      32.995  39.327  44.234  1.00 34.26           C  
ATOM   1416  CG  ASP A 816      33.165  40.804  44.537  1.00 36.30           C  
ATOM   1417  OD1 ASP A 816      32.361  41.628  44.046  1.00 38.34           O  
ATOM   1418  OD2 ASP A 816      34.086  41.234  45.266  1.00 38.18           O  
ATOM   1419  N   ILE A 817      32.256  39.587  40.591  1.00 30.23           N  
ATOM   1420  CA  ILE A 817      32.875  39.891  39.299  1.00 30.36           C  
ATOM   1421  C   ILE A 817      33.470  41.299  39.251  1.00 30.87           C  
ATOM   1422  O   ILE A 817      34.319  41.593  38.410  1.00 31.32           O  
ATOM   1423  CB  ILE A 817      31.884  39.657  38.123  1.00 29.82           C  
ATOM   1424  CG1 ILE A 817      30.593  40.465  38.311  1.00 29.38           C  
ATOM   1425  CG2 ILE A 817      31.590  38.161  37.967  1.00 30.37           C  
ATOM   1426  CD1 ILE A 817      29.798  40.678  37.034  1.00 30.77           C  
ATOM   1427  N   LYS A 818      33.026  42.154  40.167  1.00 32.50           N  
ATOM   1428  CA  LYS A 818      33.556  43.509  40.289  1.00 34.01           C  
ATOM   1429  C   LYS A 818      35.025  43.504  40.716  1.00 33.67           C  
ATOM   1430  O   LYS A 818      35.822  44.303  40.221  1.00 34.54           O  
ATOM   1431  CB  LYS A 818      32.706  44.322  41.268  1.00 35.93           C  
ATOM   1432  CG  LYS A 818      31.685  45.230  40.593  1.00 38.56           C  
ATOM   1433  CD  LYS A 818      30.313  44.565  40.485  1.00 39.82           C  
ATOM   1434  CE  LYS A 818      29.827  44.524  39.039  1.00 40.13           C  
ATOM   1435  NZ  LYS A 818      29.133  45.788  38.650  1.00 40.99           N  
ATOM   1436  N   ASN A 819      35.380  42.585  41.610  1.00 34.12           N  
ATOM   1437  CA  ASN A 819      36.742  42.504  42.138  1.00 34.11           C  
ATOM   1438  C   ASN A 819      37.531  41.280  41.675  1.00 33.43           C  
ATOM   1439  O   ASN A 819      38.584  40.957  42.234  1.00 32.77           O  
ATOM   1440  CB  ASN A 819      36.724  42.600  43.667  1.00 36.45           C  
ATOM   1441  CG  ASN A 819      36.242  43.951  44.153  1.00 37.46           C  
ATOM   1442  OD1 ASN A 819      36.928  44.963  43.994  1.00 38.67           O  
ATOM   1443  ND2 ASN A 819      35.047  43.979  44.735  1.00 37.91           N  
ATOM   1444  N   ASP A 820      37.013  40.602  40.654  1.00 32.05           N  
ATOM   1445  CA  ASP A 820      37.733  39.518  40.002  1.00 30.91           C  
ATOM   1446  C   ASP A 820      38.312  40.068  38.707  1.00 29.64           C  
ATOM   1447  O   ASP A 820      37.566  40.416  37.788  1.00 29.99           O  
ATOM   1448  CB  ASP A 820      36.802  38.329  39.724  1.00 30.67           C  
ATOM   1449  CG  ASP A 820      37.558  37.052  39.380  1.00 31.25           C  
ATOM   1450  OD1 ASP A 820      38.632  37.134  38.743  1.00 30.08           O  
ATOM   1451  OD2 ASP A 820      37.146  35.914  39.701  1.00 30.51           O  
ATOM   1452  N   SER A 821      39.640  40.152  38.650  1.00 29.19           N  
ATOM   1453  CA  SER A 821      40.350  40.745  37.512  1.00 29.09           C  
ATOM   1454  C   SER A 821      40.249  39.900  36.239  1.00 27.67           C  
ATOM   1455  O   SER A 821      40.618  40.350  35.148  1.00 27.03           O  
ATOM   1456  CB  SER A 821      41.818  41.007  37.867  1.00 30.27           C  
ATOM   1457  OG  SER A 821      42.513  39.800  38.127  1.00 32.05           O  
ATOM   1458  N   ASN A 822      39.750  38.674  36.389  1.00 26.29           N  
ATOM   1459  CA  ASN A 822      39.458  37.817  35.246  1.00 24.90           C  
ATOM   1460  C   ASN A 822      38.184  38.253  34.525  1.00 23.63           C  
ATOM   1461  O   ASN A 822      37.879  37.771  33.427  1.00 26.07           O  
ATOM   1462  CB  ASN A 822      39.374  36.355  35.685  1.00 23.66           C  
ATOM   1463  CG  ASN A 822      40.677  35.850  36.273  1.00 24.51           C  
ATOM   1464  OD1 ASN A 822      41.683  35.728  35.573  1.00 26.03           O  
ATOM   1465  ND2 ASN A 822      40.667  35.556  37.565  1.00 25.48           N  
ATOM   1466  N   TYR A 823      37.440  39.163  35.149  1.00 21.78           N  
ATOM   1467  CA  TYR A 823      36.278  39.771  34.520  1.00 20.10           C  
ATOM   1468  C   TYR A 823      36.615  41.215  34.211  1.00 22.48           C  
ATOM   1469  O   TYR A 823      36.963  41.984  35.109  1.00 23.80           O  
ATOM   1470  CB  TYR A 823      35.044  39.680  35.420  1.00 19.88           C  
ATOM   1471  CG  TYR A 823      34.564  38.258  35.603  1.00 18.30           C  
ATOM   1472  CD1 TYR A 823      33.551  37.731  34.805  1.00 18.11           C  
ATOM   1473  CD2 TYR A 823      35.143  37.436  36.565  1.00 18.57           C  
ATOM   1474  CE1 TYR A 823      33.118  36.416  34.974  1.00 17.44           C  
ATOM   1475  CE2 TYR A 823      34.732  36.134  36.739  1.00 17.65           C  
ATOM   1476  CZ  TYR A 823      33.720  35.626  35.945  1.00 15.72           C  
ATOM   1477  OH  TYR A 823      33.331  34.325  36.140  1.00 16.75           O  
ATOM   1478  N   VAL A 824      36.522  41.561  32.934  1.00 22.28           N  
ATOM   1479  CA  VAL A 824      36.937  42.872  32.443  1.00 23.07           C  
ATOM   1480  C   VAL A 824      35.742  43.638  31.885  1.00 23.43           C  
ATOM   1481  O   VAL A 824      34.888  43.065  31.208  1.00 23.80           O  
ATOM   1482  CB  VAL A 824      38.036  42.725  31.355  1.00 23.46           C  
ATOM   1483  CG1 VAL A 824      38.482  44.090  30.827  1.00 24.60           C  
ATOM   1484  CG2 VAL A 824      39.234  41.953  31.899  1.00 22.39           C  
ATOM   1485  N   VAL A 825      35.683  44.940  32.165  1.00 25.53           N  
ATOM   1486  CA  VAL A 825      34.641  45.780  31.587  1.00 27.93           C  
ATOM   1487  C   VAL A 825      34.784  45.819  30.065  1.00 29.26           C  
ATOM   1488  O   VAL A 825      35.857  46.107  29.533  1.00 29.63           O  
ATOM   1489  CB  VAL A 825      34.643  47.227  32.163  1.00 27.78           C  
ATOM   1490  CG1 VAL A 825      33.571  48.081  31.489  1.00 29.32           C  
ATOM   1491  CG2 VAL A 825      34.428  47.210  33.666  1.00 27.87           C  
ATOM   1492  N   LYS A 826      33.695  45.490  29.384  1.00 33.15           N  
ATOM   1493  CA  LYS A 826      33.593  45.615  27.938  1.00 37.54           C  
ATOM   1494  C   LYS A 826      32.173  46.081  27.662  1.00 39.45           C  
ATOM   1495  O   LYS A 826      31.208  45.344  27.900  1.00 41.00           O  
ATOM   1496  CB  LYS A 826      33.889  44.280  27.247  1.00 38.37           C  
ATOM   1497  CG  LYS A 826      33.474  44.225  25.780  1.00 40.28           C  
ATOM   1498  CD  LYS A 826      34.550  43.610  24.907  1.00 41.40           C  
ATOM   1499  CE  LYS A 826      34.186  43.722  23.433  1.00 42.59           C  
ATOM   1500  NZ  LYS A 826      34.547  45.048  22.849  1.00 43.77           N  
ATOM   1501  N   GLY A 827      32.055  47.316  27.181  1.00 41.13           N  
ATOM   1502  CA  GLY A 827      30.771  47.983  27.081  1.00 42.20           C  
ATOM   1503  C   GLY A 827      30.219  48.210  28.474  1.00 42.90           C  
ATOM   1504  O   GLY A 827      30.930  48.694  29.360  1.00 43.47           O  
ATOM   1505  N   ASN A 828      28.959  47.841  28.674  1.00 43.33           N  
ATOM   1506  CA  ASN A 828      28.320  47.973  29.979  1.00 43.40           C  
ATOM   1507  C   ASN A 828      28.158  46.619  30.673  1.00 42.33           C  
ATOM   1508  O   ASN A 828      27.098  46.298  31.218  1.00 42.66           O  
ATOM   1509  CB  ASN A 828      26.986  48.717  29.851  1.00 44.90           C  
ATOM   1510  CG  ASN A 828      27.172  50.217  29.660  1.00 46.51           C  
ATOM   1511  OD1 ASN A 828      27.105  50.992  30.619  1.00 47.24           O  
ATOM   1512  ND2 ASN A 828      27.411  50.633  28.418  1.00 46.69           N  
ATOM   1513  N   ALA A 829      29.231  45.830  30.640  1.00 40.05           N  
ATOM   1514  CA  ALA A 829      29.271  44.516  31.279  1.00 37.35           C  
ATOM   1515  C   ALA A 829      30.687  44.175  31.725  1.00 35.31           C  
ATOM   1516  O   ALA A 829      31.660  44.671  31.152  1.00 35.88           O  
ATOM   1517  CB  ALA A 829      28.747  43.447  30.330  1.00 38.01           C  
ATOM   1518  N   ARG A 830      30.790  43.339  32.756  1.00 31.63           N  
ATOM   1519  CA  ARG A 830      32.066  42.788  33.194  1.00 28.11           C  
ATOM   1520  C   ARG A 830      32.118  41.336  32.732  1.00 25.72           C  
ATOM   1521  O   ARG A 830      31.356  40.493  33.209  1.00 25.51           O  
ATOM   1522  CB  ARG A 830      32.215  42.884  34.713  1.00 28.30           C  
ATOM   1523  CG  ARG A 830      32.437  44.299  35.219  1.00 29.60           C  
ATOM   1524  CD  ARG A 830      33.077  44.383  36.590  1.00 30.63           C  
ATOM   1525  NE  ARG A 830      33.319  45.776  36.971  1.00 31.98           N  
ATOM   1526  CZ  ARG A 830      34.520  46.306  37.184  1.00 32.97           C  
ATOM   1527  NH1 ARG A 830      35.616  45.567  37.064  1.00 33.01           N  
ATOM   1528  NH2 ARG A 830      34.627  47.586  37.522  1.00 34.12           N  
ATOM   1529  N   LEU A 831      33.013  41.060  31.789  1.00 22.30           N  
ATOM   1530  CA  LEU A 831      33.002  39.790  31.071  1.00 20.67           C  
ATOM   1531  C   LEU A 831      34.309  39.018  31.203  1.00 18.15           C  
ATOM   1532  O   LEU A 831      35.382  39.616  31.307  1.00 20.04           O  
ATOM   1533  CB  LEU A 831      32.679  40.034  29.594  1.00 22.51           C  
ATOM   1534  CG  LEU A 831      31.306  40.637  29.272  1.00 22.20           C  
ATOM   1535  CD1 LEU A 831      31.205  40.908  27.783  1.00 23.47           C  
ATOM   1536  CD2 LEU A 831      30.167  39.732  29.738  1.00 23.23           C  
ATOM   1537  N   PRO A 832      34.220  37.687  31.187  1.00 16.26           N  
ATOM   1538  CA  PRO A 832      35.413  36.835  31.272  1.00 15.18           C  
ATOM   1539  C   PRO A 832      36.155  36.785  29.932  1.00 15.66           C  
ATOM   1540  O   PRO A 832      36.265  35.736  29.305  1.00 15.09           O  
ATOM   1541  CB  PRO A 832      34.831  35.462  31.629  1.00 14.94           C  
ATOM   1542  CG  PRO A 832      33.451  35.465  31.053  1.00 15.04           C  
ATOM   1543  CD  PRO A 832      32.975  36.898  31.087  1.00 16.64           C  
ATOM   1544  N   VAL A 833      36.655  37.938  29.499  1.00 13.68           N  
ATOM   1545  CA  VAL A 833      37.160  38.108  28.140  1.00 14.09           C  
ATOM   1546  C   VAL A 833      38.220  37.081  27.717  1.00 13.83           C  
ATOM   1547  O   VAL A 833      38.170  36.583  26.590  1.00 14.15           O  
ATOM   1548  CB  VAL A 833      37.665  39.555  27.921  1.00 15.93           C  
ATOM   1549  CG1 VAL A 833      38.401  39.688  26.600  1.00 17.28           C  
ATOM   1550  CG2 VAL A 833      36.486  40.515  27.971  1.00 16.79           C  
ATOM   1551  N   LYS A 834      39.165  36.771  28.607  1.00 14.90           N  
ATOM   1552  CA  LYS A 834      40.249  35.833  28.278  1.00 15.14           C  
ATOM   1553  C   LYS A 834      39.771  34.396  28.019  1.00 13.74           C  
ATOM   1554  O   LYS A 834      40.514  33.588  27.458  1.00 14.47           O  
ATOM   1555  CB  LYS A 834      41.351  35.854  29.338  1.00 15.13           C  
ATOM   1556  CG  LYS A 834      42.170  37.145  29.326  1.00 16.50           C  
ATOM   1557  CD  LYS A 834      43.428  37.017  30.166  1.00 17.68           C  
ATOM   1558  CE  LYS A 834      44.322  38.237  29.947  1.00 19.47           C  
ATOM   1559  NZ  LYS A 834      45.687  38.053  30.523  1.00 19.58           N  
ATOM   1560  N   TRP A 835      38.530  34.095  28.404  1.00 15.03           N  
ATOM   1561  CA  TRP A 835      37.944  32.771  28.166  1.00 13.26           C  
ATOM   1562  C   TRP A 835      36.976  32.785  26.985  1.00 14.06           C  
ATOM   1563  O   TRP A 835      36.451  31.739  26.587  1.00 13.95           O  
ATOM   1564  CB  TRP A 835      37.187  32.291  29.409  1.00 14.11           C  
ATOM   1565  CG  TRP A 835      38.071  31.769  30.475  1.00 14.15           C  
ATOM   1566  CD1 TRP A 835      38.323  30.455  30.762  1.00 13.71           C  
ATOM   1567  CD2 TRP A 835      38.839  32.538  31.403  1.00 14.59           C  
ATOM   1568  NE1 TRP A 835      39.201  30.364  31.817  1.00 13.60           N  
ATOM   1569  CE2 TRP A 835      39.538  31.628  32.227  1.00 15.76           C  
ATOM   1570  CE3 TRP A 835      39.013  33.914  31.621  1.00 14.64           C  
ATOM   1571  CZ2 TRP A 835      40.396  32.046  33.252  1.00 14.61           C  
ATOM   1572  CZ3 TRP A 835      39.859  34.331  32.642  1.00 15.24           C  
ATOM   1573  CH2 TRP A 835      40.542  33.400  33.443  1.00 13.55           C  
ATOM   1574  N   MET A 836      36.730  33.970  26.434  1.00 13.63           N  
ATOM   1575  CA  MET A 836      35.662  34.144  25.455  1.00 14.60           C  
ATOM   1576  C   MET A 836      36.104  33.992  24.002  1.00 14.21           C  
ATOM   1577  O   MET A 836      37.189  34.430  23.623  1.00 15.28           O  
ATOM   1578  CB  MET A 836      34.984  35.499  25.653  1.00 13.78           C  
ATOM   1579  CG  MET A 836      34.054  35.520  26.846  1.00 16.52           C  
ATOM   1580  SD  MET A 836      33.554  37.202  27.214  1.00 18.04           S  
ATOM   1581  CE  MET A 836      32.445  37.512  25.833  1.00 21.19           C  
ATOM   1582  N   ALA A 837      35.241  33.370  23.202  1.00 12.98           N  
ATOM   1583  CA  ALA A 837      35.470  33.226  21.767  1.00 13.17           C  
ATOM   1584  C   ALA A 837      35.336  34.594  21.095  1.00 15.49           C  
ATOM   1585  O   ALA A 837      34.570  35.416  21.561  1.00 14.41           O  
ATOM   1586  CB  ALA A 837      34.464  32.262  21.180  1.00 14.29           C  
ATOM   1587  N   PRO A 838      36.072  34.832  20.011  1.00 16.54           N  
ATOM   1588  CA  PRO A 838      35.991  36.110  19.288  1.00 18.76           C  
ATOM   1589  C   PRO A 838      34.567  36.493  18.916  1.00 20.30           C  
ATOM   1590  O   PRO A 838      34.198  37.657  19.086  1.00 20.22           O  
ATOM   1591  CB  PRO A 838      36.827  35.852  18.032  1.00 20.19           C  
ATOM   1592  CG  PRO A 838      37.823  34.852  18.468  1.00 19.73           C  
ATOM   1593  CD  PRO A 838      37.058  33.925  19.400  1.00 18.43           C  
ATOM   1594  N   GLU A 839      33.764  35.540  18.449  1.00 19.02           N  
ATOM   1595  CA  GLU A 839      32.380  35.849  18.089  1.00 20.14           C  
ATOM   1596  C   GLU A 839      31.550  36.340  19.283  1.00 20.50           C  
ATOM   1597  O   GLU A 839      30.644  37.160  19.113  1.00 22.28           O  
ATOM   1598  CB  GLU A 839      31.708  34.660  17.384  1.00 21.64           C  
ATOM   1599  CG  GLU A 839      31.453  33.452  18.269  1.00 20.01           C  
ATOM   1600  CD  GLU A 839      32.571  32.427  18.228  1.00 19.15           C  
ATOM   1601  OE1 GLU A 839      33.722  32.768  17.879  1.00 18.44           O  
ATOM   1602  OE2 GLU A 839      32.281  31.271  18.572  1.00 18.84           O  
ATOM   1603  N   SER A 840      31.863  35.855  20.484  1.00 17.80           N  
ATOM   1604  CA  SER A 840      31.199  36.326  21.698  1.00 19.14           C  
ATOM   1605  C   SER A 840      31.660  37.724  22.068  1.00 20.52           C  
ATOM   1606  O   SER A 840      30.856  38.567  22.473  1.00 22.06           O  
ATOM   1607  CB  SER A 840      31.466  35.386  22.870  1.00 18.36           C  
ATOM   1608  OG  SER A 840      31.012  34.088  22.568  1.00 19.90           O  
ATOM   1609  N   ILE A 841      32.963  37.953  21.947  1.00 19.84           N  
ATOM   1610  CA  ILE A 841      33.554  39.240  22.291  1.00 21.70           C  
ATOM   1611  C   ILE A 841      32.988  40.304  21.359  1.00 23.47           C  
ATOM   1612  O   ILE A 841      32.521  41.360  21.802  1.00 24.55           O  
ATOM   1613  CB  ILE A 841      35.090  39.165  22.159  1.00 21.47           C  
ATOM   1614  CG1 ILE A 841      35.695  38.355  23.311  1.00 21.81           C  
ATOM   1615  CG2 ILE A 841      35.707  40.573  22.087  1.00 22.18           C  
ATOM   1616  CD1 ILE A 841      37.171  38.042  23.138  1.00 21.74           C  
ATOM   1617  N   PHE A 842      33.007  40.006  20.067  1.00 23.79           N  
ATOM   1618  CA  PHE A 842      32.723  41.025  19.060  1.00 26.72           C  
ATOM   1619  C   PHE A 842      31.260  41.100  18.629  1.00 28.40           C  
ATOM   1620  O   PHE A 842      30.782  42.174  18.251  1.00 27.58           O  
ATOM   1621  CB  PHE A 842      33.667  40.859  17.863  1.00 28.26           C  
ATOM   1622  CG  PHE A 842      35.128  40.934  18.233  1.00 30.40           C  
ATOM   1623  CD1 PHE A 842      35.952  39.818  18.106  1.00 30.11           C  
ATOM   1624  CD2 PHE A 842      35.679  42.122  18.722  1.00 30.81           C  
ATOM   1625  CE1 PHE A 842      37.302  39.877  18.459  1.00 30.23           C  
ATOM   1626  CE2 PHE A 842      37.029  42.194  19.074  1.00 30.95           C  
ATOM   1627  CZ  PHE A 842      37.843  41.069  18.941  1.00 32.05           C  
ATOM   1628  N   ASN A 843      30.547  39.979  18.704  1.00 29.32           N  
ATOM   1629  CA  ASN A 843      29.145  39.933  18.275  1.00 31.68           C  
ATOM   1630  C   ASN A 843      28.146  39.579  19.378  1.00 31.40           C  
ATOM   1631  O   ASN A 843      26.943  39.489  19.118  1.00 31.24           O  
ATOM   1632  CB  ASN A 843      28.965  38.985  17.079  1.00 34.37           C  
ATOM   1633  CG  ASN A 843      30.106  39.076  16.072  1.00 36.71           C  
ATOM   1634  OD1 ASN A 843      30.433  40.156  15.574  1.00 38.16           O  
ATOM   1635  ND2 ASN A 843      30.713  37.934  15.764  1.00 38.26           N  
ATOM   1636  N   CYS A 844      28.647  39.383  20.600  1.00 30.02           N  
ATOM   1637  CA  CYS A 844      27.824  39.034  21.771  1.00 30.90           C  
ATOM   1638  C   CYS A 844      26.974  37.780  21.581  1.00 30.71           C  
ATOM   1639  O   CYS A 844      25.907  37.648  22.183  1.00 32.37           O  
ATOM   1640  CB  CYS A 844      26.948  40.215  22.213  1.00 32.58           C  
ATOM   1641  SG  CYS A 844      27.890  41.702  22.610  1.00 34.21           S  
ATOM   1642  N   VAL A 845      27.452  36.862  20.749  1.00 29.26           N  
ATOM   1643  CA  VAL A 845      26.759  35.595  20.552  1.00 28.91           C  
ATOM   1644  C   VAL A 845      27.450  34.495  21.348  1.00 24.62           C  
ATOM   1645  O   VAL A 845      28.672  34.384  21.321  1.00 24.08           O  
ATOM   1646  CB  VAL A 845      26.637  35.192  19.050  1.00 31.16           C  
ATOM   1647  CG1 VAL A 845      25.858  36.242  18.264  1.00 32.41           C  
ATOM   1648  CG2 VAL A 845      28.001  34.939  18.413  1.00 32.34           C  
ATOM   1649  N   TYR A 846      26.658  33.711  22.072  1.00 23.36           N  
ATOM   1650  CA  TYR A 846      27.166  32.530  22.770  1.00 18.78           C  
ATOM   1651  C   TYR A 846      26.524  31.303  22.161  1.00 18.46           C  
ATOM   1652  O   TYR A 846      25.314  31.274  21.919  1.00 18.14           O  
ATOM   1653  CB  TYR A 846      26.876  32.591  24.268  1.00 20.97           C  
ATOM   1654  CG  TYR A 846      27.547  33.751  24.961  1.00 23.35           C  
ATOM   1655  CD1 TYR A 846      27.002  35.035  24.888  1.00 25.18           C  
ATOM   1656  CD2 TYR A 846      28.728  33.572  25.675  1.00 23.19           C  
ATOM   1657  CE1 TYR A 846      27.616  36.109  25.516  1.00 26.96           C  
ATOM   1658  CE2 TYR A 846      29.351  34.635  26.309  1.00 25.26           C  
ATOM   1659  CZ  TYR A 846      28.787  35.902  26.228  1.00 27.85           C  
ATOM   1660  OH  TYR A 846      29.389  36.970  26.850  1.00 30.22           O  
ATOM   1661  N   THR A 847      27.346  30.289  21.903  1.00 16.00           N  
ATOM   1662  CA  THR A 847      26.901  29.107  21.197  1.00 14.59           C  
ATOM   1663  C   THR A 847      27.550  27.898  21.829  1.00 12.59           C  
ATOM   1664  O   THR A 847      28.422  28.017  22.692  1.00 14.36           O  
ATOM   1665  CB  THR A 847      27.369  29.142  19.735  1.00 15.87           C  
ATOM   1666  OG1 THR A 847      28.798  29.282  19.706  1.00 16.13           O  
ATOM   1667  CG2 THR A 847      26.870  30.389  18.998  1.00 15.92           C  
ATOM   1668  N   PHE A 848      27.153  26.727  21.356  1.00 12.89           N  
ATOM   1669  CA  PHE A 848      27.820  25.502  21.772  1.00 12.67           C  
ATOM   1670  C   PHE A 848      29.302  25.601  21.451  1.00 12.39           C  
ATOM   1671  O   PHE A 848      30.132  25.175  22.243  1.00 11.96           O  
ATOM   1672  CB  PHE A 848      27.168  24.305  21.105  1.00 14.02           C  
ATOM   1673  CG  PHE A 848      25.720  24.195  21.441  1.00 16.56           C  
ATOM   1674  CD1 PHE A 848      25.329  23.675  22.661  1.00 17.65           C  
ATOM   1675  CD2 PHE A 848      24.756  24.716  20.589  1.00 20.50           C  
ATOM   1676  CE1 PHE A 848      23.991  23.615  23.007  1.00 19.33           C  
ATOM   1677  CE2 PHE A 848      23.415  24.667  20.930  1.00 20.95           C  
ATOM   1678  CZ  PHE A 848      23.033  24.110  22.141  1.00 22.05           C  
ATOM   1679  N   GLU A 849      29.617  26.228  20.320  1.00 13.88           N  
ATOM   1680  CA  GLU A 849      30.997  26.350  19.854  1.00 13.27           C  
ATOM   1681  C   GLU A 849      31.811  27.356  20.668  1.00 11.50           C  
ATOM   1682  O   GLU A 849      33.018  27.182  20.838  1.00 12.40           O  
ATOM   1683  CB  GLU A 849      31.035  26.694  18.360  1.00 15.23           C  
ATOM   1684  CG  GLU A 849      30.459  25.604  17.457  1.00 18.25           C  
ATOM   1685  CD  GLU A 849      28.945  25.660  17.285  1.00 24.27           C  
ATOM   1686  OE1 GLU A 849      28.400  24.754  16.615  1.00 28.55           O  
ATOM   1687  OE2 GLU A 849      28.286  26.584  17.808  1.00 21.18           O  
ATOM   1688  N   SER A 850      31.171  28.414  21.174  1.00 11.81           N  
ATOM   1689  CA  SER A 850      31.902  29.338  22.034  1.00 12.67           C  
ATOM   1690  C   SER A 850      32.220  28.706  23.386  1.00 12.20           C  
ATOM   1691  O   SER A 850      33.255  29.009  23.973  1.00 13.71           O  
ATOM   1692  CB  SER A 850      31.203  30.700  22.174  1.00 12.79           C  
ATOM   1693  OG  SER A 850      29.949  30.545  22.794  1.00 13.17           O  
ATOM   1694  N   ASP A 851      31.370  27.786  23.853  1.00 12.00           N  
ATOM   1695  CA  ASP A 851      31.691  27.018  25.059  1.00 10.42           C  
ATOM   1696  C   ASP A 851      32.933  26.169  24.833  1.00  9.81           C  
ATOM   1697  O   ASP A 851      33.735  25.977  25.741  1.00 10.91           O  
ATOM   1698  CB  ASP A 851      30.542  26.093  25.451  1.00 11.89           C  
ATOM   1699  CG  ASP A 851      29.581  26.729  26.441  1.00 13.12           C  
ATOM   1700  OD1 ASP A 851      28.592  26.051  26.786  1.00 11.89           O  
ATOM   1701  OD2 ASP A 851      29.744  27.866  26.931  1.00 13.07           O  
ATOM   1702  N   VAL A 852      33.077  25.655  23.615  1.00 10.89           N  
ATOM   1703  CA  VAL A 852      34.241  24.838  23.278  1.00 10.39           C  
ATOM   1704  C   VAL A 852      35.502  25.701  23.309  1.00 10.98           C  
ATOM   1705  O   VAL A 852      36.525  25.279  23.824  1.00 11.41           O  
ATOM   1706  CB  VAL A 852      34.047  24.093  21.940  1.00 10.55           C  
ATOM   1707  CG1 VAL A 852      35.380  23.476  21.454  1.00 11.82           C  
ATOM   1708  CG2 VAL A 852      32.982  22.989  22.097  1.00 11.19           C  
ATOM   1709  N   TRP A 853      35.417  26.931  22.813  1.00 11.62           N  
ATOM   1710  CA  TRP A 853      36.558  27.840  22.944  1.00 11.36           C  
ATOM   1711  C   TRP A 853      36.964  28.007  24.414  1.00 11.31           C  
ATOM   1712  O   TRP A 853      38.137  27.873  24.769  1.00 11.97           O  
ATOM   1713  CB  TRP A 853      36.230  29.206  22.331  1.00 11.60           C  
ATOM   1714  CG  TRP A 853      37.342  30.201  22.464  1.00 11.88           C  
ATOM   1715  CD1 TRP A 853      37.810  30.772  23.619  1.00 12.99           C  
ATOM   1716  CD2 TRP A 853      38.130  30.738  21.408  1.00 12.48           C  
ATOM   1717  NE1 TRP A 853      38.842  31.633  23.339  1.00 12.34           N  
ATOM   1718  CE2 TRP A 853      39.060  31.632  21.989  1.00 12.86           C  
ATOM   1719  CE3 TRP A 853      38.140  30.568  20.015  1.00 10.98           C  
ATOM   1720  CZ2 TRP A 853      39.982  32.353  21.232  1.00 12.97           C  
ATOM   1721  CZ3 TRP A 853      39.058  31.283  19.262  1.00 12.98           C  
ATOM   1722  CH2 TRP A 853      39.978  32.157  19.876  1.00 13.14           C  
ATOM   1723  N   SER A 854      35.994  28.319  25.266  1.00 10.04           N  
ATOM   1724  CA  SER A 854      36.252  28.458  26.695  1.00 11.93           C  
ATOM   1725  C   SER A 854      36.883  27.200  27.276  1.00 11.27           C  
ATOM   1726  O   SER A 854      37.785  27.282  28.108  1.00 11.15           O  
ATOM   1727  CB  SER A 854      34.965  28.789  27.433  1.00 12.07           C  
ATOM   1728  OG  SER A 854      34.432  30.010  26.953  1.00 14.29           O  
ATOM   1729  N   TYR A 855      36.423  26.031  26.834  1.00 10.66           N  
ATOM   1730  CA  TYR A 855      37.007  24.779  27.291  1.00 10.58           C  
ATOM   1731  C   TYR A 855      38.500  24.693  26.939  1.00 11.89           C  
ATOM   1732  O   TYR A 855      39.303  24.194  27.727  1.00 12.78           O  
ATOM   1733  CB  TYR A 855      36.239  23.600  26.700  1.00 10.30           C  
ATOM   1734  CG  TYR A 855      36.825  22.273  27.091  1.00 10.54           C  
ATOM   1735  CD1 TYR A 855      36.543  21.700  28.340  1.00 11.05           C  
ATOM   1736  CD2 TYR A 855      37.680  21.599  26.218  1.00 11.31           C  
ATOM   1737  CE1 TYR A 855      37.094  20.460  28.692  1.00 10.98           C  
ATOM   1738  CE2 TYR A 855      38.227  20.380  26.559  1.00 10.77           C  
ATOM   1739  CZ  TYR A 855      37.943  19.823  27.789  1.00 10.97           C  
ATOM   1740  OH  TYR A 855      38.504  18.607  28.091  1.00 12.85           O  
ATOM   1741  N   GLY A 856      38.865  25.188  25.758  1.00 11.60           N  
ATOM   1742  CA  GLY A 856      40.268  25.263  25.366  1.00 11.17           C  
ATOM   1743  C   GLY A 856      41.080  26.079  26.348  1.00 12.11           C  
ATOM   1744  O   GLY A 856      42.176  25.676  26.742  1.00 13.11           O  
ATOM   1745  N   ILE A 857      40.541  27.229  26.741  1.00 11.42           N  
ATOM   1746  CA  ILE A 857      41.190  28.080  27.744  1.00 12.57           C  
ATOM   1747  C   ILE A 857      41.264  27.358  29.090  1.00 12.37           C  
ATOM   1748  O   ILE A 857      42.298  27.373  29.758  1.00 12.93           O  
ATOM   1749  CB  ILE A 857      40.458  29.435  27.857  1.00 13.41           C  
ATOM   1750  CG1 ILE A 857      40.321  30.098  26.474  1.00 13.76           C  
ATOM   1751  CG2 ILE A 857      41.177  30.379  28.846  1.00 12.79           C  
ATOM   1752  CD1 ILE A 857      41.658  30.526  25.824  1.00 15.73           C  
ATOM   1753  N   PHE A 858      40.173  26.700  29.473  1.00 12.46           N  
ATOM   1754  CA  PHE A 858      40.178  25.856  30.668  1.00 11.77           C  
ATOM   1755  C   PHE A 858      41.304  24.810  30.628  1.00 12.68           C  
ATOM   1756  O   PHE A 858      42.013  24.607  31.623  1.00 14.16           O  
ATOM   1757  CB  PHE A 858      38.820  25.178  30.862  1.00 11.92           C  
ATOM   1758  CG  PHE A 858      38.870  24.026  31.821  1.00 12.91           C  
ATOM   1759  CD1 PHE A 858      39.006  24.259  33.189  1.00 13.71           C  
ATOM   1760  CD2 PHE A 858      38.819  22.707  31.360  1.00 15.36           C  
ATOM   1761  CE1 PHE A 858      39.065  23.192  34.085  1.00 16.12           C  
ATOM   1762  CE2 PHE A 858      38.890  21.634  32.250  1.00 15.17           C  
ATOM   1763  CZ  PHE A 858      39.007  21.876  33.610  1.00 16.01           C  
ATOM   1764  N   LEU A 859      41.475  24.145  29.488  1.00 12.42           N  
ATOM   1765  CA  LEU A 859      42.538  23.154  29.368  1.00 12.19           C  
ATOM   1766  C   LEU A 859      43.882  23.809  29.619  1.00 13.13           C  
ATOM   1767  O   LEU A 859      44.737  23.235  30.293  1.00 13.99           O  
ATOM   1768  CB  LEU A 859      42.551  22.521  27.988  1.00 13.18           C  
ATOM   1769  CG  LEU A 859      41.463  21.503  27.670  1.00 12.28           C  
ATOM   1770  CD1 LEU A 859      41.737  20.927  26.290  1.00 11.92           C  
ATOM   1771  CD2 LEU A 859      41.407  20.406  28.734  1.00 13.43           C  
ATOM   1772  N   TRP A 860      44.061  25.015  29.084  1.00 12.84           N  
ATOM   1773  CA  TRP A 860      45.297  25.742  29.323  1.00 14.05           C  
ATOM   1774  C   TRP A 860      45.489  25.999  30.824  1.00 14.20           C  
ATOM   1775  O   TRP A 860      46.570  25.737  31.363  1.00 15.42           O  
ATOM   1776  CB  TRP A 860      45.341  27.040  28.518  1.00 14.77           C  
ATOM   1777  CG  TRP A 860      46.691  27.643  28.516  1.00 14.10           C  
ATOM   1778  CD1 TRP A 860      47.655  27.495  27.562  1.00 15.80           C  
ATOM   1779  CD2 TRP A 860      47.246  28.490  29.525  1.00 15.12           C  
ATOM   1780  NE1 TRP A 860      48.781  28.199  27.921  1.00 14.36           N  
ATOM   1781  CE2 TRP A 860      48.554  28.824  29.117  1.00 14.12           C  
ATOM   1782  CE3 TRP A 860      46.768  29.008  30.737  1.00 15.65           C  
ATOM   1783  CZ2 TRP A 860      49.390  29.645  29.876  1.00 16.02           C  
ATOM   1784  CZ3 TRP A 860      47.601  29.826  31.495  1.00 17.00           C  
ATOM   1785  CH2 TRP A 860      48.898  30.138  31.054  1.00 15.37           C  
ATOM   1786  N   GLU A 861      44.445  26.497  31.494  1.00 14.56           N  
ATOM   1787  CA  GLU A 861      44.484  26.722  32.943  1.00 15.39           C  
ATOM   1788  C   GLU A 861      44.867  25.445  33.667  1.00 14.08           C  
ATOM   1789  O   GLU A 861      45.672  25.450  34.599  1.00 15.16           O  
ATOM   1790  CB  GLU A 861      43.098  27.059  33.477  1.00 16.78           C  
ATOM   1791  CG  GLU A 861      42.462  28.326  33.000  1.00 17.98           C  
ATOM   1792  CD  GLU A 861      41.230  28.590  33.818  1.00 16.09           C  
ATOM   1793  OE1 GLU A 861      41.397  29.121  34.931  1.00 16.24           O  
ATOM   1794  OE2 GLU A 861      40.114  28.221  33.363  1.00 15.42           O  
ATOM   1795  N   LEU A 862      44.229  24.357  33.259  1.00 14.22           N  
ATOM   1796  CA  LEU A 862      44.397  23.068  33.892  1.00 13.94           C  
ATOM   1797  C   LEU A 862      45.842  22.589  33.825  1.00 14.92           C  
ATOM   1798  O   LEU A 862      46.443  22.261  34.849  1.00 16.09           O  
ATOM   1799  CB  LEU A 862      43.478  22.062  33.211  1.00 17.25           C  
ATOM   1800  CG  LEU A 862      43.433  20.642  33.742  1.00 17.00           C  
ATOM   1801  CD1 LEU A 862      43.150  20.594  35.249  1.00 17.45           C  
ATOM   1802  CD2 LEU A 862      42.343  19.939  32.967  1.00 17.81           C  
ATOM   1803  N   PHE A 863      46.406  22.575  32.623  1.00 14.70           N  
ATOM   1804  CA  PHE A 863      47.755  22.044  32.438  1.00 14.64           C  
ATOM   1805  C   PHE A 863      48.844  23.038  32.833  1.00 15.48           C  
ATOM   1806  O   PHE A 863      50.014  22.667  32.942  1.00 18.74           O  
ATOM   1807  CB  PHE A 863      47.932  21.487  31.025  1.00 14.49           C  
ATOM   1808  CG  PHE A 863      47.178  20.208  30.810  1.00 15.34           C  
ATOM   1809  CD1 PHE A 863      45.882  20.229  30.295  1.00 15.04           C  
ATOM   1810  CD2 PHE A 863      47.735  18.988  31.176  1.00 15.88           C  
ATOM   1811  CE1 PHE A 863      45.166  19.055  30.117  1.00 15.87           C  
ATOM   1812  CE2 PHE A 863      47.023  17.801  31.011  1.00 15.22           C  
ATOM   1813  CZ  PHE A 863      45.736  17.834  30.474  1.00 14.97           C  
ATOM   1814  N   SER A 864      48.443  24.285  33.079  1.00 15.26           N  
ATOM   1815  CA  SER A 864      49.328  25.283  33.680  1.00 15.42           C  
ATOM   1816  C   SER A 864      49.139  25.321  35.197  1.00 16.88           C  
ATOM   1817  O   SER A 864      49.647  26.215  35.879  1.00 19.18           O  
ATOM   1818  CB ASER A 864      49.079  26.664  33.065  0.65 16.25           C  
ATOM   1819  CB BSER A 864      49.064  26.670  33.089  0.35 12.86           C  
ATOM   1820  OG ASER A 864      47.851  27.203  33.518  0.65 20.77           O  
ATOM   1821  OG BSER A 864      49.152  26.650  31.679  0.35  9.81           O  
ATOM   1822  N   LEU A 865      48.391  24.351  35.716  1.00 16.58           N  
ATOM   1823  CA  LEU A 865      48.149  24.225  37.154  1.00 18.13           C  
ATOM   1824  C   LEU A 865      47.617  25.512  37.795  1.00 17.80           C  
ATOM   1825  O   LEU A 865      48.058  25.920  38.875  1.00 16.75           O  
ATOM   1826  CB  LEU A 865      49.407  23.703  37.868  1.00 18.52           C  
ATOM   1827  CG  LEU A 865      49.994  22.400  37.318  1.00 20.77           C  
ATOM   1828  CD1 LEU A 865      51.403  22.197  37.851  1.00 21.10           C  
ATOM   1829  CD2 LEU A 865      49.102  21.207  37.671  1.00 21.48           C  
ATOM   1830  N   GLY A 866      46.674  26.149  37.104  1.00 16.20           N  
ATOM   1831  CA  GLY A 866      45.948  27.279  37.646  1.00 16.49           C  
ATOM   1832  C   GLY A 866      46.486  28.648  37.301  1.00 16.69           C  
ATOM   1833  O   GLY A 866      46.036  29.638  37.877  1.00 18.43           O  
ATOM   1834  N   SER A 867      47.439  28.720  36.371  1.00 17.43           N  
ATOM   1835  CA  SER A 867      47.927  30.021  35.917  1.00 17.31           C  
ATOM   1836  C   SER A 867      46.816  30.758  35.188  1.00 17.74           C  
ATOM   1837  O   SER A 867      45.953  30.136  34.574  1.00 18.08           O  
ATOM   1838  CB  SER A 867      49.136  29.871  34.994  1.00 19.70           C  
ATOM   1839  OG  SER A 867      50.191  29.194  35.647  1.00 22.55           O  
ATOM   1840  N   SER A 868      46.839  32.085  35.263  1.00 18.20           N  
ATOM   1841  CA  SER A 868      45.897  32.916  34.514  1.00 19.22           C  
ATOM   1842  C   SER A 868      46.281  32.929  33.034  1.00 18.27           C  
ATOM   1843  O   SER A 868      47.458  33.013  32.707  1.00 17.89           O  
ATOM   1844  CB  SER A 868      45.880  34.339  35.076  1.00 22.40           C  
ATOM   1845  OG  SER A 868      45.380  34.338  36.400  1.00 28.38           O  
ATOM   1846  N   PRO A 869      45.299  32.812  32.137  1.00 16.49           N  
ATOM   1847  CA  PRO A 869      45.589  32.755  30.697  1.00 16.24           C  
ATOM   1848  C   PRO A 869      46.188  34.044  30.123  1.00 16.65           C  
ATOM   1849  O   PRO A 869      46.045  35.112  30.726  1.00 17.24           O  
ATOM   1850  CB  PRO A 869      44.224  32.461  30.065  1.00 16.25           C  
ATOM   1851  CG  PRO A 869      43.215  32.847  31.087  1.00 18.00           C  
ATOM   1852  CD  PRO A 869      43.858  32.672  32.423  1.00 18.33           C  
ATOM   1853  N   TYR A 870      46.832  33.918  28.962  1.00 16.56           N  
ATOM   1854  CA  TYR A 870      47.557  35.012  28.297  1.00 18.08           C  
ATOM   1855  C   TYR A 870      48.460  35.772  29.272  1.00 20.34           C  
ATOM   1856  O   TYR A 870      48.214  36.943  29.555  1.00 20.71           O  
ATOM   1857  CB  TYR A 870      46.589  35.958  27.568  1.00 17.81           C  
ATOM   1858  CG  TYR A 870      45.689  35.239  26.591  1.00 16.66           C  
ATOM   1859  CD1 TYR A 870      44.411  34.822  26.973  1.00 15.52           C  
ATOM   1860  CD2 TYR A 870      46.122  34.947  25.299  1.00 16.31           C  
ATOM   1861  CE1 TYR A 870      43.589  34.140  26.089  1.00 14.26           C  
ATOM   1862  CE2 TYR A 870      45.304  34.268  24.404  1.00 15.83           C  
ATOM   1863  CZ  TYR A 870      44.038  33.865  24.809  1.00 14.60           C  
ATOM   1864  OH  TYR A 870      43.228  33.201  23.932  1.00 14.51           O  
ATOM   1865  N   PRO A 871      49.485  35.100  29.800  1.00 21.80           N  
ATOM   1866  CA  PRO A 871      50.408  35.737  30.752  1.00 24.15           C  
ATOM   1867  C   PRO A 871      51.110  36.938  30.123  1.00 25.65           C  
ATOM   1868  O   PRO A 871      51.597  36.840  28.994  1.00 27.49           O  
ATOM   1869  CB  PRO A 871      51.411  34.624  31.071  1.00 23.73           C  
ATOM   1870  CG  PRO A 871      50.687  33.355  30.740  1.00 23.07           C  
ATOM   1871  CD  PRO A 871      49.851  33.693  29.542  1.00 21.86           C  
ATOM   1872  N   GLY A 872      51.125  38.058  30.841  1.00 27.90           N  
ATOM   1873  CA  GLY A 872      51.754  39.283  30.370  1.00 30.95           C  
ATOM   1874  C   GLY A 872      51.018  39.915  29.204  1.00 32.72           C  
ATOM   1875  O   GLY A 872      51.626  40.569  28.350  1.00 33.45           O  
ATOM   1876  N   MET A 873      49.702  39.718  29.174  1.00 32.66           N  
ATOM   1877  CA  MET A 873      48.860  40.214  28.094  1.00 33.66           C  
ATOM   1878  C   MET A 873      47.534  40.725  28.667  1.00 33.99           C  
ATOM   1879  O   MET A 873      46.520  40.023  28.603  1.00 34.95           O  
ATOM   1880  CB  MET A 873      48.621  39.096  27.077  1.00 34.79           C  
ATOM   1881  CG  MET A 873      48.291  39.541  25.668  1.00 36.58           C  
ATOM   1882  SD  MET A 873      48.544  38.187  24.507  1.00 38.65           S  
ATOM   1883  CE  MET A 873      47.095  38.330  23.454  1.00 38.97           C  
ATOM   1884  N   PRO A 874      47.535  41.941  29.224  1.00 32.79           N  
ATOM   1885  CA  PRO A 874      46.322  42.510  29.830  1.00 31.48           C  
ATOM   1886  C   PRO A 874      45.231  42.740  28.787  1.00 30.34           C  
ATOM   1887  O   PRO A 874      45.547  42.925  27.609  1.00 28.41           O  
ATOM   1888  CB  PRO A 874      46.804  43.848  30.399  1.00 32.87           C  
ATOM   1889  CG  PRO A 874      48.026  44.184  29.610  1.00 32.96           C  
ATOM   1890  CD  PRO A 874      48.679  42.870  29.304  1.00 32.81           C  
ATOM   1891  N   VAL A 875      43.971  42.712  29.212  1.00 29.48           N  
ATOM   1892  CA  VAL A 875      42.856  42.899  28.286  1.00 28.76           C  
ATOM   1893  C   VAL A 875      42.709  44.377  27.949  1.00 28.36           C  
ATOM   1894  O   VAL A 875      42.251  45.175  28.767  1.00 29.75           O  
ATOM   1895  CB  VAL A 875      41.525  42.322  28.830  1.00 28.53           C  
ATOM   1896  CG1 VAL A 875      40.378  42.625  27.879  1.00 28.32           C  
ATOM   1897  CG2 VAL A 875      41.644  40.815  29.048  1.00 29.86           C  
ATOM   1898  N   ASP A 876      43.129  44.725  26.738  1.00 27.31           N  
ATOM   1899  CA  ASP A 876      43.047  46.090  26.228  1.00 27.37           C  
ATOM   1900  C   ASP A 876      42.838  46.045  24.716  1.00 26.49           C  
ATOM   1901  O   ASP A 876      42.565  44.983  24.162  1.00 23.82           O  
ATOM   1902  CB  ASP A 876      44.302  46.895  26.604  1.00 28.50           C  
ATOM   1903  CG  ASP A 876      45.596  46.215  26.178  1.00 29.06           C  
ATOM   1904  OD1 ASP A 876      46.641  46.483  26.811  1.00 30.62           O  
ATOM   1905  OD2 ASP A 876      45.678  45.409  25.227  1.00 29.53           O  
ATOM   1906  N   SER A 877      42.972  47.190  24.050  1.00 24.85           N  
ATOM   1907  CA  SER A 877      42.826  47.260  22.598  1.00 25.27           C  
ATOM   1908  C   SER A 877      43.756  46.293  21.864  1.00 24.58           C  
ATOM   1909  O   SER A 877      43.346  45.654  20.890  1.00 24.47           O  
ATOM   1910  CB  SER A 877      43.054  48.691  22.105  1.00 26.26           C  
ATOM   1911  OG  SER A 877      41.914  49.491  22.359  1.00 28.73           O  
ATOM   1912  N   LYS A 878      44.995  46.181  22.343  1.00 24.35           N  
ATOM   1913  CA  LYS A 878      45.982  45.297  21.726  1.00 25.19           C  
ATOM   1914  C   LYS A 878      45.540  43.840  21.806  1.00 22.78           C  
ATOM   1915  O   LYS A 878      45.672  43.096  20.835  1.00 21.96           O  
ATOM   1916  CB  LYS A 878      47.361  45.465  22.370  1.00 27.38           C  
ATOM   1917  CG  LYS A 878      48.518  45.208  21.411  1.00 31.92           C  
ATOM   1918  CD  LYS A 878      49.861  45.190  22.129  1.00 33.13           C  
ATOM   1919  CE  LYS A 878      50.951  44.652  21.214  1.00 34.95           C  
ATOM   1920  NZ  LYS A 878      52.262  45.332  21.434  1.00 36.21           N  
ATOM   1921  N   PHE A 879      45.006  43.453  22.964  1.00 22.81           N  
ATOM   1922  CA  PHE A 879      44.532  42.087  23.181  1.00 21.64           C  
ATOM   1923  C   PHE A 879      43.475  41.689  22.150  1.00 21.41           C  
ATOM   1924  O   PHE A 879      43.584  40.639  21.521  1.00 20.57           O  
ATOM   1925  CB  PHE A 879      43.990  41.917  24.607  1.00 20.98           C  
ATOM   1926  CG  PHE A 879      43.443  40.543  24.886  1.00 19.98           C  
ATOM   1927  CD1 PHE A 879      42.103  40.254  24.642  1.00 20.76           C  
ATOM   1928  CD2 PHE A 879      44.267  39.540  25.384  1.00 20.95           C  
ATOM   1929  CE1 PHE A 879      41.591  38.982  24.887  1.00 20.69           C  
ATOM   1930  CE2 PHE A 879      43.762  38.266  25.637  1.00 21.33           C  
ATOM   1931  CZ  PHE A 879      42.425  37.988  25.386  1.00 22.17           C  
ATOM   1932  N   TYR A 880      42.462  42.533  21.975  1.00 22.59           N  
ATOM   1933  CA  TYR A 880      41.401  42.254  21.013  1.00 22.40           C  
ATOM   1934  C   TYR A 880      41.945  42.116  19.593  1.00 23.15           C  
ATOM   1935  O   TYR A 880      41.602  41.170  18.882  1.00 24.62           O  
ATOM   1936  CB  TYR A 880      40.314  43.326  21.086  1.00 23.01           C  
ATOM   1937  CG  TYR A 880      39.584  43.330  22.404  1.00 23.54           C  
ATOM   1938  CD1 TYR A 880      39.577  44.462  23.214  1.00 24.17           C  
ATOM   1939  CD2 TYR A 880      38.908  42.196  22.849  1.00 22.73           C  
ATOM   1940  CE1 TYR A 880      38.912  44.470  24.434  1.00 24.80           C  
ATOM   1941  CE2 TYR A 880      38.239  42.192  24.065  1.00 24.11           C  
ATOM   1942  CZ  TYR A 880      38.244  43.330  24.853  1.00 23.74           C  
ATOM   1943  OH  TYR A 880      37.582  43.331  26.060  1.00 24.24           O  
ATOM   1944  N   LYS A 881      42.809  43.051  19.203  1.00 25.12           N  
ATOM   1945  CA  LYS A 881      43.460  43.019  17.896  1.00 25.01           C  
ATOM   1946  C   LYS A 881      44.255  41.724  17.700  1.00 23.88           C  
ATOM   1947  O   LYS A 881      44.147  41.074  16.657  1.00 24.32           O  
ATOM   1948  CB  LYS A 881      44.370  44.244  17.727  1.00 26.70           C  
ATOM   1949  CG  LYS A 881      44.971  44.405  16.336  1.00 29.88           C  
ATOM   1950  CD  LYS A 881      46.319  45.112  16.405  1.00 31.84           C  
ATOM   1951  CE  LYS A 881      46.540  46.011  15.200  1.00 32.93           C  
ATOM   1952  NZ  LYS A 881      47.187  47.292  15.603  1.00 34.72           N  
ATOM   1953  N   MET A 882      45.028  41.342  18.715  1.00 21.92           N  
ATOM   1954  CA  MET A 882      45.869  40.153  18.627  1.00 20.99           C  
ATOM   1955  C   MET A 882      45.061  38.857  18.518  1.00 19.69           C  
ATOM   1956  O   MET A 882      45.404  37.983  17.727  1.00 18.90           O  
ATOM   1957  CB  MET A 882      46.844  40.093  19.800  1.00 22.33           C  
ATOM   1958  CG  MET A 882      48.006  41.061  19.646  1.00 23.17           C  
ATOM   1959  SD  MET A 882      49.233  40.911  20.951  1.00 26.10           S  
ATOM   1960  CE  MET A 882      48.369  41.619  22.315  1.00 27.71           C  
ATOM   1961  N   ILE A 883      43.997  38.743  19.310  1.00 21.49           N  
ATOM   1962  CA  ILE A 883      43.108  37.581  19.227  1.00 23.16           C  
ATOM   1963  C   ILE A 883      42.469  37.500  17.839  1.00 24.19           C  
ATOM   1964  O   ILE A 883      42.419  36.428  17.242  1.00 23.99           O  
ATOM   1965  CB  ILE A 883      42.037  37.601  20.359  1.00 23.41           C  
ATOM   1966  CG1 ILE A 883      42.693  37.424  21.739  1.00 24.43           C  
ATOM   1967  CG2 ILE A 883      40.942  36.546  20.116  1.00 26.30           C  
ATOM   1968  CD1 ILE A 883      43.420  36.098  21.958  1.00 25.77           C  
ATOM   1969  N   LYS A 884      42.023  38.649  17.329  1.00 27.31           N  
ATOM   1970  CA  LYS A 884      41.461  38.748  15.983  1.00 30.36           C  
ATOM   1971  C   LYS A 884      42.490  38.404  14.902  1.00 30.30           C  
ATOM   1972  O   LYS A 884      42.145  37.783  13.897  1.00 32.47           O  
ATOM   1973  CB  LYS A 884      40.887  40.148  15.742  1.00 32.48           C  
ATOM   1974  CG  LYS A 884      39.723  40.181  14.762  1.00 35.15           C  
ATOM   1975  CD  LYS A 884      38.987  41.514  14.817  1.00 37.10           C  
ATOM   1976  CE  LYS A 884      38.135  41.728  13.570  1.00 38.86           C  
ATOM   1977  NZ  LYS A 884      38.594  42.901  12.764  1.00 38.83           N  
ATOM   1978  N   GLU A 885      43.743  38.809  15.120  1.00 29.02           N  
ATOM   1979  CA  GLU A 885      44.846  38.525  14.197  1.00 28.17           C  
ATOM   1980  C   GLU A 885      45.164  37.032  14.114  1.00 26.68           C  
ATOM   1981  O   GLU A 885      45.597  36.545  13.073  1.00 29.62           O  
ATOM   1982  CB  GLU A 885      46.115  39.280  14.614  1.00 27.98           C  
ATOM   1983  CG  GLU A 885      46.299  40.638  13.955  1.00 29.69           C  
ATOM   1984  CD  GLU A 885      47.312  41.514  14.670  1.00 28.87           C  
ATOM   1985  OE1 GLU A 885      47.683  41.211  15.826  1.00 27.92           O  
ATOM   1986  OE2 GLU A 885      47.744  42.520  14.073  1.00 31.28           O  
ATOM   1987  N   GLY A 886      44.966  36.315  15.215  1.00 22.06           N  
ATOM   1988  CA  GLY A 886      45.281  34.901  15.263  1.00 19.69           C  
ATOM   1989  C   GLY A 886      46.289  34.508  16.332  1.00 18.61           C  
ATOM   1990  O   GLY A 886      46.841  33.411  16.291  1.00 18.26           O  
ATOM   1991  N   PHE A 887      46.530  35.400  17.288  1.00 16.93           N  
ATOM   1992  CA  PHE A 887      47.408  35.085  18.408  1.00 16.67           C  
ATOM   1993  C   PHE A 887      46.757  34.087  19.337  1.00 16.35           C  
ATOM   1994  O   PHE A 887      45.573  34.212  19.666  1.00 15.89           O  
ATOM   1995  CB  PHE A 887      47.808  36.338  19.173  1.00 18.07           C  
ATOM   1996  CG  PHE A 887      48.996  37.015  18.597  1.00 20.42           C  
ATOM   1997  CD1 PHE A 887      50.278  36.589  18.932  1.00 22.11           C  
ATOM   1998  CD2 PHE A 887      48.847  38.041  17.676  1.00 20.14           C  
ATOM   1999  CE1 PHE A 887      51.388  37.196  18.381  1.00 23.30           C  
ATOM   2000  CE2 PHE A 887      49.959  38.665  17.124  1.00 23.73           C  
ATOM   2001  CZ  PHE A 887      51.230  38.244  17.476  1.00 24.35           C  
ATOM   2002  N   ARG A 888      47.536  33.081  19.715  1.00 14.12           N  
ATOM   2003  CA  ARG A 888      47.061  32.013  20.585  1.00 15.42           C  
ATOM   2004  C   ARG A 888      48.127  31.678  21.599  1.00 16.01           C  
ATOM   2005  O   ARG A 888      49.310  31.963  21.387  1.00 15.84           O  
ATOM   2006  CB  ARG A 888      46.712  30.767  19.768  1.00 15.14           C  
ATOM   2007  CG  ARG A 888      45.606  30.980  18.739  1.00 16.42           C  
ATOM   2008  CD  ARG A 888      44.234  31.273  19.344  1.00 17.72           C  
ATOM   2009  NE  ARG A 888      43.204  31.311  18.309  1.00 17.91           N  
ATOM   2010  CZ  ARG A 888      42.774  32.411  17.702  1.00 18.57           C  
ATOM   2011  NH1 ARG A 888      43.271  33.606  18.014  1.00 17.09           N  
ATOM   2012  NH2 ARG A 888      41.833  32.316  16.770  1.00 18.86           N  
ATOM   2013  N   MET A 889      47.721  31.060  22.702  1.00 14.64           N  
ATOM   2014  CA  MET A 889      48.687  30.690  23.721  1.00 15.43           C  
ATOM   2015  C   MET A 889      49.519  29.511  23.271  1.00 15.25           C  
ATOM   2016  O   MET A 889      49.035  28.621  22.573  1.00 16.74           O  
ATOM   2017  CB  MET A 889      47.995  30.357  25.038  1.00 16.13           C  
ATOM   2018  CG  MET A 889      47.576  31.578  25.819  1.00 16.40           C  
ATOM   2019  SD  MET A 889      46.845  31.126  27.383  1.00 15.72           S  
ATOM   2020  CE  MET A 889      45.153  30.675  26.881  1.00 14.49           C  
ATOM   2021  N   LEU A 890      50.787  29.523  23.666  1.00 16.29           N  
ATOM   2022  CA  LEU A 890      51.632  28.351  23.499  1.00 16.00           C  
ATOM   2023  C   LEU A 890      51.229  27.277  24.507  1.00 16.05           C  
ATOM   2024  O   LEU A 890      50.463  27.544  25.446  1.00 17.36           O  
ATOM   2025  CB  LEU A 890      53.108  28.731  23.637  1.00 18.24           C  
ATOM   2026  CG  LEU A 890      53.589  29.550  22.435  1.00 20.62           C  
ATOM   2027  CD1 LEU A 890      54.845  30.307  22.767  1.00 22.88           C  
ATOM   2028  CD2 LEU A 890      53.818  28.672  21.219  1.00 23.05           C  
ATOM   2029  N   SER A 891      51.722  26.063  24.294  1.00 16.17           N  
ATOM   2030  CA  SER A 891      51.390  24.947  25.171  1.00 15.73           C  
ATOM   2031  C   SER A 891      51.905  25.161  26.580  1.00 17.49           C  
ATOM   2032  O   SER A 891      53.045  25.607  26.770  1.00 16.94           O  
ATOM   2033  CB  SER A 891      51.974  23.641  24.626  1.00 15.82           C  
ATOM   2034  OG  SER A 891      51.646  22.555  25.481  1.00 16.64           O  
ATOM   2035  N   PRO A 892      51.091  24.824  27.578  1.00 15.81           N  
ATOM   2036  CA  PRO A 892      51.608  24.690  28.942  1.00 17.58           C  
ATOM   2037  C   PRO A 892      52.680  23.605  28.938  1.00 19.48           C  
ATOM   2038  O   PRO A 892      52.600  22.673  28.133  1.00 20.60           O  
ATOM   2039  CB  PRO A 892      50.391  24.218  29.738  1.00 18.28           C  
ATOM   2040  CG  PRO A 892      49.229  24.632  28.930  1.00 16.53           C  
ATOM   2041  CD  PRO A 892      49.645  24.529  27.496  1.00 14.98           C  
ATOM   2042  N   GLU A 893      53.677  23.735  29.806  1.00 23.44           N  
ATOM   2043  CA  GLU A 893      54.766  22.759  29.868  1.00 26.74           C  
ATOM   2044  C   GLU A 893      54.267  21.333  30.138  1.00 25.62           C  
ATOM   2045  O   GLU A 893      54.776  20.369  29.553  1.00 26.83           O  
ATOM   2046  CB  GLU A 893      55.795  23.178  30.919  1.00 31.08           C  
ATOM   2047  CG  GLU A 893      57.215  22.721  30.615  1.00 36.25           C  
ATOM   2048  CD  GLU A 893      57.623  21.483  31.395  1.00 39.00           C  
ATOM   2049  OE1 GLU A 893      58.730  20.959  31.139  1.00 41.04           O  
ATOM   2050  OE2 GLU A 893      56.849  21.030  32.267  1.00 40.39           O  
ATOM   2051  N   HIS A 894      53.247  21.221  30.990  1.00 24.82           N  
ATOM   2052  CA  HIS A 894      52.730  19.934  31.459  1.00 24.98           C  
ATOM   2053  C   HIS A 894      51.634  19.320  30.586  1.00 23.50           C  
ATOM   2054  O   HIS A 894      51.119  18.252  30.906  1.00 21.71           O  
ATOM   2055  CB  HIS A 894      52.226  20.059  32.902  1.00 27.20           C  
ATOM   2056  CG  HIS A 894      53.288  20.457  33.877  1.00 29.77           C  
ATOM   2057  ND1 HIS A 894      54.477  19.771  34.002  1.00 30.70           N  
ATOM   2058  CD2 HIS A 894      53.343  21.473  34.771  1.00 30.84           C  
ATOM   2059  CE1 HIS A 894      55.218  20.346  34.932  1.00 31.64           C  
ATOM   2060  NE2 HIS A 894      54.554  21.382  35.413  1.00 31.83           N  
ATOM   2061  N   ALA A 895      51.279  19.986  29.490  1.00 20.47           N  
ATOM   2062  CA  ALA A 895      50.279  19.449  28.575  1.00 20.44           C  
ATOM   2063  C   ALA A 895      50.893  18.443  27.606  1.00 20.03           C  
ATOM   2064  O   ALA A 895      51.847  18.782  26.895  1.00 20.93           O  
ATOM   2065  CB  ALA A 895      49.612  20.579  27.796  1.00 17.66           C  
ATOM   2066  N   PRO A 896      50.349  17.223  27.545  1.00 18.70           N  
ATOM   2067  CA  PRO A 896      50.709  16.288  26.470  1.00 18.27           C  
ATOM   2068  C   PRO A 896      50.396  16.918  25.124  1.00 18.58           C  
ATOM   2069  O   PRO A 896      49.488  17.757  25.039  1.00 16.66           O  
ATOM   2070  CB  PRO A 896      49.784  15.095  26.712  1.00 19.97           C  
ATOM   2071  CG  PRO A 896      49.476  15.159  28.154  1.00 19.27           C  
ATOM   2072  CD  PRO A 896      49.361  16.634  28.470  1.00 19.92           C  
ATOM   2073  N   ALA A 897      51.137  16.526  24.091  1.00 17.62           N  
ATOM   2074  CA  ALA A 897      50.978  17.122  22.765  1.00 18.77           C  
ATOM   2075  C   ALA A 897      49.535  17.099  22.280  1.00 17.98           C  
ATOM   2076  O   ALA A 897      49.047  18.106  21.756  1.00 17.04           O  
ATOM   2077  CB  ALA A 897      51.888  16.440  21.755  1.00 19.22           C  
ATOM   2078  N   GLU A 898      48.852  15.963  22.458  1.00 17.71           N  
ATOM   2079  CA  GLU A 898      47.479  15.826  21.973  1.00 18.67           C  
ATOM   2080  C   GLU A 898      46.512  16.721  22.741  1.00 16.91           C  
ATOM   2081  O   GLU A 898      45.523  17.170  22.178  1.00 17.24           O  
ATOM   2082  CB  GLU A 898      47.005  14.359  21.963  1.00 21.48           C  
ATOM   2083  CG  GLU A 898      45.546  14.096  21.527  1.00 24.37           C  
ATOM   2084  CD  GLU A 898      45.084  14.817  20.261  1.00 25.95           C  
ATOM   2085  OE1 GLU A 898      45.854  14.923  19.287  1.00 27.63           O  
ATOM   2086  OE2 GLU A 898      43.918  15.261  20.231  1.00 27.90           O  
ATOM   2087  N   MET A 899      46.802  16.997  24.011  1.00 15.93           N  
ATOM   2088  CA  MET A 899      45.957  17.920  24.765  1.00 13.35           C  
ATOM   2089  C   MET A 899      46.119  19.346  24.247  1.00 13.06           C  
ATOM   2090  O   MET A 899      45.143  20.088  24.136  1.00 13.50           O  
ATOM   2091  CB  MET A 899      46.241  17.856  26.268  1.00 14.07           C  
ATOM   2092  CG  MET A 899      45.873  16.535  26.920  1.00 15.89           C  
ATOM   2093  SD  MET A 899      44.197  15.952  26.519  1.00 15.49           S  
ATOM   2094  CE  MET A 899      43.185  17.232  27.302  1.00 18.78           C  
ATOM   2095  N   TYR A 900      47.351  19.726  23.923  1.00 13.54           N  
ATOM   2096  CA  TYR A 900      47.566  21.023  23.290  1.00 14.78           C  
ATOM   2097  C   TYR A 900      46.919  21.096  21.911  1.00 14.18           C  
ATOM   2098  O   TYR A 900      46.347  22.129  21.545  1.00 14.22           O  
ATOM   2099  CB  TYR A 900      49.051  21.369  23.209  1.00 14.56           C  
ATOM   2100  CG  TYR A 900      49.293  22.753  22.654  1.00 15.34           C  
ATOM   2101  CD1 TYR A 900      48.712  23.873  23.252  1.00 14.18           C  
ATOM   2102  CD2 TYR A 900      50.100  22.944  21.534  1.00 14.97           C  
ATOM   2103  CE1 TYR A 900      48.920  25.143  22.740  1.00 14.80           C  
ATOM   2104  CE2 TYR A 900      50.323  24.218  21.016  1.00 16.36           C  
ATOM   2105  CZ  TYR A 900      49.737  25.310  21.629  1.00 15.74           C  
ATOM   2106  OH  TYR A 900      49.945  26.577  21.132  1.00 16.21           O  
ATOM   2107  N   ASP A 901      46.991  20.005  21.149  1.00 15.62           N  
ATOM   2108  CA  ASP A 901      46.291  19.925  19.871  1.00 15.83           C  
ATOM   2109  C   ASP A 901      44.798  20.206  20.047  1.00 14.85           C  
ATOM   2110  O   ASP A 901      44.218  20.954  19.270  1.00 15.60           O  
ATOM   2111  CB  ASP A 901      46.497  18.561  19.217  1.00 18.70           C  
ATOM   2112  CG  ASP A 901      47.921  18.349  18.741  1.00 21.90           C  
ATOM   2113  OD1 ASP A 901      48.677  19.344  18.634  1.00 24.05           O  
ATOM   2114  OD2 ASP A 901      48.367  17.215  18.453  1.00 23.80           O  
ATOM   2115  N   ILE A 902      44.185  19.613  21.074  1.00 13.69           N  
ATOM   2116  CA  ILE A 902      42.785  19.892  21.368  1.00 12.92           C  
ATOM   2117  C   ILE A 902      42.593  21.375  21.629  1.00 13.40           C  
ATOM   2118  O   ILE A 902      41.718  22.001  21.035  1.00 13.58           O  
ATOM   2119  CB  ILE A 902      42.270  19.048  22.552  1.00 13.91           C  
ATOM   2120  CG1 ILE A 902      42.244  17.570  22.153  1.00 14.65           C  
ATOM   2121  CG2 ILE A 902      40.861  19.510  22.967  1.00 15.23           C  
ATOM   2122  CD1 ILE A 902      41.961  16.614  23.328  1.00 15.89           C  
ATOM   2123  N   MET A 903      43.429  21.946  22.491  1.00 13.67           N  
ATOM   2124  CA  MET A 903      43.325  23.375  22.791  1.00 14.64           C  
ATOM   2125  C   MET A 903      43.306  24.192  21.518  1.00 13.31           C  
ATOM   2126  O   MET A 903      42.473  25.071  21.358  1.00 12.72           O  
ATOM   2127  CB  MET A 903      44.499  23.857  23.639  1.00 14.22           C  
ATOM   2128  CG  MET A 903      44.508  23.311  25.040  1.00 16.01           C  
ATOM   2129  SD  MET A 903      45.941  23.969  25.931  1.00 16.03           S  
ATOM   2130  CE  MET A 903      46.332  22.582  26.903  1.00 18.23           C  
ATOM   2131  N   LYS A 904      44.255  23.923  20.623  1.00 13.28           N  
ATOM   2132  CA  LYS A 904      44.371  24.711  19.399  1.00 13.66           C  
ATOM   2133  C   LYS A 904      43.115  24.618  18.539  1.00 13.98           C  
ATOM   2134  O   LYS A 904      42.684  25.618  17.962  1.00 15.65           O  
ATOM   2135  CB  LYS A 904      45.602  24.290  18.595  1.00 13.77           C  
ATOM   2136  CG  LYS A 904      46.901  24.650  19.277  1.00 16.03           C  
ATOM   2137  CD  LYS A 904      48.082  24.459  18.340  1.00 18.52           C  
ATOM   2138  CE  LYS A 904      48.440  22.998  18.159  1.00 20.09           C  
ATOM   2139  NZ  LYS A 904      49.540  22.839  17.153  1.00 21.86           N  
ATOM   2140  N   THR A 905      42.527  23.423  18.453  1.00 13.40           N  
ATOM   2141  CA  THR A 905      41.302  23.268  17.674  1.00 13.87           C  
ATOM   2142  C   THR A 905      40.125  23.978  18.348  1.00 12.54           C  
ATOM   2143  O   THR A 905      39.242  24.497  17.663  1.00 13.03           O  
ATOM   2144  CB  THR A 905      40.960  21.788  17.404  1.00 14.63           C  
ATOM   2145  OG1 THR A 905      40.741  21.107  18.648  1.00 16.74           O  
ATOM   2146  CG2 THR A 905      42.138  21.059  16.749  1.00 13.55           C  
ATOM   2147  N   CYS A 906      40.124  24.013  19.681  1.00 12.90           N  
ATOM   2148  CA  CYS A 906      39.064  24.699  20.419  1.00 12.86           C  
ATOM   2149  C   CYS A 906      39.120  26.190  20.153  1.00 13.84           C  
ATOM   2150  O   CYS A 906      38.097  26.879  20.197  1.00 14.10           O  
ATOM   2151  CB  CYS A 906      39.212  24.492  21.922  1.00 12.23           C  
ATOM   2152  SG  CYS A 906      38.830  22.832  22.484  1.00 15.17           S  
ATOM   2153  N   TRP A 907      40.329  26.685  19.891  1.00 13.46           N  
ATOM   2154  CA  TRP A 907      40.540  28.110  19.661  1.00 14.96           C  
ATOM   2155  C   TRP A 907      40.590  28.457  18.194  1.00 14.52           C  
ATOM   2156  O   TRP A 907      41.176  29.471  17.815  1.00 14.49           O  
ATOM   2157  CB  TRP A 907      41.855  28.582  20.259  1.00 17.16           C  
ATOM   2158  CG  TRP A 907      42.031  28.306  21.664  1.00 17.63           C  
ATOM   2159  CD1 TRP A 907      41.065  28.255  22.627  1.00 18.85           C  
ATOM   2160  CD2 TRP A 907      43.271  28.053  22.314  1.00 14.26           C  
ATOM   2161  NE1 TRP A 907      41.634  27.969  23.845  1.00 16.30           N  
ATOM   2162  CE2 TRP A 907      42.993  27.846  23.679  1.00 15.05           C  
ATOM   2163  CE3 TRP A 907      44.605  27.982  21.878  1.00 14.59           C  
ATOM   2164  CZ2 TRP A 907      43.989  27.571  24.611  1.00 15.59           C  
ATOM   2165  CZ3 TRP A 907      45.602  27.700  22.814  1.00 14.81           C  
ATOM   2166  CH2 TRP A 907      45.285  27.506  24.156  1.00 14.41           C  
ATOM   2167  N   ASP A 908      39.983  27.633  17.356  1.00 14.23           N  
ATOM   2168  CA  ASP A 908      39.898  28.005  15.963  1.00 14.62           C  
ATOM   2169  C   ASP A 908      39.002  29.232  15.831  1.00 13.95           C  
ATOM   2170  O   ASP A 908      37.929  29.299  16.430  1.00 13.28           O  
ATOM   2171  CB  ASP A 908      39.366  26.863  15.107  1.00 16.04           C  
ATOM   2172  CG  ASP A 908      39.775  27.014  13.666  1.00 18.69           C  
ATOM   2173  OD1 ASP A 908      40.635  26.236  13.204  1.00 21.12           O  
ATOM   2174  OD2 ASP A 908      39.327  27.928  12.947  1.00 17.18           O  
ATOM   2175  N   ALA A 909      39.442  30.218  15.052  1.00 17.24           N  
ATOM   2176  CA  ALA A 909      38.622  31.404  14.828  1.00 16.02           C  
ATOM   2177  C   ALA A 909      37.292  31.039  14.165  1.00 15.65           C  
ATOM   2178  O   ALA A 909      36.281  31.719  14.348  1.00 16.60           O  
ATOM   2179  CB  ALA A 909      39.372  32.421  13.983  1.00 19.52           C  
ATOM   2180  N   ASP A 910      37.310  29.967  13.385  1.00 14.85           N  
ATOM   2181  CA  ASP A 910      36.104  29.481  12.738  1.00 14.57           C  
ATOM   2182  C   ASP A 910      35.375  28.506  13.662  1.00 14.49           C  
ATOM   2183  O   ASP A 910      35.855  27.399  13.885  1.00 13.79           O  
ATOM   2184  CB  ASP A 910      36.474  28.800  11.423  1.00 15.56           C  
ATOM   2185  CG  ASP A 910      35.270  28.351  10.640  1.00 16.52           C  
ATOM   2186  OD1 ASP A 910      35.445  27.958   9.462  1.00 18.49           O  
ATOM   2187  OD2 ASP A 910      34.115  28.363  11.114  1.00 16.65           O  
ATOM   2188  N   PRO A 911      34.215  28.896  14.196  1.00 13.47           N  
ATOM   2189  CA  PRO A 911      33.497  28.033  15.149  1.00 14.91           C  
ATOM   2190  C   PRO A 911      33.170  26.672  14.553  1.00 13.86           C  
ATOM   2191  O   PRO A 911      33.109  25.695  15.289  1.00 14.53           O  
ATOM   2192  CB  PRO A 911      32.199  28.795  15.425  1.00 16.52           C  
ATOM   2193  CG  PRO A 911      32.487  30.197  15.046  1.00 17.89           C  
ATOM   2194  CD  PRO A 911      33.491  30.153  13.936  1.00 15.87           C  
ATOM   2195  N   LEU A 912      32.991  26.609  13.236  1.00 16.02           N  
ATOM   2196  CA  LEU A 912      32.623  25.357  12.585  1.00 15.21           C  
ATOM   2197  C   LEU A 912      33.763  24.352  12.518  1.00 15.83           C  
ATOM   2198  O   LEU A 912      33.534  23.169  12.283  1.00 18.06           O  
ATOM   2199  CB  LEU A 912      32.054  25.631  11.189  1.00 18.40           C  
ATOM   2200  CG  LEU A 912      30.757  26.442  11.178  1.00 18.40           C  
ATOM   2201  CD1 LEU A 912      30.269  26.597   9.751  1.00 19.85           C  
ATOM   2202  CD2 LEU A 912      29.666  25.807  12.052  1.00 22.54           C  
ATOM   2203  N   LYS A 913      34.988  24.824  12.744  1.00 13.71           N  
ATOM   2204  CA  LYS A 913      36.165  23.961  12.726  1.00 14.93           C  
ATOM   2205  C   LYS A 913      36.530  23.431  14.113  1.00 14.80           C  
ATOM   2206  O   LYS A 913      37.413  22.576  14.242  1.00 17.52           O  
ATOM   2207  CB  LYS A 913      37.363  24.713  12.153  1.00 17.84           C  
ATOM   2208  CG  LYS A 913      37.333  24.884  10.644  1.00 20.74           C  
ATOM   2209  CD  LYS A 913      38.702  25.347  10.169  1.00 23.26           C  
ATOM   2210  CE  LYS A 913      38.640  25.958   8.788  1.00 24.39           C  
ATOM   2211  NZ  LYS A 913      38.056  27.329   8.819  1.00 25.31           N  
ATOM   2212  N   ARG A 914      35.874  23.957  15.146  1.00 11.21           N  
ATOM   2213  CA  ARG A 914      36.131  23.519  16.511  1.00 10.87           C  
ATOM   2214  C   ARG A 914      35.531  22.134  16.726  1.00 11.38           C  
ATOM   2215  O   ARG A 914      34.497  21.808  16.135  1.00 13.89           O  
ATOM   2216  CB  ARG A 914      35.531  24.500  17.512  1.00 11.19           C  
ATOM   2217  CG  ARG A 914      36.101  25.890  17.369  1.00 11.10           C  
ATOM   2218  CD  ARG A 914      35.551  26.896  18.366  1.00 10.64           C  
ATOM   2219  NE  ARG A 914      35.883  28.243  17.925  1.00 12.08           N  
ATOM   2220  CZ  ARG A 914      35.137  29.322  18.151  1.00 14.58           C  
ATOM   2221  NH1 ARG A 914      34.019  29.241  18.876  1.00 13.07           N  
ATOM   2222  NH2 ARG A 914      35.515  30.489  17.648  1.00 14.84           N  
ATOM   2223  N   PRO A 915      36.147  21.327  17.582  1.00 12.24           N  
ATOM   2224  CA  PRO A 915      35.571  20.026  17.904  1.00 13.24           C  
ATOM   2225  C   PRO A 915      34.324  20.220  18.747  1.00 12.74           C  
ATOM   2226  O   PRO A 915      34.122  21.295  19.310  1.00 13.87           O  
ATOM   2227  CB  PRO A 915      36.663  19.350  18.731  1.00 14.43           C  
ATOM   2228  CG  PRO A 915      37.405  20.462  19.352  1.00 13.84           C  
ATOM   2229  CD  PRO A 915      37.404  21.570  18.312  1.00 12.26           C  
ATOM   2230  N   THR A 916      33.483  19.198  18.816  1.00 11.96           N  
ATOM   2231  CA  THR A 916      32.382  19.222  19.771  1.00 11.33           C  
ATOM   2232  C   THR A 916      32.879  18.592  21.055  1.00 11.54           C  
ATOM   2233  O   THR A 916      33.910  17.908  21.064  1.00 11.48           O  
ATOM   2234  CB  THR A 916      31.205  18.406  19.265  1.00 12.43           C  
ATOM   2235  OG1 THR A 916      31.639  17.053  19.088  1.00 12.98           O  
ATOM   2236  CG2 THR A 916      30.795  18.855  17.870  1.00 14.32           C  
ATOM   2237  N   PHE A 917      32.144  18.793  22.139  1.00 11.06           N  
ATOM   2238  CA  PHE A 917      32.517  18.129  23.376  1.00 10.39           C  
ATOM   2239  C   PHE A 917      32.479  16.612  23.240  1.00 11.99           C  
ATOM   2240  O   PHE A 917      33.336  15.929  23.794  1.00 12.48           O  
ATOM   2241  CB  PHE A 917      31.660  18.606  24.541  1.00 10.77           C  
ATOM   2242  CG  PHE A 917      32.025  19.965  25.011  1.00 10.62           C  
ATOM   2243  CD1 PHE A 917      33.286  20.206  25.546  1.00 12.22           C  
ATOM   2244  CD2 PHE A 917      31.131  21.017  24.902  1.00 10.43           C  
ATOM   2245  CE1 PHE A 917      33.640  21.469  25.985  1.00 11.77           C  
ATOM   2246  CE2 PHE A 917      31.478  22.286  25.334  1.00 11.88           C  
ATOM   2247  CZ  PHE A 917      32.739  22.517  25.871  1.00 12.40           C  
ATOM   2248  N   LYS A 918      31.510  16.087  22.488  1.00 15.10           N  
ATOM   2249  CA  LYS A 918      31.443  14.647  22.228  1.00 14.22           C  
ATOM   2250  C   LYS A 918      32.760  14.149  21.620  1.00 13.07           C  
ATOM   2251  O   LYS A 918      33.304  13.131  22.041  1.00 13.32           O  
ATOM   2252  CB  LYS A 918      30.263  14.330  21.300  1.00 17.79           C  
ATOM   2253  CG  LYS A 918      29.927  12.861  21.177  1.00 23.13           C  
ATOM   2254  CD  LYS A 918      28.601  12.671  20.451  1.00 27.12           C  
ATOM   2255  CE  LYS A 918      28.382  11.205  20.104  1.00 30.30           C  
ATOM   2256  NZ  LYS A 918      26.967  10.788  20.313  1.00 33.57           N  
ATOM   2257  N   GLN A 919      33.272  14.889  20.641  1.00 12.54           N  
ATOM   2258  CA  GLN A 919      34.545  14.552  20.015  1.00 13.80           C  
ATOM   2259  C   GLN A 919      35.684  14.605  21.013  1.00 13.34           C  
ATOM   2260  O   GLN A 919      36.525  13.704  21.047  1.00 13.87           O  
ATOM   2261  CB  GLN A 919      34.839  15.519  18.875  1.00 14.39           C  
ATOM   2262  CG  GLN A 919      34.058  15.223  17.611  1.00 17.94           C  
ATOM   2263  CD  GLN A 919      34.386  16.205  16.521  1.00 19.99           C  
ATOM   2264  OE1 GLN A 919      34.190  17.405  16.689  1.00 18.99           O  
ATOM   2265  NE2 GLN A 919      34.903  15.705  15.401  1.00 24.36           N  
ATOM   2266  N   ILE A 920      35.709  15.666  21.822  1.00 12.92           N  
ATOM   2267  CA  ILE A 920      36.775  15.864  22.798  1.00 10.25           C  
ATOM   2268  C   ILE A 920      36.806  14.715  23.802  1.00 11.18           C  
ATOM   2269  O   ILE A 920      37.871  14.207  24.134  1.00 11.76           O  
ATOM   2270  CB  ILE A 920      36.592  17.219  23.518  1.00 11.97           C  
ATOM   2271  CG1 ILE A 920      36.907  18.365  22.549  1.00 12.34           C  
ATOM   2272  CG2 ILE A 920      37.494  17.315  24.740  1.00 12.22           C  
ATOM   2273  CD1 ILE A 920      36.367  19.717  23.011  1.00 13.26           C  
ATOM   2274  N   VAL A 921      35.625  14.301  24.260  1.00 11.83           N  
ATOM   2275  CA  VAL A 921      35.513  13.153  25.172  1.00 10.55           C  
ATOM   2276  C   VAL A 921      36.240  11.932  24.619  1.00 11.36           C  
ATOM   2277  O   VAL A 921      37.028  11.313  25.335  1.00 11.51           O  
ATOM   2278  CB  VAL A 921      34.045  12.806  25.485  1.00 10.78           C  
ATOM   2279  CG1 VAL A 921      33.946  11.470  26.214  1.00 11.87           C  
ATOM   2280  CG2 VAL A 921      33.430  13.894  26.349  1.00 11.71           C  
ATOM   2281  N   GLN A 922      36.010  11.612  23.345  1.00 11.04           N  
ATOM   2282  CA  GLN A 922      36.680  10.469  22.717  1.00 11.68           C  
ATOM   2283  C   GLN A 922      38.190  10.650  22.671  1.00 11.71           C  
ATOM   2284  O   GLN A 922      38.938   9.715  22.951  1.00 13.89           O  
ATOM   2285  CB  GLN A 922      36.163  10.256  21.302  1.00 13.61           C  
ATOM   2286  CG  GLN A 922      34.729   9.806  21.222  1.00 20.66           C  
ATOM   2287  CD  GLN A 922      34.273   9.675  19.787  1.00 23.56           C  
ATOM   2288  OE1 GLN A 922      34.423  10.613  19.005  1.00 26.12           O  
ATOM   2289  NE2 GLN A 922      33.730   8.515  19.431  1.00 25.24           N  
ATOM   2290  N   LEU A 923      38.641  11.854  22.325  1.00 10.86           N  
ATOM   2291  CA  LEU A 923      40.074  12.117  22.232  1.00 10.83           C  
ATOM   2292  C   LEU A 923      40.764  11.935  23.568  1.00 11.88           C  
ATOM   2293  O   LEU A 923      41.856  11.370  23.637  1.00 12.58           O  
ATOM   2294  CB  LEU A 923      40.337  13.530  21.700  1.00 11.45           C  
ATOM   2295  CG  LEU A 923      39.923  13.729  20.244  1.00 13.15           C  
ATOM   2296  CD1 LEU A 923      39.873  15.202  19.928  1.00 15.07           C  
ATOM   2297  CD2 LEU A 923      40.885  13.023  19.303  1.00 12.55           C  
ATOM   2298  N   ILE A 924      40.136  12.427  24.631  1.00 11.11           N  
ATOM   2299  CA  ILE A 924      40.759  12.355  25.938  1.00 11.21           C  
ATOM   2300  C   ILE A 924      40.688  10.948  26.512  1.00 11.86           C  
ATOM   2301  O   ILE A 924      41.629  10.510  27.177  1.00 13.64           O  
ATOM   2302  CB  ILE A 924      40.155  13.377  26.899  1.00 12.04           C  
ATOM   2303  CG1 ILE A 924      40.334  14.794  26.338  1.00 11.15           C  
ATOM   2304  CG2 ILE A 924      40.838  13.265  28.271  1.00 12.20           C  
ATOM   2305  CD1 ILE A 924      39.551  15.855  27.111  1.00 11.06           C  
ATOM   2306  N   GLU A 925      39.588  10.244  26.242  1.00 12.40           N  
ATOM   2307  CA  GLU A 925      39.480   8.814  26.567  1.00 11.72           C  
ATOM   2308  C   GLU A 925      40.745   8.095  26.088  1.00 11.55           C  
ATOM   2309  O   GLU A 925      41.363   7.337  26.836  1.00 12.92           O  
ATOM   2310  CB AGLU A 925      38.295   8.199  25.822  0.65 16.24           C  
ATOM   2311  CB BGLU A 925      38.231   8.191  25.942  0.35  9.21           C  
ATOM   2312  CG AGLU A 925      36.928   8.298  26.473  0.65 21.98           C  
ATOM   2313  CG BGLU A 925      37.862   6.814  26.491  0.35  7.13           C  
ATOM   2314  CD AGLU A 925      35.873   7.539  25.678  0.65 24.93           C  
ATOM   2315  CD BGLU A 925      38.675   5.674  25.894  0.35  7.48           C  
ATOM   2316  OE1AGLU A 925      35.648   6.343  25.971  0.65 28.44           O  
ATOM   2317  OE1BGLU A 925      39.242   5.832  24.793  0.35  7.65           O  
ATOM   2318  OE2AGLU A 925      35.277   8.125  24.747  0.65 24.96           O  
ATOM   2319  OE2BGLU A 925      38.747   4.603  26.538  0.35  5.89           O  
ATOM   2320  N   LYS A 926      41.105   8.337  24.828  1.00 11.31           N  
ATOM   2321  CA  LYS A 926      42.263   7.700  24.209  1.00 11.01           C  
ATOM   2322  C   LYS A 926      43.564   8.089  24.912  1.00 13.11           C  
ATOM   2323  O   LYS A 926      44.387   7.233  25.236  1.00 13.27           O  
ATOM   2324  CB  LYS A 926      42.322   8.062  22.719  1.00 12.37           C  
ATOM   2325  CG  LYS A 926      43.554   7.546  21.991  1.00 15.52           C  
ATOM   2326  CD  LYS A 926      43.475   6.047  21.824  1.00 18.47           C  
ATOM   2327  CE  LYS A 926      44.481   5.566  20.799  1.00 20.80           C  
ATOM   2328  NZ  LYS A 926      44.324   4.105  20.577  1.00 24.34           N  
ATOM   2329  N   GLN A 927      43.740   9.382  25.159  1.00 13.25           N  
ATOM   2330  CA  GLN A 927      44.932   9.867  25.850  1.00 14.98           C  
ATOM   2331  C   GLN A 927      45.085   9.267  27.238  1.00 13.80           C  
ATOM   2332  O   GLN A 927      46.187   8.898  27.639  1.00 15.24           O  
ATOM   2333  CB  GLN A 927      44.908  11.386  25.957  1.00 16.23           C  
ATOM   2334  CG  GLN A 927      45.162  12.053  24.653  1.00 24.82           C  
ATOM   2335  CD  GLN A 927      45.451  13.507  24.833  1.00 27.88           C  
ATOM   2336  OE1 GLN A 927      46.489  13.876  25.385  1.00 31.53           O  
ATOM   2337  NE2 GLN A 927      44.529  14.350  24.381  1.00 31.60           N  
ATOM   2338  N   ILE A 928      43.976   9.154  27.965  1.00 11.65           N  
ATOM   2339  CA  ILE A 928      44.014   8.579  29.308  1.00 11.55           C  
ATOM   2340  C   ILE A 928      44.486   7.127  29.243  1.00 14.93           C  
ATOM   2341  O   ILE A 928      45.351   6.709  30.019  1.00 15.84           O  
ATOM   2342  CB  ILE A 928      42.647   8.713  30.000  1.00 13.39           C  
ATOM   2343  CG1 ILE A 928      42.450  10.172  30.405  1.00 13.23           C  
ATOM   2344  CG2 ILE A 928      42.569   7.785  31.221  1.00 14.09           C  
ATOM   2345  CD1 ILE A 928      41.076  10.512  30.948  1.00 12.95           C  
ATOM   2346  N   SER A 929      43.922   6.376  28.304  1.00 13.84           N  
ATOM   2347  CA  SER A 929      44.301   4.977  28.129  1.00 16.73           C  
ATOM   2348  C   SER A 929      45.789   4.859  27.774  1.00 16.52           C  
ATOM   2349  O   SER A 929      46.494   3.986  28.302  1.00 19.15           O  
ATOM   2350  CB  SER A 929      43.417   4.322  27.068  1.00 18.20           C  
ATOM   2351  OG  SER A 929      43.427   2.911  27.207  1.00 21.58           O  
ATOM   2352  N   GLU A 930      46.268   5.757  26.917  1.00 17.78           N  
ATOM   2353  CA  GLU A 930      47.665   5.771  26.474  1.00 20.24           C  
ATOM   2354  C   GLU A 930      48.630   6.203  27.576  1.00 21.78           C  
ATOM   2355  O   GLU A 930      49.803   5.841  27.554  1.00 21.50           O  
ATOM   2356  CB  GLU A 930      47.834   6.713  25.283  1.00 22.32           C  
ATOM   2357  CG  GLU A 930      47.307   6.188  23.959  1.00 26.90           C  
ATOM   2358  CD  GLU A 930      47.350   7.242  22.867  1.00 30.78           C  
ATOM   2359  OE1 GLU A 930      46.922   8.391  23.123  1.00 33.40           O  
ATOM   2360  OE2 GLU A 930      47.811   6.932  21.750  1.00 33.66           O  
ATOM   2361  N   SER A 931      48.140   6.990  28.529  1.00 24.06           N  
ATOM   2362  CA  SER A 931      49.002   7.591  29.543  1.00 27.02           C  
ATOM   2363  C   SER A 931      49.125   6.741  30.797  1.00 31.29           C  
ATOM   2364  O   SER A 931      49.809   7.124  31.752  1.00 33.73           O  
ATOM   2365  CB  SER A 931      48.507   8.994  29.895  1.00 25.02           C  
ATOM   2366  OG  SER A 931      48.706   9.862  28.797  1.00 23.94           O  
ATOM   2367  N   THR A 932      48.449   5.594  30.787  1.00 34.26           N  
ATOM   2368  CA  THR A 932      48.451   4.658  31.902  1.00 38.38           C  
ATOM   2369  C   THR A 932      49.644   3.696  31.782  1.00 40.75           C  
ATOM   2370  O   THR A 932      50.462   3.830  30.866  1.00 43.04           O  
ATOM   2371  CB  THR A 932      47.105   3.885  31.940  1.00 38.64           C  
ATOM   2372  OG1 THR A 932      46.009   4.806  31.857  1.00 37.79           O  
ATOM   2373  CG2 THR A 932      46.890   3.258  33.285  1.00 38.40           C  
ATOM   2374  N   ASN A 933      49.734   2.738  32.709  1.00 44.17           N  
ATOM   2375  CA  ASN A 933      50.817   1.745  32.771  1.00 45.40           C  
ATOM   2376  C   ASN A 933      52.168   2.366  33.110  1.00 46.22           C  
ATOM   2377  O   ASN A 933      52.346   2.932  34.188  1.00 46.49           O  
ATOM   2378  CB  ASN A 933      50.913   0.928  31.472  1.00 47.84           C  
ATOM   2379  CG  ASN A 933      51.233  -0.540  31.717  1.00 48.69           C  
ATOM   2380  OD1 ASN A 933      52.180  -0.876  32.432  1.00 49.88           O  
ATOM   2381  ND2 ASN A 933      50.447  -1.424  31.111  1.00 48.94           N  
TER    2382      ASN A 933                                                      
HETATM 2383  P   PO4 A   4      38.041  10.687  48.812  1.00 34.66           P  
HETATM 2384  O1  PO4 A   4      38.220  11.752  47.751  1.00 32.43           O  
HETATM 2385  O2  PO4 A   4      38.394   9.338  48.223  1.00 35.95           O  
HETATM 2386  O3  PO4 A   4      38.987  10.986  49.957  1.00 36.51           O  
HETATM 2387  O4  PO4 A   4      36.624  10.613  49.328  1.00 33.29           O  
HETATM 2388  P   PO4 A   5      30.371  15.448  52.139  1.00 81.45           P  
HETATM 2389  O1  PO4 A   5      29.550  16.031  51.014  1.00 80.63           O  
HETATM 2390  O2  PO4 A   5      29.990  16.106  53.443  1.00 81.22           O  
HETATM 2391  O3  PO4 A   5      30.113  13.961  52.227  1.00 81.34           O  
HETATM 2392  O4  PO4 A   5      31.837  15.691  51.880  1.00 80.65           O  
HETATM 2393  C1  STI A   3      32.696  24.700  47.541  1.00 21.44           C  
HETATM 2394  C6  STI A   3      31.818  25.409  46.719  1.00 20.14           C  
HETATM 2395  C5  STI A   3      30.607  24.822  46.355  1.00 20.10           C  
HETATM 2396  C4  STI A   3      30.289  23.540  46.793  1.00 18.65           C  
HETATM 2397  N3  STI A   3      31.156  22.877  47.575  1.00 19.63           N  
HETATM 2398  C2  STI A   3      32.330  23.424  47.955  1.00 20.56           C  
HETATM 2399  C7  STI A   3      29.657  25.542  45.479  1.00 20.34           C  
HETATM 2400  C12 STI A   3      29.972  26.783  44.926  1.00 20.86           C  
HETATM 2401  C11 STI A   3      29.034  27.388  44.093  1.00 22.27           C  
HETATM 2402  N10 STI A   3      27.854  26.789  43.849  1.00 21.60           N  
HETATM 2403  C9  STI A   3      27.566  25.594  44.421  1.00 18.30           C  
HETATM 2404  N8  STI A   3      28.465  24.975  45.216  1.00 19.41           N  
HETATM 2405  N13 STI A   3      26.404  24.954  44.201  1.00 19.22           N  
HETATM 2406  C14 STI A   3      25.347  25.511  43.560  1.00 19.63           C  
HETATM 2407  C19 STI A   3      24.299  26.065  44.294  1.00 20.85           C  
HETATM 2408  C18 STI A   3      23.207  26.610  43.628  1.00 21.30           C  
HETATM 2409  C17 STI A   3      23.149  26.603  42.233  1.00 22.80           C  
HETATM 2410  C16 STI A   3      24.195  26.054  41.495  1.00 23.10           C  
HETATM 2411  C15 STI A   3      25.283  25.490  42.165  1.00 20.70           C  
HETATM 2412  N21 STI A   3      24.061  26.050  40.097  1.00 24.25           N  
HETATM 2413  C22 STI A   3      24.982  25.624  39.238  1.00 25.02           C  
HETATM 2414  C23 STI A   3      24.652  25.631  37.779  1.00 24.22           C  
HETATM 2415  C25 STI A   3      25.443  24.895  36.896  1.00 23.44           C  
HETATM 2416  C26 STI A   3      25.135  24.897  35.539  1.00 24.02           C  
HETATM 2417  C27 STI A   3      24.040  25.629  35.081  1.00 23.95           C  
HETATM 2418  C28 STI A   3      23.242  26.357  35.961  1.00 25.77           C  
HETATM 2419  C29 STI A   3      23.553  26.349  37.318  1.00 24.89           C  
HETATM 2420  C46 STI A   3      23.708  25.615  33.610  1.00 24.98           C  
HETATM 2421  N48 STI A   3      23.612  26.946  33.027  1.00 23.08           N  
HETATM 2422  C53 STI A   3      24.778  27.809  33.187  1.00 22.76           C  
HETATM 2423  C52 STI A   3      24.407  29.225  32.769  1.00 24.23           C  
HETATM 2424  N51 STI A   3      23.858  29.153  31.422  1.00 25.33           N  
HETATM 2425  C54 STI A   3      23.830  30.437  30.729  1.00 27.54           C  
HETATM 2426  C50 STI A   3      22.696  28.302  31.191  1.00 26.07           C  
HETATM 2427  C49 STI A   3      22.966  26.900  31.718  1.00 24.67           C  
HETATM 2428  O29 STI A   3      26.067  25.215  39.591  1.00 26.91           O  
HETATM 2429  C20 STI A   3      24.325  26.084  45.806  1.00 21.69           C  
HETATM 2430  O   HOH A 936      30.270  32.389  37.219  1.00 29.96           O  
HETATM 2431  O   HOH A 937      38.849  33.705  39.714  1.00 35.01           O  
HETATM 2432  O   HOH A 938      39.624  32.517  37.196  1.00 23.65           O  
HETATM 2433  O   HOH A 939      42.471  32.937  36.562  1.00 27.84           O  
HETATM 2434  O   HOH A 940      41.463  39.365  32.661  1.00 36.76           O  
HETATM 2435  O   HOH A 941      39.540  37.892  31.273  1.00 28.92           O  
HETATM 2436  O   HOH A 942      39.441  35.737  24.256  1.00 22.03           O  
HETATM 2437  O   HOH A 943      40.630  33.487  24.704  1.00 19.79           O  
HETATM 2438  O   HOH A 944      44.807  31.015  23.107  1.00 21.56           O  
HETATM 2439  O   HOH A 945      29.123  34.339  34.820  1.00 35.39           O  
HETATM 2440  O   HOH A 946      30.025  35.963  32.737  1.00 42.26           O  
HETATM 2441  O   HOH A 947      29.839  35.004  30.267  1.00 35.49           O  
HETATM 2442  O   HOH A 948      34.503  31.789  30.985  1.00 21.54           O  
HETATM 2443  O   HOH A 949      33.088  32.710  28.659  1.00 26.50           O  
HETATM 2444  O   HOH A 950      31.719  29.207  28.344  1.00 18.18           O  
HETATM 2445  O   HOH A 951      32.385  47.341  23.745  1.00 60.17           O  
HETATM 2446  O   HOH A 952      32.620  33.071  24.462  1.00 26.85           O  
HETATM 2447  O   HOH A 953      32.372  31.368  26.486  1.00 25.12           O  
HETATM 2448  O   HOH A 954      34.814  33.585  15.495  1.00 33.93           O  
HETATM 2449  O   HOH A 955      29.980  30.157  17.613  1.00 27.70           O  
HETATM 2450  O   HOH A 956      29.983  30.315  25.503  1.00 19.95           O  
HETATM 2451  O   HOH A 957      28.994  22.895  23.413  1.00 17.34           O  
HETATM 2452  O   HOH A 958      27.400  23.782  25.645  1.00 20.09           O  
HETATM 2453  O   HOH A 959      29.930  22.291  19.594  1.00 30.08           O  
HETATM 2454  O   HOH A 960      32.312  23.171  18.593  1.00 22.92           O  
HETATM 2455  O   HOH A 961      29.745  20.582  21.813  1.00 18.35           O  
HETATM 2456  O   HOH A 962      28.935  17.710  22.036  1.00 17.78           O  
HETATM 2457  O   HOH A 963      43.415  30.550  35.720  1.00 27.63           O  
HETATM 2458  O   HOH A 964      39.148  29.976  36.088  1.00 20.62           O  
HETATM 2459  O   HOH A 965      52.369  23.376  32.484  1.00 33.01           O  
HETATM 2460  O   HOH A 966      51.803  27.655  31.299  1.00 36.25           O  
HETATM 2461  O   HOH A 967      53.402  25.357  22.015  1.00 25.26           O  
HETATM 2462  O   HOH A 968      48.148  13.907  18.721  1.00 45.29           O  
HETATM 2463  O   HOH A 969      40.696  18.307  18.697  1.00 28.28           O  
HETATM 2464  O   HOH A 970      40.033  28.890  10.639  1.00 30.04           O  
HETATM 2465  O   HOH A 971      32.277  23.211  15.711  1.00 23.24           O  
HETATM 2466  O   HOH A 972      35.099  21.120  10.100  1.00 31.93           O  
HETATM 2467  O   HOH A 973      29.930  15.528  17.580  1.00 29.27           O  
HETATM 2468  O   HOH A 974      30.760  13.149  17.126  1.00 31.95           O  
HETATM 2469  O   HOH A 975      32.210  11.908  18.729  1.00 36.44           O  
HETATM 2470  O   HOH A 976      28.540  11.635  16.776  1.00 39.23           O  
HETATM 2471  O   HOH A 977      26.906  16.372  23.379  1.00 19.68           O  
HETATM 2472  O   HOH A 978      27.104  13.602  24.036  1.00 31.36           O  
HETATM 2473  O   HOH A 979      26.209  13.544  26.722  1.00 26.47           O  
HETATM 2474  O   HOH A 980      29.960  12.323  25.036  1.00 32.60           O  
HETATM 2475  O   HOH A 981      31.951  11.001  23.075  1.00 27.15           O  
HETATM 2476  O   HOH A 982      28.300  13.315  28.532  1.00 22.51           O  
HETATM 2477  O   HOH A 983      32.333  13.607  14.844  1.00 31.08           O  
HETATM 2478  O   HOH A 984      39.786   9.135  19.805  1.00 29.98           O  
HETATM 2479  O   HOH A 985      38.585   6.913  22.397  1.00 32.75           O  
HETATM 2480  O   HOH A 986      43.530  11.284  21.449  1.00 24.45           O  
HETATM 2481  O   HOH A 987      46.188  10.627  22.031  1.00 36.11           O  
HETATM 2482  O   HOH A 988      52.634  13.071  36.101  1.00 36.58           O  
HETATM 2483  O   HOH A 989      49.964  10.195  35.807  1.00 31.46           O  
HETATM 2484  O   HOH A 990      37.902  10.606  34.588  1.00 20.27           O  
HETATM 2485  O   HOH A 991      39.749  11.807  38.837  1.00 21.04           O  
HETATM 2486  O   HOH A 992      42.329  11.431  39.321  1.00 34.24           O  
HETATM 2487  O   HOH A 993      32.807  17.914  35.149  1.00 19.32           O  
HETATM 2488  O   HOH A 994      21.353  27.556  27.821  1.00 19.87           O  
HETATM 2489  O   HOH A 995      27.478  31.427  32.930  1.00 27.36           O  
HETATM 2490  O   HOH A 996      29.743  16.064  46.383  1.00 21.91           O  
HETATM 2491  O   HOH A 997      31.600  16.532  49.420  1.00 28.65           O  
HETATM 2492  O   HOH A 998      42.416  15.204  46.710  1.00 44.59           O  
HETATM 2493  O   HOH A 999      51.218  24.719  45.270  1.00 44.54           O  
HETATM 2494  O   HOH A1000      26.769  17.045  49.745  1.00 25.90           O  
HETATM 2495  O   HOH A1001      26.515  13.993  44.596  1.00 34.36           O  
HETATM 2496  O   HOH A1002      17.343  34.531  48.971  1.00 43.91           O  
HETATM 2497  O   HOH A1003      12.866  32.994  56.989  1.00 41.22           O  
HETATM 2498  O   HOH A1004       7.923  28.978  44.825  1.00 38.64           O  
HETATM 2499  O   HOH A1005      17.237  15.639  47.219  1.00 36.04           O  
HETATM 2500  O   HOH A1006      23.741  17.382  37.718  1.00 26.22           O  
HETATM 2501  O   HOH A1007      26.130  10.797  35.352  1.00 28.23           O  
HETATM 2502  O   HOH A1008      12.859  22.534  35.192  1.00 31.54           O  
HETATM 2503  O   HOH A1009      11.982  31.897  36.313  1.00 34.83           O  
HETATM 2504  O   HOH A1010      19.472  32.560  35.889  1.00 30.36           O  
HETATM 2505  O   HOH A1011      27.778  15.274  54.709  1.00 37.47           O  
HETATM 2506  O   HOH A1012      28.454  23.897  57.496  1.00 32.07           O  
HETATM 2507  O   HOH A1013      19.425  26.753  25.947  1.00 33.25           O  
HETATM 2508  O   HOH A1014      11.625  32.977  25.011  1.00 33.29           O  
HETATM 2509  O   HOH A1015       9.141  32.723  25.058  1.00 33.26           O  
HETATM 2510  O   HOH A1016       5.694  23.430  48.743  1.00 44.83           O  
HETATM 2511  O   HOH A1017      10.589  26.523  54.718  1.00 36.57           O  
HETATM 2512  O   HOH A1018       9.499  28.835  56.016  1.00 27.31           O  
HETATM 2513  O   HOH A1019      16.196  30.471  55.617  1.00 30.26           O  
HETATM 2514  O   HOH A1020      15.015  24.739  63.520  0.50 41.59           O  
HETATM 2515  O   HOH A1021      18.528  28.660  59.580  1.00 52.01           O  
HETATM 2516  O   HOH A1022      21.639  28.542  60.486  1.00 38.88           O  
HETATM 2517  O   HOH A1023      32.460  32.591  55.964  1.00 38.64           O  
HETATM 2518  O   HOH A1024      33.968  28.123  46.521  1.00 31.17           O  
HETATM 2519  O   HOH A1025      35.312  26.762  48.449  1.00 45.86           O  
HETATM 2520  O   HOH A1026      34.152  31.928  45.392  1.00 50.35           O  
HETATM 2521  O   HOH A1027      24.928  39.026  42.418  1.00 38.10           O  
HETATM 2522  O   HOH A1028      33.010  20.554  56.028  1.00 42.50           O  
HETATM 2523  O   HOH A1029      34.303  22.857  55.646  1.00 47.32           O  
HETATM 2524  O   HOH A1030      25.177  22.303  61.068  1.00 43.47           O  
HETATM 2525  O   HOH A1031      27.537  22.476  61.084  1.00 28.31           O  
HETATM 2526  O   HOH A1032      13.752  43.769  40.207  1.00 39.90           O  
HETATM 2527  O   HOH A1033      16.048  38.067  36.005  1.00 34.49           O  
HETATM 2528  O   HOH A1034      10.204  35.554  41.426  1.00 23.16           O  
HETATM 2529  O   HOH A1035      10.453  33.860  39.220  1.00 26.43           O  
HETATM 2530  O   HOH A1036       9.419  31.019  39.571  1.00 33.84           O  
HETATM 2531  O   HOH A1037      10.223  41.075  36.574  1.00 38.97           O  
HETATM 2532  O   HOH A1038      18.573  18.185  38.984  1.00 28.66           O  
HETATM 2533  O   HOH A1039      12.415  19.767  33.734  1.00 51.54           O  
HETATM 2534  O   HOH A1040      18.275  18.678  23.662  1.00 34.26           O  
HETATM 2535  O   HOH A1041      18.086  13.295  37.589  1.00 44.30           O  
HETATM 2536  O   HOH A1042      18.641  13.858  33.023  1.00 38.63           O  
HETATM 2537  O   HOH A1044      25.914  11.830  32.633  1.00 40.04           O  
HETATM 2538  O   HOH A1045      10.653  25.959  52.089  1.00 33.59           O  
HETATM 2539  O   HOH A1046       8.989  33.746  48.786  1.00 37.16           O  
HETATM 2540  O   HOH A1047      11.723  34.275  48.950  1.00 35.74           O  
HETATM 2541  O   HOH A1048      14.698  36.126  48.419  1.00 26.44           O  
HETATM 2542  O   HOH A1049      39.657  24.197  46.276  1.00 27.20           O  
HETATM 2543  O   HOH A1050      40.752  21.416  48.447  1.00 36.12           O  
HETATM 2544  O   HOH A1051      41.988  24.285  47.596  1.00 34.49           O  
HETATM 2545  O   HOH A1053      22.539  30.340  27.463  1.00 42.35           O  
HETATM 2546  O   HOH A1054      35.584  30.197  42.051  1.00 39.66           O  
HETATM 2547  O   HOH A1055      26.671  12.949  42.010  1.00 34.78           O  
HETATM 2548  O   HOH A1056      25.146  15.126  48.251  1.00 38.16           O  
HETATM 2549  O   HOH A1057      29.299  36.563  36.003  1.00 46.79           O  
HETATM 2550  O   HOH A1058      30.349  34.893  37.852  1.00 37.43           O  
HETATM 2551  O   HOH A1059      32.402  33.811  44.445  1.00 40.16           O  
HETATM 2552  O   HOH A1060      30.042  41.496  41.807  1.00 48.91           O  
HETATM 2553  O   HOH A1061      36.000  35.884  43.034  1.00 57.78           O  
HETATM 2554  O   HOH A1062      42.761  37.144  33.532  1.00 49.04           O  
HETATM 2555  O   HOH A1063      29.000  35.519  15.182  1.00 51.47           O  
HETATM 2556  O   HOH A1064      30.927  40.677  24.450  1.00 40.55           O  
HETATM 2557  O   HOH A1065      22.762  28.855  20.453  1.00 44.53           O  
HETATM 2558  O   HOH A1066      26.868  25.746  14.028  1.00 61.83           O  
HETATM 2559  O   HOH A1067      52.269  29.622  33.091  1.00 44.17           O  
HETATM 2560  O   HOH A1068      49.792  33.741  34.371  1.00 40.17           O  
HETATM 2561  O   HOH A1069      36.754  45.506  20.426  1.00 51.78           O  
HETATM 2562  O   HOH A1070      49.453  43.113  16.605  1.00 44.26           O  
HETATM 2563  O   HOH A1071      40.876  34.668  15.912  1.00 34.15           O  
HETATM 2564  O   HOH A1072      52.484  26.380  19.595  1.00 35.51           O  
HETATM 2565  O   HOH A1073      51.963  24.448  17.848  1.00 39.37           O  
HETATM 2566  O   HOH A1074      55.927  25.828  22.613  1.00 39.41           O  
HETATM 2567  O   HOH A1075      52.205  20.169  24.505  1.00 33.29           O  
HETATM 2568  O   HOH A1076      53.996  26.077  31.288  1.00 40.73           O  
HETATM 2569  O   HOH A1077      53.825  16.171  32.731  1.00 49.74           O  
HETATM 2570  O   HOH A1078      49.915  13.411  23.470  1.00 32.06           O  
HETATM 2571  O   HOH A1079      53.550  15.242  24.706  1.00 37.23           O  
HETATM 2572  O   HOH A1080      50.988  19.664  19.993  1.00 34.69           O  
HETATM 2573  O   HOH A1081      43.007  17.003  18.265  1.00 31.91           O  
HETATM 2574  O   HOH A1082      53.746  22.703  21.219  1.00 34.70           O  
HETATM 2575  O   HOH A1083      45.602  20.989  16.597  1.00 39.92           O  
HETATM 2576  O   HOH A1084      40.787  23.674  14.082  1.00 45.88           O  
HETATM 2577  O   HOH A1085      33.484  27.199   7.938  1.00 40.66           O  
HETATM 2578  O   HOH A1086      32.922  29.699   7.047  1.00 46.85           O  
HETATM 2579  O   HOH A1087      28.762  31.576  15.767  1.00 35.95           O  
HETATM 2580  O   HOH A1088      38.583  19.666  14.863  1.00 53.47           O  
HETATM 2581  O   HOH A1089      30.683  19.275  14.311  1.00 51.68           O  
HETATM 2582  O   HOH A1090      31.811  16.472  14.914  1.00 56.19           O  
HETATM 2583  O   HOH A1091      32.852   8.717  23.942  1.00 42.93           O  
HETATM 2584  O   HOH A1092      21.010  27.560  22.567  1.00 37.02           O  
HETATM 2585  O   HOH A1093      21.143  30.707  23.893  1.00 41.83           O  
HETATM 2586  O   HOH A1094      19.217  33.018  24.664  1.00 43.25           O  
HETATM 2587  O   HOH A1095      21.154  34.985  24.277  1.00 50.46           O  
HETATM 2588  O   HOH A1096      22.791  24.701  15.282  1.00 45.64           O  
HETATM 2589  O   HOH A1097      24.833  17.202  21.674  1.00 34.14           O  
HETATM 2590  O   HOH A1098      26.564  19.628  20.172  1.00 45.51           O  
HETATM 2591  O   HOH A1099      22.521  13.837  21.944  1.00 52.62           O  
HETATM 2592  O   HOH A1100      28.061  21.753  17.885  1.00 41.34           O  
HETATM 2593  O   HOH A1101      28.626  11.089  26.844  1.00 71.34           O  
HETATM 2594  O   HOH A1102      31.777   7.908  26.447  1.00 47.49           O  
HETATM 2595  O   HOH A1103      27.544   8.309  29.143  1.00 55.90           O  
HETATM 2596  O   HOH A1104      26.803  13.922  32.407  1.00 38.54           O  
HETATM 2597  O   HOH A1105      27.019  27.783  41.340  1.00 37.83           O  
HETATM 2598  O   HOH A1106      23.476  30.084  36.722  1.00 44.05           O  
HETATM 2599  O   HOH A1108      21.281  28.652  34.330  1.00 40.56           O  
HETATM 2600  O   HOH A1109      19.219  30.300  34.175  1.00 46.98           O  
HETATM 2601  O   HOH A1110      19.834  30.017  31.689  1.00 46.02           O  
HETATM 2602  O   HOH A1111      23.246  22.794  11.825  1.00 54.29           O  
HETATM 2603  O   HOH A1112      48.492  23.917  14.646  1.00 44.00           O  
HETATM 2604  O   HOH A1113       9.522  36.925  27.949  1.00 55.57           O  
HETATM 2605  O   HOH A1114       7.699  34.944  27.661  1.00 44.06           O  
HETATM 2606  O   HOH A1115      11.978  22.869  39.296  1.00 49.87           O  
HETATM 2607  O   HOH A1116      12.657  19.458  36.227  1.00 49.53           O  
HETATM 2608  O   HOH A1117       6.860  25.099  46.928  1.00 51.35           O  
HETATM 2609  O   HOH A1118       4.547  27.171  46.693  1.00 58.78           O  
HETATM 2610  O   HOH A1119       8.650  18.997  49.122  1.00 40.42           O  
HETATM 2611  O   HOH A1120      14.184  18.478  48.318  1.00 40.84           O  
HETATM 2612  O   HOH A1121      13.294  17.203  50.519  1.00 57.16           O  
HETATM 2613  O   HOH A1122      16.903  28.327  57.023  1.00 55.86           O  
HETATM 2614  O   HOH A1123      45.689   2.127  25.446  1.00 38.35           O  
HETATM 2615  O   HOH A1124      17.858  22.293  61.610  1.00 52.59           O  
HETATM 2616  O   HOH A1125      47.184   4.103  19.010  1.00 51.91           O  
HETATM 2617  O   HOH A1126      26.835  24.733  59.346  1.00 48.62           O  
HETATM 2618  O   HOH A1127      28.098  16.755  16.089  1.00 57.27           O  
HETATM 2619  O   HOH A1128      30.435  37.319  52.182  1.00 53.39           O  
HETATM 2620  O   HOH A1129      31.345  36.352  54.524  1.00 57.30           O  
HETATM 2621  O   HOH A1130      33.253  35.520  46.382  1.00 54.08           O  
HETATM 2622  O   HOH A1131      25.507  38.794  53.219  1.00 55.28           O  
HETATM 2623  O   HOH A1132      28.485  32.407  55.924  1.00 37.75           O  
HETATM 2624  O   HOH A1133      16.238  38.176  49.702  1.00 45.56           O  
HETATM 2625  O   HOH A1134       7.332  31.648  45.243  1.00 39.14           O  
HETATM 2626  O   HOH A1135      11.081  36.542  35.045  1.00 47.16           O  
HETATM 2627  O   HOH A1136      16.509  16.266  38.685  1.00 41.82           O  
HETATM 2628  O   HOH A1137      24.508  11.129  40.548  1.00 35.72           O  
HETATM 2629  O   HOH A1138      33.336  11.153  34.335  1.00 48.68           O  
HETATM 2630  O   HOH A1139      24.201  14.719  45.616  1.00 40.01           O  
HETATM 2631  O   HOH A1140      17.853  32.735  55.498  1.00 55.68           O  
HETATM 2632  O   HOH A1141      37.133  22.686  50.443  1.00 51.14           O  
HETATM 2633  O   HOH A1142      39.671  20.251  50.755  1.00 45.02           O  
HETATM 2634  O   HOH A1143      37.631  26.377  47.059  1.00 41.42           O  
HETATM 2635  O   HOH A1144      44.892  27.783  46.420  1.00 41.76           O  
HETATM 2636  O   HOH A1145      42.798  31.382  43.473  1.00 51.75           O  
HETATM 2637  O   HOH A1146      41.636  34.052  40.703  1.00 46.82           O  
HETATM 2638  O   HOH A1148      49.183   7.874  37.626  1.00 62.75           O  
HETATM 2639  O   HOH A1149      25.912  36.378  28.372  1.00 60.96           O  
HETATM 2640  O   HOH A1150      20.107  38.792  37.730  1.00 43.12           O  
HETATM 2641  O   HOH A1151      41.442  38.552  41.142  1.00 49.47           O  
HETATM 2642  O   HOH A1152      37.642  46.128  33.711  1.00 50.04           O  
HETATM 2643  O   HOH A1153      37.373  45.662  27.361  1.00 39.53           O  
HETATM 2644  O   HOH A1154      45.379  37.159  33.129  1.00 49.23           O  
HETATM 2645  O   HOH A1155      50.462  35.937  26.848  1.00 53.42           O  
HETATM 2646  O   HOH A1156      47.411  43.010  25.614  1.00 42.93           O  
HETATM 2647  O   HOH A1157      55.617  24.255  26.149  1.00 51.77           O  
HETATM 2648  O   HOH A1158      52.268  12.960  24.656  1.00 49.24           O  
HETATM 2649  O   HOH A1159      50.928  16.929  17.753  1.00 44.71           O  
HETATM 2650  O   HOH A1160      11.457  35.167  28.325  1.00 60.85           O  
HETATM 2651  O   HOH A1161      49.620  20.193  16.224  1.00 52.15           O  
HETATM 2652  O   HOH A1162      32.597  33.638  13.235  1.00 50.05           O  
HETATM 2653  O   HOH A1163      33.865  32.267  11.129  1.00 47.81           O  
HETATM 2654  O   HOH A1164      29.541  29.721  12.191  1.00 50.57           O  
HETATM 2655  O   HOH A1165      32.052  29.886  10.363  1.00 34.20           O  
HETATM 2656  O   HOH A1166      31.224  22.002  11.591  1.00 43.39           O  
HETATM 2657  O   HOH A1167      38.903  17.073  16.911  1.00 32.93           O  
HETATM 2658  O   HOH A1169      39.560   5.242  20.332  1.00 66.68           O  
HETATM 2659  O   HOH A1170      51.991   5.552  29.691  1.00 62.55           O  
HETATM 2660  O   HOH A1171      13.544  14.834  44.865  1.00 50.80           O  
HETATM 2661  O   HOH A1172      18.973  26.199  61.969  1.00 49.49           O  
HETATM 2662  O   HOH A1173      35.491  29.611  44.778  1.00 37.59           O  
HETATM 2663  O   HOH A1174      27.691  37.995  39.948  1.00 42.75           O  
HETATM 2664  O   HOH A1175      27.335  18.912  58.208  1.00 43.98           O  
HETATM 2665  O   HOH A1176      19.981  15.096  55.029  1.00 50.03           O  
HETATM 2666  O   HOH A1177      15.918  13.922  48.723  1.00 51.56           O  
HETATM 2667  O   HOH A1179      29.241  14.152  48.265  1.00 34.53           O  
HETATM 2668  O   HOH A1180      22.655  32.639  40.034  1.00 53.40           O  
HETATM 2669  O   HOH A1181      24.514  33.294  55.753  1.00 50.93           O  
HETATM 2670  O   HOH A1182      21.967  42.313  51.758  1.00 62.81           O  
HETATM 2671  O   HOH A1183      18.209  34.249  34.335  1.00 44.22           O  
HETATM 2672  O   HOH A1184      15.594  34.937  34.879  1.00 51.32           O  
HETATM 2673  O   HOH A1185      31.854   9.290  33.446  1.00 42.62           O  
HETATM 2674  O   HOH A1186      32.432   8.500  36.534  1.00 45.12           O  
HETATM 2675  O   HOH A1187      35.238  24.453  50.085  1.00 47.18           O  
HETATM 2676  O   HOH A1188      33.962  15.183  53.326  1.00 37.31           O  
HETATM 2677  O   HOH A1189      40.539  11.711  46.136  1.00 47.70           O  
HETATM 2678  O   HOH A1190      49.290  33.107  36.803  1.00 49.03           O  
HETATM 2679  O   HOH A1191      47.828  33.143  39.399  1.00 51.08           O  
HETATM 2680  O   HOH A1192      51.008  21.242  46.888  1.00 44.53           O  
HETATM 2681  O   HOH A1193      49.953  28.198  42.734  1.00 48.32           O  
HETATM 2682  O   HOH A1194      53.436  22.918  48.768  1.00 55.49           O  
HETATM 2683  O   HOH A1195      32.362   8.062  31.186  1.00 44.35           O  
HETATM 2684  O   HOH A1196      18.253  19.798  20.625  1.00 41.37           O  
HETATM 2685  O   HOH A1197      20.175  15.877  22.396  1.00 45.36           O  
HETATM 2686  O   HOH A1198      23.696  31.023  24.778  1.00 60.12           O  
HETATM 2687  O   HOH A1199      23.101  33.183  33.657  1.00 51.58           O  
HETATM 2688  O   HOH A1200      26.629  33.577  35.409  1.00 54.87           O  
HETATM 2689  O   HOH A1201      36.922  47.507  25.037  1.00 51.50           O  
HETATM 2690  O   HOH A1202      37.146  38.033  14.973  1.00 64.42           O  
HETATM 2691  O   HOH A1203      51.407  29.875  26.984  1.00 36.61           O  
HETATM 2692  O   HOH A1204      52.555  25.980  35.569  1.00 55.55           O  
HETATM 2693  O   HOH A1205      41.246  46.330  19.195  1.00 45.96           O  
HETATM 2694  O   HOH A1206      52.969  20.207  22.026  1.00 39.08           O  
HETATM 2695  O   HOH A1207      52.084  12.614  27.844  1.00 45.86           O  
HETATM 2696  O   HOH A1208      46.377  15.858  16.552  1.00 41.42           O  
HETATM 2697  O   HOH A1209      48.928  11.986  27.622  1.00 44.69           O  
CONECT 2383 2384 2385 2386 2387                                                 
CONECT 2384 2383                                                                
CONECT 2385 2383                                                                
CONECT 2386 2383                                                                
CONECT 2387 2383                                                                
CONECT 2388 2389 2390 2391 2392                                                 
CONECT 2389 2388                                                                
CONECT 2390 2388                                                                
CONECT 2391 2388                                                                
CONECT 2392 2388                                                                
CONECT 2393 2394 2398                                                           
CONECT 2394 2393 2395                                                           
CONECT 2395 2394 2396 2399                                                      
CONECT 2396 2395 2397                                                           
CONECT 2397 2396 2398                                                           
CONECT 2398 2393 2397                                                           
CONECT 2399 2395 2400 2404                                                      
CONECT 2400 2399 2401                                                           
CONECT 2401 2400 2402                                                           
CONECT 2402 2401 2403                                                           
CONECT 2403 2402 2404 2405                                                      
CONECT 2404 2399 2403                                                           
CONECT 2405 2403 2406                                                           
CONECT 2406 2405 2407 2411                                                      
CONECT 2407 2406 2408 2429                                                      
CONECT 2408 2407 2409                                                           
CONECT 2409 2408 2410                                                           
CONECT 2410 2409 2411 2412                                                      
CONECT 2411 2406 2410                                                           
CONECT 2412 2410 2413                                                           
CONECT 2413 2412 2414 2428                                                      
CONECT 2414 2413 2415 2419                                                      
CONECT 2415 2414 2416                                                           
CONECT 2416 2415 2417                                                           
CONECT 2417 2416 2418 2420                                                      
CONECT 2418 2417 2419                                                           
CONECT 2419 2414 2418                                                           
CONECT 2420 2417 2421                                                           
CONECT 2421 2420 2422 2427                                                      
CONECT 2422 2421 2423                                                           
CONECT 2423 2422 2424                                                           
CONECT 2424 2423 2425 2426                                                      
CONECT 2425 2424                                                                
CONECT 2426 2424 2427                                                           
CONECT 2427 2421 2426                                                           
CONECT 2428 2413                                                                
CONECT 2429 2407                                                                
MASTER      331    0    3   14   10    0    9    6 2674    1   47   25          
END                                                                             
