# Supplementary material for: Cytotoxic, Apoptosis-Inducing Activities, and Molecular Docking of a New Sterol from Bamboo Shoot Skin Phyllostachys heterocycla var. pubescens
Source: Molecules. 2020 Nov 30;25(23):5650. doi: 10.3390/molecules25235650 (PMC7731115; doi:10.3390/molecules25235650)
Supplement: Supplementary file 1 [file molecules-25-05650-s001.zip › Electronic supplementry Material (ESM)/Docking/1T46/ph-22-3.mol2]

@<TRIPOS>MOLECULE
1T46
2916 2977 298 0 0 
PROTEIN
USER_CHARGES


@<TRIPOS>ATOM
   1 N       22.6520    20.3820    20.6820 N.4     1 GLY565  -0.8530 BACKBONE
   2 H3      23.1740    19.8220    21.3410 H       1 GLY565   0.4500 
   3 H1      22.1950    19.7780    20.0140 H       1 GLY565   0.4500 BACKBONE
   4 H2      21.9570    20.9230    21.1760 H       1 GLY565   0.4500 BACKBONE
   5 CA      23.5840    21.3040    19.9640 C.3     1 GLY565   0.4040 BACKBONE
   6 C       22.9270    22.1990    18.9190 C.2     1 GLY565   0.5690 BACKBONE
   7 O       23.6030    22.6800    18.0030 O.2     1 GLY565  -0.5700 BACKBONE
   8 N       21.6220    22.4420    19.0610 N.am    2 ASN566  -0.7300 BACKBONE
   9 H       21.1310    22.0380    19.8460 H       2 ASN566   0.3700 BACKBONE
  10 CA      20.8790    23.2790    18.1100 C.3     2 ASN566   0.2810 BACKBONE
  11 C       20.9890    24.7600    18.4630 C.2     2 ASN566   0.5690 BACKBONE
  12 O       20.3470    25.2290    19.4100 O.2     2 ASN566  -0.5700 BACKBONE
  13 CB      19.4070    22.8500    18.0400 C.3     2 ASN566  -0.0990 
  14 CG      18.6420    23.5290    16.9030 C.2     2 ASN566   0.5690 
  15 OD1     18.9650    24.6460    16.4950 O.2     2 ASN566  -0.5700 
  16 ND2     17.6280    22.8470    16.3860 N.am    2 ASN566  -0.8000 
  17 HD22    17.3960    21.9340    16.7500 H       2 ASN566   0.3700 
  18 HD21    17.0880    23.2410    15.6290 H       2 ASN566   0.3700 
  19 N       21.7930    25.4890    17.6870 N.am    3 ASN567  -0.7300 BACKBONE
  20 H       22.2510    25.0440    16.9050 H       3 ASN567   0.3700 BACKBONE
  21 CA      22.0340    26.9110    17.9300 C.3     3 ASN567   0.2810 BACKBONE
  22 C       20.8610    27.8040    17.5280 C.2     3 ASN567   0.5690 BACKBONE
  23 O       20.9640    29.0300    17.6180 O.2     3 ASN567  -0.5700 BACKBONE
  24 CB      23.2980    27.3920    17.2050 C.3     3 ASN567  -0.0990 
  25 CG      24.5740    27.1440    17.9980 C.2     3 ASN567   0.5690 
  26 OD1     24.6650    27.4410    19.2010 O.2     3 ASN567  -0.5700 
  27 ND2     25.5750    26.6060    17.3180 N.am    3 ASN567  -0.8000 
  28 HD22    25.4580    26.3800    16.3410 H       3 ASN567   0.3700 
  29 HD21    26.4560    26.4220    17.7770 H       3 ASN567   0.3700 
  30 N       19.7570    27.1990    17.0900 N.am    4 TYR568  -0.7300 BACKBONE
  31 H       19.7310    26.1900    17.0490 H       4 TYR568   0.3700 BACKBONE
  32 CA      18.5760    27.9650    16.6650 C.3     4 TYR568   0.2810 BACKBONE
  33 C       17.4760    28.0180    17.7130 C.2     4 TYR568   0.5690 BACKBONE
  34 O       16.5360    28.8010    17.5790 O.2     4 TYR568  -0.5700 BACKBONE
  35 CB      18.0080    27.4340    15.3460 C.3     4 TYR568  -0.0160 
  36 CG      18.9330    27.6370    14.1710 C.ar    4 TYR568  -0.1440 
  37 CD1     18.9440    28.8430    13.4670 C.ar    4 TYR568  -0.1500 
  38 CD2     19.8120    26.6290    13.7720 C.ar    4 TYR568  -0.1500 
  39 CE1     19.8070    29.0350    12.3870 C.ar    4 TYR568  -0.1500 
  40 CE2     20.6750    26.8100    12.6940 C.ar    4 TYR568  -0.1500 
  41 CZ      20.6670    28.0140    12.0080 C.ar    4 TYR568   0.0820 
  42 OH      21.5210    28.1960    10.9410 O.3     4 TYR568  -0.5320 
  43 HH      22.0840    27.4450    10.7400 H       4 TYR568   0.4500 
  44 N       17.5910    27.1820    18.7440 N.am    5 VAL569  -0.7300 BACKBONE
  45 H       18.3440    26.5090    18.7490 H       5 VAL569   0.3700 BACKBONE
  46 CA      16.6570    27.2130    19.8680 C.3     5 VAL569   0.2810 BACKBONE
  47 C       17.3990    27.2970    21.1870 C.2     5 VAL569   0.5690 BACKBONE
  48 O       18.5910    26.9900    21.2650 O.2     5 VAL569  -0.5700 BACKBONE
  49 CB      15.6840    25.9970    19.8950 C.3     5 VAL569  -0.0800 
  50 CG1     14.7070    26.0580    18.7300 C.3     5 VAL569  -0.2400 
  51 CG2     16.4470    24.6730    19.9090 C.3     5 VAL569  -0.2400 
  52 N       16.6910    27.7300    22.2210 N.am    6 TYR570  -0.7300 BACKBONE
  53 H       15.7440    28.0500    22.0750 H       6 TYR570   0.3700 BACKBONE
  54 CA      17.2520    27.7520    23.5590 C.3     6 TYR570   0.2810 BACKBONE
  55 C       16.1650    27.4470    24.5650 C.2     6 TYR570   0.5690 BACKBONE
  56 O       14.9780    27.5790    24.2650 O.2     6 TYR570  -0.5700 BACKBONE
  57 CB      17.9010    29.1090    23.8470 C.3     6 TYR570  -0.0160 
  58 CG      16.9360    30.2070    24.2180 C.ar    6 TYR570  -0.1440 
  59 CD1     15.9960    30.6810    23.3010 C.ar    6 TYR570  -0.1500 
  60 CD2     16.9580    30.7730    25.4900 C.ar    6 TYR570  -0.1500 
  61 CE1     15.1050    31.6820    23.6450 C.ar    6 TYR570  -0.1500 
  62 CE2     16.0740    31.7840    25.8400 C.ar    6 TYR570  -0.1500 
  63 CZ      15.1540    32.2350    24.9070 C.ar    6 TYR570   0.0820 
  64 OH      14.2770    33.2350    25.2490 O.3     6 TYR570  -0.5320 
  65 HH      13.6690    33.4970    24.5540 H       6 TYR570   0.4500 
  66 N       16.5710    27.0360    25.7610 N.am    7 ILE571  -0.7300 BACKBONE
  67 H       17.5530    26.8730    25.9300 H       7 ILE571   0.3700 BACKBONE
  68 CA      15.6080    26.8200    26.8260 C.3     7 ILE571   0.2810 BACKBONE
  69 C       15.4020    28.1220    27.5880 C.2     7 ILE571   0.5690 BACKBONE
  70 O       16.3370    28.6900    28.1580 O.2     7 ILE571  -0.5700 BACKBONE
  71 CB      16.0020    25.6170    27.7440 C.3     7 ILE571  -0.0800 
  72 CG1     14.9030    25.3440    28.7770 C.3     7 ILE571  -0.1600 
  73 CG2     17.3480    25.8390    28.4310 C.3     7 ILE571  -0.2400 
  74 CD1     14.0190    24.1660    28.4220 C.3     7 ILE571  -0.2400 
  75 N       14.1720    28.6200    27.5330 N.am    8 ASP572  -0.7300 BACKBONE
  76 H       13.4800    28.1570    26.9610 H       8 ASP572   0.3700 BACKBONE
  77 CA      13.7950    29.8060    28.2680 C.3     8 ASP572   0.2810 BACKBONE
  78 C       13.3380    29.3240    29.6350 C.2     8 ASP572   0.5690 BACKBONE
  79 O       12.2810    28.7100    29.7520 O.2     8 ASP572  -0.5700 BACKBONE
  80 CB      12.6670    30.5340    27.5320 C.3     8 ASP572  -0.2660 
  81 CG      12.1810    31.7790    28.2600 C.2     8 ASP572   0.9060 
  82 OD1     12.5740    32.0220    29.4240 O.co2   8 ASP572  -0.9000 
  83 OD2     11.3870    32.5830    27.7230 O.co2   8 ASP572  -0.9000 
  84 N       14.1360    29.5940    30.6680 N.am    9 PRO573  -0.6600 BACKBONE
  85 CA      13.8690    29.0440    32.0000 C.3     9 PRO573   0.2810 BACKBONE
  86 C       12.6080    29.6110    32.6570 C.2     9 PRO573   0.5690 BACKBONE
  87 O       12.0230    28.9350    33.5040 O.2     9 PRO573  -0.5700 BACKBONE
  88 CB      15.1260    29.4130    32.7950 C.3     9 PRO573  -0.1600 
  89 CG      16.1120    29.8530    31.7840 C.3     9 PRO573  -0.1600 
  90 CD      15.3380    30.4450    30.6570 C.3     9 PRO573   0.1400 
  91 N       12.1840    30.8120    32.2630 N.am   10 THR574  -0.7300 BACKBONE
  92 H       12.7410    31.3450    31.6110 H      10 THR574   0.3700 BACKBONE
  93 CA      10.9240    31.3730    32.7590 C.3    10 THR574   0.2810 BACKBONE
  94 C        9.7250    30.5660    32.2540 C.2    10 THR574   0.5690 BACKBONE
  95 O        8.6210    30.6840    32.7880 O.2    10 THR574  -0.5700 BACKBONE
  96 CB      10.7620    32.8670    32.3810 C.3    10 THR574   0.2000 
  97 OG1     10.6910    33.0040    30.9580 O.3    10 THR574  -0.6800 
  98 HG1     11.5030    32.6480    30.5910 H      10 THR574   0.4000 
  99 CG2     11.9970    33.6800    32.7680 C.3    10 THR574  -0.2400 
 100 N        9.9540    29.7480    31.2270 N.am   11 GLN575  -0.7300 BACKBONE
 101 H       10.8660    29.7540    30.7940 H      11 GLN575   0.3700 BACKBONE
 102 CA       8.9330    28.8430    30.7060 C.3    11 GLN575   0.2810 BACKBONE
 103 C        9.0090    27.4720    31.3790 C.2    11 GLN575   0.5690 BACKBONE
 104 O        8.0340    26.7170    31.3660 O.2    11 GLN575  -0.5700 BACKBONE
 105 CB       9.0440    28.7010    29.1840 C.3    11 GLN575  -0.1600 
 106 CG       9.1200    30.0200    28.4160 C.3    11 GLN575  -0.0990 
 107 CD       7.9310    30.9230    28.6740 C.2    11 GLN575   0.5690 
 108 OE1      6.7880    30.4830    28.5980 O.2    11 GLN575  -0.5700 
 109 NE2      8.1970    32.1840    28.9860 N.am   11 GLN575  -0.8000 
 110 HE22     9.1550    32.5010    29.0360 H      11 GLN575   0.3700 
 111 HE21     7.4420    32.8280    29.1730 H      11 GLN575   0.3700 
 112 N       10.1700    27.1500    31.9530 N.am   12 LEU576  -0.7300 BACKBONE
 113 H       10.9740    27.7420    31.8030 H      12 LEU576   0.3700 BACKBONE
 114 CA      10.3070    25.9620    32.7930 C.3    12 LEU576   0.2810 BACKBONE
 115 C        9.4390    26.1350    34.0420 C.2    12 LEU576   0.5690 BACKBONE
 116 O        9.4390    27.2060    34.6560 O.2    12 LEU576  -0.5700 BACKBONE
 117 CB      11.7690    25.7290    33.1950 C.3    12 LEU576  -0.1600 
 118 CG      12.7480    25.1180    32.1880 C.3    12 LEU576  -0.0800 
 119 CD1     14.1920    25.3770    32.6130 C.3    12 LEU576  -0.2400 
 120 CD2     12.5090    23.6200    32.0080 C.3    12 LEU576  -0.2400 
 121 N        8.6730    25.1050    34.4000 N.am   13 PRO577  -0.6600 BACKBONE
 122 CA       7.8900    25.1330    35.6420 C.3    13 PRO577   0.2810 BACKBONE
 123 C        8.7450    24.7030    36.8350 C.2    13 PRO577   0.5690 BACKBONE
 124 O        9.6160    23.8380    36.6790 O.2    13 PRO577  -0.5700 BACKBONE
 125 CB       6.7710    24.1110    35.3820 C.3    13 PRO577  -0.1600 
 126 CG       7.0520    23.5220    34.0030 C.3    13 PRO577  -0.1600 
 127 CD       8.4770    23.8480    33.6560 C.3    13 PRO577   0.1400 
 128 N        8.5190    25.3140    37.9980 N.am   14 TYR578  -0.7300 BACKBONE
 129 H        7.8590    26.0770    38.0400 H      14 TYR578   0.3700 BACKBONE
 130 CA       9.2140    24.8940    39.2140 C.3    14 TYR578   0.2810 BACKBONE
 131 C        8.4990    23.6970    39.8340 C.2    14 TYR578   0.5690 BACKBONE
 132 O        7.3300    23.7870    40.2090 O.2    14 TYR578  -0.5700 BACKBONE
 133 CB       9.3470    26.0390    40.2330 C.3    14 TYR578  -0.0160 
 134 CG       9.8070    25.5780    41.6100 C.ar   14 TYR578  -0.1440 
 135 CD1      9.0440    25.8370    42.7470 C.ar   14 TYR578  -0.1500 
 136 CD2     11.0010    24.8720    41.7680 C.ar   14 TYR578  -0.1500 
 137 CE1      9.4610    25.4070    44.0120 C.ar   14 TYR578  -0.1500 
 138 CE2     11.4220    24.4340    43.0180 C.ar   14 TYR578  -0.1500 
 139 CZ      10.6510    24.7040    44.1360 C.ar   14 TYR578   0.0820 
 140 OH      11.0790    24.2730    45.3700 O.3    14 TYR578  -0.5320 
 141 HH      10.8060    24.8220    46.1090 H      14 TYR578   0.4500 
 142 N        9.2150    22.5800    39.9210 N.am   15 ASP579  -0.7300 BACKBONE
 143 H       10.1540    22.5750    39.5500 H      15 ASP579   0.3700 BACKBONE
 144 CA       8.6960    21.3650    40.5310 C.3    15 ASP579   0.2810 BACKBONE
 145 C        8.7070    21.4950    42.0530 C.2    15 ASP579   0.5690 BACKBONE
 146 O        9.7700    21.5700    42.6740 O.2    15 ASP579  -0.5700 BACKBONE
 147 CB       9.5220    20.1540    40.0850 C.3    15 ASP579  -0.2660 
 148 CG       8.7740    18.8410    40.2340 C.2    15 ASP579   0.9060 
 149 OD1      7.7610    18.7930    40.9660 O.co2  15 ASP579  -0.9000 
 150 OD2      9.1420    17.7930    39.6600 O.co2  15 ASP579  -0.9000 
 151 N        7.5150    21.5130    42.6440 N.am   16 HIS580  -0.7300 BACKBONE
 152 H        6.6880    21.4160    42.0720 H      16 HIS580   0.3700 BACKBONE
 153 CA       7.3550    21.6680    44.0900 C.3    16 HIS580   0.2810 BACKBONE
 154 C        7.9890    20.5390    44.9060 C.2    16 HIS580   0.5690 BACKBONE
 155 O        8.1910    20.6850    46.1130 O.2    16 HIS580  -0.5700 BACKBONE
 156 CB       5.8710    21.8190    44.4500 C.3    16 HIS580   0.0080 
 157 CG       5.3450    23.2130    44.2850 C.2    16 HIS580   0.1820 
 158 ND1      5.6640    24.0100    43.2060 N.pl3  16 HIS580  -0.7000 
 159 HD1      6.2660    23.7420    42.4410 H      16 HIS580   0.4500 
 160 CD2      4.5180    23.9510    45.0640 C.2    16 HIS580   0.2000 
 161 CE1      5.0600    25.1780    43.3290 C.cat  16 HIS580   0.6500 
 162 NE2      4.3590    25.1690    44.4480 N.pl3  16 HIS580  -0.7000 
 163 HE2      3.7970    25.9330    44.7950 H      16 HIS580   0.4500 
 164 N        8.3100    19.4260    44.2450 N.am   17 LYS581  -0.7300 BACKBONE
 165 H        8.0830    19.3580    43.2630 H      17 LYS581   0.3700 BACKBONE
 166 CA       8.9810    18.2990    44.8980 C.3    17 LYS581   0.2810 BACKBONE
 167 C       10.3330    18.6900    45.5060 C.2    17 LYS581   0.5690 BACKBONE
 168 O       10.8070    18.0440    46.4350 O.2    17 LYS581  -0.5700 BACKBONE
 169 CB       9.1310    17.1070    43.9390 C.3    17 LYS581  -0.1600 
 170 CG      10.2750    17.2170    42.9240 C.3    17 LYS581  -0.1600 
 171 CD      11.0190    15.8910    42.7770 C.3    17 LYS581  -0.1600 
 172 CE      12.2980    16.0590    41.9700 C.3    17 LYS581   0.3430 
 173 NZ      12.1040    15.7140    40.5320 N.4    17 LYS581  -0.8530 
 174 HZ3     11.8070    14.7520    40.4540 H      17 LYS581   0.4500 
 175 HZ1     12.9750    15.8390    40.0350 H      17 LYS581   0.4500 
 176 HZ2     11.3990    16.3170    40.1330 H      17 LYS581   0.4500 
 177 N       10.9310    19.7630    44.9910 N.am   18 TRP582  -0.7300 BACKBONE
 178 H       10.4810    20.2620    44.2360 H      18 TRP582   0.3700 BACKBONE
 179 CA      12.2180    20.2370    45.4880 C.3    18 TRP582   0.2810 BACKBONE
 180 C       12.1190    20.9640    46.8200 C.2    18 TRP582   0.5690 BACKBONE
 181 O       13.1180    21.1030    47.5280 O.2    18 TRP582  -0.5700 BACKBONE
 182 CB      12.8770    21.1670    44.4660 C.3    18 TRP582   0.0210 
 183 CG      13.3650    20.4540    43.2570 C.2    18 TRP582  -0.1810 
 184 CD1     12.9510    20.6450    41.9710 C.2    18 TRP582  -0.3020 
 185 CD2     14.3540    19.4230    43.2120 C.ar   18 TRP582   0.0000 
 186 NE1     13.6240    19.7950    41.1260 N.pl3  18 TRP582   0.0330 
 187 HE1     13.4980    19.7420    40.1250 H      18 TRP582   0.2700 
 188 CE2     14.4920    19.0320    41.8600 C.ar   18 TRP582  -0.1520 
 189 CE3     15.1480    18.7860    44.1770 C.ar   18 TRP582  -0.1500 
 190 CZ2     15.3870    18.0390    41.4510 C.ar   18 TRP582  -0.1500 
 191 CZ3     16.0380    17.7890    43.7680 C.ar   18 TRP582  -0.1500 
 192 CH2     16.1470    17.4290    42.4150 C.ar   18 TRP582  -0.1500 
 193 N       10.9260    21.4470    47.1540 N.am   19 GLU583  -0.7300 BACKBONE
 194 H       10.1210    21.2260    46.5860 H      19 GLU583   0.3700 BACKBONE
 195 CA      10.7680    22.2910    48.3300 C.3    19 GLU583   0.2810 BACKBONE
 196 C       11.1910    21.5590    49.5910 C.2    19 GLU583   0.5690 BACKBONE
 197 O       10.7900    20.4150    49.8240 O.2    19 GLU583  -0.5700 BACKBONE
 198 CB       9.3330    22.8190    48.4460 C.3    19 GLU583  -0.1600 
 199 CG       9.1720    24.0510    49.3330 C.3    19 GLU583  -0.2660 
 200 CD       9.7890    25.3140    48.7520 C.2    19 GLU583   0.9060 
 201 OE1     10.2070    26.1730    49.5540 O.co2  19 GLU583  -0.9000 
 202 OE2      9.8410    25.4570    47.5120 O.co2  19 GLU583  -0.9000 
 203 N       12.0130    22.2330    50.3820 N.am   20 PHE584  -0.7300 BACKBONE
 204 H       12.2260    23.1910    50.1430 H      20 PHE584   0.3700 BACKBONE
 205 CA      12.6270    21.6710    51.5760 C.3    20 PHE584   0.2810 BACKBONE
 206 C       12.3190    22.5940    52.7580 C.2    20 PHE584   0.5690 BACKBONE
 207 O       12.2820    23.8160    52.5840 O.2    20 PHE584  -0.5700 BACKBONE
 208 CB      14.1420    21.5340    51.3560 C.3    20 PHE584  -0.0160 
 209 CG      14.8670    20.8520    52.4850 C.ar   20 PHE584  -0.1440 
 210 CD1     15.7060    21.5780    53.3240 C.ar   20 PHE584  -0.1500 
 211 CD2     14.7180    19.4780    52.7080 C.ar   20 PHE584  -0.1500 
 212 CE1     16.3800    20.9560    54.3690 C.ar   20 PHE584  -0.1500 
 213 CE2     15.3880    18.8490    53.7590 C.ar   20 PHE584  -0.1500 
 214 CZ      16.2240    19.5860    54.5830 C.ar   20 PHE584  -0.1500 
 215 N       12.0610    22.0330    53.9440 N.am   21 PRO585  -0.6600 BACKBONE
 216 CA      11.8110    22.8700    55.1240 C.3    21 PRO585   0.2810 BACKBONE
 217 C       13.0500    23.6840    55.4910 C.2    21 PRO585   0.5690 BACKBONE
 218 O       14.0850    23.1010    55.8020 O.2    21 PRO585  -0.5700 BACKBONE
 219 CB      11.4880    21.8490    56.2220 C.3    21 PRO585  -0.1600 
 220 CG      11.1380    20.5970    55.5040 C.3    21 PRO585  -0.1600 
 221 CD      11.9590    20.5950    54.2580 C.3    21 PRO585   0.1400 
 222 N       12.9590    25.0150    55.4550 N.am   22 ARG586  -0.7300 BACKBONE
 223 H       12.0710    25.4640    55.2820 H      22 ARG586   0.3700 BACKBONE
 224 CA      14.1700    25.8160    55.6710 C.3    22 ARG586   0.2810 BACKBONE
 225 C       14.7020    25.7370    57.1040 C.2    22 ARG586   0.5690 BACKBONE
 226 O       15.8710    26.0420    57.3520 O.2    22 ARG586  -0.5700 BACKBONE
 227 CB      13.9980    27.2680    55.2060 C.3    22 ARG586  -0.1600 
 228 CG      13.1180    28.1200    56.0730 C.3    22 ARG586  -0.1600 
 229 CD      12.9620    29.5510    55.5650 C.3    22 ARG586   0.1680 
 230 NE      12.5000    29.6360    54.1770 N.pl3  22 ARG586  -0.8440 
 231 HE      11.5610    29.3240    53.9740 H      22 ARG586   0.4500 
 232 CZ      13.2310    30.0960    53.1660 C.cat  22 ARG586   1.2000 
 233 NH1     12.7220    30.1420    51.9420 N.pl3  22 ARG586  -0.9670 
 234 HH12    11.7800    29.8200    51.7750 H      22 ARG586   0.4500 
 235 HH11    13.2770    30.4990    51.1770 H      22 ARG586   0.4500 
 236 NH2     14.4680    30.5220    53.3710 N.pl3  22 ARG586  -0.9670 
 237 HH21    15.0140    30.8770    52.5990 H      22 ARG586   0.4500 
 238 HH22    14.8650    30.4910    54.2990 H      22 ARG586   0.4500 
 239 N       13.8540    25.3070    58.0390 N.am   23 ASN587  -0.7300 BACKBONE
 240 H       12.9020    25.0890    57.7820 H      23 ASN587   0.3700 BACKBONE
 241 CA      14.2770    25.1450    59.4270 C.3    23 ASN587   0.2810 BACKBONE
 242 C       15.1390    23.9070    59.6310 C.2    23 ASN587   0.5690 BACKBONE
 243 O       15.7140    23.7110    60.7030 O.2    23 ASN587  -0.5700 BACKBONE
 244 CB      13.0710    25.1360    60.3720 C.3    23 ASN587  -0.0990 
 245 CG      12.3420    26.4740    60.4020 C.2    23 ASN587   0.5690 
 246 ND2     11.2220    26.5680    60.9080 N.am   23 ASN587  -0.8000 
 247 HD22    10.7750    25.7520    61.3000 H      23 ASN587   0.3700 
 248 HD21    10.7520    27.4610    60.9310 H      23 ASN587   0.3700 
 249 OD1     12.9790    27.5170    59.8710 O.2    23 ASN587  -0.5700 
 250 N       15.2190    23.0800    58.5900 N.am   24 ARG588  -0.7300 BACKBONE
 251 H       14.6460    23.2620    57.7780 H      24 ARG588   0.3700 BACKBONE
 252 CA      16.1060    21.9200    58.5810 C.3    24 ARG588   0.2810 BACKBONE
 253 C       17.4450    22.2260    57.9070 C.2    24 ARG588   0.5690 BACKBONE
 254 O       18.2090    21.3030    57.5750 O.2    24 ARG588  -0.5700 BACKBONE
 255 CB      15.4160    20.7290    57.9240 C.3    24 ARG588  -0.1600 
 256 CG      14.5500    19.9430    58.8790 C.3    24 ARG588  -0.1600 
 257 CD      13.2370    19.5140    58.2910 C.3    24 ARG588   0.1680 
 258 NE      12.8020    18.2190    58.7960 N.pl3  24 ARG588  -0.8440 
 259 HE      12.7200    18.1070    59.7960 H      24 ARG588   0.4500 
 260 CZ      12.5070    17.1780    58.0310 C.cat  24 ARG588   1.2000 
 261 NH1     12.6090    17.2650    56.7100 N.pl3  24 ARG588  -0.9670 
 262 HH12    12.9040    18.1310    56.2820 H      24 ARG588   0.4500 
 263 HH11    12.3910    16.4650    56.1330 H      24 ARG588   0.4500 
 264 NH2     12.1190    16.0390    58.5900 N.pl3  24 ARG588  -0.9670 
 265 HH21    11.9020    15.2400    58.0110 H      24 ARG588   0.4500 
 266 HH22    12.0410    15.9700    59.5950 H      24 ARG588   0.4500 
 267 N       17.7260    23.5160    57.7060 N.am   25 LEU589  -0.7300 BACKBONE
 268 H       17.0010    24.2030    57.8540 H      25 LEU589   0.3700 BACKBONE
 269 CA      19.0530    23.9670    57.2770 C.3    25 LEU589   0.2810 BACKBONE
 270 C       19.7720    24.7410    58.3730 C.2    25 LEU589   0.5690 BACKBONE
 271 O       19.1740    25.5830    59.0570 O.2    25 LEU589  -0.5700 BACKBONE
 272 CB      18.9780    24.8410    56.0120 C.3    25 LEU589  -0.1600 
 273 CG      18.5550    24.2120    54.6920 C.3    25 LEU589  -0.0800 
 274 CD1     18.3460    25.2800    53.6060 C.3    25 LEU589  -0.2400 
 275 CD2     19.5730    23.1750    54.2200 C.3    25 LEU589  -0.2400 
 276 N       21.0620    24.4610    58.5200 N.am   26 SER590  -0.7300 BACKBONE
 277 H       21.4570    23.7120    57.9700 H      26 SER590   0.3700 BACKBONE
 278 CA      21.9320    25.1820    59.4350 C.3    26 SER590   0.2810 BACKBONE
 279 C       23.0940    25.7780    58.6440 C.2    26 SER590   0.5690 BACKBONE
 280 O       23.9370    25.0430    58.1260 O.2    26 SER590  -0.5700 BACKBONE
 281 CB      22.4570    24.2310    60.5100 C.3    26 SER590   0.1200 
 282 OG      22.5920    24.8930    61.7470 O.3    26 SER590  -0.6800 
 283 HG      22.9230    24.2550    62.3830 H      26 SER590   0.4000 
 284 N       23.1450    27.1030    58.5550 N.am   27 PHE591  -0.7300 BACKBONE
 285 H       22.5170    27.6610    59.1150 H      27 PHE591   0.3700 BACKBONE
 286 CA      24.0960    27.7700    57.6600 C.3    27 PHE591   0.2810 BACKBONE
 287 C       25.4970    27.9040    58.2390 C.2    27 PHE591   0.5690 BACKBONE
 288 O       25.6680    28.2370    59.4130 O.2    27 PHE591  -0.5700 BACKBONE
 289 CB      23.5570    29.1330    57.2060 C.3    27 PHE591  -0.0160 
 290 CG      22.2100    29.0520    56.5430 C.ar   27 PHE591  -0.1440 
 291 CD1     21.0730    29.5240    57.1910 C.ar   27 PHE591  -0.1500 
 292 CD2     22.0710    28.4820    55.2840 C.ar   27 PHE591  -0.1500 
 293 CE1     19.8250    29.4430    56.5880 C.ar   27 PHE591  -0.1500 
 294 CE2     20.8270    28.3890    54.6750 C.ar   27 PHE591  -0.1500 
 295 CZ      19.6990    28.8770    55.3250 C.ar   27 PHE591  -0.1500 
 296 N       26.4900    27.6390    57.3960 N.am   28 GLY592  -0.7300 BACKBONE
 297 H       26.2620    27.3680    56.4500 H      28 GLY592   0.3700 BACKBONE
 298 CA      27.8880    27.7220    57.7770 C.3    28 GLY592   0.2010 BACKBONE
 299 C       28.6520    28.7780    57.0050 C.2    28 GLY592   0.5690 BACKBONE
 300 O       28.1250    29.8650    56.7340 O.2    28 GLY592  -0.5700 BACKBONE
 301 N       29.8890    28.4480    56.6450 N.am   29 LYS593  -0.7300 BACKBONE
 302 H       30.1930    27.4940    56.7770 H      29 LYS593   0.3700 BACKBONE
 303 CA      30.8270    29.4070    56.0670 C.3    29 LYS593   0.2810 BACKBONE
 304 C       30.4780    29.8110    54.6380 C.2    29 LYS593   0.5690 BACKBONE
 305 O       29.8440    29.0550    53.9010 O.2    29 LYS593  -0.5700 BACKBONE
 306 CB      32.2700    28.8840    56.1500 C.3    29 LYS593  -0.1600 
 307 CG      32.6210    27.7720    55.1640 C.3    29 LYS593  -0.1600 
 308 CD      34.0880    27.3750    55.2690 C.3    29 LYS593  -0.1600 
 309 CE      34.5000    26.4750    54.1170 C.3    29 LYS593   0.3430 
 310 NZ      35.7120    25.6650    54.4240 N.4    29 LYS593  -0.8530 
 311 HZ3     36.4860    26.2810    54.6270 H      29 LYS593   0.4500 
 312 HZ1     35.9410    25.0870    53.6280 H      29 LYS593   0.4500 
 313 HZ2     35.5300    25.0780    55.2250 H      29 LYS593   0.4500 
 314 N       30.8990    31.0140    54.2660 N.am   30 THR594  -0.7300 BACKBONE
 315 H       31.3680    31.5960    54.9450 H      30 THR594   0.3700 BACKBONE
 316 CA      30.7110    31.5250    52.9170 C.3    30 THR594   0.2810 BACKBONE
 317 C       31.6950    30.8690    51.9510 C.2    30 THR594   0.5690 BACKBONE
 318 O       32.9080    30.8390    52.1940 O.2    30 THR594  -0.5700 BACKBONE
 319 CB      30.8440    33.0600    52.9100 C.3    30 THR594   0.2000 
 320 OG1     29.7660    33.6230    53.6650 O.3    30 THR594  -0.6800 
 321 HG1     29.8500    34.5780    53.6230 H      30 THR594   0.4000 
 322 CG2     30.6150    33.6270    51.5130 C.3    30 THR594  -0.2400 
 323 N       31.1490    30.3330    50.8640 N.am   31 LEU595  -0.7300 BACKBONE
 324 H       30.1480    30.3950    50.7430 H      31 LEU595   0.3700 BACKBONE
 325 CA      31.9380    29.6600    49.8400 C.3    31 LEU595   0.2810 BACKBONE
 326 C       32.1540    30.5640    48.6300 C.2    31 LEU595   0.5690 BACKBONE
 327 O       33.0480    30.3260    47.8160 O.2    31 LEU595  -0.5700 BACKBONE
 328 CB      31.2550    28.3550    49.4260 C.3    31 LEU595  -0.1600 
 329 CG      31.0740    27.3100    50.5310 C.3    31 LEU595  -0.0800 
 330 CD1     30.1810    26.1920    50.0290 C.3    31 LEU595  -0.2400 
 331 CD2     32.4210    26.7560    50.9830 C.3    31 LEU595  -0.2400 
 332 N       31.3230    31.5950    48.5190 N.am   32 GLY596  -0.7300 BACKBONE
 333 H       30.5930    31.7060    49.2080 H      32 GLY596   0.3700 BACKBONE
 334 CA      31.4240    32.5680    47.4470 C.3    32 GLY596   0.2010 BACKBONE
 335 C       30.3530    33.6270    47.6020 C.2    32 GLY596   0.5690 BACKBONE
 336 O       29.2720    33.3430    48.1100 O.2    32 GLY596  -0.5700 BACKBONE
 337 N       30.6540    34.8470    47.1720 N.am   33 ALA597  -0.7300 BACKBONE
 338 H       31.5550    35.0170    46.7490 H      33 ALA597   0.3700 BACKBONE
 339 CA      29.7020    35.9470    47.3020 C.3    33 ALA597   0.2810 BACKBONE
 340 C       29.8390    36.9660    46.1850 C.2    33 ALA597   0.5690 BACKBONE
 341 O       30.9440    37.3670    45.8240 O.2    33 ALA597  -0.5700 BACKBONE
 342 CB      29.8470    36.6290    48.6640 C.3    33 ALA597  -0.2400 
 343 N       28.6970    37.3620    45.6380 N.am   34 GLY598  -0.7300 BACKBONE
 344 H       27.8440    36.8910    45.9030 H      34 GLY598   0.3700 BACKBONE
 345 CA      28.6250    38.4430    44.6750 C.3    34 GLY598   0.2010 BACKBONE
 346 C       27.7970    39.5670    45.2650 C.2    34 GLY598   0.5690 BACKBONE
 347 O       27.5340    39.5800    46.4700 O.2    34 GLY598  -0.5700 BACKBONE
 348 N       27.3730    40.4910    44.4080 N.am   35 ALA599  -0.7300 BACKBONE
 349 H       27.6000    40.3840    43.4300 H      35 ALA599   0.3700 BACKBONE
 350 CA      26.5920    41.6560    44.8220 C.3    35 ALA599   0.2810 BACKBONE
 351 C       25.2360    41.2940    45.4220 C.2    35 ALA599   0.5690 BACKBONE
 352 O       24.8460    41.8360    46.4580 O.2    35 ALA599  -0.5700 BACKBONE
 353 CB      26.4150    42.6110    43.6480 C.3    35 ALA599  -0.2400 
 354 N       24.5250    40.3730    44.7770 N.am   36 PHE600  -0.7300 BACKBONE
 355 H       24.9440    39.8790    44.0020 H      36 PHE600   0.3700 BACKBONE
 356 CA      23.1490    40.0600    45.1650 C.3    36 PHE600   0.2810 BACKBONE
 357 C       22.9650    38.6490    45.6990 C.2    36 PHE600   0.5690 BACKBONE
 358 O       21.8930    38.3050    46.1990 O.2    36 PHE600  -0.5700 BACKBONE
 359 CB      22.1990    40.3000    43.9880 C.3    36 PHE600  -0.0160 
 360 CG      22.1890    41.7210    43.4980 C.ar   36 PHE600  -0.1440 
 361 CD1     21.6850    42.7440    44.2970 C.ar   36 PHE600  -0.1500 
 362 CD2     22.6910    42.0360    42.2410 C.ar   36 PHE600  -0.1500 
 363 CE1     21.6800    44.0630    43.8470 C.ar   36 PHE600  -0.1500 
 364 CE2     22.6900    43.3550    41.7810 C.ar   36 PHE600  -0.1500 
 365 CZ      22.1840    44.3660    42.5870 C.ar   36 PHE600  -0.1500 
 366 N       24.0100    37.8350    45.5960 N.am   37 GLY601  -0.7300 BACKBONE
 367 H       24.8780    38.1870    45.2180 H      37 GLY601   0.3700 BACKBONE
 368 CA      23.9240    36.4500    46.0170 C.3    37 GLY601   0.2010 BACKBONE
 369 C       25.1860    35.9310    46.6630 C.2    37 GLY601   0.5690 BACKBONE
 370 O       26.2620    36.5150    46.5180 O.2    37 GLY601  -0.5700 BACKBONE
 371 N       25.0410    34.8220    47.3800 N.am   38 LYS602  -0.7300 BACKBONE
 372 H       24.1170    34.4300    47.4910 H      38 LYS602   0.3700 BACKBONE
 373 CA      26.1650    34.1540    48.0090 C.3    38 LYS602   0.2810 BACKBONE
 374 C       25.9120    32.6560    48.1070 C.2    38 LYS602   0.5690 BACKBONE
 375 O       24.7640    32.2120    48.1600 O.2    38 LYS602  -0.5700 BACKBONE
 376 CB      26.4630    34.7600    49.3950 C.3    38 LYS602  -0.1600 
 377 CG      25.4200    34.4930    50.4720 C.3    38 LYS602  -0.1600 
 378 CD      25.5300    35.4930    51.6280 C.3    38 LYS602  -0.1600 
 379 CE      26.7020    35.1720    52.5420 C.3    38 LYS602   0.3430 
 380 NZ      26.4810    35.6630    53.9410 N.4    38 LYS602  -0.8530 
 381 HZ3     26.3570    36.6650    53.9300 H      38 LYS602   0.4500 
 382 HZ1     27.2820    35.4290    54.5100 H      38 LYS602   0.4500 
 383 HZ2     25.6550    35.2260    54.3250 H      38 LYS602   0.4500 
 384 N       26.9890    31.8820    48.1110 N.am   39 VAL603  -0.7300 BACKBONE
 385 H       27.8940    32.2860    47.9150 H      39 VAL603   0.3700 BACKBONE
 386 CA      26.8830    30.4570    48.3940 C.3    39 VAL603   0.2810 BACKBONE
 387 C       27.4970    30.1950    49.7520 C.2    39 VAL603   0.5690 BACKBONE
 388 O       28.5910    30.6790    50.0460 O.2    39 VAL603  -0.5700 BACKBONE
 389 CB      27.5410    29.5890    47.2940 C.3    39 VAL603  -0.0800 
 390 CG1     27.5270    28.1060    47.6830 C.3    39 VAL603  -0.2400 
 391 CG2     26.8060    29.7810    45.9760 C.3    39 VAL603  -0.2400 
 392 N       26.7850    29.4370    50.5810 N.am   40 VAL604  -0.7300 BACKBONE
 393 H       25.8650    29.1270    50.3010 H      40 VAL604   0.3700 BACKBONE
 394 CA      27.3030    29.0450    51.8830 C.3    40 VAL604   0.2810 BACKBONE
 395 C       27.3030    27.5360    52.0460 C.2    40 VAL604   0.5690 BACKBONE
 396 O       26.4840    26.8320    51.4520 O.2    40 VAL604  -0.5700 BACKBONE
 397 CB      26.5100    29.6900    53.0660 C.3    40 VAL604  -0.0800 
 398 CG1     26.4110    31.2040    52.9090 C.3    40 VAL604  -0.2400 
 399 CG2     25.1260    29.0620    53.2160 C.3    40 VAL604  -0.2400 
 400 N       28.2360    27.0440    52.8460 N.am   41 GLU605  -0.7300 BACKBONE
 401 H       28.9880    27.6420    53.1580 H      41 GLU605   0.3700 BACKBONE
 402 CA      28.1970    25.6600    53.2830 C.3    41 GLU605   0.2810 BACKBONE
 403 C       27.0840    25.5660    54.3160 C.2    41 GLU605   0.5690 BACKBONE
 404 O       26.8560    26.5130    55.0570 O.2    41 GLU605  -0.5700 BACKBONE
 405 CB      29.5350    25.2620    53.9020 C.3    41 GLU605  -0.1600 
 406 CG      29.6730    23.7710    54.1680 C.3    41 GLU605  -0.2660 
 407 CD      31.0470    23.3820    54.6650 C.2    41 GLU605   0.9060 
 408 OE1     31.9880    24.1840    54.5130 O.co2  41 GLU605  -0.9000 
 409 OE2     31.1870    22.2630    55.2010 O.co2  41 GLU605  -0.9000 
 410 N       26.3800    24.4430    54.3610 N.am   42 ALA606  -0.7300 BACKBONE
 411 H       26.5830    23.6970    53.7110 H      42 ALA606   0.3700 BACKBONE
 412 CA      25.3100    24.2790    55.3480 C.3    42 ALA606   0.2810 BACKBONE
 413 C       25.0940    22.8150    55.6630 C.2    42 ALA606   0.5690 BACKBONE
 414 O       25.6660    21.9470    55.0110 O.2    42 ALA606  -0.5700 BACKBONE
 415 CB      24.0110    24.9090    54.8540 C.3    42 ALA606  -0.2400 
 416 N       24.2860    22.5580    56.6900 N.am   43 THR607  -0.7300 BACKBONE
 417 H       23.9590    23.3280    57.2560 H      43 THR607   0.3700 BACKBONE
 418 CA      23.8570    21.2090    57.0280 C.3    43 THR607   0.2810 BACKBONE
 419 C       22.3590    21.0850    56.7660 C.2    43 THR607   0.5690 BACKBONE
 420 O       21.5740    21.9600    57.1440 O.2    43 THR607  -0.5700 BACKBONE
 421 CB      24.1700    20.9180    58.5080 C.3    43 THR607   0.2000 
 422 OG1     25.5860    20.9970    58.7140 O.3    43 THR607  -0.6800 
 423 HG1     25.8850    20.1340    59.0090 H      43 THR607   0.4000 
 424 CG2     23.8320    19.4690    58.8680 C.3    43 THR607  -0.2400 
 425 N       21.9700    19.9930    56.1220 N.am   44 ALA608  -0.7300 BACKBONE
 426 H       22.6690    19.3290    55.8210 H      44 ALA608   0.3700 BACKBONE
 427 CA      20.5680    19.7200    55.8350 C.3    44 ALA608   0.2810 BACKBONE
 428 C       20.1340    18.4590    56.5710 C.2    44 ALA608   0.5690 BACKBONE
 429 O       20.8890    17.5000    56.6270 O.2    44 ALA608  -0.5700 BACKBONE
 430 CB      20.3630    19.5650    54.3390 C.3    44 ALA608  -0.2400 
 431 N       18.9280    18.4790    57.1390 N.am   45 TYR609  -0.7300 BACKBONE
 432 H       18.3500    19.2990    57.0220 H      45 TYR609   0.3700 BACKBONE
 433 CA      18.4070    17.3570    57.9270 C.3    45 TYR609   0.2810 BACKBONE
 434 C       17.2760    16.6360    57.2330 C.2    45 TYR609   0.5690 BACKBONE
 435 O       16.2720    17.2440    56.8650 O.2    45 TYR609  -0.5700 BACKBONE
 436 CB      17.9680    17.8240    59.3120 C.3    45 TYR609  -0.0160 
 437 CG      19.1490    18.2260    60.1330 C.ar   45 TYR609  -0.1440 
 438 CD1     19.9140    17.2670    60.8010 C.ar   45 TYR609  -0.1500 
 439 CD2     19.5430    19.5540    60.2020 C.ar   45 TYR609  -0.1500 
 440 CE1     21.0210    17.6330    61.5340 C.ar   45 TYR609  -0.1500 
 441 CE2     20.6450    19.9300    60.9340 C.ar   45 TYR609  -0.1500 
 442 CZ      21.3820    18.9670    61.5910 C.ar   45 TYR609   0.0820 
 443 OH      22.4760    19.3370    62.3210 O.3    45 TYR609  -0.5320 
 444 HH      22.9400    18.6150    62.7510 H      45 TYR609   0.4500 
 445 N       17.4580    15.3280    57.0620 N.am   46 GLY610  -0.7300 BACKBONE
 446 H       18.3020    14.9020    57.4170 H      46 GLY610   0.3700 BACKBONE
 447 CA      16.4850    14.4940    56.3830 C.3    46 GLY610   0.2010 BACKBONE
 448 C       16.2770    14.8880    54.9380 C.2    46 GLY610   0.5690 BACKBONE
 449 O       15.1720    14.7460    54.4070 O.2    46 GLY610  -0.5700 BACKBONE
 450 N       17.3340    15.4010    54.3100 N.am   47 LEU611  -0.7300 BACKBONE
 451 H       18.1990    15.5160    54.8190 H      47 LEU611   0.3700 BACKBONE
 452 CA      17.2790    15.8000    52.9120 C.3    47 LEU611   0.2810 BACKBONE
 453 C       17.2260    14.5730    52.0080 C.2    47 LEU611   0.5690 BACKBONE
 454 O       16.3760    14.4900    51.1240 O.2    47 LEU611  -0.5700 BACKBONE
 455 CB      18.4650    16.7040    52.5510 C.3    47 LEU611  -0.1600 
 456 CG      18.5250    17.3210    51.1480 C.3    47 LEU611  -0.0800 
 457 CD1     17.2460    18.0620    50.7710 C.3    47 LEU611  -0.2400 
 458 CD2     19.7090    18.2490    51.0630 C.3    47 LEU611  -0.2400 
 459 N       18.1290    13.6240    52.2410 N.am   48 ILE612  -0.7300 BACKBONE
 460 H       18.8420    13.7840    52.9390 H      48 ILE612   0.3700 BACKBONE
 461 CA      18.1170    12.3540    51.5130 C.3    48 ILE612   0.2810 BACKBONE
 462 C       17.7230    11.1920    52.4280 C.2    48 ILE612   0.5690 BACKBONE
 463 O       17.0080    10.2810    52.0070 O.2    48 ILE612  -0.5700 BACKBONE
 464 CB      19.4780    12.0810    50.8010 C.3    48 ILE612  -0.0800 
 465 CG1     20.6570    12.2320    51.7680 C.3    48 ILE612  -0.1600 
 466 CG2     19.6480    12.9970    49.5920 C.3    48 ILE612  -0.2400 
 467 CD1     21.5550    11.0140    51.8360 C.3    48 ILE612  -0.2400 
 468 N       18.1850    11.2500    53.6770 N.am   49 LYS613  -0.7300 BACKBONE
 469 H       18.7460    12.0470    53.9420 H      49 LYS613   0.3700 BACKBONE
 470 CA      17.9240    10.2240    54.6840 C.3    49 LYS613   0.2810 BACKBONE
 471 C       17.3220    10.8800    55.9280 C.2    49 LYS613   0.5690 BACKBONE
 472 O       17.8540    11.8750    56.4220 O.2    49 LYS613  -0.5700 BACKBONE
 473 CB      19.2240     9.4980    55.0350 C.3    49 LYS613  -0.1600 
 474 CG      19.0470     8.1600    55.7410 C.3    49 LYS613  -0.1600 
 475 CD      20.3030     7.3040    55.6160 C.3    49 LYS613  -0.1600 
 476 CE      21.2080     7.4440    56.8370 C.3    49 LYS613   0.3430 
 477 NZ      22.3340     6.4660    56.8170 N.4    49 LYS613  -0.8530 
 478 HZ3     21.9640     5.5260    56.8060 H      49 LYS613   0.4500 
 479 HZ1     22.9050     6.5940    57.6400 H      49 LYS613   0.4500 
 480 HZ2     22.8950     6.6160    55.9910 H      49 LYS613   0.4500 
 481 N       16.2330    10.2980    56.4330 N.am   50 SER614  -0.7300 BACKBONE
 482 H       15.9750     9.3860    56.0840 H      50 SER614   0.3700 BACKBONE
 483 CA      15.3850    10.9080    57.4700 C.3    50 SER614   0.2810 BACKBONE
 484 C       16.0960    11.4360    58.7260 C.2    50 SER614   0.5690 BACKBONE
 485 O       15.8770    12.5820    59.1290 O.2    50 SER614  -0.5700 BACKBONE
 486 CB      14.2580     9.9500    57.8720 C.3    50 SER614   0.1200 
 487 OG      13.1140    10.6690    58.2980 O.3    50 SER614  -0.6800 
 488 HG      12.4410    10.0280    58.5370 H      50 SER614   0.4000 
 489 N       16.9280    10.6040    59.3460 N.am   51 ASP615  -0.7300 BACKBONE
 490 H       17.0660     9.6750    58.9750 H      51 ASP615   0.3700 BACKBONE
 491 CA      17.6470    11.0070    60.5540 C.3    51 ASP615   0.2810 BACKBONE
 492 C       19.1460    11.1540    60.2860 C.2    51 ASP615   0.5690 BACKBONE
 493 O       19.9830    10.6330    61.0320 O.2    51 ASP615  -0.5700 BACKBONE
 494 CB      17.3820    10.0220    61.7020 C.3    51 ASP615  -0.2660 
 495 CG      15.9670    10.1300    62.2570 C.2    51 ASP615   0.9060 
 496 OD1     15.4530    11.2630    62.4040 O.co2  51 ASP615  -0.9000 
 497 OD2     15.2920     9.1280    62.5830 O.co2  51 ASP615  -0.9000 
 498 N       19.4740    11.8720    59.2140 N.am   52 ALA616  -0.7300 BACKBONE
 499 H       18.7390    12.2770    58.6520 H      52 ALA616   0.3700 BACKBONE
 500 CA      20.8610    12.0920    58.8270 C.3    52 ALA616   0.2810 BACKBONE
 501 C       21.1530    13.5600    58.5160 C.2    52 ALA616   0.5690 BACKBONE
 502 O       20.4560    14.1890    57.7180 O.2    52 ALA616  -0.5700 BACKBONE
 503 CB      21.2310    11.2120    57.6400 C.3    52 ALA616  -0.2400 
 504 N       22.1780    14.0940    59.1750 N.am   53 ALA617  -0.7300 BACKBONE
 505 H       22.5790    13.5790    59.9460 H      53 ALA617   0.3700 BACKBONE
 506 CA      22.7450    15.3870    58.8320 C.3    53 ALA617   0.2810 BACKBONE
 507 C       23.6370    15.1990    57.6170 C.2    53 ALA617   0.5690 BACKBONE
 508 O       24.4060    14.2380    57.5430 O.2    53 ALA617  -0.5700 BACKBONE
 509 CB      23.5530    15.9360    59.9870 C.3    53 ALA617  -0.2400 
 510 N       23.5210    16.0940    56.6470 N.am   54 MET618  -0.7300 BACKBONE
 511 H       22.8040    16.8030    56.6960 H      54 MET618   0.3700 BACKBONE
 512 CA      24.4300    16.0520    55.5110 C.3    54 MET618   0.2810 BACKBONE
 513 C       24.8680    17.4540    55.1450 C.2    54 MET618   0.5690 BACKBONE
 514 O       24.0980    18.4050    55.2540 O.2    54 MET618  -0.5700 BACKBONE
 515 CB      23.8100    15.3240    54.3150 C.3    54 MET618  -0.1600 
 516 CG      22.7900    16.1220    53.5340 C.3    54 MET618   0.0700 
 517 SD      22.3790    15.3730    51.9570 S.3    54 MET618  -0.4600 
 518 CE      23.7550    15.8630    50.9830 C.3    54 MET618  -0.0100 
 519 N       26.1220    17.5750    54.7410 N.am   55 THR619  -0.7300 BACKBONE
 520 H       26.7190    16.7610    54.7260 H      55 THR619   0.3700 BACKBONE
 521 CA      26.6530    18.8560    54.3200 C.3    55 THR619   0.2810 BACKBONE
 522 C       26.1780    19.1310    52.9030 C.2    55 THR619   0.5690 BACKBONE
 523 O       26.1790    18.2490    52.0420 O.2    55 THR619  -0.5700 BACKBONE
 524 CB      28.1850    18.8490    54.3990 C.3    55 THR619   0.2000 
 525 OG1     28.5770    18.6260    55.7610 O.3    55 THR619  -0.6800 
 526 HG1     29.0640    19.4000    56.0530 H      55 THR619   0.4000 
 527 CG2     28.7460    20.2220    54.0940 C.3    55 THR619  -0.2400 
 528 N       25.7420    20.3630    52.6930 N.am   56 VAL620  -0.7300 BACKBONE
 529 H       25.7430    21.0160    53.4630 H      56 VAL620   0.3700 BACKBONE
 530 CA      25.2610    20.8130    51.3930 C.3    56 VAL620   0.2810 BACKBONE
 531 C       25.8510    22.1820    51.1010 C.2    56 VAL620   0.5690 BACKBONE
 532 O       26.4960    22.7810    51.9670 O.2    56 VAL620  -0.5700 BACKBONE
 533 CB      23.7090    20.8940    51.3480 C.3    56 VAL620  -0.0800 
 534 CG1     23.0890    19.5140    51.4880 C.3    56 VAL620  -0.2400 
 535 CG2     23.1590    21.8520    52.4180 C.3    56 VAL620  -0.2400 
 536 N       25.6620    22.6520    49.8700 N.am   57 ALA621  -0.7300 BACKBONE
 537 H       25.3210    22.0250    49.1550 H      57 ALA621   0.3700 BACKBONE
 538 CA      25.9300    24.0370    49.5210 C.3    57 ALA621   0.2810 BACKBONE
 539 C       24.5930    24.7040    49.2840 C.2    57 ALA621   0.5690 BACKBONE
 540 O       23.6710    24.0860    48.7470 O.2    57 ALA621  -0.5700 BACKBONE
 541 CB      26.8030    24.1230    48.2720 C.3    57 ALA621  -0.2400 
 542 N       24.4850    25.9650    49.6960 N.am   58 VAL622  -0.7300 BACKBONE
 543 H       25.2920    26.4210    50.0970 H      58 VAL622   0.3700 BACKBONE
 544 CA      23.2400    26.7040    49.5860 C.3    58 VAL622   0.2810 BACKBONE
 545 C       23.5080    28.0470    48.9290 C.2    58 VAL622   0.5690 BACKBONE
 546 O       24.3400    28.8190    49.4050 O.2    58 VAL622  -0.5700 BACKBONE
 547 CB      22.5970    26.9420    50.9740 C.3    58 VAL622  -0.0800 
 548 CG1     21.3770    27.8390    50.8560 C.3    58 VAL622  -0.2400 
 549 CG2     22.2100    25.6150    51.6310 C.3    58 VAL622  -0.2400 
 550 N       22.7940    28.3210    47.8450 N.am   59 LYS623  -0.7300 BACKBONE
 551 H       22.1760    27.6150    47.4700 H      59 LYS623   0.3700 BACKBONE
 552 CA      22.8800    29.6160    47.1830 C.3    59 LYS623   0.2810 BACKBONE
 553 C       21.6650    30.4120    47.5630 C.2    59 LYS623   0.5690 BACKBONE
 554 O       20.5340    29.9620    47.3940 O.2    59 LYS623  -0.5700 BACKBONE
 555 CB      22.9500    29.4770    45.6630 C.3    59 LYS623  -0.1600 
 556 CG      23.3660    30.7670    44.9540 C.3    59 LYS623  -0.1600 
 557 CD      23.3560    30.6110    43.4360 C.3    59 LYS623  -0.1600 
 558 CE      24.6040    29.9230    42.9300 C.3    59 LYS623   0.3430 
 559 NZ      24.6370    29.9390    41.4470 N.4    59 LYS623  -0.8530 
 560 HZ3     23.8260    29.4560    41.0870 H      59 LYS623   0.4500 
 561 HZ1     25.4750    29.4770    41.1240 H      59 LYS623   0.4500 
 562 HZ2     24.6330    30.8950    41.1200 H      59 LYS623   0.4500 
 563 N       21.9110    31.6140    48.0580 N.am   60 MET624  -0.7300 BACKBONE
 564 H       22.8630    31.9480    48.0980 H      60 MET624   0.3700 BACKBONE
 565 CA      20.8390    32.4610    48.5450 C.3    60 MET624   0.2810 BACKBONE
 566 C       21.0130    33.8760    48.0590 C.2    60 MET624   0.5690 BACKBONE
 567 O       22.1290    34.3340    47.7980 O.2    60 MET624  -0.5700 BACKBONE
 568 CB      20.8210    32.4500    50.0700 C.3    60 MET624  -0.1600 
 569 CG      22.0100    33.1490    50.6860 C.3    60 MET624   0.0700 
 570 SD      22.1150    32.9030    52.4390 S.3    60 MET624  -0.4600 
 571 CE      22.2040    31.1380    52.5630 C.3    60 MET624  -0.0100 
 572 N       19.8920    34.5720    47.9360 N.am   61 LEU625  -0.7300 BACKBONE
 573 H       19.0030    34.0980    48.0130 H      61 LEU625   0.3700 BACKBONE
 574 CA      19.9180    35.9900    47.6950 C.3    61 LEU625   0.2810 BACKBONE
 575 C       20.1950    36.6670    49.0220 C.2    61 LEU625   0.5690 BACKBONE
 576 O       19.7050    36.2310    50.0720 O.2    61 LEU625  -0.5700 BACKBONE
 577 CB      18.5690    36.4580    47.1560 C.3    61 LEU625  -0.1600 
 578 CG      18.4310    36.9380    45.7110 C.3    61 LEU625  -0.0800 
 579 CD1     18.8960    35.9120    44.7010 C.3    61 LEU625  -0.2400 
 580 CD2     16.9780    37.3180    45.4680 C.3    61 LEU625  -0.2400 
 581 N       21.0080    37.7120    48.9650 N.am   62 LYS626  -0.7300 BACKBONE
 582 H       21.5280    37.8830    48.1160 H      62 LYS626   0.3700 BACKBONE
 583 CA      21.1740    38.6180    50.0860 C.3    62 LYS626   0.2810 BACKBONE
 584 C       19.8850    39.4360    50.2100 C.2    62 LYS626   0.5690 BACKBONE
 585 O       19.1610    39.5950    49.2190 O.2    62 LYS626  -0.5700 BACKBONE
 586 CB      22.3750    39.5330    49.8380 C.3    62 LYS626  -0.1600 
 587 CG      23.7200    38.8670    50.0930 C.3    62 LYS626  -0.1600 
 588 CD      24.7410    39.2550    49.0390 C.3    62 LYS626  -0.1600 
 589 CE      26.1570    39.1340    49.5730 C.3    62 LYS626   0.3430 
 590 NZ      26.9890    40.3150    49.2140 N.4    62 LYS626  -0.8530 
 591 HZ3     27.0370    40.4000    48.2090 H      62 LYS626   0.4500 
 592 HZ1     27.9200    40.1960    49.5860 H      62 LYS626   0.4500 
 593 HZ2     26.5750    41.1500    49.6030 H      62 LYS626   0.4500 
 594 N       19.5770    39.9280    51.4140 N.am   63 PRO627  -0.6600 BACKBONE
 595 CA      18.4410    40.8420    51.6220 C.3    63 PRO627   0.2810 BACKBONE
 596 C       18.3750    42.0160    50.6330 C.2    63 PRO627   0.5690 BACKBONE
 597 O       17.2770    42.5210    50.3710 O.2    63 PRO627  -0.5700 BACKBONE
 598 CB      18.6850    41.3730    53.0350 C.3    63 PRO627  -0.1600 
 599 CG      19.3980    40.2660    53.7270 C.3    63 PRO627  -0.1600 
 600 CD      20.2600    39.6080    52.6830 C.3    63 PRO627   0.1400 
 601 N       19.5220    42.4260    50.0900 N.am   64 SER628  -0.7300 BACKBONE
 602 H       20.3690    41.9180    50.3020 H      64 SER628   0.3700 BACKBONE
 603 CA      19.5990    43.5860    49.1970 C.3    64 SER628   0.2810 BACKBONE
 604 C       19.3210    43.2680    47.7210 C.2    64 SER628   0.5690 BACKBONE
 605 O       19.4980    44.1250    46.8500 O.2    64 SER628  -0.5700 BACKBONE
 606 CB      20.9650    44.2620    49.3330 C.3    64 SER628   0.1200 
 607 OG      21.9270    43.6370    48.5010 O.3    64 SER628  -0.6800 
 608 HG      21.6190    43.7110    47.5950 H      64 SER628   0.4000 
 609 N       18.8930    42.0430    47.4380 N.am   65 ALA629  -0.7300 BACKBONE
 610 H       18.7650    41.3730    48.1830 H      65 ALA629   0.3700 BACKBONE
 611 CA      18.6070    41.6580    46.0610 C.3    65 ALA629   0.2810 BACKBONE
 612 C       17.1580    41.9590    45.6820 C.2    65 ALA629   0.5690 BACKBONE
 613 O       16.2620    41.9610    46.5330 O.2    65 ALA629  -0.5700 BACKBONE
 614 CB      18.9320    40.2140    45.8380 C.3    65 ALA629  -0.2400 
 615 N       16.9490    42.2020    44.3920 N.am   66 HIS630  -0.7300 BACKBONE
 616 H       17.7260    42.1160    43.7520 H      66 HIS630   0.3700 BACKBONE
 617 CA      15.6500    42.5870    43.8620 C.3    66 HIS630   0.2810 BACKBONE
 618 C       14.9350    41.4000    43.2150 C.2    66 HIS630   0.5690 BACKBONE
 619 O       15.5060    40.3090    43.0820 O.2    66 HIS630  -0.5700 BACKBONE
 620 CB      15.8220    43.7210    42.8430 C.3    66 HIS630   0.0080 
 621 CG      16.8730    44.7220    43.2200 C.2    66 HIS630   0.1820 
 622 ND1     16.6650    45.6960    44.1740 N.pl3  66 HIS630  -0.7000 
 623 HD1     15.8110    45.8280    44.6980 H      66 HIS630   0.4500 
 624 CD2     18.1390    44.8990    42.7710 C.2    66 HIS630   0.2000 
 625 CE1     17.7570    46.4300    44.2960 C.cat  66 HIS630   0.6500 
 626 NE2     18.6670    45.9660    43.4580 N.pl3  66 HIS630  -0.7000 
 627 HE2     19.6000    46.3360    43.3410 H      66 HIS630   0.4500 
 628 N       13.6840    41.6210    42.8170 N.am   67 LEU631  -0.7300 BACKBONE
 629 H       13.2670    42.5210    43.0100 H      67 LEU631   0.3700 BACKBONE
 630 CA      12.8860    40.6160    42.1120 C.3    67 LEU631   0.2810 BACKBONE
 631 C       13.6290    40.0300    40.9100 C.2    67 LEU631   0.5690 BACKBONE
 632 O       13.5610    38.8220    40.6630 O.2    67 LEU631  -0.5700 BACKBONE
 633 CB      11.5330    41.2000    41.6820 C.3    67 LEU631  -0.1600 
 634 CG      10.5030    40.2990    40.9840 C.3    67 LEU631  -0.0800 
 635 CD1     10.0590    39.1500    41.8890 C.3    67 LEU631  -0.2400 
 636 CD2      9.3020    41.1150    40.5280 C.3    67 LEU631  -0.2400 
 637 N       14.3490    40.8820    40.1780 N.am   68 THR632  -0.7300 BACKBONE
 638 H       14.3560    41.8600    40.4290 H      68 THR632   0.3700 BACKBONE
 639 CA      15.1270    40.4400    39.0250 C.3    68 THR632   0.2810 BACKBONE
 640 C       16.0790    39.3160    39.3990 C.2    68 THR632   0.5690 BACKBONE
 641 O       16.2320    38.3440    38.6480 O.2    68 THR632  -0.5700 BACKBONE
 642 CB      15.9120    41.6250    38.4170 C.3    68 THR632   0.2000 
 643 OG1     14.9810    42.6010    37.9380 O.3    68 THR632  -0.6800 
 644 HG1     15.1050    42.6790    36.9890 H      68 THR632   0.4000 
 645 CG2     16.6430    41.1950    37.1510 C.3    68 THR632  -0.2400 
 646 N       16.7110    39.4450    40.5630 N.am   69 GLU633  -0.7300 BACKBONE
 647 H       16.5160    40.2430    41.1500 H      69 GLU633   0.3700 BACKBONE
 648 CA      17.6820    38.4490    41.0020 C.3    69 GLU633   0.2810 BACKBONE
 649 C       16.9860    37.2010    41.5200 C.2    69 GLU633   0.5690 BACKBONE
 650 O       17.4820    36.0890    41.3440 O.2    69 GLU633  -0.5700 BACKBONE
 651 CB      18.6290    39.0300    42.0520 C.3    69 GLU633  -0.1600 
 652 CG      19.7000    39.9330    41.4610 C.3    69 GLU633  -0.2660 
 653 CD      19.2190    41.3600    41.2670 C.2    69 GLU633   0.9060 
 654 OE1     19.5700    41.9740    40.2430 O.co2  69 GLU633  -0.9000 
 655 OE2     18.4860    41.8630    42.1380 O.co2  69 GLU633  -0.9000 
 656 N       15.8290    37.3780    42.1470 N.am   70 ARG634  -0.7300 BACKBONE
 657 H       15.4890    38.3120    42.3270 H      70 ARG634   0.3700 BACKBONE
 658 CA      15.0480    36.2180    42.5770 C.3    70 ARG634   0.2810 BACKBONE
 659 C       14.5920    35.3980    41.3720 C.2    70 ARG634   0.5690 BACKBONE
 660 O       14.6650    34.1700    41.3850 O.2    70 ARG634  -0.5700 BACKBONE
 661 CB      13.8550    36.6410    43.4330 C.3    70 ARG634  -0.1600 
 662 CG      13.3490    35.5210    44.3110 C.3    70 ARG634  -0.1600 
 663 CD      11.8580    35.3300    44.2660 C.3    70 ARG634   0.1680 
 664 NE      11.4470    34.1400    45.0080 N.pl3  70 ARG634  -0.8440 
 665 HE      11.9710    33.8970    45.8370 H      70 ARG634   0.4500 
 666 CZ      10.4320    33.3570    44.6660 C.cat  70 ARG634   1.2000 
 667 NH1      9.7120    33.6230    43.5810 N.pl3  70 ARG634  -0.9670 
 668 HH12     9.9340    34.4280    43.0120 H      70 ARG634   0.4500 
 669 HH11     8.9430    33.0200    43.3250 H      70 ARG634   0.4500 
 670 NH2     10.1370    32.2970    45.4120 N.pl3  70 ARG634  -0.9670 
 671 HH21     9.3670    31.6960    45.1540 H      70 ARG634   0.4500 
 672 HH22    10.6830    32.0930    46.2370 H      70 ARG634   0.4500 
 673 N       14.1370    36.0850    40.3290 N.am   71 GLU635  -0.7300 BACKBONE
 674 H       14.0380    37.0870    40.4080 H      71 GLU635   0.3700 BACKBONE
 675 CA      13.7750    35.4350    39.0710 C.3    71 GLU635   0.2810 BACKBONE
 676 C       14.9460    34.6590    38.4780 C.2    71 GLU635   0.5690 BACKBONE
 677 O       14.7660    33.5420    38.0040 O.2    71 GLU635  -0.5700 BACKBONE
 678 CB      13.2800    36.4640    38.0530 C.3    71 GLU635  -0.1600 
 679 CG      11.8910    37.0100    38.3400 C.3    71 GLU635  -0.2660 
 680 CD      11.6490    38.3510    37.6690 C.2    71 GLU635   0.9060 
 681 OE1     12.5930    38.8970    37.0580 O.co2  71 GLU635  -0.9000 
 682 OE2     10.5160    38.8650    37.7600 O.co2  71 GLU635  -0.9000 
 683 N       16.1360    35.2570    38.5190 N.am   72 ALA636  -0.7300 BACKBONE
 684 H       16.2060    36.1750    38.9350 H      72 ALA636   0.3700 BACKBONE
 685 CA      17.3420    34.6330    37.9840 C.3    72 ALA636   0.2810 BACKBONE
 686 C       17.6840    33.3820    38.7770 C.2    72 ALA636   0.5690 BACKBONE
 687 O       18.0600    32.3540    38.1980 O.2    72 ALA636  -0.5700 BACKBONE
 688 CB      18.5060    35.6150    38.0130 C.3    72 ALA636  -0.2400 
 689 N       17.5530    33.4680    40.1000 N.am   73 LEU637  -0.7300 BACKBONE
 690 H       17.2370    34.3330    40.5150 H      73 LEU637   0.3700 BACKBONE
 691 CA      17.8620    32.3240    40.9610 C.3    73 LEU637   0.2810 BACKBONE
 692 C       16.8490    31.2030    40.7440 C.2    73 LEU637   0.5690 BACKBONE
 693 O       17.2200    30.0230    40.6750 O.2    73 LEU637  -0.5700 BACKBONE
 694 CB      17.9290    32.7530    42.4300 C.3    73 LEU637  -0.1600 
 695 CG      18.3730    31.7000    43.4480 C.3    73 LEU637  -0.0800 
 696 CD1     19.7310    31.0780    43.0760 C.3    73 LEU637  -0.2400 
 697 CD2     18.4240    32.3280    44.8340 C.3    73 LEU637  -0.2400 
 698 N       15.5780    31.5710    40.6160 N.am   74 MET638  -0.7300 BACKBONE
 699 H       15.3300    32.5410    40.7450 H      74 MET638   0.3700 BACKBONE
 700 CA      14.5330    30.6040    40.2930 C.3    74 MET638   0.2810 BACKBONE
 701 C       14.7700    29.9760    38.9250 C.2    74 MET638   0.5690 BACKBONE
 702 O       14.5720    28.7700    38.7440 O.2    74 MET638  -0.5700 BACKBONE
 703 CB      13.1440    31.2510    40.3500 C.3    74 MET638  -0.1600 
 704 CG      12.6520    31.5820    41.7630 C.3    74 MET638   0.0700 
 705 SD      12.5270    30.1480    42.8710 S.3    74 MET638  -0.4600 
 706 CE      11.4020    29.0750    41.9670 C.3    74 MET638  -0.0100 
 707 N       15.1940    30.7920    37.9600 N.am   75 SER639  -0.7300 BACKBONE
 708 H       15.2860    31.7800    38.1470 H      75 SER639   0.3700 BACKBONE
 709 CA      15.5270    30.2740    36.6360 C.3    75 SER639   0.2810 BACKBONE
 710 C       16.6690    29.2620    36.6910 C.2    75 SER639   0.5690 BACKBONE
 711 O       16.5800    28.2030    36.0750 O.2    75 SER639  -0.5700 BACKBONE
 712 CB      15.8570    31.4090    35.6790 C.3    75 SER639   0.1200 
 713 OG      14.6600    32.0550    35.2830 O.3    75 SER639  -0.6800 
 714 HG      14.2390    32.3970    36.0750 H      75 SER639   0.4000 
 715 N       17.7230    29.5980    37.4370 N.am   76 GLU640  -0.7300 BACKBONE
 716 H       17.7370    30.5070    37.8770 H      76 GLU640   0.3700 BACKBONE
 717 CA      18.8640    28.6940    37.6420 C.3    76 GLU640   0.2810 BACKBONE
 718 C       18.4240    27.3830    38.2940 C.2    76 GLU640   0.5690 BACKBONE
 719 O       18.8850    26.2970    37.9130 O.2    76 GLU640  -0.5700 BACKBONE
 720 CB      19.9400    29.3740    38.4930 C.3    76 GLU640  -0.1600 
 721 CG      21.1110    28.4660    38.8440 C.3    76 GLU640  -0.2660 
 722 CD      22.2160    29.1750    39.5970 C.2    76 GLU640   0.9060 
 723 OE1     23.3810    28.7550    39.4560 O.co2  76 GLU640  -0.9000 
 724 OE2     21.9300    30.1470    40.3230 O.co2  76 GLU640  -0.9000 
 725 N       17.5340    27.4930    39.2720 N.am   77 LEU641  -0.7300 BACKBONE
 726 H       17.2440    28.4150    39.5650 H      77 LEU641   0.3700 BACKBONE
 727 CA      16.9610    26.3330    39.9380 C.3    77 LEU641   0.2810 BACKBONE
 728 C       16.2280    25.4440    38.9240 C.2    77 LEU641   0.5690 BACKBONE
 729 O       16.4180    24.2320    38.9110 O.2    77 LEU641  -0.5700 BACKBONE
 730 CB      16.0230    26.7830    41.0750 C.3    77 LEU641  -0.1600 
 731 CG      15.0970    25.7830    41.7710 C.3    77 LEU641  -0.0800 
 732 CD1     15.8740    24.6680    42.4400 C.3    77 LEU641  -0.2400 
 733 CD2     14.2310    26.4940    42.8030 C.3    77 LEU641  -0.2400 
 734 N       15.4160    26.0570    38.0580 N.am   78 LYS642  -0.7300 BACKBONE
 735 H       15.3290    27.0630    38.0880 H      78 LYS642   0.3700 BACKBONE
 736 CA      14.6510    25.3020    37.0680 C.3    78 LYS642   0.2810 BACKBONE
 737 C       15.5550    24.6610    36.0140 C.2    78 LYS642   0.5690 BACKBONE
 738 O       15.2790    23.5530    35.5420 O.2    78 LYS642  -0.5700 BACKBONE
 739 CB      13.6130    26.2020    36.3910 C.3    78 LYS642  -0.1600 
 740 CG      12.5400    26.7370    37.3240 C.3    78 LYS642  -0.1600 
 741 CD      11.9420    27.9920    36.7030 C.3    78 LYS642  -0.1600 
 742 CE      10.6930    28.4470    37.4180 C.3    78 LYS642   0.3430 
 743 NZ      10.0740    29.5310    36.6100 N.4    78 LYS642  -0.8530 
 744 HZ3     10.7250    30.2980    36.5210 H      78 LYS642   0.4500 
 745 HZ1      9.2340    29.8540    37.0680 H      78 LYS642   0.4500 
 746 HZ2      9.8430    29.1770    35.6930 H      78 LYS642   0.4500 
 747 N       16.6290    25.3620    35.6500 N.am   79 VAL643  -0.7300 BACKBONE
 748 H       16.7660    26.2840    36.0400 H      79 VAL643   0.3700 BACKBONE
 749 CA      17.6160    24.8390    34.7030 C.3    79 VAL643   0.2810 BACKBONE
 750 C       18.3000    23.6050    35.2830 C.2    79 VAL643   0.5690 BACKBONE
 751 O       18.4060    22.5780    34.6080 O.2    79 VAL643  -0.5700 BACKBONE
 752 CB      18.6430    25.9250    34.3010 C.3    79 VAL643  -0.0800 
 753 CG1     19.8800    25.3210    33.6260 C.3    79 VAL643  -0.2400 
 754 CG2     17.9760    26.9310    33.3890 C.3    79 VAL643  -0.2400 
 755 N       18.7330    23.6970    36.5400 N.am   80 LEU644  -0.7300 BACKBONE
 756 H       18.6220    24.5680    37.0390 H      80 LEU644   0.3700 BACKBONE
 757 CA      19.3650    22.5630    37.2100 C.3    80 LEU644   0.2810 BACKBONE
 758 C       18.4140    21.3770    37.2940 C.2    80 LEU644   0.5690 BACKBONE
 759 O       18.8160    20.2390    37.0710 O.2    80 LEU644  -0.5700 BACKBONE
 760 CB      19.8470    22.9460    38.6100 C.3    80 LEU644  -0.1600 
 761 CG      21.1630    23.7150    38.7410 C.3    80 LEU644  -0.0800 
 762 CD1     21.3610    24.1140    40.1940 C.3    80 LEU644  -0.2400 
 763 CD2     22.3480    22.8800    38.2530 C.3    80 LEU644  -0.2400 
 764 N       17.1510    21.6530    37.6070 N.am   81 SER645  -0.7300 BACKBONE
 765 H       16.8940    22.6060    37.8200 H      81 SER645   0.3700 BACKBONE
 766 CA      16.1280    20.6150    37.6510 C.3    81 SER645   0.2810 BACKBONE
 767 C       15.9510    19.9580    36.2820 C.2    81 SER645   0.5690 BACKBONE
 768 O       15.8760    18.7310    36.1760 O.2    81 SER645  -0.5700 BACKBONE
 769 CB      14.8020    21.1940    38.1410 C.3    81 SER645   0.1200 
 770 OG      13.8760    20.1510    38.3720 O.3    81 SER645  -0.6800 
 771 HG      13.1200    20.3010    37.7990 H      81 SER645   0.4000 
 772 N       15.9000    20.7850    35.2420 N.am   82 TYR646  -0.7300 BACKBONE
 773 H       15.9220    21.7800    35.4120 H      82 TYR646   0.3700 BACKBONE
 774 CA      15.8130    20.3110    33.8670 C.3    82 TYR646   0.2810 BACKBONE
 775 C       17.0090    19.4240    33.5080 C.2    82 TYR646   0.5690 BACKBONE
 776 O       16.8350    18.3670    32.9010 O.2    82 TYR646  -0.5700 BACKBONE
 777 CB      15.7030    21.5010    32.9050 C.3    82 TYR646  -0.0160 
 778 CG      16.0380    21.1830    31.4670 C.ar   82 TYR646  -0.1440 
 779 CD1     17.2290    21.6380    30.8920 C.ar   82 TYR646  -0.1500 
 780 CD2     15.1670    20.4220    30.6790 C.ar   82 TYR646  -0.1500 
 781 CE1     17.5490    21.3420    29.5710 C.ar   82 TYR646  -0.1500 
 782 CE2     15.4750    20.1220    29.3600 C.ar   82 TYR646  -0.1500 
 783 CZ      16.6680    20.5870    28.8120 C.ar   82 TYR646   0.0820 
 784 OH      16.9670    20.2920    27.5090 O.3    82 TYR646  -0.5320 
 785 HH      17.8040    20.6430    27.1950 H      82 TYR646   0.4500 
 786 N       18.2120    19.8430    33.8990 N.am   83 LEU647  -0.7300 BACKBONE
 787 H       18.2920    20.6920    34.4410 H      83 LEU647   0.3700 BACKBONE
 788 CA      19.4220    19.0900    33.5540 C.3    83 LEU647   0.2810 BACKBONE
 789 C       19.4320    17.7330    34.2290 C.2    83 LEU647   0.5690 BACKBONE
 790 O       19.8950    16.7510    33.6590 O.2    83 LEU647  -0.5700 BACKBONE
 791 CB      20.6840    19.8640    33.9380 C.3    83 LEU647  -0.1600 
 792 CG      20.9750    21.0950    33.0770 C.3    83 LEU647  -0.0800 
 793 CD1     22.1700    21.8420    33.6380 C.3    83 LEU647  -0.2400 
 794 CD2     21.1870    20.7390    31.6110 C.3    83 LEU647  -0.2400 
 795 N       18.8960    17.6830    35.4400 N.am   84 GLY648  -0.7300 BACKBONE
 796 H       18.4940    18.5180    35.8410 H      84 GLY648   0.3700 BACKBONE
 797 CA      18.8790    16.4510    36.1940 C.3    84 GLY648   0.2010 BACKBONE
 798 C       20.1960    16.2860    36.9110 C.2    84 GLY648   0.5690 BACKBONE
 799 O       21.0880    17.1380    36.8240 O.2    84 GLY648  -0.5700 BACKBONE
 800 N       20.3330    15.1690    37.6070 N.am   85 ASN649  -0.7300 BACKBONE
 801 H       19.6270    14.4490    37.5560 H      85 ASN649   0.3700 BACKBONE
 802 CA      21.5010    14.9860    38.4410 C.3    85 ASN649   0.2810 BACKBONE
 803 C       22.4590    13.9890    37.8210 C.2    85 ASN649   0.5690 BACKBONE
 804 O       22.0760    12.8750    37.4660 O.2    85 ASN649  -0.5700 BACKBONE
 805 CB      21.0720    14.6340    39.8680 C.3    85 ASN649  -0.0990 
 806 CG      20.5790    15.8570    40.6350 C.2    85 ASN649   0.5690 
 807 OD1     20.7900    16.9960    40.2070 O.2    85 ASN649  -0.5700 
 808 ND2     19.9220    15.6310    41.7660 N.am   85 ASN649  -0.8000 
 809 HD22    19.7700    14.6840    42.0810 H      85 ASN649   0.3700 
 810 HD21    19.5740    16.4070    42.3110 H      85 ASN649   0.3700 
 811 N       23.7030    14.4340    37.6510 N.am   86 HIS650  -0.7300 BACKBONE
 812 H       23.9640    15.3140    38.0710 H      86 HIS650   0.3700 BACKBONE
 813 CA      24.7000    13.7040    36.8850 C.3    86 HIS650   0.2810 BACKBONE
 814 C       26.0360    13.7230    37.5810 C.2    86 HIS650   0.5690 BACKBONE
 815 O       26.3060    14.5860    38.4140 O.2    86 HIS650  -0.5700 BACKBONE
 816 CB      24.8040    14.2830    35.4710 C.3    86 HIS650   0.0080 
 817 CG      23.5600    14.0760    34.6740 C.2    86 HIS650   0.1820 
 818 CD2     22.4960    14.9520    34.7170 C.2    86 HIS650   0.2000 
 819 ND1     23.1750    13.0520    33.8770 N.pl3  86 HIS650  -0.7000 
 820 HD2     23.7570    12.1760    33.6320 H      86 HIS650   0.4500 
 821 NE2     21.5170    14.4840    33.9660 N.pl3  86 HIS650  -0.7000 
 822 HE1     20.5600    14.9580    33.8080 H      86 HIS650   0.4500 
 823 CE1     21.9070    13.3360    33.4400 C.cat  86 HIS650   0.6500 
 824 N       26.8750    12.7540    37.2370 N.am   87 MET651  -0.7300 BACKBONE
 825 H       26.6120    12.1130    36.5020 H      87 MET651   0.3700 BACKBONE
 826 CA      28.1620    12.5910    37.8910 C.3    87 MET651   0.2810 BACKBONE
 827 C       29.0250    13.8450    37.7900 C.2    87 MET651   0.5690 BACKBONE
 828 O       29.7810    14.1490    38.7030 O.2    87 MET651  -0.5700 BACKBONE
 829 CB      28.9010    11.3870    37.2980 C.3    87 MET651  -0.1600 
 830 CG      30.1890    11.0130    38.0100 C.3    87 MET651   0.0700 
 831 SD      29.8740    10.1930    39.5780 S.3    87 MET651  -0.4600 
 832 CE      29.4040     8.5470    39.0400 C.3    87 MET651  -0.0100 
 833 N       28.9020    14.5760    36.6900 N.am   88 ASN652  -0.7300 BACKBONE
 834 H       28.1160    14.4280    36.0730 H      88 ASN652   0.3700 BACKBONE
 835 CA      29.8970    15.5940    36.3660 C.3    88 ASN652   0.2810 BACKBONE
 836 C       29.3400    17.0110    36.3220 C.2    88 ASN652   0.5690 BACKBONE
 837 O       29.9890    17.9410    35.8330 O.2    88 ASN652  -0.5700 BACKBONE
 838 CB      30.6700    15.2320    35.0970 C.3    88 ASN652  -0.0990 
 839 CG      31.6590    14.1200    35.3360 C.2    88 ASN652   0.5690 
 840 OD1     31.6940    13.1400    34.5950 O.2    88 ASN652  -0.5700 
 841 ND2     32.4600    14.2530    36.3970 N.am   88 ASN652  -0.8000 
 842 HD22    32.3960    15.0770    36.9780 H      88 ASN652   0.3700 
 843 HD21    33.1300    13.5300    36.6180 H      88 ASN652   0.3700 
 844 N       28.1380    17.1660    36.8600 N.am   89 ILE653  -0.7300 BACKBONE
 845 H       27.6250    16.3510    37.1650 H      89 ILE653   0.3700 BACKBONE
 846 CA      27.5390    18.4850    37.0220 C.3    89 ILE653   0.2810 BACKBONE
 847 C       27.0640    18.5610    38.4590 C.2    89 ILE653   0.5690 BACKBONE
 848 O       26.6690    17.5490    39.0380 O.2    89 ILE653  -0.5700 BACKBONE
 849 CB      26.3630    18.6680    36.0320 C.3    89 ILE653  -0.0800 
 850 CG1     26.8560    18.4880    34.5820 C.3    89 ILE653  -0.1600 
 851 CG2     25.7100    20.0510    36.2040 C.3    89 ILE653  -0.2400 
 852 CD1     25.7570    18.0920    33.5780 C.3    89 ILE653  -0.2400 
 853 N       27.1040    19.7540    39.0450 N.am   90 VAL654  -0.7300 BACKBONE
 854 H       27.4890    20.5450    38.5490 H      90 VAL654   0.3700 BACKBONE
 855 CA      26.5920    19.9260    40.4060 C.3    90 VAL654   0.2810 BACKBONE
 856 C       25.1570    19.3990    40.4770 C.2    90 VAL654   0.5690 BACKBONE
 857 O       24.3540    19.6320    39.5570 O.2    90 VAL654  -0.5700 BACKBONE
 858 CB      26.6640    21.4100    40.8280 C.3    90 VAL654  -0.0800 
 859 CG1     26.1140    21.6040    42.2280 C.3    90 VAL654  -0.2400 
 860 CG2     28.0930    21.8790    40.7900 C.3    90 VAL654  -0.2400 
 861 N       24.8610    18.6720    41.5580 N.am   91 ASN655  -0.7300 BACKBONE
 862 H       25.5680    18.5640    42.2710 H      91 ASN655   0.3700 BACKBONE
 863 CA      23.5610    18.0220    41.7640 C.3    91 ASN655   0.2810 BACKBONE
 864 C       22.6510    18.8780    42.6180 C.2    91 ASN655   0.5690 BACKBONE
 865 O       23.0120    19.2490    43.7240 O.2    91 ASN655  -0.5700 BACKBONE
 866 CB      23.7410    16.6690    42.4670 C.3    91 ASN655  -0.0990 
 867 CG      24.0670    15.5350    41.5090 C.2    91 ASN655   0.5690 
 868 OD1     23.7380    14.3720    41.7770 O.2    91 ASN655  -0.5700 
 869 ND2     24.7240    15.8540    40.4040 N.am   91 ASN655  -0.8000 
 870 HD22    24.9730    16.8160    40.2240 H      91 ASN655   0.3700 
 871 HD21    24.9760    15.1350    39.7410 H      91 ASN655   0.3700 
 872 N       21.4700    19.1730    42.0880 N.am   92 LEU656  -0.7300 BACKBONE
 873 H       21.2910    18.9130    41.1290 H      92 LEU656   0.3700 BACKBONE
 874 CA      20.4200    19.8580    42.8370 C.3    92 LEU656   0.2810 BACKBONE
 875 C       19.7930    18.9090    43.8530 C.2    92 LEU656   0.5690 BACKBONE
 876 O       19.4890    17.7540    43.5370 O.2    92 LEU656  -0.5700 BACKBONE
 877 CB      19.3590    20.3570    41.8640 C.3    92 LEU656  -0.1600 
 878 CG      18.1170    21.0300    42.4630 C.3    92 LEU656  -0.0800 
 879 CD1     18.4950    22.3040    43.1880 C.3    92 LEU656  -0.2400 
 880 CD2     17.0970    21.2970    41.3570 C.3    92 LEU656  -0.2400 
 881 N       19.5920    19.4060    45.0720 N.am   93 LEU657  -0.7300 BACKBONE
 882 H       19.8170    20.3730    45.2580 H      93 LEU657   0.3700 BACKBONE
 883 CA      19.0520    18.5760    46.1420 C.3    93 LEU657   0.2810 BACKBONE
 884 C       17.7240    19.0910    46.6610 C.2    93 LEU657   0.5690 BACKBONE
 885 O       16.9060    18.3180    47.1600 O.2    93 LEU657  -0.5700 BACKBONE
 886 CB      20.0380    18.4910    47.3060 C.3    93 LEU657  -0.1600 
 887 CG      21.3770    17.8160    46.9780 C.3    93 LEU657  -0.0800 
 888 CD1     22.2240    17.7420    48.2260 C.3    93 LEU657  -0.2400 
 889 CD2     21.1740    16.4170    46.3890 C.3    93 LEU657  -0.2400 
 890 N       17.5160    20.3920    46.5600 N.am   94 GLY658  -0.7300 BACKBONE
 891 H       18.2180    20.9850    46.1410 H      94 GLY658   0.3700 BACKBONE
 892 CA      16.2800    20.9670    47.0510 C.3    94 GLY658   0.2010 BACKBONE
 893 C       16.2970    22.4710    46.9590 C.2    94 GLY658   0.5690 BACKBONE
 894 O       17.2560    23.0590    46.4740 O.2    94 GLY658  -0.5700 BACKBONE
 895 N       15.2220    23.0950    47.4210 N.am   95 ALA659  -0.7300 BACKBONE
 896 H       14.4450    22.5570    47.7780 H      95 ALA659   0.3700 BACKBONE
 897 CA      15.1510    24.5440    47.4190 C.3    95 ALA659   0.2810 BACKBONE
 898 C       14.2330    24.9860    48.5270 C.2    95 ALA659   0.5690 BACKBONE
 899 O       13.3800    24.2200    48.9720 O.2    95 ALA659  -0.5700 BACKBONE
 900 CB      14.6380    25.0630    46.0770 C.3    95 ALA659  -0.2400 
 901 N       14.4240    26.2230    48.9750 N.am   96 CYS660  -0.7300 BACKBONE
 902 H       15.2430    26.7340    48.6770 H      96 CYS660   0.3700 BACKBONE
 903 CA      13.4820    26.8600    49.8840 C.3    96 CYS660   0.2810 BACKBONE
 904 C       13.0920    28.1560    49.2190 C.2    96 CYS660   0.5690 BACKBONE
 905 O       13.8690    29.1120    49.2110 O.2    96 CYS660  -0.5700 BACKBONE
 906 CB      14.1050    27.1390    51.2490 C.3    96 CYS660   0.0700 
 907 SG      14.9450    25.7210    51.9900 S.3    96 CYS660  -0.4100 
 908 N       11.8980    28.1760    48.6410 N.am   97 THR661  -0.7300 BACKBONE
 909 H       11.2620    27.4040    48.7820 H      97 THR661   0.3700 BACKBONE
 910 CA      11.4940    29.3020    47.8030 C.3    97 THR661   0.2810 BACKBONE
 911 C       10.4390    30.1610    48.4540 C.2    97 THR661   0.5690 BACKBONE
 912 O       10.1190    31.2410    47.9520 O.2    97 THR661  -0.5700 BACKBONE
 913 CB      10.9590    28.8300    46.4410 C.3    97 THR661   0.2000 
 914 OG1      9.7810    28.0270    46.6430 O.3    97 THR661  -0.6800 
 915 HG1     10.0290    27.2830    47.1960 H      97 THR661   0.4000 
 916 CG2     11.9520    27.9090    45.7610 C.3    97 THR661  -0.2400 
 917 N        9.8840    29.6710    49.5530 N.am   98 ILE662  -0.7300 BACKBONE
 918 H       10.2070    28.7870    49.9190 H      98 ILE662   0.3700 BACKBONE
 919 CA       8.8190    30.3810    50.2420 C.3    98 ILE662   0.2810 BACKBONE
 920 C        9.1240    30.4840    51.7320 C.2    98 ILE662   0.5690 BACKBONE
 921 O        9.9480    29.7350    52.2640 O.2    98 ILE662  -0.5700 BACKBONE
 922 CB       7.4330    29.7190    49.9810 C.3    98 ILE662  -0.0800 
 923 CG1      7.4260    28.2550    50.4250 C.3    98 ILE662  -0.1600 
 924 CG2      7.0580    29.8290    48.4990 C.3    98 ILE662  -0.2400 
 925 CD1      6.0460    27.6580    50.4830 C.3    98 ILE662  -0.2400 
 926 N        8.4680    31.4390    52.3890 N.am   99 GLY663  -0.7300 BACKBONE
 927 H        7.8740    32.0710    51.8710 H      99 GLY663   0.3700 BACKBONE
 928 CA       8.5820    31.5980    53.8280 C.3    99 GLY663   0.2010 BACKBONE
 929 C        9.9480    32.0400    54.3060 C.2    99 GLY663   0.5690 BACKBONE
 930 O       10.3410    31.7540    55.4370 O.2    99 GLY663  -0.5700 BACKBONE
 931 N       10.6700    32.7350    53.4400 N.am  100 GLY664  -0.7300 BACKBONE
 932 H       10.2760    32.9470    52.5350 H     100 GLY664   0.3700 BACKBONE
 933 CA      12.0060    33.2000    53.7500 C.3   100 GLY664   0.2010 BACKBONE
 934 C       12.7530    33.5100    52.4700 C.2   100 GLY664   0.5690 BACKBONE
 935 O       12.1950    33.3940    51.3750 O.2   100 GLY664  -0.5700 BACKBONE
 936 N       14.0240    33.8870    52.5970 N.am  101 PRO665  -0.6600 BACKBONE
 937 CA      14.8630    34.1800    51.4290 C.3   101 PRO665   0.2810 BACKBONE
 938 C       14.9360    32.9640    50.5020 C.2   101 PRO665   0.5690 BACKBONE
 939 O       15.0160    31.8280    50.9600 O.2   101 PRO665  -0.5700 BACKBONE
 940 CB      16.2380    34.4550    52.0480 C.3   101 PRO665  -0.1600 
 941 CG      15.9530    34.8460    53.4580 C.3   101 PRO665  -0.1600 
 942 CD      14.7620    34.0410    53.8640 C.3   101 PRO665   0.1400 
 943 N       14.8840    33.2040    49.2000 N.am  102 THR666  -0.7300 BACKBONE
 944 H       14.8100    34.1570    48.8730 H     102 THR666   0.3700 BACKBONE
 945 CA      14.9320    32.1160    48.2340 C.3   102 THR666   0.2810 BACKBONE
 946 C       16.3080    31.4670    48.2560 C.2   102 THR666   0.5690 BACKBONE
 947 O       17.3290    32.1560    48.1680 O.2   102 THR666  -0.5700 BACKBONE
 948 CB      14.5460    32.6560    46.8470 C.3   102 THR666   0.2000 
 949 OG1     13.1740    33.0700    46.8970 O.3   102 THR666  -0.6800 
 950 HG1     13.1060    33.7720    47.5480 H     102 THR666   0.4000 
 951 CG2     14.5500    31.5560    45.8010 C.3   102 THR666  -0.2400 
 952 N       16.3170    30.1440    48.4300 N.am  103 LEU667  -0.7300 BACKBONE
 953 H       15.4310    29.6600    48.4570 H     103 LEU667   0.3700 BACKBONE
 954 CA      17.5460    29.3540    48.5850 C.3   103 LEU667   0.2810 BACKBONE
 955 C       17.5430    28.1610    47.6410 C.2   103 LEU667   0.5690 BACKBONE
 956 O       16.5140    27.5150    47.4540 O.2   103 LEU667  -0.5700 BACKBONE
 957 CB      17.6900    28.8190    50.0260 C.3   103 LEU667  -0.1600 
 958 CG      17.3360    29.6270    51.2800 C.3   103 LEU667  -0.0800 
 959 CD1     17.3940    28.7690    52.5090 C.3   103 LEU667  -0.2400 
 960 CD2     18.2610    30.8240    51.4270 C.3   103 LEU667  -0.2400 
 961 N       18.7020    27.8600    47.0570 N.am  104 VAL668  -0.7300 BACKBONE
 962 H       19.4900    28.4780    47.1850 H     104 VAL668   0.3700 BACKBONE
 963 CA      18.8660    26.6640    46.2390 C.3   104 VAL668   0.2810 BACKBONE
 964 C       19.9240    25.7790    46.8810 C.2   104 VAL668   0.5690 BACKBONE
 965 O       21.0010    26.2560    47.2270 O.2   104 VAL668  -0.5700 BACKBONE
 966 CB      19.2420    27.0250    44.7850 C.3   104 VAL668  -0.0800 
 967 CG1     19.4710    25.7720    43.9500 C.3   104 VAL668  -0.2400 
 968 CG2     18.1480    27.8960    44.1680 C.3   104 VAL668  -0.2400 
 969 N       19.5970    24.5010    47.0580 N.am  105 ILE669  -0.7300 BACKBONE
 970 H       18.7210    24.1680    46.6820 H     105 ILE669   0.3700 BACKBONE
 971 CA      20.4530    23.5620    47.7730 C.3   105 ILE669   0.2810 BACKBONE
 972 C       21.0490    22.5350    46.8170 C.2   105 ILE669   0.5690 BACKBONE
 973 O       20.3230    21.8660    46.0830 O.2   105 ILE669  -0.5700 BACKBONE
 974 CB      19.6620    22.7970    48.8650 C.3   105 ILE669  -0.0800 
 975 CG1     18.8160    23.7400    49.7200 C.3   105 ILE669  -0.1600 
 976 CG2     20.6100    21.9620    49.7380 C.3   105 ILE669  -0.2400 
 977 CD1     17.6950    23.0160    50.4560 C.3   105 ILE669  -0.2400 
 978 N       22.3690    22.4160    46.8330 N.am  106 THR670  -0.7300 BACKBONE
 979 H       22.9210    23.0550    47.3870 H     106 THR670   0.3700 BACKBONE
 980 CA      23.0350    21.3710    46.0590 C.3   106 THR670   0.2810 BACKBONE
 981 C       23.9650    20.5690    46.9340 C.2   106 THR670   0.5690 BACKBONE
 982 O       24.1660    20.8760    48.1050 O.2   106 THR670  -0.5700 BACKBONE
 983 CB      23.8740    21.9460    44.8950 C.3   106 THR670   0.2000 
 984 OG1     24.9920    22.6710    45.4250 O.3   106 THR670  -0.6800 
 985 HG1     25.5070    22.0610    45.9580 H     106 THR670   0.4000 
 986 CG2     23.0790    22.9500    44.0530 C.3   106 THR670  -0.2400 
 987 N       24.5710    19.5480    46.3380 N.am  107 GLU671  -0.7300 BACKBONE
 988 H       24.2780    19.2600    45.4160 H     107 GLU671   0.3700 BACKBONE
 989 CA      25.6460    18.8480    47.0000 C.3   107 GLU671   0.2810 BACKBONE
 990 C       26.7490    19.8330    47.3570 C.2   107 GLU671   0.5690 BACKBONE
 991 O       26.9010    20.9020    46.7300 O.2   107 GLU671  -0.5700 BACKBONE
 992 CB      26.2080    17.7670    46.0910 C.3   107 GLU671  -0.1600 
 993 CG      26.9090    18.3190    44.8640 C.3   107 GLU671  -0.2660 
 994 CD      27.3270    17.2180    43.9290 C.2   107 GLU671   0.9060 
 995 OE1     26.9230    17.2630    42.7520 O.co2 107 GLU671  -0.9000 
 996 OE2     28.0360    16.2980    44.3880 O.co2 107 GLU671  -0.9000 
 997 N       27.5010    19.4550    48.3770 N.am  108 TYR672  -0.7300 BACKBONE
 998 H       27.2100    18.6500    48.9130 H     108 TYR672   0.3700 BACKBONE
 999 CA      28.7180    20.1330    48.7650 C.3   108 TYR672   0.2810 BACKBONE
1000 C       29.8720    19.3380    48.1740 C.2   108 TYR672   0.5690 BACKBONE
1001 O       29.8510    18.1000    48.1960 O.2   108 TYR672  -0.5700 BACKBONE
1002 CB      28.8250    20.1650    50.2880 C.3   108 TYR672  -0.0160 
1003 CG      30.1540    20.6740    50.7990 C.ar  108 TYR672  -0.1440 
1004 CD1     31.1360    19.7890    51.2410 C.ar  108 TYR672  -0.1500 
1005 CD2     30.4260    22.0430    50.8420 C.ar  108 TYR672  -0.1500 
1006 CE1     32.3540    20.2490    51.7120 C.ar  108 TYR672  -0.1500 
1007 CE2     31.6490    22.5120    51.3080 C.ar  108 TYR672  -0.1500 
1008 CZ      32.6030    21.6090    51.7380 C.ar  108 TYR672   0.0820 
1009 OH      33.8150    22.0590    52.2060 O.3   108 TYR672  -0.5320 
1010 HH      33.7650    22.6370    52.9710 H     108 TYR672   0.4500 
1011 N       30.8640    20.0450    47.6420 N.am  109 CYS673  -0.7300 BACKBONE
1012 H       30.8330    21.0530    47.6960 H     109 CYS673   0.3700 BACKBONE
1013 CA      32.0000    19.4010    46.9800 C.3   109 CYS673   0.2810 BACKBONE
1014 C       33.2380    19.5410    47.8470 C.2   109 CYS673   0.5690 BACKBONE
1015 O       33.7920    20.6260    47.9870 O.2   109 CYS673  -0.5700 BACKBONE
1016 CB      32.2210    20.0020    45.5970 C.3   109 CYS673   0.0700 
1017 SG      30.8740    19.5920    44.4630 S.3   109 CYS673  -0.4100 
1018 N       33.6760    18.4260    48.4140 N.am  110 CYS674  -0.7300 BACKBONE
1019 H       33.3540    17.5340    48.0670 H     110 CYS674   0.3700 BACKBONE
1020 CA      34.6160    18.4640    49.5320 C.3   110 CYS674   0.2810 BACKBONE
1021 C       35.9920    19.0710    49.2390 C.2   110 CYS674   0.5690 BACKBONE
1022 O       36.6800    19.5090    50.1690 O.2   110 CYS674  -0.5700 BACKBONE
1023 CB      34.7650    17.0760    50.1480 C.3   110 CYS674   0.0700 
1024 SG      35.5310    15.8900    49.0450 S.3   110 CYS674  -0.4100 
1025 N       36.3910    19.1170    47.9680 N.am  111 TYR675  -0.7300 BACKBONE
1026 H       35.7960    18.7410    47.2430 H     111 TYR675   0.3700 BACKBONE
1027 CA      37.6850    19.7080    47.6120 C.3   111 TYR675   0.2810 BACKBONE
1028 C       37.5710    21.1330    47.0990 C.2   111 TYR675   0.5690 BACKBONE
1029 O       38.5700    21.7540    46.7260 O.2   111 TYR675  -0.5700 BACKBONE
1030 CB      38.4140    18.8340    46.5910 C.3   111 TYR675  -0.0160 
1031 CG      38.7340    17.4690    47.1270 C.ar  111 TYR675  -0.1440 
1032 CD1     39.5810    17.3170    48.2240 C.ar  111 TYR675  -0.1500 
1033 CD2     38.1950    16.3250    46.5420 C.ar  111 TYR675  -0.1500 
1034 CE1     39.8770    16.0670    48.7280 C.ar  111 TYR675  -0.1500 
1035 CE2     38.4900    15.0610    47.0370 C.ar  111 TYR675  -0.1500 
1036 CZ      39.3330    14.9420    48.1310 C.ar  111 TYR675   0.0820 
1037 OH      39.6300    13.7000    48.6340 O.3   111 TYR675  -0.5320 
1038 HH      40.2200    13.6990    49.3910 H     111 TYR675   0.4500 
1039 N       36.3450    21.6400    47.0770 N.am  112 GLY676  -0.7300 BACKBONE
1040 H       35.5660    21.0450    47.3190 H     112 GLY676   0.3700 BACKBONE
1041 CA      36.0890    23.0150    46.7190 C.3   112 GLY676   0.2010 BACKBONE
1042 C       36.2800    23.3070    45.2480 C.2   112 GLY676   0.5690 BACKBONE
1043 O       36.1560    22.4370    44.3890 O.2   112 GLY676  -0.5700 BACKBONE
1044 N       36.5800    24.5640    44.9580 N.am  113 ASP677  -0.7300 BACKBONE
1045 H       36.7130    25.2280    45.7070 H     113 ASP677   0.3700 BACKBONE
1046 CA      36.7200    25.0030    43.5870 C.3   113 ASP677   0.2810 BACKBONE
1047 C       38.0110    24.4940    42.9440 C.2   113 ASP677   0.5690 BACKBONE
1048 O       39.0700    24.5010    43.5730 O.2   113 ASP677  -0.5700 BACKBONE
1049 CB      36.7950    26.5180    43.6710 C.3   113 ASP677  -0.2660 
1050 CG      36.6210    27.1710    42.3600 C.2   113 ASP677   0.9060 
1051 OD1     35.4820    27.5810    42.0690 O.co2 113 ASP677  -0.9000 
1052 OD2     37.5670    27.3340    41.5700 O.co2 113 ASP677  -0.9000 
1053 N       37.9110    24.0440    41.6960 N.am  114 LEU678  -0.7300 BACKBONE
1054 H       37.0360    24.1430    41.2020 H     114 LEU678   0.3700 BACKBONE
1055 CA      39.0480    23.4070    41.0250 C.3   114 LEU678   0.2810 BACKBONE
1056 C       40.2350    24.3550    40.8390 C.2   114 LEU678   0.5690 BACKBONE
1057 O       41.3860    23.9290    40.9370 O.2   114 LEU678  -0.5700 BACKBONE
1058 CB      38.6280    22.7980    39.6790 C.3   114 LEU678  -0.1600 
1059 CG      39.7280    22.0420    38.9160 C.3   114 LEU678  -0.0800 
1060 CD1     40.2350    20.8560    39.7090 C.3   114 LEU678  -0.2400 
1061 CD2     39.2440    21.5900    37.5500 C.3   114 LEU678  -0.2400 
1062 N       39.9610    25.6320    40.5770 N.am  115 LEU679  -0.7300 BACKBONE
1063 H       39.0010    25.9420    40.5320 H     115 LEU679   0.3700 BACKBONE
1064 CA      41.0450    26.5840    40.3550 C.3   115 LEU679   0.2810 BACKBONE
1065 C       41.8940    26.6990    41.6170 C.2   115 LEU679   0.5690 BACKBONE
1066 O       43.1140    26.5690    41.5560 O.2   115 LEU679  -0.5700 BACKBONE
1067 CB      40.5200    27.9490    39.9240 C.3   115 LEU679  -0.1600 
1068 CG      41.5810    29.0100    39.6130 C.3   115 LEU679  -0.0800 
1069 CD1     42.4710    28.5910    38.4450 C.3   115 LEU679  -0.2400 
1070 CD2     40.9230    30.3560    39.3390 C.3   115 LEU679  -0.2400 
1071 N       41.2430    26.9140    42.7570 N.am  116 ASN680  -0.7300 BACKBONE
1072 H       40.2420    27.0480    42.7460 H     116 ASN680   0.3700 BACKBONE
1073 CA      41.9690    26.9580    44.0260 C.3   116 ASN680   0.2810 BACKBONE
1074 C       42.6990    25.6520    44.3210 C.2   116 ASN680   0.5690 BACKBONE
1075 O       43.8290    25.6730    44.8180 O.2   116 ASN680  -0.5700 BACKBONE
1076 CB      41.0390    27.3390    45.1720 C.3   116 ASN680  -0.0990 
1077 CG      40.7850    28.8270    45.2280 C.2   116 ASN680   0.5690 
1078 OD1     41.7040    29.6290    45.0500 O.2   116 ASN680  -0.5700 
1079 ND2     39.5410    29.2100    45.4710 N.am  116 ASN680  -0.8000 
1080 HD22    38.8180    28.5190    45.6110 H     116 ASN680   0.3700 
1081 HD21    39.3150    30.1930    45.5160 H     116 ASN680   0.3700 
1082 N       42.0550    24.5270    44.0090 N.am  117 PHE681  -0.7300 BACKBONE
1083 H       41.1190    24.5860    43.6350 H     117 PHE681   0.3700 BACKBONE
1084 CA      42.6640    23.2130    44.1920 C.3   117 PHE681   0.2810 BACKBONE
1085 C       43.9590    23.0760    43.3930 C.2   117 PHE681   0.5690 BACKBONE
1086 O       44.9870    22.6540    43.9360 O.2   117 PHE681  -0.5700 BACKBONE
1087 CB      41.6780    22.1040    43.8150 C.3   117 PHE681  -0.0160 
1088 CG      42.2250    20.7150    43.9740 C.ar  117 PHE681  -0.1440 
1089 CD1     42.7690    20.0360    42.8810 C.ar  117 PHE681  -0.1500 
1090 CD2     42.1860    20.0770    45.2080 C.ar  117 PHE681  -0.1500 
1091 CE1     43.2630    18.7430    43.0180 C.ar  117 PHE681  -0.1500 
1092 CE2     42.6810    18.7850    45.3560 C.ar  117 PHE681  -0.1500 
1093 CZ      43.2220    18.1180    44.2550 C.ar  117 PHE681  -0.1500 
1094 N       43.9100    23.4300    42.1100 N.am  118 LEU682  -0.7300 BACKBONE
1095 H       43.0390    23.7620    41.7200 H     118 LEU682   0.3700 BACKBONE
1096 CA      45.0900    23.3480    41.2570 C.3   118 LEU682   0.2810 BACKBONE
1097 C       46.2280    24.2210    41.7900 C.2   118 LEU682   0.5690 BACKBONE
1098 O       47.3780    23.7820    41.8430 O.2   118 LEU682  -0.5700 BACKBONE
1099 CB      44.7450    23.7440    39.8190 C.3   118 LEU682  -0.1600 
1100 CG      43.8090    22.7910    39.0650 C.3   118 LEU682  -0.0800 
1101 CD1     43.2850    23.4810    37.8290 C.3   118 LEU682  -0.2400 
1102 CD2     44.4720    21.4680    38.6960 C.3   118 LEU682  -0.2400 
1103 N       45.8930    25.4500    42.1790 N.am  119 ARG683  -0.7300 BACKBONE
1104 H       44.9280    25.7380    42.1070 H     119 ARG683   0.3700 BACKBONE
1105 CA      46.8760    26.3970    42.7070 C.3   119 ARG683   0.2810 BACKBONE
1106 C       47.5180    25.8960    44.0030 C.2   119 ARG683   0.5690 BACKBONE
1107 O       48.7270    26.0470    44.1990 O.2   119 ARG683  -0.5700 BACKBONE
1108 CB      46.2490    27.7780    42.9000 C.3   119 ARG683  -0.1600 
1109 CG      46.0900    28.5280    41.5920 C.3   119 ARG683  -0.1600 
1110 CD      45.1650    29.7220    41.6410 C.3   119 ARG683   0.1680 
1111 NE      45.0760    30.3580    40.3270 N.pl3 119 ARG683  -0.8440 
1112 HE      45.5050    29.8810    39.5470 H     119 ARG683   0.4500 
1113 CZ      44.4730    31.5160    40.0830 C.cat 119 ARG683   1.2000 
1114 NH1     44.4580    32.0060    38.8500 N.pl3 119 ARG683  -0.9670 
1115 HH12    44.9040    31.4980    38.0990 H     119 ARG683   0.4500 
1116 HH11    44.0000    32.8860    38.6620 H     119 ARG683   0.4500 
1117 NH2     43.8840    32.1890    41.0650 N.pl3 119 ARG683  -0.9670 
1118 HH21    43.4280    33.0690    40.8710 H     119 ARG683   0.4500 
1119 HH22    43.8920    31.8210    42.0050 H     119 ARG683   0.4500 
1120 N       46.7060    25.2840    44.8620 N.am  120 ARG684  -0.7300 BACKBONE
1121 H       45.7250    25.2140    44.6340 H     120 ARG684   0.3700 BACKBONE
1122 CA      47.1760    24.7080    46.1240 C.3   120 ARG684   0.2810 BACKBONE
1123 C       48.0630    23.4820    45.8960 C.2   120 ARG684   0.5690 BACKBONE
1124 O       49.0340    23.2620    46.6290 O.2   120 ARG684  -0.5700 BACKBONE
1125 CB      45.9780    24.3400    47.0070 C.3   120 ARG684  -0.1600 
1126 CG      46.3250    23.7720    48.3770 C.3   120 ARG684  -0.1600 
1127 CD      45.1370    23.6670    49.3280 C.3   120 ARG684   0.1680 
1128 NE      44.1460    22.6800    48.8960 N.pl3 120 ARG684  -0.8440 
1129 HE      43.3090    23.0220    48.4450 H     120 ARG684   0.4500 
1130 CZ      44.2690    21.3650    49.0550 C.cat 120 ARG684   1.2000 
1131 NH1     45.3510    20.8520    49.6350 N.pl3 120 ARG684  -0.9670 
1132 HH12    46.0890    21.4620    49.9570 H     120 ARG684   0.4500 
1133 HH11    45.4350    19.8520    49.7530 H     120 ARG684   0.4500 
1134 NH2     43.3050    20.5560    48.6350 N.pl3 120 ARG684  -0.9670 
1135 HH21    43.3950    19.5570    48.7560 H     120 ARG684   0.4500 
1136 HH22    42.4810    20.9390    48.1940 H     120 ARG684   0.4500 
1137 N       47.7250    22.6940    44.8790 N.am  121 LYS685  -0.7300 BACKBONE
1138 H       46.9660    22.9770    44.2750 H     121 LYS685   0.3700 BACKBONE
1139 CA      48.4120    21.4330    44.6030 C.3   121 LYS685   0.2810 BACKBONE
1140 C       49.5220    21.5610    43.5600 C.2   121 LYS685   0.5690 BACKBONE
1141 O       50.1130    20.5540    43.1550 O.2   121 LYS685  -0.5700 BACKBONE
1142 CB      47.4040    20.3560    44.1770 C.3   121 LYS685  -0.1600 
1143 CG      46.4230    19.9560    45.2680 C.3   121 LYS685  -0.1600 
1144 CD      46.6780    18.5430    45.7640 C.3   121 LYS685  -0.1600 
1145 CE      46.9420    18.5140    47.2570 C.3   121 LYS685   0.3430 
1146 NZ      47.9500    17.4750    47.6050 N.4   121 LYS685  -0.8530 
1147 HZ3     47.6100    16.5680    47.3200 H     121 LYS685   0.4500 
1148 HZ1     48.1060    17.4780    48.6030 H     121 LYS685   0.4500 
1149 HZ2     48.8180    17.6750    47.1280 H     121 LYS685   0.4500 
1150 N       49.8100    22.7930    43.1420 N.am  122 ARG686  -0.7300 BACKBONE
1151 H       49.3200    23.5730    43.5560 H     122 ARG686   0.3700 BACKBONE
1152 CA      50.8100    23.0600    42.1060 C.3   122 ARG686   0.2810 BACKBONE
1153 C       52.1730    22.4260    42.4200 C.2   122 ARG686   0.5690 BACKBONE
1154 O       52.7890    21.8190    41.5420 O.2   122 ARG686  -0.5700 BACKBONE
1155 CB      50.9520    24.5690    41.8590 C.3   122 ARG686  -0.1600 
1156 CG      51.6870    24.9330    40.5640 C.3   122 ARG686  -0.1600 
1157 CD      51.9000    26.4290    40.3420 C.3   122 ARG686   0.1680 
1158 NE      50.6370    27.1640    40.2710 N.pl3 122 ARG686  -0.8440 
1159 HE      49.9480    26.9750    40.9850 H     122 ARG686   0.4500 
1160 CZ      50.3250    28.0620    39.3400 C.cat 122 ARG686   1.2000 
1161 NH1     49.1460    28.6650    39.3830 N.pl3 122 ARG686  -0.9670 
1162 HH12    48.4910    28.4420    40.1190 H     122 ARG686   0.4500 
1163 HH11    48.9020    29.3470    38.6800 H     122 ARG686   0.4500 
1164 NH2     51.1790    28.3630    38.3660 N.pl3 122 ARG686  -0.9670 
1165 HH21    50.9270    29.0470    37.6670 H     122 ARG686   0.4500 
1166 HH22    52.0800    27.9080    38.3260 H     122 ARG686   0.4500 
1167 N       52.6230    22.5540    43.6690 N.am  123 ASP687  -0.7300 BACKBONE
1168 H       52.0570    23.0500    44.3420 H     123 ASP687   0.3700 BACKBONE
1169 CA      53.9130    21.9990    44.1010 C.3   123 ASP687   0.2810 BACKBONE
1170 C       53.9480    20.4740    44.0850 C.2   123 ASP687   0.5690 BACKBONE
1171 O       54.9490    19.8760    43.6900 O.2   123 ASP687  -0.5700 BACKBONE
1172 CB      54.2820    22.4880    45.5040 C.3   123 ASP687  -0.2660 
1173 CG      54.2830    23.9970    45.6230 C.2   123 ASP687   0.9060 
1174 OD1     54.5400    24.6870    44.6110 O.co2 123 ASP687  -0.9000 
1175 OD2     54.0390    24.5790    46.7010 O.co2 123 ASP687  -0.9000 
1176 N       52.8550    19.8530    44.5220 N.am  124 SER688  -0.7300 BACKBONE
1177 H       52.0670    20.4080    44.8220 H     124 SER688   0.3700 BACKBONE
1178 CA      52.7550    18.3960    44.5830 C.3   124 SER688   0.2810 BACKBONE
1179 C       52.9010    17.7340    43.2070 C.2   124 SER688   0.5690 BACKBONE
1180 O       53.0830    16.5160    43.1150 O.2   124 SER688  -0.5700 BACKBONE
1181 CB      51.4460    17.9720    45.2640 C.3   124 SER688   0.1200 
1182 OG      50.3220    18.2000    44.4270 O.3   124 SER688  -0.6800 
1183 HG      50.2900    19.1400    44.2340 H     124 SER688   0.4000 
1184 N       52.8370    18.5410    42.1460 N.am  125 PHE689  -0.7300 BACKBONE
1185 H       52.6900    19.5300    42.2880 H     125 PHE689   0.3700 BACKBONE
1186 CA      52.9740    18.0300    40.7860 C.3   125 PHE689   0.2810 BACKBONE
1187 C       54.3590    17.4660    40.4950 C.2   125 PHE689   0.4490 BACKBONE
1188 O       54.4810    16.3570    39.9770 O.2   125 PHE689  -0.5700 BACKBONE
1189 CB      52.5970    19.0840    39.7410 C.3   125 PHE689  -0.0160 
1190 CG      52.1640    18.4910    38.4330 C.ar  125 PHE689  -0.1440 
1191 CD1     53.0390    18.4410    37.3530 C.ar  125 PHE689  -0.1500 
1192 CD2     50.8950    17.9470    38.2920 C.ar  125 PHE689  -0.1500 
1193 CE1     52.6450    17.8740    36.1440 C.ar  125 PHE689  -0.1500 
1194 CE2     50.4970    17.3750    37.0950 C.ar  125 PHE689  -0.1500 
1195 CZ      51.3720    17.3410    36.0150 C.ar  125 PHE689  -0.1500 
1196 N       46.9170    12.9710    48.2690 N.4   126 LEU762  -0.8530 BACKBONE
1197 H3      46.7330    12.2680    48.9700 H     126 LEU762   0.4500 
1198 H1      46.1640    12.9800    47.5960 H     126 LEU762   0.4500 BACKBONE
1199 H2      46.9840    13.8770    48.7100 H     126 LEU762   0.4500 BACKBONE
1200 CA      48.1710    12.6660    47.5920 C.3   126 LEU762   0.4840 BACKBONE
1201 C       48.5360    13.7320    46.5550 C.2   126 LEU762   0.5690 BACKBONE
1202 O       47.8150    14.7190    46.3740 O.2   126 LEU762  -0.5700 BACKBONE
1203 CB      48.1100    11.2760    46.9410 C.3   126 LEU762  -0.1600 
1204 CG      49.1850    10.2750    47.3780 C.3   126 LEU762  -0.0800 
1205 CD1     48.5720     8.9060    47.6550 C.3   126 LEU762  -0.2400 
1206 CD2     50.3000    10.1660    46.3440 C.3   126 LEU762  -0.2400 
1207 N       49.6640    13.5210    45.8840 N.am  127 ALA763  -0.7300 BACKBONE
1208 H       50.1940    12.6840    46.0790 H     127 ALA763   0.3700 BACKBONE
1209 CA      50.1670    14.4480    44.8790 C.3   127 ALA763   0.2810 BACKBONE
1210 C       49.2730    14.4910    43.6420 C.2   127 ALA763   0.5690 BACKBONE
1211 O       48.5280    13.5480    43.3620 O.2   127 ALA763  -0.5700 BACKBONE
1212 CB      51.5890    14.0720    44.4890 C.3   127 ALA763  -0.2400 
1213 N       49.3470    15.6020    42.9190 N.am  128 LEU764  -0.7300 BACKBONE
1214 H       49.8800    16.3830    43.2740 H     128 LEU764   0.3700 BACKBONE
1215 CA      48.6850    15.7280    41.6320 C.3   128 LEU764   0.2810 BACKBONE
1216 C       49.6410    15.2690    40.5390 C.2   128 LEU764   0.5690 BACKBONE
1217 O       50.8310    15.5910    40.5730 O.2   128 LEU764  -0.5700 BACKBONE
1218 CB      48.2720    17.1810    41.3990 C.3   128 LEU764  -0.1600 
1219 CG      47.0620    17.4680    40.5130 C.3   128 LEU764  -0.0800 
1220 CD1     45.7890    16.9180    41.1220 C.3   128 LEU764  -0.2400 
1221 CD2     46.9400    18.9620    40.2930 C.3   128 LEU764  -0.2400 
1222 N       49.1300    14.4940    39.5860 N.am  129 ASP765  -0.7300 BACKBONE
1223 H       48.1660    14.2000    39.6490 H     129 ASP765   0.3700 BACKBONE
1224 CA      49.9390    14.0610    38.4510 C.3   129 ASP765   0.2810 BACKBONE
1225 C       49.1960    14.2240    37.1300 C.2   129 ASP765   0.5690 BACKBONE
1226 O       48.0610    14.7160    37.1030 O.2   129 ASP765  -0.5700 BACKBONE
1227 CB      50.4540    12.6220    38.6300 C.3   129 ASP765  -0.2660 
1228 CG      49.3390    11.5880    38.7350 C.2   129 ASP765   0.9060 
1229 OD1     48.1750    11.8670    38.3610 O.co2 129 ASP765  -0.9000 
1230 OD2     49.5460    10.4440    39.1880 O.co2 129 ASP765  -0.9000 
1231 N       49.8420    13.8020    36.0470 N.am  130 LEU766  -0.7300 BACKBONE
1232 H       50.7460    13.3640    36.1540 H     130 LEU766   0.3700 BACKBONE
1233 CA      49.2820    13.9540    34.7110 C.3   130 LEU766   0.2810 BACKBONE
1234 C       47.9150    13.3000    34.5720 C.2   130 LEU766   0.5690 BACKBONE
1235 O       47.0040    13.8850    33.9720 O.2   130 LEU766  -0.5700 BACKBONE
1236 CB      50.2470    13.4260    33.6410 C.3   130 LEU766  -0.1600 
1237 CG      49.7260    13.4400    32.1990 C.3   130 LEU766  -0.0800 
1238 CD1     49.3730    14.8600    31.7330 C.3   130 LEU766  -0.2400 
1239 CD2     50.7120    12.7760    31.2360 C.3   130 LEU766  -0.2400 
1240 N       47.7550    12.0990    35.1230 N.am  131 GLU767  -0.7300 BACKBONE
1241 H       48.5070    11.6730    35.6460 H     131 GLU767   0.3700 BACKBONE
1242 CA      46.4840    11.4070    34.9630 C.3   131 GLU767   0.2810 BACKBONE
1243 C       45.3310    12.1220    35.6720 C.2   131 GLU767   0.5690 BACKBONE
1244 O       44.2110    12.0890    35.1800 O.2   131 GLU767  -0.5700 BACKBONE
1245 CB      46.5720     9.9180    35.3040 C.3   131 GLU767  -0.1600 
1246 CG      47.2690     9.0960    34.2160 C.3   131 GLU767  -0.2660 
1247 CD      46.4160     8.8200    32.9750 C.2   131 GLU767   0.9060 
1248 OE1     45.5380     9.6370    32.6110 O.co2 131 GLU767  -0.9000 
1249 OE2     46.6310     7.7670    32.3400 O.co2 131 GLU767  -0.9000 
1250 N       45.6190    12.7940    36.7900 N.am  132 ASP768  -0.7300 BACKBONE
1251 H       46.5390    12.7060    37.1980 H     132 ASP768   0.3700 BACKBONE
1252 CA      44.6240    13.6590    37.4370 C.3   132 ASP768   0.2810 BACKBONE
1253 C       44.1620    14.7400    36.4810 C.2   132 ASP768   0.5690 BACKBONE
1254 O       42.9600    14.9810    36.3290 O.2   132 ASP768  -0.5700 BACKBONE
1255 CB      45.1960    14.3580    38.6700 C.3   132 ASP768  -0.2660 
1256 CG      45.4430    13.4170    39.8100 C.2   132 ASP768   0.9060 
1257 OD1     46.6030    13.3700    40.2800 O.co2 132 ASP768  -0.9000 
1258 OD2     44.5490    12.6950    40.3000 O.co2 132 ASP768  -0.9000 
1259 N       45.1240    15.4130    35.8580 N.am  133 LEU769  -0.7300 BACKBONE
1260 H       46.0890    15.1700    36.0290 H     133 LEU769   0.3700 BACKBONE
1261 CA      44.8110    16.4980    34.9290 C.3   133 LEU769   0.2810 BACKBONE
1262 C       44.0190    15.9710    33.7420 C.2   133 LEU769   0.5690 BACKBONE
1263 O       43.0490    16.5900    33.3180 O.2   133 LEU769  -0.5700 BACKBONE
1264 CB      46.0760    17.2130    34.4520 C.3   133 LEU769  -0.1600 
1265 CG      46.9960    17.8430    35.5070 C.3   133 LEU769  -0.0800 
1266 CD1     48.0990    18.6330    34.8080 C.3   133 LEU769  -0.2400 
1267 CD2     46.2150    18.7370    36.4670 C.3   133 LEU769  -0.2400 
1268 N       44.4280    14.8160    33.2180 N.am  134 LEU770  -0.7300 BACKBONE
1269 H       45.2570    14.3660    33.5800 H     134 LEU770   0.3700 BACKBONE
1270 CA      43.6880    14.1980    32.1270 C.3   134 LEU770   0.2810 BACKBONE
1271 C       42.2720    13.8340    32.5650 C.2   134 LEU770   0.5690 BACKBONE
1272 O       41.3070    14.0830    31.8300 O.2   134 LEU770  -0.5700 BACKBONE
1273 CB      44.4250    12.9710    31.5950 C.3   134 LEU770  -0.1600 
1274 CG      45.7020    13.3040    30.8220 C.3   134 LEU770  -0.0800 
1275 CD1     46.5090    12.0420    30.6020 C.3   134 LEU770  -0.2400 
1276 CD2     45.4140    13.9890    29.4870 C.3   134 LEU770  -0.2400 
1277 N       42.1480    13.2660    33.7650 N.am  135 SER771  -0.7300 BACKBONE
1278 H       42.9760    13.0600    34.3060 H     135 SER771   0.3700 BACKBONE
1279 CA      40.8390    12.9390    34.3070 C.3   135 SER771   0.2810 BACKBONE
1280 C       39.9470    14.1770    34.3950 C.2   135 SER771   0.5690 BACKBONE
1281 O       38.7820    14.1290    34.0110 O.2   135 SER771  -0.5700 BACKBONE
1282 CB      40.9630    12.3120    35.6910 C.3   135 SER771   0.1200 
1283 OG      39.6840    11.9530    36.1670 O.3   135 SER771  -0.6800 
1284 HG      39.7970    11.5630    37.0370 H     135 SER771   0.4000 
1285 N       40.4950    15.2840    34.8930 N.am  136 PHE772  -0.7300 BACKBONE
1286 H       41.4610    15.2780    35.1860 H     136 PHE772   0.3700 BACKBONE
1287 CA      39.7040    16.5070    35.0170 C.3   136 PHE772   0.2810 BACKBONE
1288 C       39.2730    16.9950    33.6330 C.2   136 PHE772   0.5690 BACKBONE
1289 O       38.1280    17.3970    33.4450 O.2   136 PHE772  -0.5700 BACKBONE
1290 CB      40.4880    17.6130    35.7220 C.3   136 PHE772  -0.0160 
1291 CG      40.9210    17.2740    37.1370 C.ar  136 PHE772  -0.1440 
1292 CD1     41.9550    17.9970    37.7250 C.ar  136 PHE772  -0.1500 
1293 CD2     40.3040    16.2590    37.8700 C.ar  136 PHE772  -0.1500 
1294 CE1     42.3770    17.7260    39.0190 C.ar  136 PHE772  -0.1500 
1295 CE2     40.7190    15.9740    39.1740 C.ar  136 PHE772  -0.1500 
1296 CZ      41.7630    16.7090    39.7460 C.ar  136 PHE772  -0.1500 
1297 N       40.1890    16.9500    32.6640 N.am  137 SER773  -0.7300 BACKBONE
1298 H       41.1200    16.6200    32.8740 H     137 SER773   0.3700 BACKBONE
1299 CA      39.8630    17.3710    31.3040 C.3   137 SER773   0.2810 BACKBONE
1300 C       38.7340    16.5030    30.7500 C.2   137 SER773   0.5690 BACKBONE
1301 O       37.8040    16.9940    30.1150 O.2   137 SER773  -0.5700 BACKBONE
1302 CB      41.0970    17.3630    30.4010 C.3   137 SER773   0.1200 
1303 OG      41.5280    16.0580    30.1110 O.3   137 SER773  -0.6800 
1304 HG      40.9340    15.4500    30.5580 H     137 SER773   0.4000 
1305 N       38.8220    15.2040    31.0050 N.am  138 TYR774  -0.7300 BACKBONE
1306 H       39.6050    14.8610    31.5430 H     138 TYR774   0.3700 BACKBONE
1307 CA      37.8250    14.2650    30.5320 C.3   138 TYR774   0.2810 BACKBONE
1308 C       36.4530    14.5360    31.1490 C.2   138 TYR774   0.5690 BACKBONE
1309 O       35.4370    14.5940    30.4470 O.2   138 TYR774  -0.5700 BACKBONE
1310 CB      38.2710    12.8370    30.8580 C.3   138 TYR774  -0.0160 
1311 CG      37.2150    11.8200    30.5290 C.ar  138 TYR774  -0.1440 
1312 CD1     36.3250    11.3690    31.5090 C.ar  138 TYR774  -0.1500 
1313 CD2     37.0920    11.3250    29.2340 C.ar  138 TYR774  -0.1500 
1314 CE1     35.3380    10.4480    31.1950 C.ar  138 TYR774  -0.1500 
1315 CE2     36.1190    10.4010    28.9170 C.ar  138 TYR774  -0.1500 
1316 CZ      35.2470     9.9720    29.8940 C.ar  138 TYR774   0.0820 
1317 OH      34.2820     9.0540    29.5650 O.3   138 TYR774  -0.5320 
1318 HH      34.0170     8.4700    30.2790 H     138 TYR774   0.4500 
1319 N       36.4290    14.6820    32.4690 N.am  139 GLN775  -0.7300 BACKBONE
1320 H       37.2970    14.6770    32.9850 H     139 GLN775   0.3700 BACKBONE
1321 CA      35.1690    14.8490    33.1860 C.3   139 GLN775   0.2810 BACKBONE
1322 C       34.4920    16.1620    32.8560 C.2   139 GLN775   0.5690 BACKBONE
1323 O       33.2710    16.2270    32.7930 O.2   139 GLN775  -0.5700 BACKBONE
1324 CB      35.4170    14.7770    34.6790 C.3   139 GLN775  -0.1600 
1325 CG      35.8610    13.4060    35.1610 C.3   139 GLN775  -0.0990 
1326 CD      36.0250    13.4130    36.6490 C.2   139 GLN775   0.5690 
1327 OE1     35.0380    13.5200    37.3740 O.2   139 GLN775  -0.5700 
1328 NE2     37.2690    13.3400    37.1130 N.am  139 GLN775  -0.8000 
1329 HE22    38.0430    13.2530    36.4700 H     139 GLN775   0.3700 
1330 HE21    37.4400    13.3720    38.1080 H     139 GLN775   0.3700 
1331 N       35.2780    17.2090    32.6540 N.am  140 VAL776  -0.7300 BACKBONE
1332 H       36.2780    17.1190    32.7630 H     140 VAL776   0.3700 BACKBONE
1333 CA      34.6980    18.4940    32.2730 C.3   140 VAL776   0.2810 BACKBONE
1334 C       34.1280    18.3860    30.8560 C.2   140 VAL776   0.5690 BACKBONE
1335 O       33.0090    18.8290    30.6040 O.2   140 VAL776  -0.5700 BACKBONE
1336 CB      35.6960    19.6560    32.4380 C.3   140 VAL776  -0.0800 
1337 CG1     35.1250    20.9780    31.8790 C.3   140 VAL776  -0.2400 
1338 CG2     36.0090    19.8410    33.9210 C.3   140 VAL776  -0.2400 
1339 N       34.8640    17.7420    29.9530 N.am  141 ALA777  -0.7300 BACKBONE
1340 H       35.7770    17.3890    30.2020 H     141 ALA777   0.3700 BACKBONE
1341 CA      34.3500    17.5470    28.6050 C.3   141 ALA777   0.2810 BACKBONE
1342 C       33.0840    16.7050    28.6320 C.2   141 ALA777   0.5690 BACKBONE
1343 O       32.1530    16.9690    27.8710 O.2   141 ALA777  -0.5700 BACKBONE
1344 CB      35.4140    16.8950    27.7030 C.3   141 ALA777  -0.2400 
1345 N       33.0550    15.6940    29.5040 N.am  142 LYS778  -0.7300 BACKBONE
1346 H       33.8490    15.5410    30.1100 H     142 LYS778   0.3700 BACKBONE
1347 CA      31.9050    14.8090    29.6000 C.3   142 LYS778   0.2810 BACKBONE
1348 C       30.6820    15.5780    30.0840 C.2   142 LYS778   0.5690 BACKBONE
1349 O       29.5950    15.4480    29.5150 O.2   142 LYS778  -0.5700 BACKBONE
1350 CB      32.2050    13.6340    30.5340 C.3   142 LYS778  -0.1600 
1351 CG      31.1750    12.5140    30.4920 C.3   142 LYS778  -0.1600 
1352 CD      31.4230    11.5740    29.3210 C.3   142 LYS778  -0.1600 
1353 CE      30.6060    10.2950    29.4460 C.3   142 LYS778   0.3430 
1354 NZ      29.1340    10.5700    29.4350 N.4   142 LYS778  -0.8530 
1355 HZ3     28.8980    11.1730    30.2100 H     142 LYS778   0.4500 
1356 HZ1     28.6280     9.7000    29.5200 H     142 LYS778   0.4500 
1357 HZ2     28.8830    11.0230    28.5680 H     142 LYS778   0.4500 
1358 N       30.8650    16.3560    31.1430 N.am  143 GLY779  -0.7300 BACKBONE
1359 H       31.7710    16.3800    31.5880 H     143 GLY779   0.3700 BACKBONE
1360 CA      29.7860    17.1770    31.6770 C.3   143 GLY779   0.2010 BACKBONE
1361 C       29.2820    18.1870    30.6570 C.2   143 GLY779   0.5690 BACKBONE
1362 O       28.0780    18.4000    30.5270 O.2   143 GLY779  -0.5700 BACKBONE
1363 N       30.2070    18.7790    29.9080 N.am  144 MET780  -0.7300 BACKBONE
1364 H       31.1770    18.5250    30.0290 H     144 MET780   0.3700 BACKBONE
1365 CA      29.8530    19.7870    28.9150 C.3   144 MET780   0.2810 BACKBONE
1366 C       29.1410    19.1440    27.7280 C.2   144 MET780   0.5690 BACKBONE
1367 O       28.2150    19.7380    27.1660 O.2   144 MET780  -0.5700 BACKBONE
1368 CB      31.0850    20.5590    28.4430 C.3   144 MET780  -0.1600 
1369 CG      31.6500    21.5850    29.4430 C.3   144 MET780   0.0700 
1370 SD      30.4110    22.7700    30.0120 S.3   144 MET780  -0.4600 
1371 CE      30.0170    23.5620    28.4400 C.3   144 MET780  -0.0100 
1372 N       29.5570    17.9300    27.3590 N.am  145 ALA781  -0.7300 BACKBONE
1373 H       30.3670    17.5240    27.8060 H     145 ALA781   0.3700 BACKBONE
1374 CA      28.8550    17.1800    26.3150 C.3   145 ALA781   0.2810 BACKBONE
1375 C       27.4140    16.9480    26.7280 C.2   145 ALA781   0.5690 BACKBONE
1376 O       26.5030    17.0610    25.9100 O.2   145 ALA781  -0.5700 BACKBONE
1377 CB      29.5650    15.8500    26.0150 C.3   145 ALA781  -0.2400 
1378 N       27.2050    16.6400    28.0060 N.am  146 PHE782  -0.7300 BACKBONE
1379 H       27.9840    16.5210    28.6370 H     146 PHE782   0.3700 BACKBONE
1380 CA      25.8430    16.4770    28.4810 C.3   146 PHE782   0.2810 BACKBONE
1381 C       25.0610    17.7880    28.4060 C.2   146 PHE782   0.5690 BACKBONE
1382 O       23.9220    17.8130    27.9390 O.2   146 PHE782  -0.5700 BACKBONE
1383 CB      25.7790    15.9120    29.8930 C.3   146 PHE782  -0.0160 
1384 CG      24.3780    15.6370    30.3200 C.ar  146 PHE782  -0.1440 
1385 CD1     23.7030    16.5350    31.1160 C.ar  146 PHE782  -0.1500 
1386 CD2     23.6990    14.5260    29.8310 C.ar  146 PHE782  -0.1500 
1387 CE1     22.3930    16.3010    31.4710 C.ar  146 PHE782  -0.1500 
1388 CE2     22.3840    14.2900    30.1830 C.ar  146 PHE782  -0.1500 
1389 CZ      21.7340    15.1870    31.0010 C.ar  146 PHE782  -0.1500 
1390 N       25.6770    18.8800    28.8410 N.am  147 LEU783  -0.7300 BACKBONE
1391 H       26.6040    18.8090    29.2360 H     147 LEU783   0.3700 BACKBONE
1392 CA      25.0260    20.1830    28.7530 C.3   147 LEU783   0.2810 BACKBONE
1393 C       24.6160    20.4750    27.3090 C.2   147 LEU783   0.5690 BACKBONE
1394 O       23.4860    20.8900    27.0570 O.2   147 LEU783  -0.5700 BACKBONE
1395 CB      25.9630    21.2650    29.2630 C.3   147 LEU783  -0.1600 
1396 CG      25.3930    22.5620    29.8170 C.3   147 LEU783  -0.0800 
1397 CD1     24.6220    22.3120    31.1050 C.3   147 LEU783  -0.2400 
1398 CD2     26.5130    23.5540    30.0420 C.3   147 LEU783  -0.2400 
1399 N       25.5270    20.2280    26.3650 N.am  148 ALA784  -0.7300 BACKBONE
1400 H       26.4310    19.8640    26.6290 H     148 ALA784   0.3700 BACKBONE
1401 CA      25.2350    20.4760    24.9550 C.3   148 ALA784   0.2810 BACKBONE
1402 C       24.1210    19.5610    24.4490 C.2   148 ALA784   0.5690 BACKBONE
1403 O       23.2860    19.9720    23.6390 O.2   148 ALA784  -0.5700 BACKBONE
1404 CB      26.4850    20.3180    24.1110 C.3   148 ALA784  -0.2400 
1405 N       24.1080    18.3280    24.9460 N.am  149 SER785  -0.7300 BACKBONE
1406 H       24.8370    18.0430    25.5840 H     149 SER785   0.3700 BACKBONE
1407 CA      23.0540    17.3750    24.5840 C.3   149 SER785   0.2810 BACKBONE
1408 C       21.6760    17.8320    25.0680 C.2   149 SER785   0.5690 BACKBONE
1409 O       20.6590    17.4780    24.4800 O.2   149 SER785  -0.5700 BACKBONE
1410 CB      23.3640    15.9700    25.1140 C.3   149 SER785   0.1200 
1411 OG      22.9320    15.8010    26.4500 O.3   149 SER785  -0.6800 
1412 HG      23.3920    16.4500    26.9880 H     149 SER785   0.4000 
1413 N       21.6590    18.6010    26.1530 N.am  150 LYS786  -0.7300 BACKBONE
1414 H       22.5280    18.7960    26.6290 H     150 LYS786   0.3700 BACKBONE
1415 CA      20.4240    19.1710    26.6750 C.3   150 LYS786   0.2810 BACKBONE
1416 C       20.1380    20.5310    26.0530 C.2   150 LYS786   0.5690 BACKBONE
1417 O       19.2130    21.2230    26.4700 O.2   150 LYS786  -0.5700 BACKBONE
1418 CB      20.4920    19.2920    28.1940 C.3   150 LYS786  -0.1600 
1419 CG      20.5300    17.9560    28.9110 C.3   150 LYS786  -0.1600 
1420 CD      19.1540    17.2990    28.9210 C.3   150 LYS786  -0.1600 
1421 CE      18.5940    17.2660    30.3210 C.3   150 LYS786   0.3430 
1422 NZ      17.2150    16.7090    30.3600 N.4   150 LYS786  -0.8530 
1423 HZ3     16.6050    17.2790    29.7910 H     150 LYS786   0.4500 
1424 HZ1     16.8800    16.7050    31.3130 H     150 LYS786   0.4500 
1425 HZ2     17.2230    15.7640    30.0020 H     150 LYS786   0.4500 
1426 N       20.9380    20.8950    25.0530 N.am  151 ASN787  -0.7300 BACKBONE
1427 H       21.6670    20.2570    24.7670 H     151 ASN787   0.3700 BACKBONE
1428 CA      20.8160    22.1670    24.3490 C.3   151 ASN787   0.2810 BACKBONE
1429 C       21.0430    23.3690    25.2500 C.2   151 ASN787   0.5690 BACKBONE
1430 O       20.3810    24.4090    25.1140 O.2   151 ASN787  -0.5700 BACKBONE
1431 CB      19.4810    22.2650    23.6120 C.3   151 ASN787  -0.0990 
1432 CG      19.6420    22.8120    22.2180 C.2   151 ASN787   0.5690 
1433 OD1     19.7670    22.0560    21.2590 O.2   151 ASN787  -0.5700 
1434 ND2     19.6800    24.1340    22.1010 N.am  151 ASN787  -0.8000 
1435 HD22    19.5720    24.7170    22.9190 H     151 ASN787   0.3700 
1436 HD21    19.8170    24.5570    21.1940 H     151 ASN787   0.3700 
1437 N       22.0130    23.2210    26.1490 N.am  152 CYS788  -0.7300 BACKBONE
1438 H       22.5290    22.3530    26.1650 H     152 CYS788   0.3700 BACKBONE
1439 CA      22.3570    24.2450    27.0990 C.3   152 CYS788   0.2810 BACKBONE
1440 C       23.7720    24.7320    26.8590 C.2   152 CYS788   0.5690 BACKBONE
1441 O       24.6650    23.9490    26.5030 O.2   152 CYS788  -0.5700 BACKBONE
1442 CB      22.2050    23.7540    28.5300 C.3   152 CYS788   0.0700 
1443 SG      20.4770    23.7310    29.0220 S.3   152 CYS788  -0.4100 
1444 N       23.9400    26.0390    27.0260 N.am  153 ILE789  -0.7300 BACKBONE
1445 H       23.1360    26.5990    27.2720 H     153 ILE789   0.3700 BACKBONE
1446 CA      25.2220    26.7030    26.8730 C.3   153 ILE789   0.2810 BACKBONE
1447 C       25.6320    27.2820    28.2100 C.2   153 ILE789   0.5690 BACKBONE
1448 O       24.8340    27.9210    28.8950 O.2   153 ILE789  -0.5700 BACKBONE
1449 CB      25.1280    27.7940    25.7870 C.3   153 ILE789  -0.0800 
1450 CG1     24.8600    27.1400    24.4300 C.3   153 ILE789  -0.1600 
1451 CG2     26.4130    28.6380    25.7190 C.3   153 ILE789  -0.2400 
1452 CD1     24.2110    28.0910    23.4220 C.3   153 ILE789  -0.2400 
1453 N       26.8850    27.0600    28.5880 N.am  154 HIS790  -0.7300 BACKBONE
1454 H       27.5180    26.5810    27.9640 H     154 HIS790   0.3700 BACKBONE
1455 CA      27.3560    27.5000    29.8940 C.3   154 HIS790   0.2810 BACKBONE
1456 C       27.5610    29.0080    29.9600 C.2   154 HIS790   0.5690 BACKBONE
1457 O       26.9990    29.6740    30.8430 O.2   154 HIS790  -0.5700 BACKBONE
1458 CB      28.6170    26.7380    30.3040 C.3   154 HIS790   0.0210 
1459 CG      28.9760    26.9280    31.7410 C.2   154 HIS790   0.0460 
1460 ND1     29.3660    28.1460    32.2500 N.2   154 HIS790  -0.5650 
1461 CD2     28.9470    26.0730    32.7890 C.2   154 HIS790  -0.3020 
1462 CE1     29.5880    28.0280    33.5470 C.2   154 HIS790   0.0360 
1463 NE2     29.3500    26.7780    33.8960 N.pl3 154 HIS790   0.0330 
1464 HE2     29.4480    26.4010    34.8280 H     154 HIS790   0.2700 
1465 N       28.3510    29.5290    29.0190 N.am  155 ARG791  -0.7300 BACKBONE
1466 H       28.7290    28.8970    28.3270 H     155 ARG791   0.3700 BACKBONE
1467 CA      28.7160    30.9520    28.9090 C.3   155 ARG791   0.2810 BACKBONE
1468 C       29.8640    31.4270    29.8000 C.2   155 ARG791   0.5690 BACKBONE
1469 O       30.4040    32.5030    29.5680 O.2   155 ARG791  -0.5700 BACKBONE
1470 CB      27.5140    31.8890    29.1130 C.3   155 ARG791  -0.1600 
1471 CG      26.3990    31.7100    28.1240 C.3   155 ARG791  -0.1600 
1472 CD      25.4150    32.8560    28.1390 C.3   155 ARG791   0.1680 
1473 NE      24.2750    32.5980    27.2670 N.pl3 155 ARG791  -0.8440 
1474 HE      23.9340    31.6500    27.2020 H     155 ARG791   0.4500 
1475 CZ      23.6570    33.5320    26.5530 C.cat 155 ARG791   1.2000 
1476 NH1     24.0620    34.7950    26.6110 N.pl3 155 ARG791  -0.9670 
1477 HH12    24.8450    35.0480    27.1970 H     155 ARG791   0.4500 
1478 HH11    23.5870    35.5030    26.0700 H     155 ARG791   0.4500 
1479 NH2     22.6280    33.2020    25.7830 N.pl3 155 ARG791  -0.9670 
1480 HH21    22.1540    33.9110    25.2420 H     155 ARG791   0.4500 
1481 HH22    22.3190    32.2420    25.7380 H     155 ARG791   0.4500 
1482 N       30.2150    30.6660    30.8290 N.am  156 ASP792  -0.7300 BACKBONE
1483 H       29.7210    29.8030    31.0090 H     156 ASP792   0.3700 BACKBONE
1484 CA      31.3110    31.0710    31.7010 C.3   156 ASP792   0.2810 BACKBONE
1485 C       32.1240    29.8680    32.1370 C.2   156 ASP792   0.5690 BACKBONE
1486 O       32.4720    29.7080    33.3090 O.2   156 ASP792  -0.5700 BACKBONE
1487 CB      30.8050    31.8560    32.9140 C.3   156 ASP792  -0.2660 
1488 CG      31.9140    32.6350    33.6090 C.2   156 ASP792   0.9060 
1489 OD1     31.6340    33.2350    34.6680 O.co2 156 ASP792  -0.9000 
1490 OD2     33.0880    32.6840    33.1870 O.co2 156 ASP792  -0.9000 
1491 N       32.4390    29.0170    31.1730 N.am  157 LEU793  -0.7300 BACKBONE
1492 H       32.1290    29.1840    30.2260 H     157 LEU793   0.3700 BACKBONE
1493 CA      33.2320    27.8440    31.4850 C.3   157 LEU793   0.2810 BACKBONE
1494 C       34.6780    28.2660    31.7410 C.2   157 LEU793   0.5690 BACKBONE
1495 O       35.2860    28.9870    30.9440 O.2   157 LEU793  -0.5700 BACKBONE
1496 CB      33.1400    26.8160    30.3650 C.3   157 LEU793  -0.1600 
1497 CG      34.0090    25.5750    30.5810 C.3   157 LEU793  -0.0800 
1498 CD1     33.5720    24.7850    31.8140 C.3   157 LEU793  -0.2400 
1499 CD2     33.8890    24.7050    29.3340 C.3   157 LEU793  -0.2400 
1500 N       35.1940    27.8220    32.8830 N.am  158 ALA794  -0.7300 BACKBONE
1501 H       34.6480    27.1710    33.4300 H     158 ALA794   0.3700 BACKBONE
1502 CA      36.5050    28.2200    33.3940 C.3   158 ALA794   0.2810 BACKBONE
1503 C       36.7680    27.3800    34.6320 C.2   158 ALA794   0.5690 BACKBONE
1504 O       35.8290    26.8970    35.2620 O.2   158 ALA794  -0.5700 BACKBONE
1505 CB      36.5100    29.7030    33.7500 C.3   158 ALA794  -0.2400 
1506 N       38.0400    27.2030    34.9890 N.am  159 ALA795  -0.7300 BACKBONE
1507 H       38.7760    27.6280    34.4430 H     159 ALA795   0.3700 BACKBONE
1508 CA      38.3810    26.3990    36.1650 C.3   159 ALA795   0.2810 BACKBONE
1509 C       37.6650    26.8610    37.4330 C.2   159 ALA795   0.5690 BACKBONE
1510 O       37.3030    26.0450    38.2880 O.2   159 ALA795  -0.5700 BACKBONE
1511 CB      39.8820    26.3860    36.3780 C.3   159 ALA795  -0.2400 
1512 N       37.4310    28.1700    37.5290 N.am  160 ARG796  -0.7300 BACKBONE
1513 H       37.7270    28.7790    36.7800 H     160 ARG796   0.3700 BACKBONE
1514 CA      36.7550    28.7460    38.6930 C.3   160 ARG796   0.2810 BACKBONE
1515 C       35.3050    28.2860    38.8120 C.2   160 ARG796   0.5690 BACKBONE
1516 O       34.7000    28.3940    39.8860 O.2   160 ARG796  -0.5700 BACKBONE
1517 CB      36.8140    30.2790    38.6610 C.3   160 ARG796  -0.1600 
1518 CG      36.1840    30.9100    37.4320 C.3   160 ARG796  -0.1600 
1519 CD      36.2130    32.4500    37.4000 C.3   160 ARG796   0.1680 
1520 NE      35.7000    32.8880    36.1120 N.pl3 160 ARG796  -0.8440 
1521 HE      34.7250    33.1470    36.0590 H     160 ARG796   0.4500 
1522 CZ      36.4220    32.9720    35.0000 C.cat 160 ARG796   1.2000 
1523 NH1     35.8400    33.3370    33.8680 N.pl3 160 ARG796  -0.9670 
1524 HH12    34.8520    33.5440    33.8520 H     160 ARG796   0.4500 
1525 HH11    36.3850    33.4080    33.0200 H     160 ARG796   0.4500 
1526 NH2     37.7210    32.7020    35.0110 N.pl3 160 ARG796  -0.9670 
1527 HH21    38.2590    32.7750    34.1600 H     160 ARG796   0.4500 
1528 HH22    38.1720    32.4230    35.8710 H     160 ARG796   0.4500 
1529 N       34.7510    27.7840    37.7110 N.am  161 ASN797  -0.7300 BACKBONE
1530 H       35.2890    27.7490    36.8570 H     161 ASN797   0.3700 BACKBONE
1531 CA      33.3800    27.2830    37.7140 C.3   161 ASN797   0.2810 BACKBONE
1532 C       33.3040    25.7650    37.6830 C.2   161 ASN797   0.5690 BACKBONE
1533 O       32.2960    25.2010    37.2780 O.2   161 ASN797  -0.5700 BACKBONE
1534 CB      32.5690    27.8940    36.5690 C.3   161 ASN797  -0.0990 
1535 CG      31.9460    29.2100    36.9550 C.2   161 ASN797   0.5690 
1536 OD1     31.5370    29.4030    38.1070 O.2   161 ASN797  -0.5700 
1537 ND2     31.8780    30.1360    36.0030 N.am  161 ASN797  -0.8000 
1538 HD22    32.2250    29.9340    35.0760 H     161 ASN797   0.3700 
1539 HD21    31.4800    31.0420    36.2070 H     161 ASN797   0.3700 
1540 N       34.3880    25.1170    38.1010 N.am  162 ILE798  -0.7300 BACKBONE
1541 H       35.2260    25.6440    38.3000 H     162 ILE798   0.3700 BACKBONE
1542 CA      34.4060    23.6750    38.2800 C.3   162 ILE798   0.2810 BACKBONE
1543 C       34.6780    23.3860    39.7430 C.2   162 ILE798   0.5690 BACKBONE
1544 O       35.5540    24.0070    40.3500 O.2   162 ILE798  -0.5700 BACKBONE
1545 CB      35.5010    23.0140    37.4020 C.3   162 ILE798  -0.0800 
1546 CG1     35.4000    23.4760    35.9300 C.3   162 ILE798  -0.1600 
1547 CG2     35.4620    21.4880    37.5680 C.3   162 ILE798  -0.2400 
1548 CD1     34.1030    23.0670    35.2130 C.3   162 ILE798  -0.2400 
1549 N       33.9210    22.4460    40.3020 N.am  163 LEU799  -0.7300 BACKBONE
1550 H       33.1700    22.0300    39.7700 H     163 LEU799   0.3700 BACKBONE
1551 CA      34.1590    22.0070    41.6730 C.3   163 LEU799   0.2810 BACKBONE
1552 C       34.7340    20.6190    41.6730 C.2   163 LEU799   0.5690 BACKBONE
1553 O       34.6440    19.9020    40.6770 O.2   163 LEU799  -0.5700 BACKBONE
1554 CB      32.8670    22.0100    42.4810 C.3   163 LEU799  -0.1600 
1555 CG      32.0890    23.3190    42.4430 C.3   163 LEU799  -0.0800 
1556 CD1     30.7720    23.1190    43.1650 C.3   163 LEU799  -0.2400 
1557 CD2     32.9050    24.4460    43.0730 C.3   163 LEU799  -0.2400 
1558 N       35.3470    20.2500    42.7900 N.am  164 LEU800  -0.7300 BACKBONE
1559 H       35.3920    20.8910    43.5690 H     164 LEU800   0.3700 BACKBONE
1560 CA      35.9550    18.9360    42.9080 C.3   164 LEU800   0.2810 BACKBONE
1561 C       35.4710    18.2510    44.1630 C.2   164 LEU800   0.5690 BACKBONE
1562 O       35.4460    18.8480    45.2350 O.2   164 LEU800  -0.5700 BACKBONE
1563 CB      37.4790    19.0600    42.9150 C.3   164 LEU800  -0.1600 
1564 CG      38.2540    17.7520    42.7820 C.3   164 LEU800  -0.0800 
1565 CD1     38.0710    17.1500    41.3970 C.3   164 LEU800  -0.2400 
1566 CD2     39.7190    18.0200    43.0740 C.3   164 LEU800  -0.2400 
1567 N       35.0870    16.9920    44.0260 N.am  165 THR801  -0.7300 BACKBONE
1568 H       35.1800    16.5290    43.1330 H     165 THR801   0.3700 BACKBONE
1569 CA      34.5310    16.2760    45.1640 C.3   165 THR801   0.2810 BACKBONE
1570 C       35.1310    14.8800    45.3060 C.2   165 THR801   0.5690 BACKBONE
1571 O       36.1250    14.5490    44.6530 O.2   165 THR801  -0.5700 BACKBONE
1572 CB      32.9630    16.3070    45.1100 C.3   165 THR801   0.2000 
1573 OG1     32.4170    15.8120    46.3410 O.3   165 THR801  -0.6800 
1574 HG1     31.4610    15.8710    46.2790 H     165 THR801   0.4000 
1575 CG2     32.3930    15.3970    44.0270 C.3   165 THR801  -0.2400 
1576 N       34.5340    14.0800    46.1800 N.am  166 HIS802  -0.7300 BACKBONE
1577 H       33.6840    14.4020    46.6210 H     166 HIS802   0.3700 BACKBONE
1578 CA      35.0400    12.7620    46.5360 C.3   166 HIS802   0.2810 BACKBONE
1579 C       35.4940    11.9330    45.3500 C.2   166 HIS802   0.5690 BACKBONE
1580 O       34.7810    11.8110    44.3510 O.2   166 HIS802  -0.5700 BACKBONE
1581 CB      33.9790    12.0040    47.3150 C.3   166 HIS802   0.0080 
1582 CG      33.7220    12.5850    48.6640 C.2   166 HIS802   0.1820 
1583 ND1     34.5830    12.4020    49.7250 N.pl3 166 HIS802  -0.7000 
1584 HD1     35.4370    11.8630    49.7000 H     166 HIS802   0.4500 
1585 CD2     32.7210    13.3730    49.1180 C.2   166 HIS802   0.2000 
1586 CE1     34.1130    13.0440    50.7810 C.cat 166 HIS802   0.6500 
1587 NE2     32.9860    13.6410    50.4380 N.pl3 166 HIS802  -0.7000 
1588 HE2     32.4110    14.2040    51.0490 H     166 HIS802   0.4500 
1589 N       36.6970    11.3840    45.4730 N.am  167 GLY803  -0.7300 BACKBONE
1590 H       37.2220    11.5420    46.3210 H     167 GLY803   0.3700 BACKBONE
1591 CA      37.2830    10.5630    44.4250 C.3   167 GLY803   0.2010 BACKBONE
1592 C       37.8150    11.3650    43.2580 C.2   167 GLY803   0.5690 BACKBONE
1593 O       38.0520    10.8150    42.1790 O.2   167 GLY803  -0.5700 BACKBONE
1594 N       38.0130    12.6640    43.4820 N.am  168 ARG804  -0.7300 BACKBONE
1595 H       37.8180    13.0300    44.4030 H     168 ARG804   0.3700 BACKBONE
1596 CA      38.5010    13.5830    42.4530 C.3   168 ARG804   0.2810 BACKBONE
1597 C       37.5750    13.6070    41.2340 C.2   168 ARG804   0.5690 BACKBONE
1598 O       38.0050    13.5720    40.0850 O.2   168 ARG804  -0.5700 BACKBONE
1599 CB      39.9740    13.3160    42.1030 C.3   168 ARG804  -0.1600 
1600 CG      40.9050    13.7990    43.2220 C.3   168 ARG804  -0.1600 
1601 CD      42.3680    13.4990    43.0350 C.3   168 ARG804   0.1680 
1602 NE      43.1550    14.1130    44.1090 N.pl3 168 ARG804  -0.8440 
1603 HE      42.6490    14.5130    44.8870 H     168 ARG804   0.4500 
1604 CZ      44.4850    14.1850    44.1390 C.cat 168 ARG804   1.2000 
1605 NH1     45.0880    14.7750    45.1630 N.pl3 168 ARG804  -0.9670 
1606 HH12    44.5390    15.1690    45.9140 H     168 ARG804   0.4500 
1607 HH11    46.0960    14.8300    45.1920 H     168 ARG804   0.4500 
1608 NH2     45.2150    13.6700    43.1560 N.pl3 168 ARG804  -0.9670 
1609 HH21    46.2230    13.7290    43.1910 H     168 ARG804   0.4500 
1610 HH22    44.7620    13.2190    42.3740 H     168 ARG804   0.4500 
1611 N       36.2850    13.6710    41.5360 N.am  169 ILE805  -0.7300 BACKBONE
1612 H       36.0170    13.6140    42.5080 H     169 ILE805   0.3700 BACKBONE
1613 CA      35.2400    13.8190    40.5420 C.3   169 ILE805   0.2810 BACKBONE
1614 C       34.9860    15.3230    40.3980 C.2   169 ILE805   0.5690 BACKBONE
1615 O       34.8130    16.0240    41.3970 O.2   169 ILE805  -0.5700 BACKBONE
1616 CB      33.9650    13.0790    41.0260 C.3   169 ILE805  -0.0800 
1617 CG1     34.1570    11.5540    40.9860 C.3   169 ILE805  -0.1600 
1618 CG2     32.7020    13.5400    40.2570 C.3   169 ILE805  -0.2400 
1619 CD1     34.3050    10.9640    39.5810 C.3   169 ILE805  -0.2400 
1620 N       34.9990    15.8190    39.1640 N.am  170 THR806  -0.7300 BACKBONE
1621 H       35.2130    15.2150    38.3830 H     170 THR806   0.3700 BACKBONE
1622 CA      34.7060    17.2330    38.9300 C.3   170 THR806   0.2810 BACKBONE
1623 C       33.2300    17.4500    38.6950 C.2   170 THR806   0.5690 BACKBONE
1624 O       32.5440    16.6020    38.1330 O.2   170 THR806  -0.5700 BACKBONE
1625 CB      35.4830    17.8100    37.7340 C.3   170 THR806   0.2000 
1626 OG1     35.2120    17.0350    36.5650 O.3   170 THR806  -0.6800 
1627 HG1     35.7130    17.4180    35.8410 H     170 THR806   0.4000 
1628 CG2     37.0010    17.6910    37.9380 C.3   170 THR806  -0.2400 
1629 N       32.7600    18.6180    39.1150 N.am  171 LYS807  -0.7300 BACKBONE
1630 H       33.3920    19.2630    39.5680 H     171 LYS807   0.3700 BACKBONE
1631 CA      31.3680    19.0020    38.9460 C.3   171 LYS807   0.2810 BACKBONE
1632 C       31.3250    20.3740    38.3190 C.2   171 LYS807   0.5690 BACKBONE
1633 O       31.8160    21.3440    38.8930 O.2   171 LYS807  -0.5700 BACKBONE
1634 CB      30.6480    19.0360    40.3040 C.3   171 LYS807  -0.1600 
1635 CG      30.5800    17.7120    41.0540 C.3   171 LYS807  -0.1600 
1636 CD      29.6040    16.7960    40.4020 C.3   171 LYS807  -0.1600 
1637 CE      29.2350    15.6220    41.2920 C.3   171 LYS807   0.3430 
1638 NZ      27.8070    15.3110    41.0270 N.4   171 LYS807  -0.8530 
1639 HZ3     27.2400    16.1180    41.2460 H     171 LYS807   0.4500 
1640 HZ1     27.5200    14.5320    41.6020 H     171 LYS807   0.4500 
1641 HZ2     27.6900    15.0720    40.0530 H     171 LYS807   0.4500 
1642 N       30.7510    20.4660    37.1270 N.am  172 ILE808  -0.7300 BACKBONE
1643 H       30.4600    19.6300    36.6410 H     172 ILE808   0.3700 BACKBONE
1644 CA      30.5390    21.7790    36.5160 C.3   172 ILE808   0.2810 BACKBONE
1645 C       29.5260    22.5710    37.3200 C.2   172 ILE808   0.5690 BACKBONE
1646 O       28.4590    22.0670    37.6390 O.2   172 ILE808  -0.5700 BACKBONE
1647 CB      30.0670    21.6310    35.0690 C.3   172 ILE808  -0.0800 
1648 CG1     31.1930    21.0280    34.2250 C.3   172 ILE808  -0.1600 
1649 CG2     29.6530    22.9970    34.4810 C.3   172 ILE808  -0.2400 
1650 CD1     30.7090    20.4750    32.9220 C.3   172 ILE808  -0.2400 
1651 N       29.8760    23.8090    37.6420 N.am  173 CYS809  -0.7300 BACKBONE
1652 H       30.8020    24.1440    37.4180 H     173 CYS809   0.3700 BACKBONE
1653 CA      28.9350    24.6830    38.3140 C.3   173 CYS809   0.2810 BACKBONE
1654 C       28.8960    26.0340    37.6250 C.2   173 CYS809   0.5690 BACKBONE
1655 O       29.4790    26.2110    36.5650 O.2   173 CYS809  -0.5700 BACKBONE
1656 CB      29.2820    24.8040    39.7930 C.3   173 CYS809   0.0700 
1657 SG      30.7170    25.8190    40.1440 S.3   173 CYS809  -0.4100 
1658 N       28.1830    26.9810    38.2180 N.am  174 ASP810  -0.7300 BACKBONE
1659 H       27.6840    26.7660    39.0690 H     174 ASP810   0.3700 BACKBONE
1660 CA      28.1070    28.3220    37.6650 C.3   174 ASP810   0.2810 BACKBONE
1661 C       27.7820    29.2240    38.8310 C.2   174 ASP810   0.5690 BACKBONE
1662 O       26.6500    29.2420    39.2970 O.2   174 ASP810  -0.5700 BACKBONE
1663 CB      27.0210    28.3920    36.5940 C.3   174 ASP810  -0.2660 
1664 CG      26.9810    29.7290    35.8810 C.2   174 ASP810   0.9060 
1665 OD1     28.0560    30.3210    35.6540 O.co2 174 ASP810  -0.9000 
1666 OD2     25.9070    30.2520    35.5120 O.co2 174 ASP810  -0.9000 
1667 N       28.7870    29.9340    39.3300 N.am  175 PHE811  -0.7300 BACKBONE
1668 H       29.6910    29.9120    38.8810 H     175 PHE811   0.3700 BACKBONE
1669 CA      28.5880    30.7490    40.5300 C.3   175 PHE811   0.2810 BACKBONE
1670 C       27.5360    31.8300    40.3030 C.2   175 PHE811   0.5690 BACKBONE
1671 O       26.8200    32.1900    41.2260 O.2   175 PHE811  -0.5700 BACKBONE
1672 CB      29.9000    31.3690    41.0090 C.3   175 PHE811  -0.0160 
1673 CG      30.7300    30.4640    41.8860 C.ar  175 PHE811  -0.1440 
1674 CD1     30.9130    30.7560    43.2360 C.ar  175 PHE811  -0.1500 
1675 CD2     31.3570    29.3320    41.3640 C.ar  175 PHE811  -0.1500 
1676 CE1     31.6930    29.9340    44.0470 C.ar  175 PHE811  -0.1500 
1677 CE2     32.1390    28.5130    42.1700 C.ar  175 PHE811  -0.1500 
1678 CZ      32.3130    28.8130    43.5130 C.ar  175 PHE811  -0.1500 
1679 N       27.4430    32.3320    39.0730 N.am  176 GLY812  -0.7300 BACKBONE
1680 H       28.1070    32.0360    38.3720 H     176 GLY812   0.3700 BACKBONE
1681 CA      26.4160    33.2920    38.7080 C.3   176 GLY812   0.2010 BACKBONE
1682 C       26.3640    34.4900    39.6440 C.2   176 GLY812   0.5690 BACKBONE
1683 O       27.3640    35.1910    39.8060 O.2   176 GLY812  -0.5700 BACKBONE
1684 N       25.2030    34.6910    40.2690 N.am  177 LEU813  -0.7300 BACKBONE
1685 H       24.4350    34.0670    40.0640 H     177 LEU813   0.3700 BACKBONE
1686 CA      24.9820    35.7700    41.2380 C.3   177 LEU813   0.2810 BACKBONE
1687 C       25.9840    35.7640    42.3970 C.2   177 LEU813   0.5690 BACKBONE
1688 O       26.1920    36.7910    43.0520 O.2   177 LEU813  -0.5700 BACKBONE
1689 CB      23.5610    35.6890    41.8120 C.3   177 LEU813  -0.1600 
1690 CG      22.3810    36.0830    40.9160 C.3   177 LEU813  -0.0800 
1691 CD1     21.0630    35.7300    41.5880 C.3   177 LEU813  -0.2400 
1692 CD2     22.4190    37.5580    40.5770 C.3   177 LEU813  -0.2400 
1693 N       26.5970    34.6090    42.6420 N.am  178 ALA814  -0.7300 BACKBONE
1694 H       26.4620    33.8360    42.0060 H     178 ALA814   0.3700 BACKBONE
1695 CA      27.4590    34.4290    43.8050 C.3   178 ALA814   0.2810 BACKBONE
1696 C       28.9550    34.6120    43.5360 C.2   178 ALA814   0.5690 BACKBONE
1697 O       29.7760    34.2220    44.3560 O.2   178 ALA814  -0.5700 BACKBONE
1698 CB      27.1940    33.0670    44.4570 C.3   178 ALA814  -0.2400 
1699 N       29.3160    35.2140    42.4070 N.am  179 ARG815  -0.7300 BACKBONE
1700 H       28.6380    35.3750    41.6750 H     179 ARG815   0.3700 BACKBONE
1701 CA      30.7030    35.6410    42.2350 C.3   179 ARG815   0.2810 BACKBONE
1702 C       30.8310    37.1500    42.2010 C.2   179 ARG815   0.5690 BACKBONE
1703 O       30.0070    37.8310    41.5930 O.2   179 ARG815  -0.5700 BACKBONE
1704 CB      31.3640    35.0350    41.0000 C.3   179 ARG815  -0.1600 
1705 CG      32.8860    35.2470    41.0170 C.3   179 ARG815  -0.1600 
1706 CD      33.6400    34.6710    39.8450 C.3   179 ARG815   0.1680 
1707 NE      33.8610    33.2420    40.0190 N.pl3 179 ARG815  -0.8440 
1708 HE      34.6250    32.9440    40.6080 H     179 ARG815   0.4500 
1709 CZ      33.1140    32.3170    39.4460 C.cat 179 ARG815   1.2000 
1710 NH1     33.3680    31.0370    39.6480 N.pl3 179 ARG815  -0.9670 
1711 HH12    34.1350    30.7620    40.2450 H     179 ARG815   0.4500 
1712 HH11    32.7950    30.3330    39.2060 H     179 ARG815   0.4500 
1713 NH2     32.1090    32.6770    38.6640 N.pl3 179 ARG815  -0.9670 
1714 HH21    31.5360    31.9730    38.2220 H     179 ARG815   0.4500 
1715 HH22    31.9150    33.6560    38.5100 H     179 ARG815   0.4500 
1716 N       31.8760    37.6430    42.8630 N.am  180 ASP816  -0.7300 BACKBONE
1717 H       32.4940    36.9920    43.3270 H     180 ASP816   0.3700 BACKBONE
1718 CA      32.1820    39.0630    42.9590 C.3   180 ASP816   0.2810 BACKBONE
1719 C       32.9610    39.5000    41.7190 C.2   180 ASP816   0.5690 BACKBONE
1720 O       34.1700    39.7490    41.7880 O.2   180 ASP816  -0.5700 BACKBONE
1721 CB      32.9950    39.3270    44.2340 C.3   180 ASP816  -0.2660 
1722 CG      33.1650    40.8040    44.5370 C.2   180 ASP816   0.9060 
1723 OD1     32.3610    41.6280    44.0460 O.co2 180 ASP816  -0.9000 
1724 OD2     34.0860    41.2340    45.2660 O.co2 180 ASP816  -0.9000 
1725 N       32.2560    39.5870    40.5910 N.am  181 ILE817  -0.7300 BACKBONE
1726 H       31.2580    39.4380    40.6290 H     181 ILE817   0.3700 BACKBONE
1727 CA      32.8750    39.8910    39.2990 C.3   181 ILE817   0.2810 BACKBONE
1728 C       33.4700    41.2990    39.2510 C.2   181 ILE817   0.5690 BACKBONE
1729 O       34.3190    41.5930    38.4100 O.2   181 ILE817  -0.5700 BACKBONE
1730 CB      31.8840    39.6570    38.1230 C.3   181 ILE817  -0.0800 
1731 CG1     30.5930    40.4650    38.3110 C.3   181 ILE817  -0.1600 
1732 CG2     31.5900    38.1610    37.9670 C.3   181 ILE817  -0.2400 
1733 CD1     29.7980    40.6780    37.0340 C.3   181 ILE817  -0.2400 
1734 N       33.0260    42.1540    40.1670 N.am  182 LYS818  -0.7300 BACKBONE
1735 H       32.2970    41.8560    40.8000 H     182 LYS818   0.3700 BACKBONE
1736 CA      33.5560    43.5090    40.2890 C.3   182 LYS818   0.2810 BACKBONE
1737 C       35.0250    43.5040    40.7160 C.2   182 LYS818   0.5690 BACKBONE
1738 O       35.8220    44.3030    40.2210 O.2   182 LYS818  -0.5700 BACKBONE
1739 CB      32.7060    44.3220    41.2680 C.3   182 LYS818  -0.1600 
1740 CG      31.6850    45.2300    40.5930 C.3   182 LYS818  -0.1600 
1741 CD      30.3130    44.5650    40.4850 C.3   182 LYS818  -0.1600 
1742 CE      29.8270    44.5240    39.0390 C.3   182 LYS818   0.3430 
1743 NZ      29.1330    45.7880    38.6500 N.4   182 LYS818  -0.8530 
1744 HZ3     28.3330    45.9310    39.2490 H     182 LYS818   0.4500 
1745 HZ1     28.8270    45.7220    37.6900 H     182 LYS818   0.4500 
1746 HZ2     29.7700    46.5660    38.7480 H     182 LYS818   0.4500 
1747 N       35.3800    42.5850    41.6100 N.am  183 ASN819  -0.7300 BACKBONE
1748 H       34.6890    41.9240    41.9340 H     183 ASN819   0.3700 BACKBONE
1749 CA      36.7420    42.5040    42.1380 C.3   183 ASN819   0.2810 BACKBONE
1750 C       37.5310    41.2800    41.6750 C.2   183 ASN819   0.5690 BACKBONE
1751 O       38.5840    40.9570    42.2340 O.2   183 ASN819  -0.5700 BACKBONE
1752 CB      36.7240    42.6000    43.6670 C.3   183 ASN819  -0.0990 
1753 CG      36.2420    43.9510    44.1530 C.2   183 ASN819   0.5690 
1754 OD1     36.9280    44.9630    43.9940 O.2   183 ASN819  -0.5700 
1755 ND2     35.0470    43.9790    44.7350 N.am  183 ASN819  -0.8000 
1756 HD22    34.5190    43.1250    44.8450 H     183 ASN819   0.3700 
1757 HD21    34.6680    44.8540    45.0670 H     183 ASN819   0.3700 
1758 N       37.0130    40.6020    40.6540 N.am  184 ASP820  -0.7300 BACKBONE
1759 H       36.0920    40.8470    40.3210 H     184 ASP820   0.3700 BACKBONE
1760 CA      37.7330    39.5180    40.0020 C.3   184 ASP820   0.2810 BACKBONE
1761 C       38.3120    40.0680    38.7070 C.2   184 ASP820   0.5690 BACKBONE
1762 O       37.5660    40.4160    37.7880 O.2   184 ASP820  -0.5700 BACKBONE
1763 CB      36.8020    38.3290    39.7240 C.3   184 ASP820  -0.2660 
1764 CG      37.5580    37.0520    39.3800 C.2   184 ASP820   0.9060 
1765 OD1     38.6320    37.1340    38.7430 O.co2 184 ASP820  -0.9000 
1766 OD2     37.1460    35.9140    39.7010 O.co2 184 ASP820  -0.9000 
1767 N       39.6400    40.1520    38.6500 N.am  185 SER821  -0.7300 BACKBONE
1768 H       40.1810    39.7920    39.4230 H     185 SER821   0.3700 BACKBONE
1769 CA      40.3500    40.7450    37.5120 C.3   185 SER821   0.2810 BACKBONE
1770 C       40.2490    39.9000    36.2390 C.2   185 SER821   0.5690 BACKBONE
1771 O       40.6180    40.3500    35.1480 O.2   185 SER821  -0.5700 BACKBONE
1772 CB      41.8180    41.0070    37.8670 C.3   185 SER821   0.1200 
1773 OG      42.5130    39.8000    38.1270 O.3   185 SER821  -0.6800 
1774 HG      43.4200    40.0280    38.3420 H     185 SER821   0.4000 
1775 N       39.7500    38.6740    36.3890 N.am  186 ASN822  -0.7300 BACKBONE
1776 H       39.5690    38.3280    37.3210 H     186 ASN822   0.3700 BACKBONE
1777 CA      39.4580    37.8170    35.2460 C.3   186 ASN822   0.2810 BACKBONE
1778 C       38.1840    38.2530    34.5250 C.2   186 ASN822   0.5690 BACKBONE
1779 O       37.8790    37.7710    33.4270 O.2   186 ASN822  -0.5700 BACKBONE
1780 CB      39.3740    36.3550    35.6850 C.3   186 ASN822  -0.0990 
1781 CG      40.6770    35.8500    36.2730 C.2   186 ASN822   0.5690 
1782 OD1     41.6830    35.7280    35.5730 O.2   186 ASN822  -0.5700 
1783 ND2     40.6670    35.5560    37.5650 N.am  186 ASN822  -0.8000 
1784 HD22    39.8200    35.6710    38.1020 H     186 ASN822   0.3700 
1785 HD21    41.5070    35.2170    38.0120 H     186 ASN822   0.3700 
1786 N       37.4400    39.1630    35.1490 N.am  187 TYR823  -0.7300 BACKBONE
1787 H       37.6900    39.4400    36.0880 H     187 TYR823   0.3700 BACKBONE
1788 CA      36.2780    39.7710    34.5200 C.3   187 TYR823   0.2810 BACKBONE
1789 C       36.6150    41.2150    34.2110 C.2   187 TYR823   0.5690 BACKBONE
1790 O       36.9630    41.9840    35.1090 O.2   187 TYR823  -0.5700 BACKBONE
1791 CB      35.0440    39.6800    35.4200 C.3   187 TYR823  -0.0160 
1792 CG      34.5640    38.2580    35.6030 C.ar  187 TYR823  -0.1440 
1793 CD1     33.5510    37.7310    34.8050 C.ar  187 TYR823  -0.1500 
1794 CD2     35.1430    37.4360    36.5650 C.ar  187 TYR823  -0.1500 
1795 CE1     33.1180    36.4160    34.9740 C.ar  187 TYR823  -0.1500 
1796 CE2     34.7320    36.1340    36.7390 C.ar  187 TYR823  -0.1500 
1797 CZ      33.7200    35.6260    35.9450 C.ar  187 TYR823   0.0820 
1798 OH      33.3310    34.3250    36.1400 O.3   187 TYR823  -0.5320 
1799 HH      32.6260    34.0220    35.5640 H     187 TYR823   0.4500 
1800 N       36.5220    41.5610    32.9340 N.am  188 VAL824  -0.7300 BACKBONE
1801 H       36.1500    40.8920    32.2760 H     188 VAL824   0.3700 BACKBONE
1802 CA      36.9370    42.8720    32.4430 C.3   188 VAL824   0.2810 BACKBONE
1803 C       35.7420    43.6380    31.8850 C.2   188 VAL824   0.5690 BACKBONE
1804 O       34.8880    43.0650    31.2080 O.2   188 VAL824  -0.5700 BACKBONE
1805 CB      38.0360    42.7250    31.3550 C.3   188 VAL824  -0.0800 
1806 CG1     38.4820    44.0900    30.8270 C.3   188 VAL824  -0.2400 
1807 CG2     39.2340    41.9530    31.8990 C.3   188 VAL824  -0.2400 
1808 N       35.6830    44.9400    32.1650 N.am  189 VAL825  -0.7300 BACKBONE
1809 H       36.3680    45.3490    32.7840 H     189 VAL825   0.3700 BACKBONE
1810 CA      34.6410    45.7800    31.5870 C.3   189 VAL825   0.2810 BACKBONE
1811 C       34.7840    45.8190    30.0650 C.2   189 VAL825   0.5690 BACKBONE
1812 O       35.8570    46.1070    29.5330 O.2   189 VAL825  -0.5700 BACKBONE
1813 CB      34.6430    47.2270    32.1630 C.3   189 VAL825  -0.0800 
1814 CG1     33.5710    48.0810    31.4890 C.3   189 VAL825  -0.2400 
1815 CG2     34.4280    47.2100    33.6660 C.3   189 VAL825  -0.2400 
1816 N       33.6950    45.4900    29.3840 N.am  190 LYS826  -0.7300 BACKBONE
1817 H       32.8980    45.1360    29.8930 H     190 LYS826   0.3700 BACKBONE
1818 CA      33.5930    45.6150    27.9380 C.3   190 LYS826   0.2810 BACKBONE
1819 C       32.1730    46.0810    27.6620 C.2   190 LYS826   0.5690 BACKBONE
1820 O       31.2080    45.3440    27.9000 O.2   190 LYS826  -0.5700 BACKBONE
1821 CB      33.8890    44.2800    27.2470 C.3   190 LYS826  -0.1600 
1822 CG      33.4740    44.2250    25.7800 C.3   190 LYS826  -0.1600 
1823 CD      34.5500    43.6100    24.9070 C.3   190 LYS826  -0.1600 
1824 CE      34.1860    43.7220    23.4330 C.3   190 LYS826   0.3430 
1825 NZ      34.5470    45.0480    22.8490 N.4   190 LYS826  -0.8530 
1826 HZ3     34.0570    45.7790    23.3450 H     190 LYS826   0.4500 
1827 HZ1     34.2850    45.0690    21.8740 H     190 LYS826   0.4500 
1828 HZ2     35.5430    45.1930    22.9330 H     190 LYS826   0.4500 
1829 N       32.0550    47.3160    27.1810 N.am  191 GLY827  -0.7300 BACKBONE
1830 H       32.8850    47.8040    26.8760 H     191 GLY827   0.3700 BACKBONE
1831 CA      30.7710    47.9830    27.0810 C.3   191 GLY827   0.2010 BACKBONE
1832 C       30.2190    48.2100    28.4740 C.2   191 GLY827   0.5690 BACKBONE
1833 O       30.9300    48.6940    29.3600 O.2   191 GLY827  -0.5700 BACKBONE
1834 N       28.9590    47.8410    28.6740 N.am  192 ASN828  -0.7300 BACKBONE
1835 H       28.4300    47.4590    27.9030 H     192 ASN828   0.3700 BACKBONE
1836 CA      28.3200    47.9730    29.9790 C.3   192 ASN828   0.2810 BACKBONE
1837 C       28.1580    46.6190    30.6730 C.2   192 ASN828   0.5690 BACKBONE
1838 O       27.0980    46.2980    31.2180 O.2   192 ASN828  -0.5700 BACKBONE
1839 CB      26.9860    48.7170    29.8510 C.3   192 ASN828  -0.0990 
1840 CG      27.1720    50.2170    29.6600 C.2   192 ASN828   0.5690 
1841 OD1     27.1050    50.9920    30.6190 O.2   192 ASN828  -0.5700 
1842 ND2     27.4110    50.6330    28.4180 N.am  192 ASN828  -0.8000 
1843 HD22    27.4580    49.9650    27.6620 H     192 ASN828   0.3700 
1844 HD21    27.5460    51.6170    28.2320 H     192 ASN828   0.3700 
1845 N       29.2310    45.8300    30.6400 N.am  193 ALA829  -0.7300 BACKBONE
1846 H       30.0530    46.1540    30.1520 H     193 ALA829   0.3700 BACKBONE
1847 CA      29.2710    44.5160    31.2790 C.3   193 ALA829   0.2810 BACKBONE
1848 C       30.6870    44.1750    31.7250 C.2   193 ALA829   0.5690 BACKBONE
1849 O       31.6600    44.6710    31.1520 O.2   193 ALA829  -0.5700 BACKBONE
1850 CB      28.7470    43.4470    30.3300 C.3   193 ALA829  -0.2400 
1851 N       30.7900    43.3390    32.7560 N.am  194 ARG830  -0.7300 BACKBONE
1852 H       29.9510    43.0770    33.2540 H     194 ARG830   0.3700 BACKBONE
1853 CA      32.0660    42.7880    33.1940 C.3   194 ARG830   0.2810 BACKBONE
1854 C       32.1180    41.3360    32.7320 C.2   194 ARG830   0.5690 BACKBONE
1855 O       31.3560    40.4930    33.2090 O.2   194 ARG830  -0.5700 BACKBONE
1856 CB      32.2150    42.8840    34.7130 C.3   194 ARG830  -0.1600 
1857 CG      32.4370    44.2990    35.2190 C.3   194 ARG830  -0.1600 
1858 CD      33.0770    44.3830    36.5900 C.3   194 ARG830   0.1680 
1859 NE      33.3190    45.7760    36.9710 N.pl3 194 ARG830  -0.8440 
1860 HE      32.5150    46.3780    37.0800 H     194 ARG830   0.4500 
1861 CZ      34.5200    46.3060    37.1840 C.cat 194 ARG830   1.2000 
1862 NH1     35.6160    45.5670    37.0640 N.pl3 194 ARG830  -0.9670 
1863 HH12    35.5430    44.5930    36.8070 H     194 ARG830   0.4500 
1864 HH11    36.5230    45.9790    37.2290 H     194 ARG830   0.4500 
1865 NH2     34.6270    47.5860    37.5220 N.pl3 194 ARG830  -0.9670 
1866 HH21    35.5380    47.9910    37.6860 H     194 ARG830   0.4500 
1867 HH22    33.7980    48.1550    37.6150 H     194 ARG830   0.4500 
1868 N       33.0130    41.0600    31.7890 N.am  195 LEU831  -0.7300 BACKBONE
1869 H       33.7190    41.7470    31.5640 H     195 LEU831   0.3700 BACKBONE
1870 CA      33.0020    39.7900    31.0710 C.3   195 LEU831   0.2810 BACKBONE
1871 C       34.3090    39.0180    31.2030 C.2   195 LEU831   0.5690 BACKBONE
1872 O       35.3820    39.6160    31.3070 O.2   195 LEU831  -0.5700 BACKBONE
1873 CB      32.6790    40.0340    29.5940 C.3   195 LEU831  -0.1600 
1874 CG      31.3060    40.6370    29.2720 C.3   195 LEU831  -0.0800 
1875 CD1     31.2050    40.9080    27.7830 C.3   195 LEU831  -0.2400 
1876 CD2     30.1670    39.7320    29.7380 C.3   195 LEU831  -0.2400 
1877 N       34.2200    37.6870    31.1870 N.am  196 PRO832  -0.6600 BACKBONE
1878 CA      35.4130    36.8350    31.2720 C.3   196 PRO832   0.2810 BACKBONE
1879 C       36.1550    36.7850    29.9320 C.2   196 PRO832   0.5690 BACKBONE
1880 O       36.2650    35.7360    29.3050 O.2   196 PRO832  -0.5700 BACKBONE
1881 CB      34.8310    35.4620    31.6290 C.3   196 PRO832  -0.1600 
1882 CG      33.4510    35.4650    31.0530 C.3   196 PRO832  -0.1600 
1883 CD      32.9750    36.8980    31.0870 C.3   196 PRO832   0.1400 
1884 N       36.6550    37.9380    29.4990 N.am  197 VAL833  -0.7300 BACKBONE
1885 H       36.6870    38.7240    30.1320 H     197 VAL833   0.3700 BACKBONE
1886 CA      37.1600    38.1080    28.1400 C.3   197 VAL833   0.2810 BACKBONE
1887 C       38.2200    37.0810    27.7170 C.2   197 VAL833   0.5690 BACKBONE
1888 O       38.1700    36.5830    26.5900 O.2   197 VAL833  -0.5700 BACKBONE
1889 CB      37.6650    39.5550    27.9210 C.3   197 VAL833  -0.0800 
1890 CG1     38.4010    39.6880    26.6000 C.3   197 VAL833  -0.2400 
1891 CG2     36.4860    40.5150    27.9710 C.3   197 VAL833  -0.2400 
1892 N       39.1650    36.7710    28.6070 N.am  198 LYS834  -0.7300 BACKBONE
1893 H       39.1350    37.1890    29.5260 H     198 LYS834   0.3700 BACKBONE
1894 CA      40.2490    35.8330    28.2780 C.3   198 LYS834   0.2810 BACKBONE
1895 C       39.7710    34.3960    28.0190 C.2   198 LYS834   0.5690 BACKBONE
1896 O       40.5140    33.5880    27.4580 O.2   198 LYS834  -0.5700 BACKBONE
1897 CB      41.3510    35.8540    29.3380 C.3   198 LYS834  -0.1600 
1898 CG      42.1700    37.1450    29.3260 C.3   198 LYS834  -0.1600 
1899 CD      43.4280    37.0170    30.1660 C.3   198 LYS834  -0.1600 
1900 CE      44.3220    38.2370    29.9470 C.3   198 LYS834   0.3430 
1901 NZ      45.6870    38.0530    30.5230 N.4   198 LYS834  -0.8530 
1902 HZ3     45.8580    38.7650    31.2190 H     198 LYS834   0.4500 
1903 HZ1     46.3760    38.1290    29.7880 H     198 LYS834   0.4500 
1904 HZ2     45.7510    37.1410    30.9520 H     198 LYS834   0.4500 
1905 N       38.5300    34.0950    28.4040 N.am  199 TRP835  -0.7300 BACKBONE
1906 H       37.9780    34.7990    28.8730 H     199 TRP835   0.3700 BACKBONE
1907 CA      37.9440    32.7710    28.1660 C.3   199 TRP835   0.2810 BACKBONE
1908 C       36.9760    32.7850    26.9850 C.2   199 TRP835   0.5690 BACKBONE
1909 O       36.4510    31.7390    26.5870 O.2   199 TRP835  -0.5700 BACKBONE
1910 CB      37.1870    32.2910    29.4090 C.3   199 TRP835   0.0210 
1911 CG      38.0710    31.7690    30.4750 C.2   199 TRP835  -0.1810 
1912 CD1     38.3230    30.4550    30.7620 C.2   199 TRP835  -0.3020 
1913 CD2     38.8390    32.5380    31.4030 C.ar  199 TRP835   0.0000 
1914 NE1     39.2010    30.3640    31.8170 N.pl3 199 TRP835   0.0330 
1915 HE1     39.5420    29.5050    32.2240 H     199 TRP835   0.2700 
1916 CE2     39.5380    31.6280    32.2270 C.ar  199 TRP835  -0.1520 
1917 CE3     39.0130    33.9140    31.6210 C.ar  199 TRP835  -0.1500 
1918 CZ2     40.3960    32.0460    33.2520 C.ar  199 TRP835  -0.1500 
1919 CZ3     39.8590    34.3310    32.6420 C.ar  199 TRP835  -0.1500 
1920 CH2     40.5420    33.4000    33.4430 C.ar  199 TRP835  -0.1500 
1921 N       36.7300    33.9700    26.4340 N.am  200 MET836  -0.7300 BACKBONE
1922 H       37.2940    34.7650    26.6980 H     200 MET836   0.3700 BACKBONE
1923 CA      35.6620    34.1440    25.4550 C.3   200 MET836   0.2810 BACKBONE
1924 C       36.1040    33.9920    24.0020 C.2   200 MET836   0.5690 BACKBONE
1925 O       37.1890    34.4300    23.6230 O.2   200 MET836  -0.5700 BACKBONE
1926 CB      34.9840    35.4990    25.6530 C.3   200 MET836  -0.1600 
1927 CG      34.0540    35.5200    26.8460 C.3   200 MET836   0.0700 
1928 SD      33.5540    37.2020    27.2140 S.3   200 MET836  -0.4600 
1929 CE      32.4450    37.5120    25.8330 C.3   200 MET836  -0.0100 
1930 N       35.2410    33.3700    23.2020 N.am  201 ALA837  -0.7300 BACKBONE
1931 H       34.3980    32.9840    23.6020 H     201 ALA837   0.3700 BACKBONE
1932 CA      35.4700    33.2260    21.7670 C.3   201 ALA837   0.2810 BACKBONE
1933 C       35.3360    34.5940    21.0950 C.2   201 ALA837   0.5690 BACKBONE
1934 O       34.5700    35.4160    21.5610 O.2   201 ALA837  -0.5700 BACKBONE
1935 CB      34.4640    32.2620    21.1800 C.3   201 ALA837  -0.2400 
1936 N       36.0720    34.8320    20.0110 N.am  202 PRO838  -0.6600 BACKBONE
1937 CA      35.9910    36.1100    19.2880 C.3   202 PRO838   0.2810 BACKBONE
1938 C       34.5670    36.4930    18.9160 C.2   202 PRO838   0.5690 BACKBONE
1939 O       34.1980    37.6570    19.0860 O.2   202 PRO838  -0.5700 BACKBONE
1940 CB      36.8270    35.8520    18.0320 C.3   202 PRO838  -0.1600 
1941 CG      37.8230    34.8520    18.4680 C.3   202 PRO838  -0.1600 
1942 CD      37.0580    33.9250    19.4000 C.3   202 PRO838   0.1400 
1943 N       33.7640    35.5400    18.4490 N.am  203 GLU839  -0.7300 BACKBONE
1944 H       34.1120    34.5980    18.3420 H     203 GLU839   0.3700 BACKBONE
1945 CA      32.3800    35.8490    18.0890 C.3   203 GLU839   0.2810 BACKBONE
1946 C       31.5500    36.3400    19.2830 C.2   203 GLU839   0.5690 BACKBONE
1947 O       30.6440    37.1600    19.1130 O.2   203 GLU839  -0.5700 BACKBONE
1948 CB      31.7080    34.6600    17.3840 C.3   203 GLU839  -0.1600 
1949 CG      31.4530    33.4520    18.2690 C.3   203 GLU839  -0.2660 
1950 CD      32.5710    32.4270    18.2280 C.2   203 GLU839   0.9060 
1951 OE1     33.7220    32.7680    17.8790 O.co2 203 GLU839  -0.9000 
1952 OE2     32.2810    31.2710    18.5720 O.co2 203 GLU839  -0.9000 
1953 N       31.8630    35.8550    20.4840 N.am  204 SER840  -0.7300 BACKBONE
1954 H       32.5770    35.1440    20.5570 H     204 SER840   0.3700 BACKBONE
1955 CA      31.1990    36.3260    21.6980 C.3   204 SER840   0.2810 BACKBONE
1956 C       31.6600    37.7240    22.0680 C.2   204 SER840   0.5690 BACKBONE
1957 O       30.8560    38.5670    22.4730 O.2   204 SER840  -0.5700 BACKBONE
1958 CB      31.4660    35.3860    22.8700 C.3   204 SER840   0.1200 
1959 OG      31.0120    34.0880    22.5680 O.3   204 SER840  -0.6800 
1960 HG      30.0690    34.1420    22.3990 H     204 SER840   0.4000 
1961 N       32.9630    37.9530    21.9470 N.am  205 ILE841  -0.7300 BACKBONE
1962 H       33.5610    37.2140    21.6070 H     205 ILE841   0.3700 BACKBONE
1963 CA      33.5540    39.2400    22.2910 C.3   205 ILE841   0.2810 BACKBONE
1964 C       32.9880    40.3040    21.3590 C.2   205 ILE841   0.5690 BACKBONE
1965 O       32.5210    41.3600    21.8020 O.2   205 ILE841  -0.5700 BACKBONE
1966 CB      35.0900    39.1650    22.1590 C.3   205 ILE841  -0.0800 
1967 CG1     35.6950    38.3550    23.3110 C.3   205 ILE841  -0.1600 
1968 CG2     35.7070    40.5730    22.0870 C.3   205 ILE841  -0.2400 
1969 CD1     37.1710    38.0420    23.1380 C.3   205 ILE841  -0.2400 
1970 N       33.0070    40.0060    20.0670 N.am  206 PHE842  -0.7300 BACKBONE
1971 H       33.2200    39.0630    19.7760 H     206 PHE842   0.3700 BACKBONE
1972 CA      32.7230    41.0250    19.0600 C.3   206 PHE842   0.2810 BACKBONE
1973 C       31.2600    41.1000    18.6290 C.2   206 PHE842   0.5690 BACKBONE
1974 O       30.7820    42.1740    18.2510 O.2   206 PHE842  -0.5700 BACKBONE
1975 CB      33.6670    40.8590    17.8630 C.3   206 PHE842  -0.0160 
1976 CG      35.1280    40.9340    18.2330 C.ar  206 PHE842  -0.1440 
1977 CD1     35.9520    39.8180    18.1060 C.ar  206 PHE842  -0.1500 
1978 CD2     35.6790    42.1220    18.7220 C.ar  206 PHE842  -0.1500 
1979 CE1     37.3020    39.8770    18.4590 C.ar  206 PHE842  -0.1500 
1980 CE2     37.0290    42.1940    19.0740 C.ar  206 PHE842  -0.1500 
1981 CZ      37.8430    41.0690    18.9410 C.ar  206 PHE842  -0.1500 
1982 N       30.5470    39.9790    18.7040 N.am  207 ASN843  -0.7300 BACKBONE
1983 H       30.9810    39.1410    19.0640 H     207 ASN843   0.3700 BACKBONE
1984 CA      29.1450    39.9330    18.2750 C.3   207 ASN843   0.2810 BACKBONE
1985 C       28.1460    39.5790    19.3780 C.2   207 ASN843   0.5690 BACKBONE
1986 O       26.9430    39.4890    19.1180 O.2   207 ASN843  -0.5700 BACKBONE
1987 CB      28.9650    38.9850    17.0790 C.3   207 ASN843  -0.0990 
1988 CG      30.1060    39.0760    16.0720 C.2   207 ASN843   0.5690 
1989 ND2     30.4330    40.1560    15.5740 N.am  207 ASN843  -0.8000 
1990 HD22    29.9450    41.0010    15.8360 H     207 ASN843   0.3700 
1991 HD21    31.1880    40.1950    14.9050 H     207 ASN843   0.3700 
1992 OD1     30.7130    37.9340    15.7640 O.2   207 ASN843  -0.5700 
1993 N       28.6470    39.3830    20.6000 N.am  208 CYS844  -0.7300 BACKBONE
1994 H       29.6440    39.4790    20.7290 H     208 CYS844   0.3700 BACKBONE
1995 CA      27.8240    39.0340    21.7710 C.3   208 CYS844   0.2810 BACKBONE
1996 C       26.9740    37.7800    21.5810 C.2   208 CYS844   0.5690 BACKBONE
1997 O       25.9070    37.6480    22.1830 O.2   208 CYS844  -0.5700 BACKBONE
1998 CB      26.9480    40.2150    22.2130 C.3   208 CYS844   0.0700 
1999 SG      27.8900    41.7020    22.6100 S.3   208 CYS844  -0.4100 
2000 N       27.4520    36.8620    20.7490 N.am  209 VAL845  -0.7300 BACKBONE
2001 H       28.3080    37.0440    20.2450 H     209 VAL845   0.3700 BACKBONE
2002 CA      26.7590    35.5950    20.5520 C.3   209 VAL845   0.2810 BACKBONE
2003 C       27.4500    34.4950    21.3480 C.2   209 VAL845   0.5690 BACKBONE
2004 O       28.6720    34.3840    21.3210 O.2   209 VAL845  -0.5700 BACKBONE
2005 CB      26.6370    35.1920    19.0500 C.3   209 VAL845  -0.0800 
2006 CG1     25.8580    36.2420    18.2640 C.3   209 VAL845  -0.2400 
2007 CG2     28.0010    34.9390    18.4130 C.3   209 VAL845  -0.2400 
2008 N       26.6580    33.7110    22.0720 N.am  210 TYR846  -0.7300 BACKBONE
2009 H       25.6760    33.9370    22.1420 H     210 TYR846   0.3700 BACKBONE
2010 CA      27.1660    32.5300    22.7700 C.3   210 TYR846   0.2810 BACKBONE
2011 C       26.5240    31.3030    22.1610 C.2   210 TYR846   0.5690 BACKBONE
2012 O       25.3140    31.2740    21.9190 O.2   210 TYR846  -0.5700 BACKBONE
2013 CB      26.8760    32.5910    24.2680 C.3   210 TYR846  -0.0160 
2014 CG      27.5470    33.7510    24.9610 C.ar  210 TYR846  -0.1440 
2015 CD1     27.0020    35.0350    24.8880 C.ar  210 TYR846  -0.1500 
2016 CD2     28.7280    33.5720    25.6750 C.ar  210 TYR846  -0.1500 
2017 CE1     27.6160    36.1090    25.5160 C.ar  210 TYR846  -0.1500 
2018 CE2     29.3510    34.6350    26.3090 C.ar  210 TYR846  -0.1500 
2019 CZ      28.7870    35.9020    26.2280 C.ar  210 TYR846   0.0820 
2020 OH      29.3890    36.9700    26.8500 O.3   210 TYR846  -0.5320 
2021 HH      30.1980    36.7610    27.3220 H     210 TYR846   0.4500 
2022 N       27.3460    30.2890    21.9030 N.am  211 THR847  -0.7300 BACKBONE
2023 H       28.3070    30.3460    22.2080 H     211 THR847   0.3700 BACKBONE
2024 CA      26.9010    29.1070    21.1970 C.3   211 THR847   0.2810 BACKBONE
2025 C       27.5500    27.8980    21.8290 C.2   211 THR847   0.5690 BACKBONE
2026 O       28.4220    28.0170    22.6920 O.2   211 THR847  -0.5700 BACKBONE
2027 CB      27.3690    29.1420    19.7350 C.3   211 THR847   0.2000 
2028 OG1     28.7980    29.2820    19.7060 O.3   211 THR847  -0.6800 
2029 HG1     29.0000    30.0980    19.2430 H     211 THR847   0.4000 
2030 CG2     26.8700    30.3890    18.9980 C.3   211 THR847  -0.2400 
2031 N       27.1530    26.7270    21.3560 N.am  212 PHE848  -0.7300 BACKBONE
2032 H       26.3830    26.6830    20.7030 H     212 PHE848   0.3700 BACKBONE
2033 CA      27.8200    25.5020    21.7720 C.3   212 PHE848   0.2810 BACKBONE
2034 C       29.3020    25.6010    21.4510 C.2   212 PHE848   0.5690 BACKBONE
2035 O       30.1320    25.1750    22.2430 O.2   212 PHE848  -0.5700 BACKBONE
2036 CB      27.1680    24.3050    21.1050 C.3   212 PHE848  -0.0160 
2037 CG      25.7200    24.1950    21.4410 C.ar  212 PHE848  -0.1440 
2038 CD1     25.3290    23.6750    22.6610 C.ar  212 PHE848  -0.1500 
2039 CD2     24.7560    24.7160    20.5890 C.ar  212 PHE848  -0.1500 
2040 CE1     23.9910    23.6150    23.0070 C.ar  212 PHE848  -0.1500 
2041 CE2     23.4150    24.6670    20.9300 C.ar  212 PHE848  -0.1500 
2042 CZ      23.0330    24.1100    22.1410 C.ar  212 PHE848  -0.1500 
2043 N       29.6170    26.2280    20.3200 N.am  213 GLU849  -0.7300 BACKBONE
2044 H       28.8770    26.6330    19.7650 H     213 GLU849   0.3700 BACKBONE
2045 CA      30.9970    26.3500    19.8540 C.3   213 GLU849   0.2810 BACKBONE
2046 C       31.8110    27.3560    20.6680 C.2   213 GLU849   0.5690 BACKBONE
2047 O       33.0180    27.1820    20.8380 O.2   213 GLU849  -0.5700 BACKBONE
2048 CB      31.0350    26.6940    18.3600 C.3   213 GLU849  -0.1600 
2049 CG      30.4590    25.6040    17.4570 C.3   213 GLU849  -0.2660 
2050 CD      28.9450    25.6600    17.2850 C.2   213 GLU849   0.9060 
2051 OE1     28.4000    24.7540    16.6150 O.co2 213 GLU849  -0.9000 
2052 OE2     28.2860    26.5840    17.8080 O.co2 213 GLU849  -0.9000 
2053 N       31.1710    28.4140    21.1740 N.am  214 SER850  -0.7300 BACKBONE
2054 H       30.1960    28.5720    20.9640 H     214 SER850   0.3700 BACKBONE
2055 CA      31.9020    29.3380    22.0340 C.3   214 SER850   0.2810 BACKBONE
2056 C       32.2200    28.7060    23.3860 C.2   214 SER850   0.5690 BACKBONE
2057 O       33.2550    29.0090    23.9730 O.2   214 SER850  -0.5700 BACKBONE
2058 CB      31.2030    30.7000    22.1740 C.3   214 SER850   0.1200 
2059 OG      29.9490    30.5450    22.7940 O.3   214 SER850  -0.6800 
2060 HG      29.8320    29.6110    22.9820 H     214 SER850   0.4000 
2061 N       31.3700    27.7860    23.8530 N.am  215 ASP851  -0.7300 BACKBONE
2062 H       30.4990    27.6190    23.3700 H     215 ASP851   0.3700 BACKBONE
2063 CA      31.6910    27.0180    25.0590 C.3   215 ASP851   0.2810 BACKBONE
2064 C       32.9330    26.1690    24.8330 C.2   215 ASP851   0.5690 BACKBONE
2065 O       33.7350    25.9770    25.7410 O.2   215 ASP851  -0.5700 BACKBONE
2066 CB      30.5420    26.0930    25.4510 C.3   215 ASP851  -0.2660 
2067 CG      29.5810    26.7290    26.4410 C.2   215 ASP851   0.9060 
2068 OD1     28.5920    26.0510    26.7860 O.co2 215 ASP851  -0.9000 
2069 OD2     29.7440    27.8660    26.9310 O.co2 215 ASP851  -0.9000 
2070 N       33.0770    25.6550    23.6150 N.am  216 VAL852  -0.7300 BACKBONE
2071 H       32.3720    25.8320    22.9130 H     216 VAL852   0.3700 BACKBONE
2072 CA      34.2410    24.8380    23.2780 C.3   216 VAL852   0.2810 BACKBONE
2073 C       35.5020    25.7010    23.3090 C.2   216 VAL852   0.5690 BACKBONE
2074 O       36.5250    25.2790    23.8240 O.2   216 VAL852  -0.5700 BACKBONE
2075 CB      34.0470    24.0930    21.9400 C.3   216 VAL852  -0.0800 
2076 CG1     35.3800    23.4760    21.4540 C.3   216 VAL852  -0.2400 
2077 CG2     32.9820    22.9890    22.0970 C.3   216 VAL852  -0.2400 
2078 N       35.4170    26.9310    22.8130 N.am  217 TRP853  -0.7300 BACKBONE
2079 H       34.5730    27.2360    22.3500 H     217 TRP853   0.3700 BACKBONE
2080 CA      36.5580    27.8400    22.9440 C.3   217 TRP853   0.2810 BACKBONE
2081 C       36.9640    28.0070    24.4140 C.2   217 TRP853   0.5690 BACKBONE
2082 O       38.1370    27.8730    24.7690 O.2   217 TRP853  -0.5700 BACKBONE
2083 CB      36.2300    29.2060    22.3310 C.3   217 TRP853   0.0210 
2084 CG      37.3420    30.2010    22.4640 C.2   217 TRP853  -0.1810 
2085 CD1     37.8100    30.7720    23.6190 C.2   217 TRP853  -0.3020 
2086 CD2     38.1300    30.7380    21.4080 C.ar  217 TRP853   0.0000 
2087 NE1     38.8420    31.6330    23.3390 N.pl3 217 TRP853   0.0330 
2088 HE1     39.3550    32.1770    24.0180 H     217 TRP853   0.2700 
2089 CE2     39.0600    31.6320    21.9890 C.ar  217 TRP853  -0.1520 
2090 CE3     38.1400    30.5680    20.0150 C.ar  217 TRP853  -0.1500 
2091 CZ2     39.9820    32.3530    21.2320 C.ar  217 TRP853  -0.1500 
2092 CZ3     39.0580    31.2830    19.2620 C.ar  217 TRP853  -0.1500 
2093 CH2     39.9780    32.1570    19.8760 C.ar  217 TRP853  -0.1500 
2094 N       35.9940    28.3190    25.2660 N.am  218 SER854  -0.7300 BACKBONE
2095 H       35.0570    28.4630    24.9170 H     218 SER854   0.3700 BACKBONE
2096 CA      36.2520    28.4580    26.6950 C.3   218 SER854   0.2810 BACKBONE
2097 C       36.8830    27.2000    27.2760 C.2   218 SER854   0.5690 BACKBONE
2098 O       37.7850    27.2820    28.1080 O.2   218 SER854  -0.5700 BACKBONE
2099 CB      34.9650    28.7890    27.4330 C.3   218 SER854   0.1200 
2100 OG      34.4320    30.0100    26.9530 O.3   218 SER854  -0.6800 
2101 HG      35.0880    30.6940    27.1080 H     218 SER854   0.4000 
2102 N       36.4230    26.0310    26.8340 N.am  219 TYR855  -0.7300 BACKBONE
2103 H       35.6590    26.0130    26.1730 H     219 TYR855   0.3700 BACKBONE
2104 CA      37.0070    24.7790    27.2910 C.3   219 TYR855   0.2810 BACKBONE
2105 C       38.5000    24.6930    26.9390 C.2   219 TYR855   0.5690 BACKBONE
2106 O       39.3030    24.1940    27.7270 O.2   219 TYR855  -0.5700 BACKBONE
2107 CB      36.2390    23.6000    26.7000 C.3   219 TYR855  -0.0160 
2108 CG      36.8250    22.2730    27.0910 C.ar  219 TYR855  -0.1440 
2109 CD1     36.5430    21.7000    28.3400 C.ar  219 TYR855  -0.1500 
2110 CD2     37.6800    21.5990    26.2180 C.ar  219 TYR855  -0.1500 
2111 CE1     37.0940    20.4600    28.6920 C.ar  219 TYR855  -0.1500 
2112 CE2     38.2270    20.3800    26.5590 C.ar  219 TYR855  -0.1500 
2113 CZ      37.9430    19.8230    27.7890 C.ar  219 TYR855   0.0820 
2114 OH      38.5040    18.6070    28.0910 O.3   219 TYR855  -0.5320 
2115 HH      37.9850    18.0560    28.6820 H     219 TYR855   0.4500 
2116 N       38.8650    25.1880    25.7580 N.am  220 GLY856  -0.7300 BACKBONE
2117 H       38.1550    25.5190    25.1200 H     220 GLY856   0.3700 BACKBONE
2118 CA      40.2680    25.2630    25.3660 C.3   220 GLY856   0.2010 BACKBONE
2119 C       41.0800    26.0790    26.3480 C.2   220 GLY856   0.5690 BACKBONE
2120 O       42.1760    25.6760    26.7420 O.2   220 GLY856  -0.5700 BACKBONE
2121 N       40.5410    27.2290    26.7410 N.am  221 ILE857  -0.7300 BACKBONE
2122 H       39.6630    27.5240    26.3390 H     221 ILE857   0.3700 BACKBONE
2123 CA      41.1900    28.0800    27.7440 C.3   221 ILE857   0.2810 BACKBONE
2124 C       41.2640    27.3580    29.0900 C.2   221 ILE857   0.5690 BACKBONE
2125 O       42.2980    27.3730    29.7580 O.2   221 ILE857  -0.5700 BACKBONE
2126 CB      40.4580    29.4350    27.8570 C.3   221 ILE857  -0.0800 
2127 CG1     40.3210    30.0980    26.4740 C.3   221 ILE857  -0.1600 
2128 CG2     41.1770    30.3790    28.8460 C.3   221 ILE857  -0.2400 
2129 CD1     41.6580    30.5260    25.8240 C.3   221 ILE857  -0.2400 
2130 N       40.1730    26.7000    29.4730 N.am  222 PHE858  -0.7300 BACKBONE
2131 H       39.3260    26.7850    28.9290 H     222 PHE858   0.3700 BACKBONE
2132 CA      40.1780    25.8560    30.6680 C.3   222 PHE858   0.2810 BACKBONE
2133 C       41.3040    24.8100    30.6280 C.2   222 PHE858   0.5690 BACKBONE
2134 O       42.0130    24.6070    31.6230 O.2   222 PHE858  -0.5700 BACKBONE
2135 CB      38.8200    25.1780    30.8620 C.3   222 PHE858  -0.0160 
2136 CG      38.8700    24.0260    31.8210 C.ar  222 PHE858  -0.1440 
2137 CD1     39.0060    24.2590    33.1890 C.ar  222 PHE858  -0.1500 
2138 CD2     38.8190    22.7070    31.3600 C.ar  222 PHE858  -0.1500 
2139 CE1     39.0650    23.1920    34.0850 C.ar  222 PHE858  -0.1500 
2140 CE2     38.8900    21.6340    32.2500 C.ar  222 PHE858  -0.1500 
2141 CZ      39.0070    21.8760    33.6100 C.ar  222 PHE858  -0.1500 
2142 N       41.4750    24.1450    29.4880 N.am  223 LEU859  -0.7300 BACKBONE
2143 H       40.8660    24.3270    28.7030 H     223 LEU859   0.3700 BACKBONE
2144 CA      42.5380    23.1540    29.3680 C.3   223 LEU859   0.2810 BACKBONE
2145 C       43.8820    23.8090    29.6190 C.2   223 LEU859   0.5690 BACKBONE
2146 O       44.7370    23.2350    30.2930 O.2   223 LEU859  -0.5700 BACKBONE
2147 CB      42.5510    22.5210    27.9880 C.3   223 LEU859  -0.1600 
2148 CG      41.4630    21.5030    27.6700 C.3   223 LEU859  -0.0800 
2149 CD1     41.7370    20.9270    26.2900 C.3   223 LEU859  -0.2400 
2150 CD2     41.4070    20.4060    28.7340 C.3   223 LEU859  -0.2400 
2151 N       44.0610    25.0150    29.0840 N.am  224 TRP860  -0.7300 BACKBONE
2152 H       43.3370    25.4250    28.5110 H     224 TRP860   0.3700 BACKBONE
2153 CA      45.2970    25.7420    29.3230 C.3   224 TRP860   0.2810 BACKBONE
2154 C       45.4890    25.9990    30.8240 C.2   224 TRP860   0.5690 BACKBONE
2155 O       46.5700    25.7370    31.3630 O.2   224 TRP860  -0.5700 BACKBONE
2156 CB      45.3410    27.0400    28.5180 C.3   224 TRP860   0.0210 
2157 CG      46.6910    27.6430    28.5160 C.2   224 TRP860  -0.1810 
2158 CD1     47.6550    27.4950    27.5620 C.2   224 TRP860  -0.3020 
2159 CD2     47.2460    28.4900    29.5250 C.ar  224 TRP860   0.0000 
2160 NE1     48.7810    28.1990    27.9210 N.pl3 224 TRP860   0.0330 
2161 HE1     49.6370    28.2470    27.3880 H     224 TRP860   0.2700 
2162 CE2     48.5540    28.8240    29.1170 C.ar  224 TRP860  -0.1520 
2163 CE3     46.7680    29.0080    30.7370 C.ar  224 TRP860  -0.1500 
2164 CZ2     49.3900    29.6450    29.8760 C.ar  224 TRP860  -0.1500 
2165 CZ3     47.6010    29.8260    31.4950 C.ar  224 TRP860  -0.1500 
2166 CH2     48.8980    30.1380    31.0540 C.ar  224 TRP860  -0.1500 
2167 N       44.4450    26.4970    31.4940 N.am  225 GLU861  -0.7300 BACKBONE
2168 H       43.6020    26.7260    30.9860 H     225 GLU861   0.3700 BACKBONE
2169 CA      44.4840    26.7220    32.9430 C.3   225 GLU861   0.2810 BACKBONE
2170 C       44.8670    25.4450    33.6670 C.2   225 GLU861   0.5690 BACKBONE
2171 O       45.6720    25.4500    34.5990 O.2   225 GLU861  -0.5700 BACKBONE
2172 CB      43.0980    27.0590    33.4770 C.3   225 GLU861  -0.1600 
2173 CG      42.4620    28.3260    33.0000 C.3   225 GLU861  -0.2660 
2174 CD      41.2300    28.5900    33.8180 C.2   225 GLU861   0.9060 
2175 OE1     41.3970    29.1210    34.9310 O.co2 225 GLU861  -0.9000 
2176 OE2     40.1140    28.2210    33.3630 O.co2 225 GLU861  -0.9000 
2177 N       44.2290    24.3570    33.2590 N.am  226 LEU862  -0.7300 BACKBONE
2178 H       43.5990    24.4320    32.4730 H     226 LEU862   0.3700 BACKBONE
2179 CA      44.3970    23.0680    33.8920 C.3   226 LEU862   0.2810 BACKBONE
2180 C       45.8420    22.5890    33.8250 C.2   226 LEU862   0.5690 BACKBONE
2181 O       46.4430    22.2610    34.8490 O.2   226 LEU862  -0.5700 BACKBONE
2182 CB      43.4780    22.0620    33.2110 C.3   226 LEU862  -0.1600 
2183 CG      43.4330    20.6420    33.7420 C.3   226 LEU862  -0.0800 
2184 CD1     43.1500    20.5940    35.2490 C.3   226 LEU862  -0.2400 
2185 CD2     42.3430    19.9390    32.9670 C.3   226 LEU862  -0.2400 
2186 N       46.4060    22.5750    32.6230 N.am  227 PHE863  -0.7300 BACKBONE
2187 H       45.8970    22.9350    31.8280 H     227 PHE863   0.3700 BACKBONE
2188 CA      47.7550    22.0440    32.4380 C.3   227 PHE863   0.2810 BACKBONE
2189 C       48.8440    23.0380    32.8330 C.2   227 PHE863   0.5690 BACKBONE
2190 O       50.0140    22.6670    32.9420 O.2   227 PHE863  -0.5700 BACKBONE
2191 CB      47.9320    21.4870    31.0250 C.3   227 PHE863  -0.0160 
2192 CG      47.1780    20.2080    30.8100 C.ar  227 PHE863  -0.1440 
2193 CD1     45.8820    20.2290    30.2950 C.ar  227 PHE863  -0.1500 
2194 CD2     47.7350    18.9880    31.1760 C.ar  227 PHE863  -0.1500 
2195 CE1     45.1660    19.0550    30.1170 C.ar  227 PHE863  -0.1500 
2196 CE2     47.0230    17.8010    31.0110 C.ar  227 PHE863  -0.1500 
2197 CZ      45.7360    17.8340    30.4740 C.ar  227 PHE863  -0.1500 
2198 N       48.4430    24.2850    33.0790 N.am  228 SER864  -0.7300 BACKBONE
2199 H       47.4970    24.5500    32.8430 H     228 SER864   0.3700 BACKBONE
2200 CA      49.3280    25.2830    33.6800 C.3   228 SER864   0.2810 BACKBONE
2201 C       49.1390    25.3210    35.1970 C.2   228 SER864   0.5690 BACKBONE
2202 O       49.6470    26.2150    35.8790 O.2   228 SER864  -0.5700 BACKBONE
2203 CB      49.0790    26.6640    33.0650 C.3   228 SER864   0.1200 
2204 OG      47.8510    27.2030    33.5180 O.3   228 SER864  -0.6800 
2205 HG      47.1530    26.5990    33.2530 H     228 SER864   0.4000 
2206 N       48.3910    24.3510    35.7160 N.am  229 LEU865  -0.7300 BACKBONE
2207 H       47.9730    23.6750    35.0930 H     229 LEU865   0.3700 BACKBONE
2208 CA      48.1490    24.2250    37.1540 C.3   229 LEU865   0.2810 BACKBONE
2209 C       47.6170    25.5120    37.7950 C.2   229 LEU865   0.5690 BACKBONE
2210 O       48.0580    25.9200    38.8750 O.2   229 LEU865  -0.5700 BACKBONE
2211 CB      49.4070    23.7030    37.8680 C.3   229 LEU865  -0.1600 
2212 CG      49.9940    22.4000    37.3180 C.3   229 LEU865  -0.0800 
2213 CD1     51.4030    22.1970    37.8510 C.3   229 LEU865  -0.2400 
2214 CD2     49.1020    21.2070    37.6710 C.3   229 LEU865  -0.2400 
2215 N       46.6740    26.1490    37.1040 N.am  230 GLY866  -0.7300 BACKBONE
2216 H       46.4570    25.8330    36.1690 H     230 GLY866   0.3700 BACKBONE
2217 CA      45.9480    27.2790    37.6460 C.3   230 GLY866   0.2010 BACKBONE
2218 C       46.4860    28.6480    37.3010 C.2   230 GLY866   0.5690 BACKBONE
2219 O       46.0360    29.6380    37.8770 O.2   230 GLY866  -0.5700 BACKBONE
2220 N       47.4390    28.7200    36.3710 N.am  231 SER867  -0.7300 BACKBONE
2221 H       47.8250    27.8730    35.9790 H     231 SER867   0.3700 BACKBONE
2222 CA      47.9270    30.0210    35.9170 C.3   231 SER867   0.2810 BACKBONE
2223 C       46.8160    30.7580    35.1880 C.2   231 SER867   0.5690 BACKBONE
2224 O       45.9530    30.1360    34.5740 O.2   231 SER867  -0.5700 BACKBONE
2225 CB      49.1360    29.8710    34.9940 C.3   231 SER867   0.1200 
2226 OG      50.1910    29.1940    35.6470 O.3   231 SER867  -0.6800 
2227 HG      49.8670    28.3260    35.8990 H     231 SER867   0.4000 
2228 N       46.8390    32.0850    35.2630 N.am  232 SER868  -0.7300 BACKBONE
2229 H       47.5260    32.5320    35.8540 H     232 SER868   0.3700 BACKBONE
2230 CA      45.8970    32.9160    34.5140 C.3   232 SER868   0.2810 BACKBONE
2231 C       46.2810    32.9290    33.0340 C.2   232 SER868   0.5690 BACKBONE
2232 O       47.4580    33.0130    32.7070 O.2   232 SER868  -0.5700 BACKBONE
2233 CB      45.8800    34.3390    35.0760 C.3   232 SER868   0.1200 
2234 OG      45.3800    34.3380    36.4000 O.3   232 SER868  -0.6800 
2235 HG      45.9580    33.7830    36.9280 H     232 SER868   0.4000 
2236 N       45.2990    32.8120    32.1370 N.am  233 PRO869  -0.6600 BACKBONE
2237 CA      45.5890    32.7550    30.6970 C.3   233 PRO869   0.2810 BACKBONE
2238 C       46.1880    34.0440    30.1230 C.2   233 PRO869   0.5690 BACKBONE
2239 O       46.0450    35.1120    30.7260 O.2   233 PRO869  -0.5700 BACKBONE
2240 CB      44.2240    32.4610    30.0650 C.3   233 PRO869  -0.1600 
2241 CG      43.2150    32.8470    31.0870 C.3   233 PRO869  -0.1600 
2242 CD      43.8580    32.6720    32.4230 C.3   233 PRO869   0.1400 
2243 N       46.8320    33.9180    28.9620 N.am  234 TYR870  -0.7300 BACKBONE
2244 H       46.8210    33.0140    28.5110 H     234 TYR870   0.3700 BACKBONE
2245 CA      47.5570    35.0120    28.2970 C.3   234 TYR870   0.2810 BACKBONE
2246 C       48.4600    35.7720    29.2720 C.2   234 TYR870   0.5690 BACKBONE
2247 O       48.2140    36.9430    29.5550 O.2   234 TYR870  -0.5700 BACKBONE
2248 CB      46.5890    35.9580    27.5680 C.3   234 TYR870  -0.0160 
2249 CG      45.6890    35.2390    26.5910 C.ar  234 TYR870  -0.1440 
2250 CD1     44.4110    34.8220    26.9730 C.ar  234 TYR870  -0.1500 
2251 CD2     46.1220    34.9470    25.2990 C.ar  234 TYR870  -0.1500 
2252 CE1     43.5890    34.1400    26.0890 C.ar  234 TYR870  -0.1500 
2253 CE2     45.3040    34.2680    24.4040 C.ar  234 TYR870  -0.1500 
2254 CZ      44.0380    33.8650    24.8090 C.ar  234 TYR870   0.0820 
2255 OH      43.2280    33.2010    23.9320 O.3   234 TYR870  -0.5320 
2256 HH      42.6160    32.5810    24.3350 H     234 TYR870   0.4500 
2257 N       49.4850    35.1000    29.8000 N.am  235 PRO871  -0.6600 BACKBONE
2258 CA      50.4080    35.7370    30.7520 C.3   235 PRO871   0.2810 BACKBONE
2259 C       51.1100    36.9380    30.1230 C.2   235 PRO871   0.5690 BACKBONE
2260 O       51.5970    36.8400    28.9940 O.2   235 PRO871  -0.5700 BACKBONE
2261 CB      51.4110    34.6240    31.0710 C.3   235 PRO871  -0.1600 
2262 CG      50.6870    33.3550    30.7400 C.3   235 PRO871  -0.1600 
2263 CD      49.8510    33.6930    29.5420 C.3   235 PRO871   0.1400 
2264 N       51.1250    38.0580    30.8410 N.am  236 GLY872  -0.7300 BACKBONE
2265 H       50.6820    38.0580    31.7490 H     236 GLY872   0.3700 BACKBONE
2266 CA      51.7540    39.2830    30.3700 C.3   236 GLY872   0.2010 BACKBONE
2267 C       51.0180    39.9150    29.2040 C.2   236 GLY872   0.5690 BACKBONE
2268 O       51.6260    40.5690    28.3500 O.2   236 GLY872  -0.5700 BACKBONE
2269 N       49.7020    39.7180    29.1740 N.am  237 MET873  -0.7300 BACKBONE
2270 H       49.2710    39.2050    29.9290 H     237 MET873   0.3700 BACKBONE
2271 CA      48.8600    40.2140    28.0940 C.3   237 MET873   0.2810 BACKBONE
2272 C       47.5340    40.7250    28.6670 C.2   237 MET873   0.5690 BACKBONE
2273 O       46.5200    40.0230    28.6030 O.2   237 MET873  -0.5700 BACKBONE
2274 CB      48.6210    39.0960    27.0770 C.3   237 MET873  -0.1600 
2275 CG      48.2910    39.5410    25.6680 C.3   237 MET873   0.0700 
2276 SD      48.5440    38.1870    24.5070 S.3   237 MET873  -0.4600 
2277 CE      47.0950    38.3300    23.4540 C.3   237 MET873  -0.0100 
2278 N       47.5350    41.9410    29.2240 N.am  238 PRO874  -0.6600 BACKBONE
2279 CA      46.3220    42.5100    29.8300 C.3   238 PRO874   0.2810 BACKBONE
2280 C       45.2310    42.7400    28.7870 C.2   238 PRO874   0.5690 BACKBONE
2281 O       45.5470    42.9250    27.6090 O.2   238 PRO874  -0.5700 BACKBONE
2282 CB      46.8040    43.8480    30.3990 C.3   238 PRO874  -0.1600 
2283 CG      48.0260    44.1840    29.6100 C.3   238 PRO874  -0.1600 
2284 CD      48.6790    42.8700    29.3040 C.3   238 PRO874   0.1400 
2285 N       43.9710    42.7120    29.2120 N.am  239 VAL875  -0.7300 BACKBONE
2286 H       43.7810    42.5590    30.1920 H     239 VAL875   0.3700 BACKBONE
2287 CA      42.8560    42.8990    28.2860 C.3   239 VAL875   0.2810 BACKBONE
2288 C       42.7090    44.3770    27.9490 C.2   239 VAL875   0.5690 BACKBONE
2289 O       42.2510    45.1750    28.7670 O.2   239 VAL875  -0.5700 BACKBONE
2290 CB      41.5250    42.3220    28.8300 C.3   239 VAL875  -0.0800 
2291 CG1     40.3780    42.6250    27.8790 C.3   239 VAL875  -0.2400 
2292 CG2     41.6440    40.8150    29.0480 C.3   239 VAL875  -0.2400 
2293 N       43.1290    44.7250    26.7380 N.am  240 ASP876  -0.7300 BACKBONE
2294 H       43.5240    44.0110    26.1420 H     240 ASP876   0.3700 BACKBONE
2295 CA      43.0470    46.0900    26.2280 C.3   240 ASP876   0.2810 BACKBONE
2296 C       42.8380    46.0450    24.7160 C.2   240 ASP876   0.5690 BACKBONE
2297 O       42.5650    44.9830    24.1620 O.2   240 ASP876  -0.5700 BACKBONE
2298 CB      44.3020    46.8950    26.6040 C.3   240 ASP876  -0.2660 
2299 CG      45.5960    46.2150    26.1780 C.2   240 ASP876   0.9060 
2300 OD1     46.6410    46.4830    26.8110 O.co2 240 ASP876  -0.9000 
2301 OD2     45.6780    45.4090    25.2270 O.co2 240 ASP876  -0.9000 
2302 N       42.9720    47.1900    24.0500 N.am  241 SER877  -0.7300 BACKBONE
2303 H       43.1810    48.0340    24.5630 H     241 SER877   0.3700 BACKBONE
2304 CA      42.8260    47.2600    22.5980 C.3   241 SER877   0.2810 BACKBONE
2305 C       43.7560    46.2930    21.8640 C.2   241 SER877   0.5690 BACKBONE
2306 O       43.3460    45.6540    20.8900 O.2   241 SER877  -0.5700 BACKBONE
2307 CB      43.0540    48.6910    22.1050 C.3   241 SER877   0.1200 
2308 OG      41.9140    49.4910    22.3590 O.3   241 SER877  -0.6800 
2309 HG      42.1020    50.3750    22.0350 H     241 SER877   0.4000 
2310 N       44.9950    46.1810    22.3430 N.am  242 LYS878  -0.7300 BACKBONE
2311 H       45.2590    46.7220    23.1540 H     242 LYS878   0.3700 BACKBONE
2312 CA      45.9820    45.2970    21.7260 C.3   242 LYS878   0.2810 BACKBONE
2313 C       45.5400    43.8400    21.8060 C.2   242 LYS878   0.5690 BACKBONE
2314 O       45.6720    43.0960    20.8350 O.2   242 LYS878  -0.5700 BACKBONE
2315 CB      47.3610    45.4650    22.3700 C.3   242 LYS878  -0.1600 
2316 CG      48.5180    45.2080    21.4110 C.3   242 LYS878  -0.1600 
2317 CD      49.8610    45.1900    22.1290 C.3   242 LYS878  -0.1600 
2318 CE      50.9510    44.6520    21.2140 C.3   242 LYS878   0.3430 
2319 NZ      52.2620    45.3320    21.4340 N.4   242 LYS878  -0.8530 
2320 HZ3     52.1630    46.3210    21.2540 H     242 LYS878   0.4500 
2321 HZ1     52.9520    44.9440    20.8070 H     242 LYS878   0.4500 
2322 HZ2     52.5580    45.1910    22.3890 H     242 LYS878   0.4500 
2323 N       45.0060    43.4530    22.9640 N.am  243 PHE879  -0.7300 BACKBONE
2324 H       44.9260    44.1240    23.7150 H     243 PHE879   0.3700 BACKBONE
2325 CA      44.5320    42.0870    23.1810 C.3   243 PHE879   0.2810 BACKBONE
2326 C       43.4750    41.6890    22.1500 C.2   243 PHE879   0.5690 BACKBONE
2327 O       43.5840    40.6390    21.5210 O.2   243 PHE879  -0.5700 BACKBONE
2328 CB      43.9900    41.9170    24.6070 C.3   243 PHE879  -0.0160 
2329 CG      43.4430    40.5430    24.8860 C.ar  243 PHE879  -0.1440 
2330 CD1     42.1030    40.2540    24.6420 C.ar  243 PHE879  -0.1500 
2331 CD2     44.2670    39.5400    25.3840 C.ar  243 PHE879  -0.1500 
2332 CE1     41.5910    38.9820    24.8870 C.ar  243 PHE879  -0.1500 
2333 CE2     43.7620    38.2660    25.6370 C.ar  243 PHE879  -0.1500 
2334 CZ      42.4250    37.9880    25.3860 C.ar  243 PHE879  -0.1500 
2335 N       42.4620    42.5330    21.9750 N.am  244 TYR880  -0.7300 BACKBONE
2336 H       42.4270    43.3840    22.5190 H     244 TYR880   0.3700 BACKBONE
2337 CA      41.4010    42.2540    21.0130 C.3   244 TYR880   0.2810 BACKBONE
2338 C       41.9450    42.1160    19.5930 C.2   244 TYR880   0.5690 BACKBONE
2339 O       41.6020    41.1700    18.8820 O.2   244 TYR880  -0.5700 BACKBONE
2340 CB      40.3140    43.3260    21.0860 C.3   244 TYR880  -0.0160 
2341 CG      39.5840    43.3300    22.4040 C.ar  244 TYR880  -0.1440 
2342 CD1     39.5770    44.4620    23.2140 C.ar  244 TYR880  -0.1500 
2343 CD2     38.9080    42.1960    22.8490 C.ar  244 TYR880  -0.1500 
2344 CE1     38.9120    44.4700    24.4340 C.ar  244 TYR880  -0.1500 
2345 CE2     38.2390    42.1920    24.0650 C.ar  244 TYR880  -0.1500 
2346 CZ      38.2440    43.3300    24.8530 C.ar  244 TYR880   0.0820 
2347 OH      37.5820    43.3310    26.0600 O.3   244 TYR880  -0.5320 
2348 HH      37.5370    42.4780    26.4990 H     244 TYR880   0.4500 
2349 N       42.8090    43.0510    19.2030 N.am  245 LYS881  -0.7300 BACKBONE
2350 H       43.0220    43.8100    19.8340 H     245 LYS881   0.3700 BACKBONE
2351 CA      43.4600    43.0190    17.8960 C.3   245 LYS881   0.2810 BACKBONE
2352 C       44.2550    41.7240    17.7000 C.2   245 LYS881   0.5690 BACKBONE
2353 O       44.1470    41.0740    16.6570 O.2   245 LYS881  -0.5700 BACKBONE
2354 CB      44.3700    44.2440    17.7270 C.3   245 LYS881  -0.1600 
2355 CG      44.9710    44.4050    16.3360 C.3   245 LYS881  -0.1600 
2356 CD      46.3190    45.1120    16.4050 C.3   245 LYS881  -0.1600 
2357 CE      46.5400    46.0110    15.2000 C.3   245 LYS881   0.3430 
2358 NZ      47.1870    47.2920    15.6030 N.4   245 LYS881  -0.8530 
2359 HZ3     46.5950    47.7750    16.2640 H     245 LYS881   0.4500 
2360 HZ1     47.3230    47.8720    14.7870 H     245 LYS881   0.4500 
2361 HZ2     48.0810    47.0980    16.0310 H     245 LYS881   0.4500 
2362 N       45.0280    41.3420    18.7150 N.am  246 MET882  -0.7300 BACKBONE
2363 H       45.0320    41.8880    19.5650 H     246 MET882   0.3700 BACKBONE
2364 CA      45.8690    40.1530    18.6270 C.3   246 MET882   0.2810 BACKBONE
2365 C       45.0610    38.8570    18.5180 C.2   246 MET882   0.5690 BACKBONE
2366 O       45.4040    37.9830    17.7270 O.2   246 MET882  -0.5700 BACKBONE
2367 CB      46.8440    40.0930    19.8000 C.3   246 MET882  -0.1600 
2368 CG      48.0060    41.0610    19.6460 C.3   246 MET882   0.0700 
2369 SD      49.2330    40.9110    20.9510 S.3   246 MET882  -0.4600 
2370 CE      48.3690    41.6190    22.3150 C.3   246 MET882  -0.0100 
2371 N       43.9970    38.7430    19.3100 N.am  247 ILE883  -0.7300 BACKBONE
2372 H       43.7990    39.4710    19.9810 H     247 ILE883   0.3700 BACKBONE
2373 CA      43.1080    37.5810    19.2270 C.3   247 ILE883   0.2810 BACKBONE
2374 C       42.4690    37.5000    17.8390 C.2   247 ILE883   0.5690 BACKBONE
2375 O       42.4190    36.4280    17.2420 O.2   247 ILE883  -0.5700 BACKBONE
2376 CB      42.0370    37.6010    20.3590 C.3   247 ILE883  -0.0800 
2377 CG1     42.6930    37.4240    21.7390 C.3   247 ILE883  -0.1600 
2378 CG2     40.9420    36.5460    20.1160 C.3   247 ILE883  -0.2400 
2379 CD1     43.4200    36.0980    21.9580 C.3   247 ILE883  -0.2400 
2380 N       42.0230    38.6490    17.3290 N.am  248 LYS884  -0.7300 BACKBONE
2381 H       42.0760    39.4840    17.8950 H     248 LYS884   0.3700 BACKBONE
2382 CA      41.4610    38.7480    15.9830 C.3   248 LYS884   0.2810 BACKBONE
2383 C       42.4900    38.4040    14.9020 C.2   248 LYS884   0.5690 BACKBONE
2384 O       42.1450    37.7830    13.8970 O.2   248 LYS884  -0.5700 BACKBONE
2385 CB      40.8870    40.1480    15.7420 C.3   248 LYS884  -0.1600 
2386 CG      39.7230    40.1810    14.7620 C.3   248 LYS884  -0.1600 
2387 CD      38.9870    41.5140    14.8170 C.3   248 LYS884  -0.1600 
2388 CE      38.1350    41.7280    13.5700 C.3   248 LYS884   0.3430 
2389 NZ      38.5940    42.9010    12.7640 N.4   248 LYS884  -0.8530 
2390 HZ3     38.5410    43.7380    13.3270 H     248 LYS884   0.4500 
2391 HZ1     38.0030    43.0030    11.9520 H     248 LYS884   0.4500 
2392 HZ2     39.5490    42.7540    12.4690 H     248 LYS884   0.4500 
2393 N       43.7430    38.8090    15.1200 N.am  249 GLU885  -0.7300 BACKBONE
2394 H       43.9400    39.3350    15.9590 H     249 GLU885   0.3700 BACKBONE
2395 CA      44.8460    38.5250    14.1970 C.3   249 GLU885   0.2810 BACKBONE
2396 C       45.1640    37.0320    14.1140 C.2   249 GLU885   0.5690 BACKBONE
2397 O       45.5970    36.5450    13.0730 O.2   249 GLU885  -0.5700 BACKBONE
2398 CB      46.1150    39.2800    14.6140 C.3   249 GLU885  -0.1600 
2399 CG      46.2990    40.6380    13.9550 C.3   249 GLU885  -0.2660 
2400 CD      47.3120    41.5140    14.6700 C.2   249 GLU885   0.9060 
2401 OE1     47.6830    41.2110    15.8260 O.co2 249 GLU885  -0.9000 
2402 OE2     47.7440    42.5200    14.0730 O.co2 249 GLU885  -0.9000 
2403 N       44.9660    36.3150    15.2150 N.am  250 GLY886  -0.7300 BACKBONE
2404 H       44.5880    36.7650    16.0360 H     250 GLY886   0.3700 BACKBONE
2405 CA      45.2810    34.9010    15.2630 C.3   250 GLY886   0.2010 BACKBONE
2406 C       46.2890    34.5080    16.3320 C.2   250 GLY886   0.5690 BACKBONE
2407 O       46.8410    33.4110    16.2910 O.2   250 GLY886  -0.5700 BACKBONE
2408 N       46.5300    35.4000    17.2880 N.am  251 PHE887  -0.7300 BACKBONE
2409 H       46.0970    36.3110    17.2370 H     251 PHE887   0.3700 BACKBONE
2410 CA      47.4080    35.0850    18.4080 C.3   251 PHE887   0.2810 BACKBONE
2411 C       46.7570    34.0870    19.3370 C.2   251 PHE887   0.5690 BACKBONE
2412 O       45.5730    34.2120    19.6660 O.2   251 PHE887  -0.5700 BACKBONE
2413 CB      47.8080    36.3380    19.1730 C.3   251 PHE887  -0.0160 
2414 CG      48.9960    37.0150    18.5970 C.ar  251 PHE887  -0.1440 
2415 CD1     50.2780    36.5890    18.9320 C.ar  251 PHE887  -0.1500 
2416 CD2     48.8470    38.0410    17.6760 C.ar  251 PHE887  -0.1500 
2417 CE1     51.3880    37.1960    18.3810 C.ar  251 PHE887  -0.1500 
2418 CE2     49.9590    38.6650    17.1240 C.ar  251 PHE887  -0.1500 
2419 CZ      51.2300    38.2440    17.4760 C.ar  251 PHE887  -0.1500 
2420 N       47.5360    33.0810    19.7150 N.am  252 ARG888  -0.7300 BACKBONE
2421 H       48.4910    33.0550    19.3880 H     252 ARG888   0.3700 BACKBONE
2422 CA      47.0610    32.0130    20.5850 C.3   252 ARG888   0.2810 BACKBONE
2423 C       48.1270    31.6780    21.5990 C.2   252 ARG888   0.5690 BACKBONE
2424 O       49.3100    31.9630    21.3870 O.2   252 ARG888  -0.5700 BACKBONE
2425 CB      46.7120    30.7670    19.7680 C.3   252 ARG888  -0.1600 
2426 CG      45.6060    30.9800    18.7390 C.3   252 ARG888  -0.1600 
2427 CD      44.2340    31.2730    19.3440 C.3   252 ARG888   0.1680 
2428 NE      43.2040    31.3110    18.3090 N.pl3 252 ARG888  -0.8440 
2429 HE      42.7870    30.4330    18.0340 H     252 ARG888   0.4500 
2430 CZ      42.7740    32.4110    17.7020 C.cat 252 ARG888   1.2000 
2431 NH1     43.2710    33.6060    18.0140 N.pl3 252 ARG888  -0.9670 
2432 HH12    43.9870    33.6860    18.7220 H     252 ARG888   0.4500 
2433 HH11    42.9320    34.4330    17.5430 H     252 ARG888   0.4500 
2434 NH2     41.8330    32.3160    16.7700 N.pl3 252 ARG888  -0.9670 
2435 HH21    41.4990    33.1470    16.3030 H     252 ARG888   0.4500 
2436 HH22    41.4510    31.4130    16.5280 H     252 ARG888   0.4500 
2437 N       47.7210    31.0600    22.7020 N.am  253 MET889  -0.7300 BACKBONE
2438 H       46.7420    30.8480    22.8320 H     253 MET889   0.3700 BACKBONE
2439 CA      48.6870    30.6900    23.7210 C.3   253 MET889   0.2810 BACKBONE
2440 C       49.5190    29.5110    23.2710 C.2   253 MET889   0.5690 BACKBONE
2441 O       49.0350    28.6210    22.5730 O.2   253 MET889  -0.5700 BACKBONE
2442 CB      47.9950    30.3570    25.0380 C.3   253 MET889  -0.1600 
2443 CG      47.5760    31.5780    25.8190 C.3   253 MET889   0.0700 
2444 SD      46.8450    31.1260    27.3830 S.3   253 MET889  -0.4600 
2445 CE      45.1530    30.6750    26.8810 C.3   253 MET889  -0.0100 
2446 N       50.7870    29.5230    23.6660 N.am  254 LEU890  -0.7300 BACKBONE
2447 H       51.1700    30.3570    24.0880 H     254 LEU890   0.3700 BACKBONE
2448 CA      51.6320    28.3510    23.4990 C.3   254 LEU890   0.2810 BACKBONE
2449 C       51.2290    27.2770    24.5070 C.2   254 LEU890   0.5690 BACKBONE
2450 O       50.4630    27.5440    25.4460 O.2   254 LEU890  -0.5700 BACKBONE
2451 CB      53.1080    28.7310    23.6370 C.3   254 LEU890  -0.1600 
2452 CG      53.5890    29.5500    22.4350 C.3   254 LEU890  -0.0800 
2453 CD1     54.8450    30.3070    22.7670 C.3   254 LEU890  -0.2400 
2454 CD2     53.8180    28.6720    21.2190 C.3   254 LEU890  -0.2400 
2455 N       51.7220    26.0630    24.2940 N.am  255 SER891  -0.7300 BACKBONE
2456 H       52.3390    25.9100    23.5090 H     255 SER891   0.3700 BACKBONE
2457 CA      51.3900    24.9470    25.1710 C.3   255 SER891   0.2810 BACKBONE
2458 C       51.9050    25.1610    26.5800 C.2   255 SER891   0.5690 BACKBONE
2459 O       53.0450    25.6070    26.7700 O.2   255 SER891  -0.5700 BACKBONE
2460 CB      51.9740    23.6410    24.6260 C.3   255 SER891   0.1200 
2461 OG      51.6460    22.5550    25.4810 O.3   255 SER891  -0.6800 
2462 HG      52.0180    22.7440    26.3460 H     255 SER891   0.4000 
2463 N       51.0910    24.8240    27.5780 N.am  256 PRO892  -0.6600 BACKBONE
2464 CA      51.6080    24.6900    28.9420 C.3   256 PRO892   0.2810 BACKBONE
2465 C       52.6800    23.6050    28.9380 C.2   256 PRO892   0.5690 BACKBONE
2466 O       52.6000    22.6730    28.1330 O.2   256 PRO892  -0.5700 BACKBONE
2467 CB      50.3910    24.2180    29.7380 C.3   256 PRO892  -0.1600 
2468 CG      49.2290    24.6320    28.9300 C.3   256 PRO892  -0.1600 
2469 CD      49.6450    24.5290    27.4960 C.3   256 PRO892   0.1400 
2470 N       53.6770    23.7350    29.8060 N.am  257 GLU893  -0.7300 BACKBONE
2471 H       53.6840    24.5240    30.4370 H     257 GLU893   0.3700 BACKBONE
2472 CA      54.7660    22.7590    29.8680 C.3   257 GLU893   0.2810 BACKBONE
2473 C       54.2670    21.3330    30.1380 C.2   257 GLU893   0.5690 BACKBONE
2474 O       54.7760    20.3690    29.5530 O.2   257 GLU893  -0.5700 BACKBONE
2475 CB      55.7950    23.1780    30.9190 C.3   257 GLU893  -0.1600 
2476 CG      57.2150    22.7210    30.6150 C.3   257 GLU893  -0.2660 
2477 CD      57.6230    21.4830    31.3950 C.2   257 GLU893   0.9060 
2478 OE1     58.7300    20.9590    31.1390 O.co2 257 GLU893  -0.9000 
2479 OE2     56.8490    21.0300    32.2670 O.co2 257 GLU893  -0.9000 
2480 N       53.2470    21.2210    30.9900 N.am  258 HIS894  -0.7300 BACKBONE
2481 H       52.8090    22.0660    31.3280 H     258 HIS894   0.3700 BACKBONE
2482 CA      52.7300    19.9340    31.4590 C.3   258 HIS894   0.2810 BACKBONE
2483 C       51.6340    19.3200    30.5860 C.2   258 HIS894   0.5690 BACKBONE
2484 O       51.1190    18.2520    30.9060 O.2   258 HIS894  -0.5700 BACKBONE
2485 CB      52.2260    20.0590    32.9020 C.3   258 HIS894   0.0080 
2486 CG      53.2880    20.4570    33.8770 C.2   258 HIS894   0.1820 
2487 ND1     54.4770    19.7710    34.0020 N.pl3 258 HIS894  -0.7000 
2488 HD1     54.7400    18.9560    33.4660 H     258 HIS894   0.4500 
2489 CD2     53.3430    21.4730    34.7710 C.2   258 HIS894   0.2000 
2490 CE1     55.2180    20.3460    34.9320 C.cat 258 HIS894   0.6500 
2491 NE2     54.5540    21.3820    35.4130 N.pl3 258 HIS894  -0.7000 
2492 HE2     54.8830    22.0060    36.1360 H     258 HIS894   0.4500 
2493 N       51.2790    19.9860    29.4900 N.am  259 ALA895  -0.7300 BACKBONE
2494 H       51.7090    20.8770    29.2890 H     259 ALA895   0.3700 BACKBONE
2495 CA      50.2790    19.4490    28.5750 C.3   259 ALA895   0.2810 BACKBONE
2496 C       50.8930    18.4430    27.6060 C.2   259 ALA895   0.5690 BACKBONE
2497 O       51.8470    18.7820    26.8950 O.2   259 ALA895  -0.5700 BACKBONE
2498 CB      49.6120    20.5790    27.7960 C.3   259 ALA895  -0.2400 
2499 N       50.3490    17.2230    27.5450 N.am  260 PRO896  -0.6600 BACKBONE
2500 CA      50.7090    16.2880    26.4700 C.3   260 PRO896   0.2810 BACKBONE
2501 C       50.3960    16.9180    25.1240 C.2   260 PRO896   0.5690 BACKBONE
2502 O       49.4880    17.7570    25.0390 O.2   260 PRO896  -0.5700 BACKBONE
2503 CB      49.7840    15.0950    26.7120 C.3   260 PRO896  -0.1600 
2504 CG      49.4760    15.1590    28.1540 C.3   260 PRO896  -0.1600 
2505 CD      49.3610    16.6340    28.4700 C.3   260 PRO896   0.1400 
2506 N       51.1370    16.5260    24.0910 N.am  261 ALA897  -0.7300 BACKBONE
2507 H       51.8260    15.8000    24.2260 H     261 ALA897   0.3700 BACKBONE
2508 CA      50.9780    17.1220    22.7650 C.3   261 ALA897   0.2810 BACKBONE
2509 C       49.5350    17.0990    22.2800 C.2   261 ALA897   0.5690 BACKBONE
2510 O       49.0470    18.1060    21.7560 O.2   261 ALA897  -0.5700 BACKBONE
2511 CB      51.8880    16.4400    21.7550 C.3   261 ALA897  -0.2400 
2512 N       48.8520    15.9630    22.4580 N.am  262 GLU898  -0.7300 BACKBONE
2513 H       49.2910    15.1880    22.9340 H     262 GLU898   0.3700 BACKBONE
2514 CA      47.4790    15.8260    21.9730 C.3   262 GLU898   0.2810 BACKBONE
2515 C       46.5120    16.7210    22.7410 C.2   262 GLU898   0.5690 BACKBONE
2516 O       45.5230    17.1700    22.1780 O.2   262 GLU898  -0.5700 BACKBONE
2517 CB      47.0050    14.3590    21.9630 C.3   262 GLU898  -0.1600 
2518 CG      45.5460    14.0960    21.5270 C.3   262 GLU898  -0.2660 
2519 CD      45.0840    14.8170    20.2610 C.2   262 GLU898   0.9060 
2520 OE1     45.8540    14.9230    19.2870 O.co2 262 GLU898  -0.9000 
2521 OE2     43.9180    15.2610    20.2310 O.co2 262 GLU898  -0.9000 
2522 N       46.8020    16.9970    24.0110 N.am  263 MET899  -0.7300 BACKBONE
2523 H       47.6040    16.5690    24.4520 H     263 MET899   0.3700 BACKBONE
2524 CA      45.9570    17.9200    24.7650 C.3   263 MET899   0.2810 BACKBONE
2525 C       46.1190    19.3460    24.2470 C.2   263 MET899   0.5690 BACKBONE
2526 O       45.1430    20.0880    24.1360 O.2   263 MET899  -0.5700 BACKBONE
2527 CB      46.2410    17.8560    26.2680 C.3   263 MET899  -0.1600 
2528 CG      45.8730    16.5350    26.9200 C.3   263 MET899   0.0700 
2529 SD      44.1970    15.9520    26.5190 S.3   263 MET899  -0.4600 
2530 CE      43.1850    17.2320    27.3020 C.3   263 MET899  -0.0100 
2531 N       47.3510    19.7260    23.9230 N.am  264 TYR900  -0.7300 BACKBONE
2532 H       48.1350    19.1190    24.1140 H     264 TYR900   0.3700 BACKBONE
2533 CA      47.5660    21.0230    23.2900 C.3   264 TYR900   0.2810 BACKBONE
2534 C       46.9190    21.0960    21.9110 C.2   264 TYR900   0.5690 BACKBONE
2535 O       46.3470    22.1290    21.5450 O.2   264 TYR900  -0.5700 BACKBONE
2536 CB      49.0510    21.3690    23.2090 C.3   264 TYR900  -0.0160 
2537 CG      49.2930    22.7530    22.6540 C.ar  264 TYR900  -0.1440 
2538 CD1     48.7120    23.8730    23.2520 C.ar  264 TYR900  -0.1500 
2539 CD2     50.1000    22.9440    21.5340 C.ar  264 TYR900  -0.1500 
2540 CE1     48.9200    25.1430    22.7400 C.ar  264 TYR900  -0.1500 
2541 CE2     50.3230    24.2180    21.0160 C.ar  264 TYR900  -0.1500 
2542 CZ      49.7370    25.3100    21.6290 C.ar  264 TYR900   0.0820 
2543 OH      49.9450    26.5770    21.1320 O.3   264 TYR900  -0.5320 
2544 HH      49.5030    27.2800    21.6140 H     264 TYR900   0.4500 
2545 N       46.9910    20.0050    21.1490 N.am  265 ASP901  -0.7300 BACKBONE
2546 H       47.5410    19.2180    21.4620 H     265 ASP901   0.3700 BACKBONE
2547 CA      46.2910    19.9250    19.8710 C.3   265 ASP901   0.2810 BACKBONE
2548 C       44.7980    20.2060    20.0470 C.2   265 ASP901   0.5690 BACKBONE
2549 O       44.2180    20.9540    19.2700 O.2   265 ASP901  -0.5700 BACKBONE
2550 CB      46.4970    18.5610    19.2170 C.3   265 ASP901  -0.2660 
2551 CG      47.9210    18.3490    18.7410 C.2   265 ASP901   0.9060 
2552 OD1     48.6770    19.3440    18.6340 O.co2 265 ASP901  -0.9000 
2553 OD2     48.3670    17.2150    18.4530 O.co2 265 ASP901  -0.9000 
2554 N       44.1850    19.6130    21.0740 N.am  266 ILE902  -0.7300 BACKBONE
2555 H       44.6970    18.9640    21.6540 H     266 ILE902   0.3700 BACKBONE
2556 CA      42.7850    19.8920    21.3680 C.3   266 ILE902   0.2810 BACKBONE
2557 C       42.5930    21.3750    21.6290 C.2   266 ILE902   0.5690 BACKBONE
2558 O       41.7180    22.0010    21.0350 O.2   266 ILE902  -0.5700 BACKBONE
2559 CB      42.2700    19.0480    22.5520 C.3   266 ILE902  -0.0800 
2560 CG1     42.2440    17.5700    22.1530 C.3   266 ILE902  -0.1600 
2561 CG2     40.8610    19.5100    22.9670 C.3   266 ILE902  -0.2400 
2562 CD1     41.9610    16.6140    23.3280 C.3   266 ILE902  -0.2400 
2563 N       43.4290    21.9460    22.4910 N.am  267 MET903  -0.7300 BACKBONE
2564 H       44.1410    21.3900    22.9420 H     267 MET903   0.3700 BACKBONE
2565 CA      43.3250    23.3750    22.7910 C.3   267 MET903   0.2810 BACKBONE
2566 C       43.3060    24.1920    21.5180 C.2   267 MET903   0.5690 BACKBONE
2567 O       42.4730    25.0710    21.3580 O.2   267 MET903  -0.5700 BACKBONE
2568 CB      44.4990    23.8570    23.6390 C.3   267 MET903  -0.1600 
2569 CG      44.5080    23.3110    25.0400 C.3   267 MET903   0.0700 
2570 SD      45.9410    23.9690    25.9310 S.3   267 MET903  -0.4600 
2571 CE      46.3320    22.5820    26.9030 C.3   267 MET903  -0.0100 
2572 N       44.2550    23.9230    20.6230 N.am  268 LYS904  -0.7300 BACKBONE
2573 H       44.9010    23.1660    20.7930 H     268 LYS904   0.3700 BACKBONE
2574 CA      44.3710    24.7110    19.3990 C.3   268 LYS904   0.2810 BACKBONE
2575 C       43.1150    24.6180    18.5390 C.2   268 LYS904   0.5690 BACKBONE
2576 O       42.6840    25.6180    17.9620 O.2   268 LYS904  -0.5700 BACKBONE
2577 CB      45.6020    24.2900    18.5950 C.3   268 LYS904  -0.1600 
2578 CG      46.9010    24.6500    19.2770 C.3   268 LYS904  -0.1600 
2579 CD      48.0820    24.4590    18.3400 C.3   268 LYS904  -0.1600 
2580 CE      48.4400    22.9980    18.1590 C.3   268 LYS904   0.3430 
2581 NZ      49.5400    22.8390    17.1530 N.4   268 LYS904  -0.8530 
2582 HZ3     49.2400    23.2130    16.2640 H     268 LYS904   0.4500 
2583 HZ1     49.7620    21.8590    17.0490 H     268 LYS904   0.4500 
2584 HZ2     50.3600    23.3380    17.4690 H     268 LYS904   0.4500 
2585 N       42.5270    23.4230    18.4530 N.am  269 THR905  -0.7300 BACKBONE
2586 H       42.9290    22.6270    18.9260 H     269 THR905   0.3700 BACKBONE
2587 CA      41.3020    23.2680    17.6740 C.3   269 THR905   0.2810 BACKBONE
2588 C       40.1250    23.9780    18.3480 C.2   269 THR905   0.5690 BACKBONE
2589 O       39.2420    24.4970    17.6630 O.2   269 THR905  -0.5700 BACKBONE
2590 CB      40.9600    21.7880    17.4040 C.3   269 THR905   0.2000 
2591 OG1     40.7410    21.1070    18.6480 O.3   269 THR905  -0.6800 
2592 HG1     40.8560    21.7470    19.3540 H     269 THR905   0.4000 
2593 CG2     42.1380    21.0590    16.7490 C.3   269 THR905  -0.2400 
2594 N       40.1240    24.0130    19.6810 N.am  270 CYS906  -0.7300 BACKBONE
2595 H       40.8680    23.5580    20.1900 H     270 CYS906   0.3700 BACKBONE
2596 CA      39.0640    24.6990    20.4190 C.3   270 CYS906   0.2810 BACKBONE
2597 C       39.1200    26.1900    20.1530 C.2   270 CYS906   0.5690 BACKBONE
2598 O       38.0970    26.8790    20.1970 O.2   270 CYS906  -0.5700 BACKBONE
2599 CB      39.2120    24.4920    21.9220 C.3   270 CYS906   0.0700 
2600 SG      38.8300    22.8320    22.4840 S.3   270 CYS906  -0.4100 
2601 N       40.3290    26.6850    19.8910 N.am  271 TRP907  -0.7300 BACKBONE
2602 H       41.1190    26.0580    19.8510 H     271 TRP907   0.3700 BACKBONE
2603 CA      40.5400    28.1100    19.6610 C.3   271 TRP907   0.2810 BACKBONE
2604 C       40.5900    28.4570    18.1940 C.2   271 TRP907   0.5690 BACKBONE
2605 O       41.1760    29.4710    17.8150 O.2   271 TRP907  -0.5700 BACKBONE
2606 CB      41.8550    28.5820    20.2590 C.3   271 TRP907   0.0210 
2607 CG      42.0310    28.3060    21.6640 C.2   271 TRP907  -0.1810 
2608 CD1     41.0650    28.2550    22.6270 C.2   271 TRP907  -0.3020 
2609 CD2     43.2710    28.0530    22.3140 C.ar  271 TRP907   0.0000 
2610 NE1     41.6340    27.9690    23.8450 N.pl3 271 TRP907   0.0330 
2611 HE1     41.1360    27.8660    24.7180 H     271 TRP907   0.2700 
2612 CE2     42.9930    27.8460    23.6790 C.ar  271 TRP907  -0.1520 
2613 CE3     44.6050    27.9820    21.8780 C.ar  271 TRP907  -0.1500 
2614 CZ2     43.9890    27.5710    24.6110 C.ar  271 TRP907  -0.1500 
2615 CZ3     45.6020    27.7000    22.8140 C.ar  271 TRP907  -0.1500 
2616 CH2     45.2850    27.5060    24.1560 C.ar  271 TRP907  -0.1500 
2617 N       39.9830    27.6330    17.3560 N.am  272 ASP908  -0.7300 BACKBONE
2618 H       39.5880    26.7630    17.6830 H     272 ASP908   0.3700 BACKBONE
2619 CA      39.8980    28.0050    15.9630 C.3   272 ASP908   0.2810 BACKBONE
2620 C       39.0020    29.2320    15.8310 C.2   272 ASP908   0.5690 BACKBONE
2621 O       37.9290    29.2990    16.4300 O.2   272 ASP908  -0.5700 BACKBONE
2622 CB      39.3660    26.8630    15.1070 C.3   272 ASP908  -0.2660 
2623 CG      39.7750    27.0140    13.6660 C.2   272 ASP908   0.9060 
2624 OD1     40.6350    26.2360    13.2040 O.co2 272 ASP908  -0.9000 
2625 OD2     39.3270    27.9280    12.9470 O.co2 272 ASP908  -0.9000 
2626 N       39.4420    30.2180    15.0520 N.am  273 ALA909  -0.7300 BACKBONE
2627 H       40.3490    30.1450    14.6130 H     273 ALA909   0.3700 BACKBONE
2628 CA      38.6220    31.4040    14.8280 C.3   273 ALA909   0.2810 BACKBONE
2629 C       37.2920    31.0390    14.1650 C.2   273 ALA909   0.5690 BACKBONE
2630 O       36.2810    31.7190    14.3480 O.2   273 ALA909  -0.5700 BACKBONE
2631 CB      39.3720    32.4210    13.9830 C.3   273 ALA909  -0.2400 
2632 N       37.3100    29.9670    13.3850 N.am  274 ASP910  -0.7300 BACKBONE
2633 H       38.1810    29.4780    13.2380 H     274 ASP910   0.3700 BACKBONE
2634 CA      36.1040    29.4810    12.7380 C.3   274 ASP910   0.2810 BACKBONE
2635 C       35.3750    28.5060    13.6620 C.2   274 ASP910   0.5690 BACKBONE
2636 O       35.8550    27.3990    13.8850 O.2   274 ASP910  -0.5700 BACKBONE
2637 CB      36.4740    28.8000    11.4230 C.3   274 ASP910  -0.2660 
2638 CG      35.2700    28.3510    10.6400 C.2   274 ASP910   0.9060 
2639 OD1     35.4450    27.9580     9.4620 O.co2 274 ASP910  -0.9000 
2640 OD2     34.1150    28.3630    11.1140 O.co2 274 ASP910  -0.9000 
2641 N       34.2150    28.8960    14.1960 N.am  275 PRO911  -0.6600 BACKBONE
2642 CA      33.4970    28.0330    15.1490 C.3   275 PRO911   0.2810 BACKBONE
2643 C       33.1700    26.6720    14.5530 C.2   275 PRO911   0.5690 BACKBONE
2644 O       33.1090    25.6950    15.2890 O.2   275 PRO911  -0.5700 BACKBONE
2645 CB      32.1990    28.7950    15.4250 C.3   275 PRO911  -0.1600 
2646 CG      32.4870    30.1970    15.0460 C.3   275 PRO911  -0.1600 
2647 CD      33.4910    30.1530    13.9360 C.3   275 PRO911   0.1400 
2648 N       32.9910    26.6090    13.2360 N.am  276 LEU912  -0.7300 BACKBONE
2649 H       33.1120    27.4420    12.6780 H     276 LEU912   0.3700 BACKBONE
2650 CA      32.6230    25.3570    12.5850 C.3   276 LEU912   0.2810 BACKBONE
2651 C       33.7630    24.3520    12.5180 C.2   276 LEU912   0.5690 BACKBONE
2652 O       33.5340    23.1690    12.2830 O.2   276 LEU912  -0.5700 BACKBONE
2653 CB      32.0540    25.6310    11.1890 C.3   276 LEU912  -0.1600 
2654 CG      30.7570    26.4420    11.1780 C.3   276 LEU912  -0.0800 
2655 CD1     30.2690    26.5970     9.7510 C.3   276 LEU912  -0.2400 
2656 CD2     29.6660    25.8070    12.0520 C.3   276 LEU912  -0.2400 
2657 N       34.9880    24.8240    12.7440 N.am  277 LYS913  -0.7300 BACKBONE
2658 H       35.1060    25.8090    12.9340 H     277 LYS913   0.3700 BACKBONE
2659 CA      36.1650    23.9610    12.7260 C.3   277 LYS913   0.2810 BACKBONE
2660 C       36.5300    23.4310    14.1130 C.2   277 LYS913   0.5690 BACKBONE
2661 O       37.4130    22.5760    14.2420 O.2   277 LYS913  -0.5700 BACKBONE
2662 CB      37.3630    24.7130    12.1530 C.3   277 LYS913  -0.1600 
2663 CG      37.3330    24.8840    10.6440 C.3   277 LYS913  -0.1600 
2664 CD      38.7020    25.3470    10.1690 C.3   277 LYS913  -0.1600 
2665 CE      38.6400    25.9580     8.7880 C.3   277 LYS913   0.3430 
2666 NZ      38.0560    27.3290     8.8190 N.4   277 LYS913  -0.8530 
2667 HZ3     37.1180    27.2870     9.1910 H     277 LYS913   0.4500 
2668 HZ1     38.0300    27.7050     7.8820 H     277 LYS913   0.4500 
2669 HZ2     38.6240    27.9240     9.4050 H     277 LYS913   0.4500 
2670 N       35.8740    23.9570    15.1460 N.am  278 ARG914  -0.7300 BACKBONE
2671 H       35.1840    24.6750    14.9790 H     278 ARG914   0.3700 BACKBONE
2672 CA      36.1310    23.5190    16.5110 C.3   278 ARG914   0.2810 BACKBONE
2673 C       35.5310    22.1340    16.7260 C.2   278 ARG914   0.5690 BACKBONE
2674 O       34.4970    21.8080    16.1350 O.2   278 ARG914  -0.5700 BACKBONE
2675 CB      35.5310    24.5000    17.5120 C.3   278 ARG914  -0.1600 
2676 CG      36.1010    25.8900    17.3690 C.3   278 ARG914  -0.1600 
2677 CD      35.5510    26.8960    18.3660 C.3   278 ARG914   0.1680 
2678 NE      35.8830    28.2430    17.9250 N.pl3 278 ARG914  -0.8440 
2679 HE      36.7430    28.3680    17.4100 H     278 ARG914   0.4500 
2680 CZ      35.1370    29.3220    18.1510 C.cat 278 ARG914   1.2000 
2681 NH1     34.0190    29.2410    18.8760 N.pl3 278 ARG914  -0.9670 
2682 HH12    33.7290    28.3530    19.2600 H     278 ARG914   0.4500 
2683 HH11    33.4630    30.0680    19.0400 H     278 ARG914   0.4500 
2684 NH2     35.5150    30.4890    17.6480 N.pl3 278 ARG914  -0.9670 
2685 HH21    34.9570    31.3150    17.8140 H     278 ARG914   0.4500 
2686 HH22    36.3610    30.5520    17.0990 H     278 ARG914   0.4500 
2687 N       36.1470    21.3270    17.5820 N.am  279 PRO915  -0.6600 BACKBONE
2688 CA      35.5710    20.0260    17.9040 C.3   279 PRO915   0.2810 BACKBONE
2689 C       34.3240    20.2200    18.7470 C.2   279 PRO915   0.5690 BACKBONE
2690 O       34.1220    21.2950    19.3100 O.2   279 PRO915  -0.5700 BACKBONE
2691 CB      36.6630    19.3500    18.7310 C.3   279 PRO915  -0.1600 
2692 CG      37.4050    20.4620    19.3520 C.3   279 PRO915  -0.1600 
2693 CD      37.4040    21.5700    18.3120 C.3   279 PRO915   0.1400 
2694 N       33.4830    19.1980    18.8160 N.am  280 THR916  -0.7300 BACKBONE
2695 H       33.6050    18.4020    18.2060 H     280 THR916   0.3700 BACKBONE
2696 CA      32.3820    19.2220    19.7710 C.3   280 THR916   0.2810 BACKBONE
2697 C       32.8790    18.5920    21.0550 C.2   280 THR916   0.5690 BACKBONE
2698 O       33.9100    17.9080    21.0640 O.2   280 THR916  -0.5700 BACKBONE
2699 CB      31.2050    18.4060    19.2650 C.3   280 THR916   0.2000 
2700 OG1     31.6390    17.0530    19.0880 O.3   280 THR916  -0.6800 
2701 HG1     31.5430    16.8370    18.1580 H     280 THR916   0.4000 
2702 CG2     30.7950    18.8550    17.8700 C.3   280 THR916  -0.2400 
2703 N       32.1440    18.7930    22.1390 N.am  281 PHE917  -0.7300 BACKBONE
2704 H       31.3370    19.3990    22.1060 H     281 PHE917   0.3700 BACKBONE
2705 CA      32.5170    18.1290    23.3760 C.3   281 PHE917   0.2810 BACKBONE
2706 C       32.4790    16.6120    23.2400 C.2   281 PHE917   0.5690 BACKBONE
2707 O       33.3360    15.9290    23.7940 O.2   281 PHE917  -0.5700 BACKBONE
2708 CB      31.6600    18.6060    24.5410 C.3   281 PHE917  -0.0160 
2709 CG      32.0250    19.9650    25.0110 C.ar  281 PHE917  -0.1440 
2710 CD1     33.2860    20.2060    25.5460 C.ar  281 PHE917  -0.1500 
2711 CD2     31.1310    21.0170    24.9020 C.ar  281 PHE917  -0.1500 
2712 CE1     33.6400    21.4690    25.9850 C.ar  281 PHE917  -0.1500 
2713 CE2     31.4780    22.2860    25.3340 C.ar  281 PHE917  -0.1500 
2714 CZ      32.7390    22.5170    25.8710 C.ar  281 PHE917  -0.1500 
2715 N       31.5100    16.0870    22.4880 N.am  282 LYS918  -0.7300 BACKBONE
2716 H       30.8080    16.6950    22.0900 H     282 LYS918   0.3700 BACKBONE
2717 CA      31.4430    14.6470    22.2280 C.3   282 LYS918   0.2810 BACKBONE
2718 C       32.7600    14.1490    21.6200 C.2   282 LYS918   0.5690 BACKBONE
2719 O       33.3040    13.1310    22.0410 O.2   282 LYS918  -0.5700 BACKBONE
2720 CB      30.2630    14.3300    21.3000 C.3   282 LYS918  -0.1600 
2721 CG      29.9270    12.8610    21.1770 C.3   282 LYS918  -0.1600 
2722 CD      28.6010    12.6710    20.4510 C.3   282 LYS918  -0.1600 
2723 CE      28.3820    11.2050    20.1040 C.3   282 LYS918   0.3430 
2724 NZ      26.9670    10.7880    20.3130 N.4   282 LYS918  -0.8530 
2725 HZ3     26.7160    10.9240    21.2820 H     282 LYS918   0.4500 
2726 HZ1     26.8640     9.8120    20.0720 H     282 LYS918   0.4500 
2727 HZ2     26.3620    11.3450    19.7270 H     282 LYS918   0.4500 
2728 N       33.2720    14.8890    20.6410 N.am  283 GLN919  -0.7300 BACKBONE
2729 H       32.7670    15.7040    20.3230 H     283 GLN919   0.3700 BACKBONE
2730 CA      34.5450    14.5520    20.0150 C.3   283 GLN919   0.2810 BACKBONE
2731 C       35.6840    14.6050    21.0130 C.2   283 GLN919   0.5690 BACKBONE
2732 O       36.5250    13.7040    21.0470 O.2   283 GLN919  -0.5700 BACKBONE
2733 CB      34.8390    15.5190    18.8750 C.3   283 GLN919  -0.1600 
2734 CG      34.0580    15.2230    17.6110 C.3   283 GLN919  -0.0990 
2735 CD      34.3860    16.2050    16.5210 C.2   283 GLN919   0.5690 
2736 OE1     34.1900    17.4050    16.6890 O.2   283 GLN919  -0.5700 
2737 NE2     34.9030    15.7050    15.4010 N.am  283 GLN919  -0.8000 
2738 HE22    35.0450    14.7090    15.3110 H     283 GLN919   0.3700 
2739 HE21    35.1530    16.3210    14.6410 H     283 GLN919   0.3700 
2740 N       35.7090    15.6660    21.8220 N.am  284 ILE920  -0.7300 BACKBONE
2741 H       34.9690    16.3510    21.7570 H     284 ILE920   0.3700 BACKBONE
2742 CA      36.7750    15.8640    22.7980 C.3   284 ILE920   0.2810 BACKBONE
2743 C       36.8060    14.7150    23.8020 C.2   284 ILE920   0.5690 BACKBONE
2744 O       37.8710    14.2070    24.1340 O.2   284 ILE920  -0.5700 BACKBONE
2745 CB      36.5920    17.2190    23.5180 C.3   284 ILE920  -0.0800 
2746 CG1     36.9070    18.3650    22.5490 C.3   284 ILE920  -0.1600 
2747 CG2     37.4940    17.3150    24.7400 C.3   284 ILE920  -0.2400 
2748 CD1     36.3670    19.7170    23.0110 C.3   284 ILE920  -0.2400 
2749 N       35.6250    14.3010    24.2600 N.am  285 VAL921  -0.7300 BACKBONE
2750 H       34.7870    14.7870    23.9740 H     285 VAL921   0.3700 BACKBONE
2751 CA      35.5130    13.1530    25.1720 C.3   285 VAL921   0.2810 BACKBONE
2752 C       36.2400    11.9320    24.6190 C.2   285 VAL921   0.5690 BACKBONE
2753 O       37.0280    11.3130    25.3350 O.2   285 VAL921  -0.5700 BACKBONE
2754 CB      34.0450    12.8060    25.4850 C.3   285 VAL921  -0.0800 
2755 CG1     33.9460    11.4700    26.2140 C.3   285 VAL921  -0.2400 
2756 CG2     33.4300    13.8940    26.3490 C.3   285 VAL921  -0.2400 
2757 N       36.0100    11.6120    23.3450 N.am  286 GLN922  -0.7300 BACKBONE
2758 H       35.3630    12.1670    22.8030 H     286 GLN922   0.3700 BACKBONE
2759 CA      36.6800    10.4690    22.7170 C.3   286 GLN922   0.2810 BACKBONE
2760 C       38.1900    10.6500    22.6710 C.2   286 GLN922   0.5690 BACKBONE
2761 O       38.9380     9.7150    22.9510 O.2   286 GLN922  -0.5700 BACKBONE
2762 CB      36.1630    10.2560    21.3020 C.3   286 GLN922  -0.1600 
2763 CG      34.7290     9.8060    21.2220 C.3   286 GLN922  -0.0990 
2764 CD      34.2730     9.6750    19.7870 C.2   286 GLN922   0.5690 
2765 OE1     34.4230    10.6130    19.0050 O.2   286 GLN922  -0.5700 
2766 NE2     33.7300     8.5150    19.4310 N.am  286 GLN922  -0.8000 
2767 HE22    33.6290     7.7750    20.1110 H     286 GLN922   0.3700 
2768 HE21    33.4190     8.3740    18.4810 H     286 GLN922   0.3700 
2769 N       38.6410    11.8540    22.3250 N.am  287 LEU923  -0.7300 BACKBONE
2770 H       37.9840    12.5940    22.1240 H     287 LEU923   0.3700 BACKBONE
2771 CA      40.0740    12.1170    22.2320 C.3   287 LEU923   0.2810 BACKBONE
2772 C       40.7640    11.9350    23.5680 C.2   287 LEU923   0.5690 BACKBONE
2773 O       41.8560    11.3700    23.6370 O.2   287 LEU923  -0.5700 BACKBONE
2774 CB      40.3370    13.5300    21.7000 C.3   287 LEU923  -0.1600 
2775 CG      39.9230    13.7290    20.2440 C.3   287 LEU923  -0.0800 
2776 CD1     39.8730    15.2020    19.9280 C.3   287 LEU923  -0.2400 
2777 CD2     40.8850    13.0230    19.3030 C.3   287 LEU923  -0.2400 
2778 N       40.1360    12.4270    24.6310 N.am  288 ILE924  -0.7300 BACKBONE
2779 H       39.2250    12.8510    24.5280 H     288 ILE924   0.3700 BACKBONE
2780 CA      40.7590    12.3550    25.9380 C.3   288 ILE924   0.2810 BACKBONE
2781 C       40.6880    10.9480    26.5120 C.2   288 ILE924   0.5690 BACKBONE
2782 O       41.6290    10.5100    27.1770 O.2   288 ILE924  -0.5700 BACKBONE
2783 CB      40.1550    13.3770    26.8990 C.3   288 ILE924  -0.0800 
2784 CG1     40.3340    14.7940    26.3380 C.3   288 ILE924  -0.1600 
2785 CG2     40.8380    13.2650    28.2710 C.3   288 ILE924  -0.2400 
2786 CD1     39.5510    15.8550    27.1110 C.3   288 ILE924  -0.2400 
2787 N       39.5880    10.2440    26.2420 N.am  289 GLU925  -0.7300 BACKBONE
2788 H       38.8060    10.7070    25.8010 H     289 GLU925   0.3700 BACKBONE
2789 CA      39.4800     8.8140    26.5670 C.3   289 GLU925   0.2810 BACKBONE
2790 C       40.7450     8.0950    26.0880 C.2   289 GLU925   0.5690 BACKBONE
2791 O       41.3630     7.3370    26.8360 O.2   289 GLU925  -0.5700 BACKBONE
2792 CB      38.2950     8.1990    25.8220 C.3   289 GLU925  -0.1600 
2793 CG      36.9280     8.2980    26.4730 C.3   289 GLU925  -0.2660 
2794 CD      35.8730     7.5390    25.6780 C.2   289 GLU925   0.9060 
2795 OE1     35.6480     6.3430    25.9710 O.co2 289 GLU925  -0.9000 
2796 OE2     35.2770     8.1250    24.7470 O.co2 289 GLU925  -0.9000 
2797 N       41.1050     8.3370    24.8280 N.am  290 LYS926  -0.7300 BACKBONE
2798 H       40.5560     8.9850    24.2810 H     290 LYS926   0.3700 BACKBONE
2799 CA      42.2630     7.7000    24.2090 C.3   290 LYS926   0.2810 BACKBONE
2800 C       43.5640     8.0890    24.9120 C.2   290 LYS926   0.5690 BACKBONE
2801 O       44.3870     7.2330    25.2360 O.2   290 LYS926  -0.5700 BACKBONE
2802 CB      42.3220     8.0620    22.7190 C.3   290 LYS926  -0.1600 
2803 CG      43.5540     7.5460    21.9910 C.3   290 LYS926  -0.1600 
2804 CD      43.4750     6.0470    21.8240 C.3   290 LYS926  -0.1600 
2805 CE      44.4810     5.5660    20.7990 C.3   290 LYS926   0.3430 
2806 NZ      44.3240     4.1050    20.5770 N.4   290 LYS926  -0.8530 
2807 HZ3     44.4760     3.6140    21.4470 H     290 LYS926   0.4500 
2808 HZ1     44.9990     3.7940    19.8930 H     290 LYS926   0.4500 
2809 HZ2     43.3910     3.9140    20.2410 H     290 LYS926   0.4500 
2810 N       43.7400     9.3820    25.1590 N.am  291 GLN927  -0.7300 BACKBONE
2811 H       43.0360    10.0430    24.8630 H     291 GLN927   0.3700 BACKBONE
2812 CA      44.9320     9.8670    25.8500 C.3   291 GLN927   0.2810 BACKBONE
2813 C       45.0850     9.2670    27.2380 C.2   291 GLN927   0.5690 BACKBONE
2814 O       46.1870     8.8980    27.6390 O.2   291 GLN927  -0.5700 BACKBONE
2815 CB      44.9080    11.3860    25.9570 C.3   291 GLN927  -0.1600 
2816 CG      45.1620    12.0530    24.6530 C.3   291 GLN927  -0.0990 
2817 CD      45.4510    13.5070    24.8330 C.2   291 GLN927   0.5690 
2818 OE1     46.4890    13.8760    25.3850 O.2   291 GLN927  -0.5700 
2819 NE2     44.5290    14.3500    24.3810 N.am  291 GLN927  -0.8000 
2820 HE22    43.6950    13.9950    23.9360 H     291 GLN927   0.3700 
2821 HE21    44.6620    15.3460    24.4830 H     291 GLN927   0.3700 
2822 N       43.9760     9.1540    27.9650 N.am  292 ILE928  -0.7300 BACKBONE
2823 H       43.0960     9.4700    27.5830 H     292 ILE928   0.3700 BACKBONE
2824 CA      44.0140     8.5790    29.3080 C.3   292 ILE928   0.2810 BACKBONE
2825 C       44.4860     7.1270    29.2430 C.2   292 ILE928   0.5690 BACKBONE
2826 O       45.3510     6.7090    30.0190 O.2   292 ILE928  -0.5700 BACKBONE
2827 CB      42.6470     8.7130    30.0000 C.3   292 ILE928  -0.0800 
2828 CG1     42.4500    10.1720    30.4050 C.3   292 ILE928  -0.1600 
2829 CG2     42.5690     7.7850    31.2210 C.3   292 ILE928  -0.2400 
2830 CD1     41.0760    10.5120    30.9480 C.3   292 ILE928  -0.2400 
2831 N       43.9220     6.3760    28.3040 N.am  293 SER929  -0.7300 BACKBONE
2832 H       43.2190     6.7790    27.7010 H     293 SER929   0.3700 BACKBONE
2833 CA      44.3010     4.9770    28.1290 C.3   293 SER929   0.2810 BACKBONE
2834 C       45.7890     4.8590    27.7740 C.2   293 SER929   0.5690 BACKBONE
2835 O       46.4940     3.9860    28.3020 O.2   293 SER929  -0.5700 BACKBONE
2836 CB      43.4170     4.3220    27.0680 C.3   293 SER929   0.1200 
2837 OG      43.4270     2.9110    27.2070 O.3   293 SER929  -0.6800 
2838 HG      42.8610     2.5480    26.5220 H     293 SER929   0.4000 
2839 N       46.2680     5.7570    26.9170 N.am  294 GLU930  -0.7300 BACKBONE
2840 H       45.6400     6.4610    26.5550 H     294 GLU930   0.3700 BACKBONE
2841 CA      47.6650     5.7710    26.4740 C.3   294 GLU930   0.2810 BACKBONE
2842 C       48.6300     6.2030    27.5760 C.2   294 GLU930   0.5690 BACKBONE
2843 O       49.8030     5.8410    27.5540 O.2   294 GLU930  -0.5700 BACKBONE
2844 CB      47.8340     6.7130    25.2830 C.3   294 GLU930  -0.1600 
2845 CG      47.3070     6.1880    23.9590 C.3   294 GLU930  -0.2660 
2846 CD      47.3500     7.2420    22.8670 C.2   294 GLU930   0.9060 
2847 OE1     46.9220     8.3910    23.1230 O.co2 294 GLU930  -0.9000 
2848 OE2     47.8110     6.9320    21.7500 O.co2 294 GLU930  -0.9000 
2849 N       48.1400     6.9900    28.5290 N.am  295 SER931  -0.7300 BACKBONE
2850 H       47.1480     7.1770    28.5520 H     295 SER931   0.3700 BACKBONE
2851 CA      49.0020     7.5910    29.5430 C.3   295 SER931   0.2810 BACKBONE
2852 C       49.1250     6.7410    30.7970 C.2   295 SER931   0.5690 BACKBONE
2853 O       49.8090     7.1240    31.7520 O.2   295 SER931  -0.5700 BACKBONE
2854 CB      48.5070     8.9940    29.8950 C.3   295 SER931   0.1200 
2855 OG      48.7060     9.8620    28.7970 O.3   295 SER931  -0.6800 
2856 HG      48.2080     9.5110    28.0550 H     295 SER931   0.4000 
2857 N       48.4490     5.5940    30.7870 N.am  296 THR932  -0.7300 BACKBONE
2858 H       47.9090     5.3620    29.9660 H     296 THR932   0.3700 BACKBONE
2859 CA      48.4510     4.6580    31.9020 C.3   296 THR932   0.2810 BACKBONE
2860 C       49.6440     3.6960    31.7820 C.2   296 THR932   0.5690 BACKBONE
2861 O       50.4620     3.8300    30.8660 O.2   296 THR932  -0.5700 BACKBONE
2862 CB      47.1050     3.8850    31.9400 C.3   296 THR932   0.2000 
2863 OG1     46.0090     4.8060    31.8570 O.3   296 THR932  -0.6800 
2864 HG1     46.3770     5.6870    31.7600 H     296 THR932   0.4000 
2865 CG2     46.8900     3.2580    33.2850 C.3   296 THR932  -0.2400 
2866 N       49.7340     2.7380    32.7090 N.am  297 ASN933  -0.7300 BACKBONE
2867 H       49.0110     2.6930    33.4130 H     297 ASN933   0.3700 BACKBONE
2868 CA      50.8170     1.7450    32.7710 C.3   297 ASN933   0.2810 BACKBONE
2869 C       52.1680     2.3660    33.1100 C.2   297 ASN933   0.4490 BACKBONE
2870 O       52.3460     2.9320    34.1880 O.2   297 ASN933  -0.5700 BACKBONE
2871 CB      50.9130     0.9280    31.4720 C.3   297 ASN933  -0.0990 
2872 CG      51.2330    -0.5400    31.7170 C.2   297 ASN933   0.5690 
2873 OD1     52.1800    -0.8760    32.4320 O.2   297 ASN933  -0.5700 
2874 ND2     50.4470    -1.4240    31.1110 N.am  297 ASN933  -0.8000 
2875 HD22    49.6810    -1.1070    30.5340 H     297 ASN933   0.3700 
2876 HD21    50.6150    -2.4130    31.2280 H     297 ASN933   0.3700 
2877 C1      32.6960    24.7000    47.5410 C.ar  298 STI3    -0.1500 
2878 C6      31.8180    25.4090    46.7190 C.ar  298 STI3    -0.1500 
2879 C5      30.6070    24.8220    46.3550 C.ar  298 STI3     0.0000 
2880 C4      30.2890    23.5400    46.7930 C.ar  298 STI3     0.1600 
2881 N3      31.1560    22.8770    47.5750 N.ar  298 STI3    -0.6200 
2882 C2      32.3300    23.4240    47.9550 C.ar  298 STI3     0.1600 
2883 C7      29.6570    25.5420    45.4790 C.ar  298 STI3     0.3100 
2884 C12     29.9720    26.7830    44.9260 C.ar  298 STI3    -0.1500 
2885 C11     29.0340    27.3880    44.0930 C.ar  298 STI3     0.1600 
2886 N10     27.8540    26.7890    43.8490 N.ar  298 STI3    -0.6200 
2887 C9      27.5660    25.5940    44.4210 C.ar  298 STI3     0.7200 
2888 N8      28.4650    24.9750    45.2160 N.ar  298 STI3    -0.6200 
2889 N13     26.4040    24.9540    44.2010 N.pl3 298 STI3    -0.6000 
2890 H13     26.3130    24.0040    44.5320 H     298 STI3     0.4000 
2891 C14     25.3470    25.5110    43.5600 C.ar  298 STI3     0.1000 
2892 C19     24.2990    26.0650    44.2940 C.ar  298 STI3    -0.1440 
2893 C18     23.2070    26.6100    43.6280 C.ar  298 STI3    -0.1500 
2894 C17     23.1490    26.6030    42.2330 C.ar  298 STI3    -0.1500 
2895 C16     24.1950    26.0540    41.4950 C.ar  298 STI3     0.1170 
2896 C15     25.2830    25.4900    42.1650 C.ar  298 STI3    -0.1500 
2897 N21     24.0610    26.0500    40.0970 N.am  298 STI3    -0.5470 
2898 H21     23.1950    26.3990    39.7130 H     298 STI3     0.3700 
2899 C22     24.9820    25.6240    39.2380 C.2   298 STI3     0.5440 
2900 C23     24.6520    25.6310    37.7790 C.ar  298 STI3     0.0860 
2901 C25     25.4430    24.8950    36.8960 C.ar  298 STI3    -0.1500 
2902 C26     25.1350    24.8970    35.5390 C.ar  298 STI3    -0.1500 
2903 C27     24.0400    25.6290    35.0810 C.ar  298 STI3    -0.1440 
2904 C28     23.2420    26.3570    35.9610 C.ar  298 STI3    -0.1500 
2905 C29     23.5530    26.3490    37.3180 C.ar  298 STI3    -0.1500 
2906 C46     23.7080    25.6150    33.6100 C.3   298 STI3     0.2540 
2907 N48     23.6120    26.9460    33.0270 N.3   298 STI3    -0.8100 
2908 C53     24.7780    27.8090    33.1870 C.3   298 STI3     0.1100 
2909 C52     24.4070    29.2250    32.7690 C.3   298 STI3     0.3430 
2910 N51     23.8580    29.1530    31.4220 N.4   298 STI3    -0.9590 
2911 H51     24.5610    28.5990    30.9550 H     298 STI3     0.4500 
2912 C54     23.8300    30.4370    30.7290 C.3   298 STI3     0.2630 
2913 C50     22.6960    28.3020    31.1910 C.3   298 STI3     0.3430 
2914 C49     22.9660    26.9000    31.7180 C.3   298 STI3     0.1100 
2915 O29     26.0670    25.2150    39.5910 O.2   298 STI3    -0.5700 
2916 C20     24.3250    26.0840    45.8060 C.3   298 STI3    -0.0960 
@<TRIPOS>BOND
   1    1    2  1   
   2    1    3  1   BACKBONE
   3    1    4  1   BACKBONE
   4    1    5  1   BACKBONE
   5    5    6  1   BACKBONE
   6    6    7  2   BACKBONE
   7    6    8  am  BACKBONE|INTERRES
   8    8    9  1   BACKBONE
   9    8   10  1   BACKBONE
  10   10   11  1   BACKBONE
  11   10   13  1   
  12   11   12  2   BACKBONE
  13   11   19  am  BACKBONE|INTERRES
  14   13   14  1   
  15   14   15  2   
  16   14   16  am  
  17   16   17  1   
  18   16   18  1   
  19   19   20  1   BACKBONE
  20   19   21  1   BACKBONE
  21   21   22  1   BACKBONE
  22   21   24  1   
  23   22   23  2   BACKBONE
  24   22   30  am  BACKBONE|INTERRES
  25   24   25  1   
  26   25   26  2   
  27   25   27  am  
  28   27   28  1   
  29   27   29  1   
  30   30   31  1   BACKBONE
  31   30   32  1   BACKBONE
  32   32   33  1   BACKBONE
  33   32   35  1   
  34   33   34  2   BACKBONE
  35   33   44  am  BACKBONE|INTERRES
  36   35   36  1   
  37   36   37  ar  
  38   36   38  ar  
  39   37   39  ar  
  40   38   40  ar  
  41   39   41  ar  
  42   40   41  ar  
  43   41   42  1   
  44   42   43  1   
  45   44   45  1   BACKBONE
  46   44   46  1   BACKBONE
  47   46   47  1   BACKBONE
  48   46   49  1   
  49   47   48  2   BACKBONE
  50   47   52  am  BACKBONE|INTERRES
  51   49   50  1   
  52   49   51  1   
  53   52   53  1   BACKBONE
  54   52   54  1   BACKBONE
  55   54   55  1   BACKBONE
  56   54   57  1   
  57   55   56  2   BACKBONE
  58   55   66  am  BACKBONE|INTERRES
  59   57   58  1   
  60   58   59  ar  
  61   58   60  ar  
  62   59   61  ar  
  63   60   62  ar  
  64   61   63  ar  
  65   62   63  ar  
  66   63   64  1   
  67   64   65  1   
  68   66   67  1   BACKBONE
  69   66   68  1   BACKBONE
  70   68   69  1   BACKBONE
  71   68   71  1   
  72   69   70  2   BACKBONE
  73   69   75  am  BACKBONE|INTERRES
  74   71   72  1   
  75   71   73  1   
  76   72   74  1   
  77   75   76  1   BACKBONE
  78   75   77  1   BACKBONE
  79   77   78  1   BACKBONE
  80   77   80  1   
  81   78   79  2   BACKBONE
  82   78   84  am  BACKBONE|INTERRES
  83   80   81  1   
  84   81   82  ar  
  85   81   83  ar  
  86   84   85  1   BACKBONE
  87   84   90  1   
  88   85   86  1   BACKBONE
  89   85   88  1   
  90   86   87  2   BACKBONE
  91   86   91  am  BACKBONE|INTERRES
  92   88   89  1   
  93   89   90  1   
  94   91   92  1   BACKBONE
  95   91   93  1   BACKBONE
  96   93   94  1   BACKBONE
  97   93   96  1   
  98   94   95  2   BACKBONE
  99   94  100  am  BACKBONE|INTERRES
 100   96   97  1   
 101   96   99  1   
 102   97   98  1   
 103  100  101  1   BACKBONE
 104  100  102  1   BACKBONE
 105  102  103  1   BACKBONE
 106  102  105  1   
 107  103  104  2   BACKBONE
 108  103  112  am  BACKBONE|INTERRES
 109  105  106  1   
 110  106  107  1   
 111  107  108  2   
 112  107  109  am  
 113  109  110  1   
 114  109  111  1   
 115  112  113  1   BACKBONE
 116  112  114  1   BACKBONE
 117  114  115  1   BACKBONE
 118  114  117  1   
 119  115  116  2   BACKBONE
 120  115  121  am  BACKBONE|INTERRES
 121  117  118  1   
 122  118  119  1   
 123  118  120  1   
 124  121  122  1   BACKBONE
 125  121  127  1   
 126  122  123  1   BACKBONE
 127  122  125  1   
 128  123  124  2   BACKBONE
 129  123  128  am  BACKBONE|INTERRES
 130  125  126  1   
 131  126  127  1   
 132  128  129  1   BACKBONE
 133  128  130  1   BACKBONE
 134  130  131  1   BACKBONE
 135  130  133  1   
 136  131  132  2   BACKBONE
 137  131  142  am  BACKBONE|INTERRES
 138  133  134  1   
 139  134  135  ar  
 140  134  136  ar  
 141  135  137  ar  
 142  136  138  ar  
 143  137  139  ar  
 144  138  139  ar  
 145  139  140  1   
 146  140  141  1   
 147  142  143  1   BACKBONE
 148  142  144  1   BACKBONE
 149  144  145  1   BACKBONE
 150  144  147  1   
 151  145  146  2   BACKBONE
 152  145  151  am  BACKBONE|INTERRES
 153  147  148  1   
 154  148  149  ar  
 155  148  150  ar  
 156  151  152  1   BACKBONE
 157  151  153  1   BACKBONE
 158  153  154  1   BACKBONE
 159  153  156  1   
 160  154  155  2   BACKBONE
 161  154  164  am  BACKBONE|INTERRES
 162  156  157  1   
 163  157  158  1   
 164  157  160  2   
 165  158  159  1   
 166  158  161  ar  
 167  160  162  1   
 168  161  162  ar  
 169  162  163  1   
 170  164  165  1   BACKBONE
 171  164  166  1   BACKBONE
 172  166  167  1   BACKBONE
 173  166  169  1   
 174  167  168  2   BACKBONE
 175  167  177  am  BACKBONE|INTERRES
 176  169  170  1   
 177  170  171  1   
 178  171  172  1   
 179  172  173  1   
 180  173  174  1   
 181  173  175  1   
 182  173  176  1   
 183  177  178  1   BACKBONE
 184  177  179  1   BACKBONE
 185  179  180  1   BACKBONE
 186  179  182  1   
 187  180  181  2   BACKBONE
 188  180  193  am  BACKBONE|INTERRES
 189  182  183  1   
 190  183  184  2   
 191  183  185  1   
 192  184  186  1   
 193  185  188  ar  
 194  185  189  ar  
 195  186  187  1   
 196  186  188  1   
 197  188  190  ar  
 198  189  191  ar  
 199  190  192  ar  
 200  191  192  ar  
 201  193  194  1   BACKBONE
 202  193  195  1   BACKBONE
 203  195  196  1   BACKBONE
 204  195  198  1   
 205  196  197  2   BACKBONE
 206  196  203  am  BACKBONE|INTERRES
 207  198  199  1   
 208  199  200  1   
 209  200  201  ar  
 210  200  202  ar  
 211  203  204  1   BACKBONE
 212  203  205  1   BACKBONE
 213  205  206  1   BACKBONE
 214  205  208  1   
 215  206  207  2   BACKBONE
 216  206  215  am  BACKBONE|INTERRES
 217  208  209  1   
 218  209  210  ar  
 219  209  211  ar  
 220  210  212  ar  
 221  211  213  ar  
 222  212  214  ar  
 223  213  214  ar  
 224  215  216  1   BACKBONE
 225  215  221  1   
 226  216  217  1   BACKBONE
 227  216  219  1   
 228  217  218  2   BACKBONE
 229  217  222  am  BACKBONE|INTERRES
 230  219  220  1   
 231  220  221  1   
 232  222  223  1   BACKBONE
 233  222  224  1   BACKBONE
 234  224  225  1   BACKBONE
 235  224  227  1   
 236  225  226  2   BACKBONE
 237  225  239  am  BACKBONE|INTERRES
 238  227  228  1   
 239  228  229  1   
 240  229  230  1   
 241  230  231  1   
 242  230  232  ar  
 243  232  233  ar  
 244  232  236  ar  
 245  233  234  1   
 246  233  235  1   
 247  236  237  1   
 248  236  238  1   
 249  239  240  1   BACKBONE
 250  239  241  1   BACKBONE
 251  241  242  1   BACKBONE
 252  241  244  1   
 253  242  243  2   BACKBONE
 254  242  250  am  BACKBONE|INTERRES
 255  244  245  1   
 256  245  246  am  
 257  245  249  2   
 258  246  247  1   
 259  246  248  1   
 260  250  251  1   BACKBONE
 261  250  252  1   BACKBONE
 262  252  253  1   BACKBONE
 263  252  255  1   
 264  253  254  2   BACKBONE
 265  253  267  am  BACKBONE|INTERRES
 266  255  256  1   
 267  256  257  1   
 268  257  258  1   
 269  258  259  1   
 270  258  260  ar  
 271  260  261  ar  
 272  260  264  ar  
 273  261  262  1   
 274  261  263  1   
 275  264  265  1   
 276  264  266  1   
 277  267  268  1   BACKBONE
 278  267  269  1   BACKBONE
 279  269  270  1   BACKBONE
 280  269  272  1   
 281  270  271  2   BACKBONE
 282  270  276  am  BACKBONE|INTERRES
 283  272  273  1   
 284  273  274  1   
 285  273  275  1   
 286  276  277  1   BACKBONE
 287  276  278  1   BACKBONE
 288  278  279  1   BACKBONE
 289  278  281  1   
 290  279  280  2   BACKBONE
 291  279  284  am  BACKBONE|INTERRES
 292  281  282  1   
 293  282  283  1   
 294  284  285  1   BACKBONE
 295  284  286  1   BACKBONE
 296  286  287  1   BACKBONE
 297  286  289  1   
 298  287  288  2   BACKBONE
 299  287  296  am  BACKBONE|INTERRES
 300  289  290  1   
 301  290  291  ar  
 302  290  292  ar  
 303  291  293  ar  
 304  292  294  ar  
 305  293  295  ar  
 306  294  295  ar  
 307  296  297  1   BACKBONE
 308  296  298  1   BACKBONE
 309  298  299  1   BACKBONE
 310  299  300  2   BACKBONE
 311  299  301  am  BACKBONE|INTERRES
 312  301  302  1   BACKBONE
 313  301  303  1   BACKBONE
 314  303  304  1   BACKBONE
 315  303  306  1   
 316  304  305  2   BACKBONE
 317  304  314  am  BACKBONE|INTERRES
 318  306  307  1   
 319  307  308  1   
 320  308  309  1   
 321  309  310  1   
 322  310  311  1   
 323  310  312  1   
 324  310  313  1   
 325  314  315  1   BACKBONE
 326  314  316  1   BACKBONE
 327  316  317  1   BACKBONE
 328  316  319  1   
 329  317  318  2   BACKBONE
 330  317  323  am  BACKBONE|INTERRES
 331  319  320  1   
 332  319  322  1   
 333  320  321  1   
 334  323  324  1   BACKBONE
 335  323  325  1   BACKBONE
 336  325  326  1   BACKBONE
 337  325  328  1   
 338  326  327  2   BACKBONE
 339  326  332  am  BACKBONE|INTERRES
 340  328  329  1   
 341  329  330  1   
 342  329  331  1   
 343  332  333  1   BACKBONE
 344  332  334  1   BACKBONE
 345  334  335  1   BACKBONE
 346  335  336  2   BACKBONE
 347  335  337  am  BACKBONE|INTERRES
 348  337  338  1   BACKBONE
 349  337  339  1   BACKBONE
 350  339  340  1   BACKBONE
 351  339  342  1   
 352  340  341  2   BACKBONE
 353  340  343  am  BACKBONE|INTERRES
 354  343  344  1   BACKBONE
 355  343  345  1   BACKBONE
 356  345  346  1   BACKBONE
 357  346  347  2   BACKBONE
 358  346  348  am  BACKBONE|INTERRES
 359  348  349  1   BACKBONE
 360  348  350  1   BACKBONE
 361  350  351  1   BACKBONE
 362  350  353  1   
 363  351  352  2   BACKBONE
 364  351  354  am  BACKBONE|INTERRES
 365  354  355  1   BACKBONE
 366  354  356  1   BACKBONE
 367  356  357  1   BACKBONE
 368  356  359  1   
 369  357  358  2   BACKBONE
 370  357  366  am  BACKBONE|INTERRES
 371  359  360  1   
 372  360  361  ar  
 373  360  362  ar  
 374  361  363  ar  
 375  362  364  ar  
 376  363  365  ar  
 377  364  365  ar  
 378  366  367  1   BACKBONE
 379  366  368  1   BACKBONE
 380  368  369  1   BACKBONE
 381  369  370  2   BACKBONE
 382  369  371  am  BACKBONE|INTERRES
 383  371  372  1   BACKBONE
 384  371  373  1   BACKBONE
 385  373  374  1   BACKBONE
 386  373  376  1   
 387  374  375  2   BACKBONE
 388  374  384  am  BACKBONE|INTERRES
 389  376  377  1   
 390  377  378  1   
 391  378  379  1   
 392  379  380  1   
 393  380  381  1   
 394  380  382  1   
 395  380  383  1   
 396  384  385  1   BACKBONE
 397  384  386  1   BACKBONE
 398  386  387  1   BACKBONE
 399  386  389  1   
 400  387  388  2   BACKBONE
 401  387  392  am  BACKBONE|INTERRES
 402  389  390  1   
 403  389  391  1   
 404  392  393  1   BACKBONE
 405  392  394  1   BACKBONE
 406  394  395  1   BACKBONE
 407  394  397  1   
 408  395  396  2   BACKBONE
 409  395  400  am  BACKBONE|INTERRES
 410  397  398  1   
 411  397  399  1   
 412  400  401  1   BACKBONE
 413  400  402  1   BACKBONE
 414  402  403  1   BACKBONE
 415  402  405  1   
 416  403  404  2   BACKBONE
 417  403  410  am  BACKBONE|INTERRES
 418  405  406  1   
 419  406  407  1   
 420  407  408  ar  
 421  407  409  ar  
 422  410  411  1   BACKBONE
 423  410  412  1   BACKBONE
 424  412  413  1   BACKBONE
 425  412  415  1   
 426  413  414  2   BACKBONE
 427  413  416  am  BACKBONE|INTERRES
 428  416  417  1   BACKBONE
 429  416  418  1   BACKBONE
 430  418  419  1   BACKBONE
 431  418  421  1   
 432  419  420  2   BACKBONE
 433  419  425  am  BACKBONE|INTERRES
 434  421  422  1   
 435  421  424  1   
 436  422  423  1   
 437  425  426  1   BACKBONE
 438  425  427  1   BACKBONE
 439  427  428  1   BACKBONE
 440  427  430  1   
 441  428  429  2   BACKBONE
 442  428  431  am  BACKBONE|INTERRES
 443  431  432  1   BACKBONE
 444  431  433  1   BACKBONE
 445  433  434  1   BACKBONE
 446  433  436  1   
 447  434  435  2   BACKBONE
 448  434  445  am  BACKBONE|INTERRES
 449  436  437  1   
 450  437  438  ar  
 451  437  439  ar  
 452  438  440  ar  
 453  439  441  ar  
 454  440  442  ar  
 455  441  442  ar  
 456  442  443  1   
 457  443  444  1   
 458  445  446  1   BACKBONE
 459  445  447  1   BACKBONE
 460  447  448  1   BACKBONE
 461  448  449  2   BACKBONE
 462  448  450  am  BACKBONE|INTERRES
 463  450  451  1   BACKBONE
 464  450  452  1   BACKBONE
 465  452  453  1   BACKBONE
 466  452  455  1   
 467  453  454  2   BACKBONE
 468  453  459  am  BACKBONE|INTERRES
 469  455  456  1   
 470  456  457  1   
 471  456  458  1   
 472  459  460  1   BACKBONE
 473  459  461  1   BACKBONE
 474  461  462  1   BACKBONE
 475  461  464  1   
 476  462  463  2   BACKBONE
 477  462  468  am  BACKBONE|INTERRES
 478  464  465  1   
 479  464  466  1   
 480  465  467  1   
 481  468  469  1   BACKBONE
 482  468  470  1   BACKBONE
 483  470  471  1   BACKBONE
 484  470  473  1   
 485  471  472  2   BACKBONE
 486  471  481  am  BACKBONE|INTERRES
 487  473  474  1   
 488  474  475  1   
 489  475  476  1   
 490  476  477  1   
 491  477  478  1   
 492  477  479  1   
 493  477  480  1   
 494  481  482  1   BACKBONE
 495  481  483  1   BACKBONE
 496  483  484  1   BACKBONE
 497  483  486  1   
 498  484  485  2   BACKBONE
 499  484  489  am  BACKBONE|INTERRES
 500  486  487  1   
 501  487  488  1   
 502  489  490  1   BACKBONE
 503  489  491  1   BACKBONE
 504  491  492  1   BACKBONE
 505  491  494  1   
 506  492  493  2   BACKBONE
 507  492  498  am  BACKBONE|INTERRES
 508  494  495  1   
 509  495  496  ar  
 510  495  497  ar  
 511  498  499  1   BACKBONE
 512  498  500  1   BACKBONE
 513  500  501  1   BACKBONE
 514  500  503  1   
 515  501  502  2   BACKBONE
 516  501  504  am  BACKBONE|INTERRES
 517  504  505  1   BACKBONE
 518  504  506  1   BACKBONE
 519  506  507  1   BACKBONE
 520  506  509  1   
 521  507  508  2   BACKBONE
 522  507  510  am  BACKBONE|INTERRES
 523  510  511  1   BACKBONE
 524  510  512  1   BACKBONE
 525  512  513  1   BACKBONE
 526  512  515  1   
 527  513  514  2   BACKBONE
 528  513  519  am  BACKBONE|INTERRES
 529  515  516  1   
 530  516  517  1   
 531  517  518  1   
 532  519  520  1   BACKBONE
 533  519  521  1   BACKBONE
 534  521  522  1   BACKBONE
 535  521  524  1   
 536  522  523  2   BACKBONE
 537  522  528  am  BACKBONE|INTERRES
 538  524  525  1   
 539  524  527  1   
 540  525  526  1   
 541  528  529  1   BACKBONE
 542  528  530  1   BACKBONE
 543  530  531  1   BACKBONE
 544  530  533  1   
 545  531  532  2   BACKBONE
 546  531  536  am  BACKBONE|INTERRES
 547  533  534  1   
 548  533  535  1   
 549  536  537  1   BACKBONE
 550  536  538  1   BACKBONE
 551  538  539  1   BACKBONE
 552  538  541  1   
 553  539  540  2   BACKBONE
 554  539  542  am  BACKBONE|INTERRES
 555  542  543  1   BACKBONE
 556  542  544  1   BACKBONE
 557  544  545  1   BACKBONE
 558  544  547  1   
 559  545  546  2   BACKBONE
 560  545  550  am  BACKBONE|INTERRES
 561  547  548  1   
 562  547  549  1   
 563  550  551  1   BACKBONE
 564  550  552  1   BACKBONE
 565  552  553  1   BACKBONE
 566  552  555  1   
 567  553  554  2   BACKBONE
 568  553  563  am  BACKBONE|INTERRES
 569  555  556  1   
 570  556  557  1   
 571  557  558  1   
 572  558  559  1   
 573  559  560  1   
 574  559  561  1   
 575  559  562  1   
 576  563  564  1   BACKBONE
 577  563  565  1   BACKBONE
 578  565  566  1   BACKBONE
 579  565  568  1   
 580  566  567  2   BACKBONE
 581  566  572  am  BACKBONE|INTERRES
 582  568  569  1   
 583  569  570  1   
 584  570  571  1   
 585  572  573  1   BACKBONE
 586  572  574  1   BACKBONE
 587  574  575  1   BACKBONE
 588  574  577  1   
 589  575  576  2   BACKBONE
 590  575  581  am  BACKBONE|INTERRES
 591  577  578  1   
 592  578  579  1   
 593  578  580  1   
 594  581  582  1   BACKBONE
 595  581  583  1   BACKBONE
 596  583  584  1   BACKBONE
 597  583  586  1   
 598  584  585  2   BACKBONE
 599  584  594  am  BACKBONE|INTERRES
 600  586  587  1   
 601  587  588  1   
 602  588  589  1   
 603  589  590  1   
 604  590  591  1   
 605  590  592  1   
 606  590  593  1   
 607  594  595  1   BACKBONE
 608  594  600  1   
 609  595  596  1   BACKBONE
 610  595  598  1   
 611  596  597  2   BACKBONE
 612  596  601  am  BACKBONE|INTERRES
 613  598  599  1   
 614  599  600  1   
 615  601  602  1   BACKBONE
 616  601  603  1   BACKBONE
 617  603  604  1   BACKBONE
 618  603  606  1   
 619  604  605  2   BACKBONE
 620  604  609  am  BACKBONE|INTERRES
 621  606  607  1   
 622  607  608  1   
 623  609  610  1   BACKBONE
 624  609  611  1   BACKBONE
 625  611  612  1   BACKBONE
 626  611  614  1   
 627  612  613  2   BACKBONE
 628  612  615  am  BACKBONE|INTERRES
 629  615  616  1   BACKBONE
 630  615  617  1   BACKBONE
 631  617  618  1   BACKBONE
 632  617  620  1   
 633  618  619  2   BACKBONE
 634  618  628  am  BACKBONE|INTERRES
 635  620  621  1   
 636  621  622  1   
 637  621  624  2   
 638  622  623  1   
 639  622  625  ar  
 640  624  626  1   
 641  625  626  ar  
 642  626  627  1   
 643  628  629  1   BACKBONE
 644  628  630  1   BACKBONE
 645  630  631  1   BACKBONE
 646  630  633  1   
 647  631  632  2   BACKBONE
 648  631  637  am  BACKBONE|INTERRES
 649  633  634  1   
 650  634  635  1   
 651  634  636  1   
 652  637  638  1   BACKBONE
 653  637  639  1   BACKBONE
 654  639  640  1   BACKBONE
 655  639  642  1   
 656  640  641  2   BACKBONE
 657  640  646  am  BACKBONE|INTERRES
 658  642  643  1   
 659  642  645  1   
 660  643  644  1   
 661  646  647  1   BACKBONE
 662  646  648  1   BACKBONE
 663  648  649  1   BACKBONE
 664  648  651  1   
 665  649  650  2   BACKBONE
 666  649  656  am  BACKBONE|INTERRES
 667  651  652  1   
 668  652  653  1   
 669  653  654  ar  
 670  653  655  ar  
 671  656  657  1   BACKBONE
 672  656  658  1   BACKBONE
 673  658  659  1   BACKBONE
 674  658  661  1   
 675  659  660  2   BACKBONE
 676  659  673  am  BACKBONE|INTERRES
 677  661  662  1   
 678  662  663  1   
 679  663  664  1   
 680  664  665  1   
 681  664  666  ar  
 682  666  667  ar  
 683  666  670  ar  
 684  667  668  1   
 685  667  669  1   
 686  670  671  1   
 687  670  672  1   
 688  673  674  1   BACKBONE
 689  673  675  1   BACKBONE
 690  675  676  1   BACKBONE
 691  675  678  1   
 692  676  677  2   BACKBONE
 693  676  683  am  BACKBONE|INTERRES
 694  678  679  1   
 695  679  680  1   
 696  680  681  ar  
 697  680  682  ar  
 698  683  684  1   BACKBONE
 699  683  685  1   BACKBONE
 700  685  686  1   BACKBONE
 701  685  688  1   
 702  686  687  2   BACKBONE
 703  686  689  am  BACKBONE|INTERRES
 704  689  690  1   BACKBONE
 705  689  691  1   BACKBONE
 706  691  692  1   BACKBONE
 707  691  694  1   
 708  692  693  2   BACKBONE
 709  692  698  am  BACKBONE|INTERRES
 710  694  695  1   
 711  695  696  1   
 712  695  697  1   
 713  698  699  1   BACKBONE
 714  698  700  1   BACKBONE
 715  700  701  1   BACKBONE
 716  700  703  1   
 717  701  702  2   BACKBONE
 718  701  707  am  BACKBONE|INTERRES
 719  703  704  1   
 720  704  705  1   
 721  705  706  1   
 722  707  708  1   BACKBONE
 723  707  709  1   BACKBONE
 724  709  710  1   BACKBONE
 725  709  712  1   
 726  710  711  2   BACKBONE
 727  710  715  am  BACKBONE|INTERRES
 728  712  713  1   
 729  713  714  1   
 730  715  716  1   BACKBONE
 731  715  717  1   BACKBONE
 732  717  718  1   BACKBONE
 733  717  720  1   
 734  718  719  2   BACKBONE
 735  718  725  am  BACKBONE|INTERRES
 736  720  721  1   
 737  721  722  1   
 738  722  723  ar  
 739  722  724  ar  
 740  725  726  1   BACKBONE
 741  725  727  1   BACKBONE
 742  727  728  1   BACKBONE
 743  727  730  1   
 744  728  729  2   BACKBONE
 745  728  734  am  BACKBONE|INTERRES
 746  730  731  1   
 747  731  732  1   
 748  731  733  1   
 749  734  735  1   BACKBONE
 750  734  736  1   BACKBONE
 751  736  737  1   BACKBONE
 752  736  739  1   
 753  737  738  2   BACKBONE
 754  737  747  am  BACKBONE|INTERRES
 755  739  740  1   
 756  740  741  1   
 757  741  742  1   
 758  742  743  1   
 759  743  744  1   
 760  743  745  1   
 761  743  746  1   
 762  747  748  1   BACKBONE
 763  747  749  1   BACKBONE
 764  749  750  1   BACKBONE
 765  749  752  1   
 766  750  751  2   BACKBONE
 767  750  755  am  BACKBONE|INTERRES
 768  752  753  1   
 769  752  754  1   
 770  755  756  1   BACKBONE
 771  755  757  1   BACKBONE
 772  757  758  1   BACKBONE
 773  757  760  1   
 774  758  759  2   BACKBONE
 775  758  764  am  BACKBONE|INTERRES
 776  760  761  1   
 777  761  762  1   
 778  761  763  1   
 779  764  765  1   BACKBONE
 780  764  766  1   BACKBONE
 781  766  767  1   BACKBONE
 782  766  769  1   
 783  767  768  2   BACKBONE
 784  767  772  am  BACKBONE|INTERRES
 785  769  770  1   
 786  770  771  1   
 787  772  773  1   BACKBONE
 788  772  774  1   BACKBONE
 789  774  775  1   BACKBONE
 790  774  777  1   
 791  775  776  2   BACKBONE
 792  775  786  am  BACKBONE|INTERRES
 793  777  778  1   
 794  778  779  ar  
 795  778  780  ar  
 796  779  781  ar  
 797  780  782  ar  
 798  781  783  ar  
 799  782  783  ar  
 800  783  784  1   
 801  784  785  1   
 802  786  787  1   BACKBONE
 803  786  788  1   BACKBONE
 804  788  789  1   BACKBONE
 805  788  791  1   
 806  789  790  2   BACKBONE
 807  789  795  am  BACKBONE|INTERRES
 808  791  792  1   
 809  792  793  1   
 810  792  794  1   
 811  795  796  1   BACKBONE
 812  795  797  1   BACKBONE
 813  797  798  1   BACKBONE
 814  798  799  2   BACKBONE
 815  798  800  am  BACKBONE|INTERRES
 816  800  801  1   BACKBONE
 817  800  802  1   BACKBONE
 818  802  803  1   BACKBONE
 819  802  805  1   
 820  803  804  2   BACKBONE
 821  803  811  am  BACKBONE|INTERRES
 822  805  806  1   
 823  806  807  2   
 824  806  808  am  
 825  808  809  1   
 826  808  810  1   
 827  811  812  1   BACKBONE
 828  811  813  1   BACKBONE
 829  813  814  1   BACKBONE
 830  813  816  1   
 831  814  815  2   BACKBONE
 832  814  824  am  BACKBONE|INTERRES
 833  816  817  1   
 834  817  818  2   
 835  817  819  1   
 836  818  821  1   
 837  819  820  1   
 838  819  823  ar  
 839  821  822  1   
 840  821  823  ar  
 841  824  825  1   BACKBONE
 842  824  826  1   BACKBONE
 843  826  827  1   BACKBONE
 844  826  829  1   
 845  827  828  2   BACKBONE
 846  827  833  am  BACKBONE|INTERRES
 847  829  830  1   
 848  830  831  1   
 849  831  832  1   
 850  833  834  1   BACKBONE
 851  833  835  1   BACKBONE
 852  835  836  1   BACKBONE
 853  835  838  1   
 854  836  837  2   BACKBONE
 855  836  844  am  BACKBONE|INTERRES
 856  838  839  1   
 857  839  840  2   
 858  839  841  am  
 859  841  842  1   
 860  841  843  1   
 861  844  845  1   BACKBONE
 862  844  846  1   BACKBONE
 863  846  847  1   BACKBONE
 864  846  849  1   
 865  847  848  2   BACKBONE
 866  847  853  am  BACKBONE|INTERRES
 867  849  850  1   
 868  849  851  1   
 869  850  852  1   
 870  853  854  1   BACKBONE
 871  853  855  1   BACKBONE
 872  855  856  1   BACKBONE
 873  855  858  1   
 874  856  857  2   BACKBONE
 875  856  861  am  BACKBONE|INTERRES
 876  858  859  1   
 877  858  860  1   
 878  861  862  1   BACKBONE
 879  861  863  1   BACKBONE
 880  863  864  1   BACKBONE
 881  863  866  1   
 882  864  865  2   BACKBONE
 883  864  872  am  BACKBONE|INTERRES
 884  866  867  1   
 885  867  868  2   
 886  867  869  am  
 887  869  870  1   
 888  869  871  1   
 889  872  873  1   BACKBONE
 890  872  874  1   BACKBONE
 891  874  875  1   BACKBONE
 892  874  877  1   
 893  875  876  2   BACKBONE
 894  875  881  am  BACKBONE|INTERRES
 895  877  878  1   
 896  878  879  1   
 897  878  880  1   
 898  881  882  1   BACKBONE
 899  881  883  1   BACKBONE
 900  883  884  1   BACKBONE
 901  883  886  1   
 902  884  885  2   BACKBONE
 903  884  890  am  BACKBONE|INTERRES
 904  886  887  1   
 905  887  888  1   
 906  887  889  1   
 907  890  891  1   BACKBONE
 908  890  892  1   BACKBONE
 909  892  893  1   BACKBONE
 910  893  894  2   BACKBONE
 911  893  895  am  BACKBONE|INTERRES
 912  895  896  1   BACKBONE
 913  895  897  1   BACKBONE
 914  897  898  1   BACKBONE
 915  897  900  1   
 916  898  899  2   BACKBONE
 917  898  901  am  BACKBONE|INTERRES
 918  901  902  1   BACKBONE
 919  901  903  1   BACKBONE
 920  903  904  1   BACKBONE
 921  903  906  1   
 922  904  905  2   BACKBONE
 923  904  908  am  BACKBONE|INTERRES
 924  906  907  1   
 925  908  909  1   BACKBONE
 926  908  910  1   BACKBONE
 927  910  911  1   BACKBONE
 928  910  913  1   
 929  911  912  2   BACKBONE
 930  911  917  am  BACKBONE|INTERRES
 931  913  914  1   
 932  913  916  1   
 933  914  915  1   
 934  917  918  1   BACKBONE
 935  917  919  1   BACKBONE
 936  919  920  1   BACKBONE
 937  919  922  1   
 938  920  921  2   BACKBONE
 939  920  926  am  BACKBONE|INTERRES
 940  922  923  1   
 941  922  924  1   
 942  923  925  1   
 943  926  927  1   BACKBONE
 944  926  928  1   BACKBONE
 945  928  929  1   BACKBONE
 946  929  930  2   BACKBONE
 947  929  931  am  BACKBONE|INTERRES
 948  931  932  1   BACKBONE
 949  931  933  1   BACKBONE
 950  933  934  1   BACKBONE
 951  934  935  2   BACKBONE
 952  934  936  am  BACKBONE|INTERRES
 953  936  937  1   BACKBONE
 954  936  942  1   
 955  937  938  1   BACKBONE
 956  937  940  1   
 957  938  939  2   BACKBONE
 958  938  943  am  BACKBONE|INTERRES
 959  940  941  1   
 960  941  942  1   
 961  943  944  1   BACKBONE
 962  943  945  1   BACKBONE
 963  945  946  1   BACKBONE
 964  945  948  1   
 965  946  947  2   BACKBONE
 966  946  952  am  BACKBONE|INTERRES
 967  948  949  1   
 968  948  951  1   
 969  949  950  1   
 970  952  953  1   BACKBONE
 971  952  954  1   BACKBONE
 972  954  955  1   BACKBONE
 973  954  957  1   
 974  955  956  2   BACKBONE
 975  955  961  am  BACKBONE|INTERRES
 976  957  958  1   
 977  958  959  1   
 978  958  960  1   
 979  961  962  1   BACKBONE
 980  961  963  1   BACKBONE
 981  963  964  1   BACKBONE
 982  963  966  1   
 983  964  965  2   BACKBONE
 984  964  969  am  BACKBONE|INTERRES
 985  966  967  1   
 986  966  968  1   
 987  969  970  1   BACKBONE
 988  969  971  1   BACKBONE
 989  971  972  1   BACKBONE
 990  971  974  1   
 991  972  973  2   BACKBONE
 992  972  978  am  BACKBONE|INTERRES
 993  974  975  1   
 994  974  976  1   
 995  975  977  1   
 996  978  979  1   BACKBONE
 997  978  980  1   BACKBONE
 998  980  981  1   BACKBONE
 999  980  983  1   
1000  981  982  2   BACKBONE
1001  981  987  am  BACKBONE|INTERRES
1002  983  984  1   
1003  983  986  1   
1004  984  985  1   
1005  987  988  1   BACKBONE
1006  987  989  1   BACKBONE
1007  989  990  1   BACKBONE
1008  989  992  1   
1009  990  991  2   BACKBONE
1010  990  997  am  BACKBONE|INTERRES
1011  992  993  1   
1012  993  994  1   
1013  994  995  ar  
1014  994  996  ar  
1015  997  998  1   BACKBONE
1016  997  999  1   BACKBONE
1017  999 1000  1   BACKBONE
1018  999 1002  1   
1019 1000 1001  2   BACKBONE
1020 1000 1011  am  BACKBONE|INTERRES
1021 1002 1003  1   
1022 1003 1004  ar  
1023 1003 1005  ar  
1024 1004 1006  ar  
1025 1005 1007  ar  
1026 1006 1008  ar  
1027 1007 1008  ar  
1028 1008 1009  1   
1029 1009 1010  1   
1030 1011 1012  1   BACKBONE
1031 1011 1013  1   BACKBONE
1032 1013 1014  1   BACKBONE
1033 1013 1016  1   
1034 1014 1015  2   BACKBONE
1035 1014 1018  am  BACKBONE|INTERRES
1036 1016 1017  1   
1037 1018 1019  1   BACKBONE
1038 1018 1020  1   BACKBONE
1039 1020 1021  1   BACKBONE
1040 1020 1023  1   
1041 1021 1022  2   BACKBONE
1042 1021 1025  am  BACKBONE|INTERRES
1043 1023 1024  1   
1044 1025 1026  1   BACKBONE
1045 1025 1027  1   BACKBONE
1046 1027 1028  1   BACKBONE
1047 1027 1030  1   
1048 1028 1029  2   BACKBONE
1049 1028 1039  am  BACKBONE|INTERRES
1050 1030 1031  1   
1051 1031 1032  ar  
1052 1031 1033  ar  
1053 1032 1034  ar  
1054 1033 1035  ar  
1055 1034 1036  ar  
1056 1035 1036  ar  
1057 1036 1037  1   
1058 1037 1038  1   
1059 1039 1040  1   BACKBONE
1060 1039 1041  1   BACKBONE
1061 1041 1042  1   BACKBONE
1062 1042 1043  2   BACKBONE
1063 1042 1044  am  BACKBONE|INTERRES
1064 1044 1045  1   BACKBONE
1065 1044 1046  1   BACKBONE
1066 1046 1047  1   BACKBONE
1067 1046 1049  1   
1068 1047 1048  2   BACKBONE
1069 1047 1053  am  BACKBONE|INTERRES
1070 1049 1050  1   
1071 1050 1051  ar  
1072 1050 1052  ar  
1073 1053 1054  1   BACKBONE
1074 1053 1055  1   BACKBONE
1075 1055 1056  1   BACKBONE
1076 1055 1058  1   
1077 1056 1057  2   BACKBONE
1078 1056 1062  am  BACKBONE|INTERRES
1079 1058 1059  1   
1080 1059 1060  1   
1081 1059 1061  1   
1082 1062 1063  1   BACKBONE
1083 1062 1064  1   BACKBONE
1084 1064 1065  1   BACKBONE
1085 1064 1067  1   
1086 1065 1066  2   BACKBONE
1087 1065 1071  am  BACKBONE|INTERRES
1088 1067 1068  1   
1089 1068 1069  1   
1090 1068 1070  1   
1091 1071 1072  1   BACKBONE
1092 1071 1073  1   BACKBONE
1093 1073 1074  1   BACKBONE
1094 1073 1076  1   
1095 1074 1075  2   BACKBONE
1096 1074 1082  am  BACKBONE|INTERRES
1097 1076 1077  1   
1098 1077 1078  2   
1099 1077 1079  am  
1100 1079 1080  1   
1101 1079 1081  1   
1102 1082 1083  1   BACKBONE
1103 1082 1084  1   BACKBONE
1104 1084 1085  1   BACKBONE
1105 1084 1087  1   
1106 1085 1086  2   BACKBONE
1107 1085 1094  am  BACKBONE|INTERRES
1108 1087 1088  1   
1109 1088 1089  ar  
1110 1088 1090  ar  
1111 1089 1091  ar  
1112 1090 1092  ar  
1113 1091 1093  ar  
1114 1092 1093  ar  
1115 1094 1095  1   BACKBONE
1116 1094 1096  1   BACKBONE
1117 1096 1097  1   BACKBONE
1118 1096 1099  1   
1119 1097 1098  2   BACKBONE
1120 1097 1103  am  BACKBONE|INTERRES
1121 1099 1100  1   
1122 1100 1101  1   
1123 1100 1102  1   
1124 1103 1104  1   BACKBONE
1125 1103 1105  1   BACKBONE
1126 1105 1106  1   BACKBONE
1127 1105 1108  1   
1128 1106 1107  2   BACKBONE
1129 1106 1120  am  BACKBONE|INTERRES
1130 1108 1109  1   
1131 1109 1110  1   
1132 1110 1111  1   
1133 1111 1112  1   
1134 1111 1113  ar  
1135 1113 1114  ar  
1136 1113 1117  ar  
1137 1114 1115  1   
1138 1114 1116  1   
1139 1117 1118  1   
1140 1117 1119  1   
1141 1120 1121  1   BACKBONE
1142 1120 1122  1   BACKBONE
1143 1122 1123  1   BACKBONE
1144 1122 1125  1   
1145 1123 1124  2   BACKBONE
1146 1123 1137  am  BACKBONE|INTERRES
1147 1125 1126  1   
1148 1126 1127  1   
1149 1127 1128  1   
1150 1128 1129  1   
1151 1128 1130  ar  
1152 1130 1131  ar  
1153 1130 1134  ar  
1154 1131 1132  1   
1155 1131 1133  1   
1156 1134 1135  1   
1157 1134 1136  1   
1158 1137 1138  1   BACKBONE
1159 1137 1139  1   BACKBONE
1160 1139 1140  1   BACKBONE
1161 1139 1142  1   
1162 1140 1141  2   BACKBONE
1163 1140 1150  am  BACKBONE|INTERRES
1164 1142 1143  1   
1165 1143 1144  1   
1166 1144 1145  1   
1167 1145 1146  1   
1168 1146 1147  1   
1169 1146 1148  1   
1170 1146 1149  1   
1171 1150 1151  1   BACKBONE
1172 1150 1152  1   BACKBONE
1173 1152 1153  1   BACKBONE
1174 1152 1155  1   
1175 1153 1154  2   BACKBONE
1176 1153 1167  am  BACKBONE|INTERRES
1177 1155 1156  1   
1178 1156 1157  1   
1179 1157 1158  1   
1180 1158 1159  1   
1181 1158 1160  ar  
1182 1160 1161  ar  
1183 1160 1164  ar  
1184 1161 1162  1   
1185 1161 1163  1   
1186 1164 1165  1   
1187 1164 1166  1   
1188 1167 1168  1   BACKBONE
1189 1167 1169  1   BACKBONE
1190 1169 1170  1   BACKBONE
1191 1169 1172  1   
1192 1170 1171  2   BACKBONE
1193 1170 1176  am  BACKBONE|INTERRES
1194 1172 1173  1   
1195 1173 1174  ar  
1196 1173 1175  ar  
1197 1176 1177  1   BACKBONE
1198 1176 1178  1   BACKBONE
1199 1178 1179  1   BACKBONE
1200 1178 1181  1   
1201 1179 1180  2   BACKBONE
1202 1179 1184  am  BACKBONE|INTERRES
1203 1181 1182  1   
1204 1182 1183  1   
1205 1184 1185  1   BACKBONE
1206 1184 1186  1   BACKBONE
1207 1186 1187  1   BACKBONE
1208 1186 1189  1   
1209 1187 1188  2   BACKBONE
1210 1189 1190  1   
1211 1190 1191  ar  
1212 1190 1192  ar  
1213 1191 1193  ar  
1214 1192 1194  ar  
1215 1193 1195  ar  
1216 1194 1195  ar  
1217 1196 1197  1   
1218 1196 1198  1   BACKBONE
1219 1196 1199  1   BACKBONE
1220 1196 1200  1   BACKBONE
1221 1200 1201  1   BACKBONE
1222 1200 1203  1   
1223 1201 1202  2   BACKBONE
1224 1201 1207  am  BACKBONE|INTERRES
1225 1203 1204  1   
1226 1204 1205  1   
1227 1204 1206  1   
1228 1207 1208  1   BACKBONE
1229 1207 1209  1   BACKBONE
1230 1209 1210  1   BACKBONE
1231 1209 1212  1   
1232 1210 1211  2   BACKBONE
1233 1210 1213  am  BACKBONE|INTERRES
1234 1213 1214  1   BACKBONE
1235 1213 1215  1   BACKBONE
1236 1215 1216  1   BACKBONE
1237 1215 1218  1   
1238 1216 1217  2   BACKBONE
1239 1216 1222  am  BACKBONE|INTERRES
1240 1218 1219  1   
1241 1219 1220  1   
1242 1219 1221  1   
1243 1222 1223  1   BACKBONE
1244 1222 1224  1   BACKBONE
1245 1224 1225  1   BACKBONE
1246 1224 1227  1   
1247 1225 1226  2   BACKBONE
1248 1225 1231  am  BACKBONE|INTERRES
1249 1227 1228  1   
1250 1228 1229  ar  
1251 1228 1230  ar  
1252 1231 1232  1   BACKBONE
1253 1231 1233  1   BACKBONE
1254 1233 1234  1   BACKBONE
1255 1233 1236  1   
1256 1234 1235  2   BACKBONE
1257 1234 1240  am  BACKBONE|INTERRES
1258 1236 1237  1   
1259 1237 1238  1   
1260 1237 1239  1   
1261 1240 1241  1   BACKBONE
1262 1240 1242  1   BACKBONE
1263 1242 1243  1   BACKBONE
1264 1242 1245  1   
1265 1243 1244  2   BACKBONE
1266 1243 1250  am  BACKBONE|INTERRES
1267 1245 1246  1   
1268 1246 1247  1   
1269 1247 1248  ar  
1270 1247 1249  ar  
1271 1250 1251  1   BACKBONE
1272 1250 1252  1   BACKBONE
1273 1252 1253  1   BACKBONE
1274 1252 1255  1   
1275 1253 1254  2   BACKBONE
1276 1253 1259  am  BACKBONE|INTERRES
1277 1255 1256  1   
1278 1256 1257  ar  
1279 1256 1258  ar  
1280 1259 1260  1   BACKBONE
1281 1259 1261  1   BACKBONE
1282 1261 1262  1   BACKBONE
1283 1261 1264  1   
1284 1262 1263  2   BACKBONE
1285 1262 1268  am  BACKBONE|INTERRES
1286 1264 1265  1   
1287 1265 1266  1   
1288 1265 1267  1   
1289 1268 1269  1   BACKBONE
1290 1268 1270  1   BACKBONE
1291 1270 1271  1   BACKBONE
1292 1270 1273  1   
1293 1271 1272  2   BACKBONE
1294 1271 1277  am  BACKBONE|INTERRES
1295 1273 1274  1   
1296 1274 1275  1   
1297 1274 1276  1   
1298 1277 1278  1   BACKBONE
1299 1277 1279  1   BACKBONE
1300 1279 1280  1   BACKBONE
1301 1279 1282  1   
1302 1280 1281  2   BACKBONE
1303 1280 1285  am  BACKBONE|INTERRES
1304 1282 1283  1   
1305 1283 1284  1   
1306 1285 1286  1   BACKBONE
1307 1285 1287  1   BACKBONE
1308 1287 1288  1   BACKBONE
1309 1287 1290  1   
1310 1288 1289  2   BACKBONE
1311 1288 1297  am  BACKBONE|INTERRES
1312 1290 1291  1   
1313 1291 1292  ar  
1314 1291 1293  ar  
1315 1292 1294  ar  
1316 1293 1295  ar  
1317 1294 1296  ar  
1318 1295 1296  ar  
1319 1297 1298  1   BACKBONE
1320 1297 1299  1   BACKBONE
1321 1299 1300  1   BACKBONE
1322 1299 1302  1   
1323 1300 1301  2   BACKBONE
1324 1300 1305  am  BACKBONE|INTERRES
1325 1302 1303  1   
1326 1303 1304  1   
1327 1305 1306  1   BACKBONE
1328 1305 1307  1   BACKBONE
1329 1307 1308  1   BACKBONE
1330 1307 1310  1   
1331 1308 1309  2   BACKBONE
1332 1308 1319  am  BACKBONE|INTERRES
1333 1310 1311  1   
1334 1311 1312  ar  
1335 1311 1313  ar  
1336 1312 1314  ar  
1337 1313 1315  ar  
1338 1314 1316  ar  
1339 1315 1316  ar  
1340 1316 1317  1   
1341 1317 1318  1   
1342 1319 1320  1   BACKBONE
1343 1319 1321  1   BACKBONE
1344 1321 1322  1   BACKBONE
1345 1321 1324  1   
1346 1322 1323  2   BACKBONE
1347 1322 1331  am  BACKBONE|INTERRES
1348 1324 1325  1   
1349 1325 1326  1   
1350 1326 1327  2   
1351 1326 1328  am  
1352 1328 1329  1   
1353 1328 1330  1   
1354 1331 1332  1   BACKBONE
1355 1331 1333  1   BACKBONE
1356 1333 1334  1   BACKBONE
1357 1333 1336  1   
1358 1334 1335  2   BACKBONE
1359 1334 1339  am  BACKBONE|INTERRES
1360 1336 1337  1   
1361 1336 1338  1   
1362 1339 1340  1   BACKBONE
1363 1339 1341  1   BACKBONE
1364 1341 1342  1   BACKBONE
1365 1341 1344  1   
1366 1342 1343  2   BACKBONE
1367 1342 1345  am  BACKBONE|INTERRES
1368 1345 1346  1   BACKBONE
1369 1345 1347  1   BACKBONE
1370 1347 1348  1   BACKBONE
1371 1347 1350  1   
1372 1348 1349  2   BACKBONE
1373 1348 1358  am  BACKBONE|INTERRES
1374 1350 1351  1   
1375 1351 1352  1   
1376 1352 1353  1   
1377 1353 1354  1   
1378 1354 1355  1   
1379 1354 1356  1   
1380 1354 1357  1   
1381 1358 1359  1   BACKBONE
1382 1358 1360  1   BACKBONE
1383 1360 1361  1   BACKBONE
1384 1361 1362  2   BACKBONE
1385 1361 1363  am  BACKBONE|INTERRES
1386 1363 1364  1   BACKBONE
1387 1363 1365  1   BACKBONE
1388 1365 1366  1   BACKBONE
1389 1365 1368  1   
1390 1366 1367  2   BACKBONE
1391 1366 1372  am  BACKBONE|INTERRES
1392 1368 1369  1   
1393 1369 1370  1   
1394 1370 1371  1   
1395 1372 1373  1   BACKBONE
1396 1372 1374  1   BACKBONE
1397 1374 1375  1   BACKBONE
1398 1374 1377  1   
1399 1375 1376  2   BACKBONE
1400 1375 1378  am  BACKBONE|INTERRES
1401 1378 1379  1   BACKBONE
1402 1378 1380  1   BACKBONE
1403 1380 1381  1   BACKBONE
1404 1380 1383  1   
1405 1381 1382  2   BACKBONE
1406 1381 1390  am  BACKBONE|INTERRES
1407 1383 1384  1   
1408 1384 1385  ar  
1409 1384 1386  ar  
1410 1385 1387  ar  
1411 1386 1388  ar  
1412 1387 1389  ar  
1413 1388 1389  ar  
1414 1390 1391  1   BACKBONE
1415 1390 1392  1   BACKBONE
1416 1392 1393  1   BACKBONE
1417 1392 1395  1   
1418 1393 1394  2   BACKBONE
1419 1393 1399  am  BACKBONE|INTERRES
1420 1395 1396  1   
1421 1396 1397  1   
1422 1396 1398  1   
1423 1399 1400  1   BACKBONE
1424 1399 1401  1   BACKBONE
1425 1401 1402  1   BACKBONE
1426 1401 1404  1   
1427 1402 1403  2   BACKBONE
1428 1402 1405  am  BACKBONE|INTERRES
1429 1405 1406  1   BACKBONE
1430 1405 1407  1   BACKBONE
1431 1407 1408  1   BACKBONE
1432 1407 1410  1   
1433 1408 1409  2   BACKBONE
1434 1408 1413  am  BACKBONE|INTERRES
1435 1410 1411  1   
1436 1411 1412  1   
1437 1413 1414  1   BACKBONE
1438 1413 1415  1   BACKBONE
1439 1415 1416  1   BACKBONE
1440 1415 1418  1   
1441 1416 1417  2   BACKBONE
1442 1416 1426  am  BACKBONE|INTERRES
1443 1418 1419  1   
1444 1419 1420  1   
1445 1420 1421  1   
1446 1421 1422  1   
1447 1422 1423  1   
1448 1422 1424  1   
1449 1422 1425  1   
1450 1426 1427  1   BACKBONE
1451 1426 1428  1   BACKBONE
1452 1428 1429  1   BACKBONE
1453 1428 1431  1   
1454 1429 1430  2   BACKBONE
1455 1429 1437  am  BACKBONE|INTERRES
1456 1431 1432  1   
1457 1432 1433  2   
1458 1432 1434  am  
1459 1434 1435  1   
1460 1434 1436  1   
1461 1437 1438  1   BACKBONE
1462 1437 1439  1   BACKBONE
1463 1439 1440  1   BACKBONE
1464 1439 1442  1   
1465 1440 1441  2   BACKBONE
1466 1440 1444  am  BACKBONE|INTERRES
1467 1442 1443  1   
1468 1444 1445  1   BACKBONE
1469 1444 1446  1   BACKBONE
1470 1446 1447  1   BACKBONE
1471 1446 1449  1   
1472 1447 1448  2   BACKBONE
1473 1447 1453  am  BACKBONE|INTERRES
1474 1449 1450  1   
1475 1449 1451  1   
1476 1450 1452  1   
1477 1453 1454  1   BACKBONE
1478 1453 1455  1   BACKBONE
1479 1455 1456  1   BACKBONE
1480 1455 1458  1   
1481 1456 1457  2   BACKBONE
1482 1456 1465  am  BACKBONE|INTERRES
1483 1458 1459  1   
1484 1459 1460  1   
1485 1459 1461  2   
1486 1460 1462  2   
1487 1461 1463  1   
1488 1462 1463  1   
1489 1463 1464  1   
1490 1465 1466  1   BACKBONE
1491 1465 1467  1   BACKBONE
1492 1467 1468  1   BACKBONE
1493 1467 1470  1   
1494 1468 1469  2   BACKBONE
1495 1468 1482  am  BACKBONE|INTERRES
1496 1470 1471  1   
1497 1471 1472  1   
1498 1472 1473  1   
1499 1473 1474  1   
1500 1473 1475  ar  
1501 1475 1476  ar  
1502 1475 1479  ar  
1503 1476 1477  1   
1504 1476 1478  1   
1505 1479 1480  1   
1506 1479 1481  1   
1507 1482 1483  1   BACKBONE
1508 1482 1484  1   BACKBONE
1509 1484 1485  1   BACKBONE
1510 1484 1487  1   
1511 1485 1486  2   BACKBONE
1512 1485 1491  am  BACKBONE|INTERRES
1513 1487 1488  1   
1514 1488 1489  ar  
1515 1488 1490  ar  
1516 1491 1492  1   BACKBONE
1517 1491 1493  1   BACKBONE
1518 1493 1494  1   BACKBONE
1519 1493 1496  1   
1520 1494 1495  2   BACKBONE
1521 1494 1500  am  BACKBONE|INTERRES
1522 1496 1497  1   
1523 1497 1498  1   
1524 1497 1499  1   
1525 1500 1501  1   BACKBONE
1526 1500 1502  1   BACKBONE
1527 1502 1503  1   BACKBONE
1528 1502 1505  1   
1529 1503 1504  2   BACKBONE
1530 1503 1506  am  BACKBONE|INTERRES
1531 1506 1507  1   BACKBONE
1532 1506 1508  1   BACKBONE
1533 1508 1509  1   BACKBONE
1534 1508 1511  1   
1535 1509 1510  2   BACKBONE
1536 1509 1512  am  BACKBONE|INTERRES
1537 1512 1513  1   BACKBONE
1538 1512 1514  1   BACKBONE
1539 1514 1515  1   BACKBONE
1540 1514 1517  1   
1541 1515 1516  2   BACKBONE
1542 1515 1529  am  BACKBONE|INTERRES
1543 1517 1518  1   
1544 1518 1519  1   
1545 1519 1520  1   
1546 1520 1521  1   
1547 1520 1522  ar  
1548 1522 1523  ar  
1549 1522 1526  ar  
1550 1523 1524  1   
1551 1523 1525  1   
1552 1526 1527  1   
1553 1526 1528  1   
1554 1529 1530  1   BACKBONE
1555 1529 1531  1   BACKBONE
1556 1531 1532  1   BACKBONE
1557 1531 1534  1   
1558 1532 1533  2   BACKBONE
1559 1532 1540  am  BACKBONE|INTERRES
1560 1534 1535  1   
1561 1535 1536  2   
1562 1535 1537  am  
1563 1537 1538  1   
1564 1537 1539  1   
1565 1540 1541  1   BACKBONE
1566 1540 1542  1   BACKBONE
1567 1542 1543  1   BACKBONE
1568 1542 1545  1   
1569 1543 1544  2   BACKBONE
1570 1543 1549  am  BACKBONE|INTERRES
1571 1545 1546  1   
1572 1545 1547  1   
1573 1546 1548  1   
1574 1549 1550  1   BACKBONE
1575 1549 1551  1   BACKBONE
1576 1551 1552  1   BACKBONE
1577 1551 1554  1   
1578 1552 1553  2   BACKBONE
1579 1552 1558  am  BACKBONE|INTERRES
1580 1554 1555  1   
1581 1555 1556  1   
1582 1555 1557  1   
1583 1558 1559  1   BACKBONE
1584 1558 1560  1   BACKBONE
1585 1560 1561  1   BACKBONE
1586 1560 1563  1   
1587 1561 1562  2   BACKBONE
1588 1561 1567  am  BACKBONE|INTERRES
1589 1563 1564  1   
1590 1564 1565  1   
1591 1564 1566  1   
1592 1567 1568  1   BACKBONE
1593 1567 1569  1   BACKBONE
1594 1569 1570  1   BACKBONE
1595 1569 1572  1   
1596 1570 1571  2   BACKBONE
1597 1570 1576  am  BACKBONE|INTERRES
1598 1572 1573  1   
1599 1572 1575  1   
1600 1573 1574  1   
1601 1576 1577  1   BACKBONE
1602 1576 1578  1   BACKBONE
1603 1578 1579  1   BACKBONE
1604 1578 1581  1   
1605 1579 1580  2   BACKBONE
1606 1579 1589  am  BACKBONE|INTERRES
1607 1581 1582  1   
1608 1582 1583  1   
1609 1582 1585  2   
1610 1583 1584  1   
1611 1583 1586  ar  
1612 1585 1587  1   
1613 1586 1587  ar  
1614 1587 1588  1   
1615 1589 1590  1   BACKBONE
1616 1589 1591  1   BACKBONE
1617 1591 1592  1   BACKBONE
1618 1592 1593  2   BACKBONE
1619 1592 1594  am  BACKBONE|INTERRES
1620 1594 1595  1   BACKBONE
1621 1594 1596  1   BACKBONE
1622 1596 1597  1   BACKBONE
1623 1596 1599  1   
1624 1597 1598  2   BACKBONE
1625 1597 1611  am  BACKBONE|INTERRES
1626 1599 1600  1   
1627 1600 1601  1   
1628 1601 1602  1   
1629 1602 1603  1   
1630 1602 1604  ar  
1631 1604 1605  ar  
1632 1604 1608  ar  
1633 1605 1606  1   
1634 1605 1607  1   
1635 1608 1609  1   
1636 1608 1610  1   
1637 1611 1612  1   BACKBONE
1638 1611 1613  1   BACKBONE
1639 1613 1614  1   BACKBONE
1640 1613 1616  1   
1641 1614 1615  2   BACKBONE
1642 1614 1620  am  BACKBONE|INTERRES
1643 1616 1617  1   
1644 1616 1618  1   
1645 1617 1619  1   
1646 1620 1621  1   BACKBONE
1647 1620 1622  1   BACKBONE
1648 1622 1623  1   BACKBONE
1649 1622 1625  1   
1650 1623 1624  2   BACKBONE
1651 1623 1629  am  BACKBONE|INTERRES
1652 1625 1626  1   
1653 1625 1628  1   
1654 1626 1627  1   
1655 1629 1630  1   BACKBONE
1656 1629 1631  1   BACKBONE
1657 1631 1632  1   BACKBONE
1658 1631 1634  1   
1659 1632 1633  2   BACKBONE
1660 1632 1642  am  BACKBONE|INTERRES
1661 1634 1635  1   
1662 1635 1636  1   
1663 1636 1637  1   
1664 1637 1638  1   
1665 1638 1639  1   
1666 1638 1640  1   
1667 1638 1641  1   
1668 1642 1643  1   BACKBONE
1669 1642 1644  1   BACKBONE
1670 1644 1645  1   BACKBONE
1671 1644 1647  1   
1672 1645 1646  2   BACKBONE
1673 1645 1651  am  BACKBONE|INTERRES
1674 1647 1648  1   
1675 1647 1649  1   
1676 1648 1650  1   
1677 1651 1652  1   BACKBONE
1678 1651 1653  1   BACKBONE
1679 1653 1654  1   BACKBONE
1680 1653 1656  1   
1681 1654 1655  2   BACKBONE
1682 1654 1658  am  BACKBONE|INTERRES
1683 1656 1657  1   
1684 1658 1659  1   BACKBONE
1685 1658 1660  1   BACKBONE
1686 1660 1661  1   BACKBONE
1687 1660 1663  1   
1688 1661 1662  2   BACKBONE
1689 1661 1667  am  BACKBONE|INTERRES
1690 1663 1664  1   
1691 1664 1665  ar  
1692 1664 1666  ar  
1693 1667 1668  1   BACKBONE
1694 1667 1669  1   BACKBONE
1695 1669 1670  1   BACKBONE
1696 1669 1672  1   
1697 1670 1671  2   BACKBONE
1698 1670 1679  am  BACKBONE|INTERRES
1699 1672 1673  1   
1700 1673 1674  ar  
1701 1673 1675  ar  
1702 1674 1676  ar  
1703 1675 1677  ar  
1704 1676 1678  ar  
1705 1677 1678  ar  
1706 1679 1680  1   BACKBONE
1707 1679 1681  1   BACKBONE
1708 1681 1682  1   BACKBONE
1709 1682 1683  2   BACKBONE
1710 1682 1684  am  BACKBONE|INTERRES
1711 1684 1685  1   BACKBONE
1712 1684 1686  1   BACKBONE
1713 1686 1687  1   BACKBONE
1714 1686 1689  1   
1715 1687 1688  2   BACKBONE
1716 1687 1693  am  BACKBONE|INTERRES
1717 1689 1690  1   
1718 1690 1691  1   
1719 1690 1692  1   
1720 1693 1694  1   BACKBONE
1721 1693 1695  1   BACKBONE
1722 1695 1696  1   BACKBONE
1723 1695 1698  1   
1724 1696 1697  2   BACKBONE
1725 1696 1699  am  BACKBONE|INTERRES
1726 1699 1700  1   BACKBONE
1727 1699 1701  1   BACKBONE
1728 1701 1702  1   BACKBONE
1729 1701 1704  1   
1730 1702 1703  2   BACKBONE
1731 1702 1716  am  BACKBONE|INTERRES
1732 1704 1705  1   
1733 1705 1706  1   
1734 1706 1707  1   
1735 1707 1708  1   
1736 1707 1709  ar  
1737 1709 1710  ar  
1738 1709 1713  ar  
1739 1710 1711  1   
1740 1710 1712  1   
1741 1713 1714  1   
1742 1713 1715  1   
1743 1716 1717  1   BACKBONE
1744 1716 1718  1   BACKBONE
1745 1718 1719  1   BACKBONE
1746 1718 1721  1   
1747 1719 1720  2   BACKBONE
1748 1719 1725  am  BACKBONE|INTERRES
1749 1721 1722  1   
1750 1722 1723  ar  
1751 1722 1724  ar  
1752 1725 1726  1   BACKBONE
1753 1725 1727  1   BACKBONE
1754 1727 1728  1   BACKBONE
1755 1727 1730  1   
1756 1728 1729  2   BACKBONE
1757 1728 1734  am  BACKBONE|INTERRES
1758 1730 1731  1   
1759 1730 1732  1   
1760 1731 1733  1   
1761 1734 1735  1   BACKBONE
1762 1734 1736  1   BACKBONE
1763 1736 1737  1   BACKBONE
1764 1736 1739  1   
1765 1737 1738  2   BACKBONE
1766 1737 1747  am  BACKBONE|INTERRES
1767 1739 1740  1   
1768 1740 1741  1   
1769 1741 1742  1   
1770 1742 1743  1   
1771 1743 1744  1   
1772 1743 1745  1   
1773 1743 1746  1   
1774 1747 1748  1   BACKBONE
1775 1747 1749  1   BACKBONE
1776 1749 1750  1   BACKBONE
1777 1749 1752  1   
1778 1750 1751  2   BACKBONE
1779 1750 1758  am  BACKBONE|INTERRES
1780 1752 1753  1   
1781 1753 1754  2   
1782 1753 1755  am  
1783 1755 1756  1   
1784 1755 1757  1   
1785 1758 1759  1   BACKBONE
1786 1758 1760  1   BACKBONE
1787 1760 1761  1   BACKBONE
1788 1760 1763  1   
1789 1761 1762  2   BACKBONE
1790 1761 1767  am  BACKBONE|INTERRES
1791 1763 1764  1   
1792 1764 1765  ar  
1793 1764 1766  ar  
1794 1767 1768  1   BACKBONE
1795 1767 1769  1   BACKBONE
1796 1769 1770  1   BACKBONE
1797 1769 1772  1   
1798 1770 1771  2   BACKBONE
1799 1770 1775  am  BACKBONE|INTERRES
1800 1772 1773  1   
1801 1773 1774  1   
1802 1775 1776  1   BACKBONE
1803 1775 1777  1   BACKBONE
1804 1777 1778  1   BACKBONE
1805 1777 1780  1   
1806 1778 1779  2   BACKBONE
1807 1778 1786  am  BACKBONE|INTERRES
1808 1780 1781  1   
1809 1781 1782  2   
1810 1781 1783  am  
1811 1783 1784  1   
1812 1783 1785  1   
1813 1786 1787  1   BACKBONE
1814 1786 1788  1   BACKBONE
1815 1788 1789  1   BACKBONE
1816 1788 1791  1   
1817 1789 1790  2   BACKBONE
1818 1789 1800  am  BACKBONE|INTERRES
1819 1791 1792  1   
1820 1792 1793  ar  
1821 1792 1794  ar  
1822 1793 1795  ar  
1823 1794 1796  ar  
1824 1795 1797  ar  
1825 1796 1797  ar  
1826 1797 1798  1   
1827 1798 1799  1   
1828 1800 1801  1   BACKBONE
1829 1800 1802  1   BACKBONE
1830 1802 1803  1   BACKBONE
1831 1802 1805  1   
1832 1803 1804  2   BACKBONE
1833 1803 1808  am  BACKBONE|INTERRES
1834 1805 1806  1   
1835 1805 1807  1   
1836 1808 1809  1   BACKBONE
1837 1808 1810  1   BACKBONE
1838 1810 1811  1   BACKBONE
1839 1810 1813  1   
1840 1811 1812  2   BACKBONE
1841 1811 1816  am  BACKBONE|INTERRES
1842 1813 1814  1   
1843 1813 1815  1   
1844 1816 1817  1   BACKBONE
1845 1816 1818  1   BACKBONE
1846 1818 1819  1   BACKBONE
1847 1818 1821  1   
1848 1819 1820  2   BACKBONE
1849 1819 1829  am  BACKBONE|INTERRES
1850 1821 1822  1   
1851 1822 1823  1   
1852 1823 1824  1   
1853 1824 1825  1   
1854 1825 1826  1   
1855 1825 1827  1   
1856 1825 1828  1   
1857 1829 1830  1   BACKBONE
1858 1829 1831  1   BACKBONE
1859 1831 1832  1   BACKBONE
1860 1832 1833  2   BACKBONE
1861 1832 1834  am  BACKBONE|INTERRES
1862 1834 1835  1   BACKBONE
1863 1834 1836  1   BACKBONE
1864 1836 1837  1   BACKBONE
1865 1836 1839  1   
1866 1837 1838  2   BACKBONE
1867 1837 1845  am  BACKBONE|INTERRES
1868 1839 1840  1   
1869 1840 1841  2   
1870 1840 1842  am  
1871 1842 1843  1   
1872 1842 1844  1   
1873 1845 1846  1   BACKBONE
1874 1845 1847  1   BACKBONE
1875 1847 1848  1   BACKBONE
1876 1847 1850  1   
1877 1848 1849  2   BACKBONE
1878 1848 1851  am  BACKBONE|INTERRES
1879 1851 1852  1   BACKBONE
1880 1851 1853  1   BACKBONE
1881 1853 1854  1   BACKBONE
1882 1853 1856  1   
1883 1854 1855  2   BACKBONE
1884 1854 1868  am  BACKBONE|INTERRES
1885 1856 1857  1   
1886 1857 1858  1   
1887 1858 1859  1   
1888 1859 1860  1   
1889 1859 1861  ar  
1890 1861 1862  ar  
1891 1861 1865  ar  
1892 1862 1863  1   
1893 1862 1864  1   
1894 1865 1866  1   
1895 1865 1867  1   
1896 1868 1869  1   BACKBONE
1897 1868 1870  1   BACKBONE
1898 1870 1871  1   BACKBONE
1899 1870 1873  1   
1900 1871 1872  2   BACKBONE
1901 1871 1877  am  BACKBONE|INTERRES
1902 1873 1874  1   
1903 1874 1875  1   
1904 1874 1876  1   
1905 1877 1878  1   BACKBONE
1906 1877 1883  1   
1907 1878 1879  1   BACKBONE
1908 1878 1881  1   
1909 1879 1880  2   BACKBONE
1910 1879 1884  am  BACKBONE|INTERRES
1911 1881 1882  1   
1912 1882 1883  1   
1913 1884 1885  1   BACKBONE
1914 1884 1886  1   BACKBONE
1915 1886 1887  1   BACKBONE
1916 1886 1889  1   
1917 1887 1888  2   BACKBONE
1918 1887 1892  am  BACKBONE|INTERRES
1919 1889 1890  1   
1920 1889 1891  1   
1921 1892 1893  1   BACKBONE
1922 1892 1894  1   BACKBONE
1923 1894 1895  1   BACKBONE
1924 1894 1897  1   
1925 1895 1896  2   BACKBONE
1926 1895 1905  am  BACKBONE|INTERRES
1927 1897 1898  1   
1928 1898 1899  1   
1929 1899 1900  1   
1930 1900 1901  1   
1931 1901 1902  1   
1932 1901 1903  1   
1933 1901 1904  1   
1934 1905 1906  1   BACKBONE
1935 1905 1907  1   BACKBONE
1936 1907 1908  1   BACKBONE
1937 1907 1910  1   
1938 1908 1909  2   BACKBONE
1939 1908 1921  am  BACKBONE|INTERRES
1940 1910 1911  1   
1941 1911 1912  2   
1942 1911 1913  1   
1943 1912 1914  1   
1944 1913 1916  ar  
1945 1913 1917  ar  
1946 1914 1915  1   
1947 1914 1916  1   
1948 1916 1918  ar  
1949 1917 1919  ar  
1950 1918 1920  ar  
1951 1919 1920  ar  
1952 1921 1922  1   BACKBONE
1953 1921 1923  1   BACKBONE
1954 1923 1924  1   BACKBONE
1955 1923 1926  1   
1956 1924 1925  2   BACKBONE
1957 1924 1930  am  BACKBONE|INTERRES
1958 1926 1927  1   
1959 1927 1928  1   
1960 1928 1929  1   
1961 1930 1931  1   BACKBONE
1962 1930 1932  1   BACKBONE
1963 1932 1933  1   BACKBONE
1964 1932 1935  1   
1965 1933 1934  2   BACKBONE
1966 1933 1936  am  BACKBONE|INTERRES
1967 1936 1937  1   BACKBONE
1968 1936 1942  1   
1969 1937 1938  1   BACKBONE
1970 1937 1940  1   
1971 1938 1939  2   BACKBONE
1972 1938 1943  am  BACKBONE|INTERRES
1973 1940 1941  1   
1974 1941 1942  1   
1975 1943 1944  1   BACKBONE
1976 1943 1945  1   BACKBONE
1977 1945 1946  1   BACKBONE
1978 1945 1948  1   
1979 1946 1947  2   BACKBONE
1980 1946 1953  am  BACKBONE|INTERRES
1981 1948 1949  1   
1982 1949 1950  1   
1983 1950 1951  ar  
1984 1950 1952  ar  
1985 1953 1954  1   BACKBONE
1986 1953 1955  1   BACKBONE
1987 1955 1956  1   BACKBONE
1988 1955 1958  1   
1989 1956 1957  2   BACKBONE
1990 1956 1961  am  BACKBONE|INTERRES
1991 1958 1959  1   
1992 1959 1960  1   
1993 1961 1962  1   BACKBONE
1994 1961 1963  1   BACKBONE
1995 1963 1964  1   BACKBONE
1996 1963 1966  1   
1997 1964 1965  2   BACKBONE
1998 1964 1970  am  BACKBONE|INTERRES
1999 1966 1967  1   
2000 1966 1968  1   
2001 1967 1969  1   
2002 1970 1971  1   BACKBONE
2003 1970 1972  1   BACKBONE
2004 1972 1973  1   BACKBONE
2005 1972 1975  1   
2006 1973 1974  2   BACKBONE
2007 1973 1982  am  BACKBONE|INTERRES
2008 1975 1976  1   
2009 1976 1977  ar  
2010 1976 1978  ar  
2011 1977 1979  ar  
2012 1978 1980  ar  
2013 1979 1981  ar  
2014 1980 1981  ar  
2015 1982 1983  1   BACKBONE
2016 1982 1984  1   BACKBONE
2017 1984 1985  1   BACKBONE
2018 1984 1987  1   
2019 1985 1986  2   BACKBONE
2020 1985 1993  am  BACKBONE|INTERRES
2021 1987 1988  1   
2022 1988 1989  am  
2023 1988 1992  2   
2024 1989 1990  1   
2025 1989 1991  1   
2026 1993 1994  1   BACKBONE
2027 1993 1995  1   BACKBONE
2028 1995 1996  1   BACKBONE
2029 1995 1998  1   
2030 1996 1997  2   BACKBONE
2031 1996 2000  am  BACKBONE|INTERRES
2032 1998 1999  1   
2033 2000 2001  1   BACKBONE
2034 2000 2002  1   BACKBONE
2035 2002 2003  1   BACKBONE
2036 2002 2005  1   
2037 2003 2004  2   BACKBONE
2038 2003 2008  am  BACKBONE|INTERRES
2039 2005 2006  1   
2040 2005 2007  1   
2041 2008 2009  1   BACKBONE
2042 2008 2010  1   BACKBONE
2043 2010 2011  1   BACKBONE
2044 2010 2013  1   
2045 2011 2012  2   BACKBONE
2046 2011 2022  am  BACKBONE|INTERRES
2047 2013 2014  1   
2048 2014 2015  ar  
2049 2014 2016  ar  
2050 2015 2017  ar  
2051 2016 2018  ar  
2052 2017 2019  ar  
2053 2018 2019  ar  
2054 2019 2020  1   
2055 2020 2021  1   
2056 2022 2023  1   BACKBONE
2057 2022 2024  1   BACKBONE
2058 2024 2025  1   BACKBONE
2059 2024 2027  1   
2060 2025 2026  2   BACKBONE
2061 2025 2031  am  BACKBONE|INTERRES
2062 2027 2028  1   
2063 2027 2030  1   
2064 2028 2029  1   
2065 2031 2032  1   BACKBONE
2066 2031 2033  1   BACKBONE
2067 2033 2034  1   BACKBONE
2068 2033 2036  1   
2069 2034 2035  2   BACKBONE
2070 2034 2043  am  BACKBONE|INTERRES
2071 2036 2037  1   
2072 2037 2038  ar  
2073 2037 2039  ar  
2074 2038 2040  ar  
2075 2039 2041  ar  
2076 2040 2042  ar  
2077 2041 2042  ar  
2078 2043 2044  1   BACKBONE
2079 2043 2045  1   BACKBONE
2080 2045 2046  1   BACKBONE
2081 2045 2048  1   
2082 2046 2047  2   BACKBONE
2083 2046 2053  am  BACKBONE|INTERRES
2084 2048 2049  1   
2085 2049 2050  1   
2086 2050 2051  ar  
2087 2050 2052  ar  
2088 2053 2054  1   BACKBONE
2089 2053 2055  1   BACKBONE
2090 2055 2056  1   BACKBONE
2091 2055 2058  1   
2092 2056 2057  2   BACKBONE
2093 2056 2061  am  BACKBONE|INTERRES
2094 2058 2059  1   
2095 2059 2060  1   
2096 2061 2062  1   BACKBONE
2097 2061 2063  1   BACKBONE
2098 2063 2064  1   BACKBONE
2099 2063 2066  1   
2100 2064 2065  2   BACKBONE
2101 2064 2070  am  BACKBONE|INTERRES
2102 2066 2067  1   
2103 2067 2068  ar  
2104 2067 2069  ar  
2105 2070 2071  1   BACKBONE
2106 2070 2072  1   BACKBONE
2107 2072 2073  1   BACKBONE
2108 2072 2075  1   
2109 2073 2074  2   BACKBONE
2110 2073 2078  am  BACKBONE|INTERRES
2111 2075 2076  1   
2112 2075 2077  1   
2113 2078 2079  1   BACKBONE
2114 2078 2080  1   BACKBONE
2115 2080 2081  1   BACKBONE
2116 2080 2083  1   
2117 2081 2082  2   BACKBONE
2118 2081 2094  am  BACKBONE|INTERRES
2119 2083 2084  1   
2120 2084 2085  2   
2121 2084 2086  1   
2122 2085 2087  1   
2123 2086 2089  ar  
2124 2086 2090  ar  
2125 2087 2088  1   
2126 2087 2089  1   
2127 2089 2091  ar  
2128 2090 2092  ar  
2129 2091 2093  ar  
2130 2092 2093  ar  
2131 2094 2095  1   BACKBONE
2132 2094 2096  1   BACKBONE
2133 2096 2097  1   BACKBONE
2134 2096 2099  1   
2135 2097 2098  2   BACKBONE
2136 2097 2102  am  BACKBONE|INTERRES
2137 2099 2100  1   
2138 2100 2101  1   
2139 2102 2103  1   BACKBONE
2140 2102 2104  1   BACKBONE
2141 2104 2105  1   BACKBONE
2142 2104 2107  1   
2143 2105 2106  2   BACKBONE
2144 2105 2116  am  BACKBONE|INTERRES
2145 2107 2108  1   
2146 2108 2109  ar  
2147 2108 2110  ar  
2148 2109 2111  ar  
2149 2110 2112  ar  
2150 2111 2113  ar  
2151 2112 2113  ar  
2152 2113 2114  1   
2153 2114 2115  1   
2154 2116 2117  1   BACKBONE
2155 2116 2118  1   BACKBONE
2156 2118 2119  1   BACKBONE
2157 2119 2120  2   BACKBONE
2158 2119 2121  am  BACKBONE|INTERRES
2159 2121 2122  1   BACKBONE
2160 2121 2123  1   BACKBONE
2161 2123 2124  1   BACKBONE
2162 2123 2126  1   
2163 2124 2125  2   BACKBONE
2164 2124 2130  am  BACKBONE|INTERRES
2165 2126 2127  1   
2166 2126 2128  1   
2167 2127 2129  1   
2168 2130 2131  1   BACKBONE
2169 2130 2132  1   BACKBONE
2170 2132 2133  1   BACKBONE
2171 2132 2135  1   
2172 2133 2134  2   BACKBONE
2173 2133 2142  am  BACKBONE|INTERRES
2174 2135 2136  1   
2175 2136 2137  ar  
2176 2136 2138  ar  
2177 2137 2139  ar  
2178 2138 2140  ar  
2179 2139 2141  ar  
2180 2140 2141  ar  
2181 2142 2143  1   BACKBONE
2182 2142 2144  1   BACKBONE
2183 2144 2145  1   BACKBONE
2184 2144 2147  1   
2185 2145 2146  2   BACKBONE
2186 2145 2151  am  BACKBONE|INTERRES
2187 2147 2148  1   
2188 2148 2149  1   
2189 2148 2150  1   
2190 2151 2152  1   BACKBONE
2191 2151 2153  1   BACKBONE
2192 2153 2154  1   BACKBONE
2193 2153 2156  1   
2194 2154 2155  2   BACKBONE
2195 2154 2167  am  BACKBONE|INTERRES
2196 2156 2157  1   
2197 2157 2158  2   
2198 2157 2159  1   
2199 2158 2160  1   
2200 2159 2162  ar  
2201 2159 2163  ar  
2202 2160 2161  1   
2203 2160 2162  1   
2204 2162 2164  ar  
2205 2163 2165  ar  
2206 2164 2166  ar  
2207 2165 2166  ar  
2208 2167 2168  1   BACKBONE
2209 2167 2169  1   BACKBONE
2210 2169 2170  1   BACKBONE
2211 2169 2172  1   
2212 2170 2171  2   BACKBONE
2213 2170 2177  am  BACKBONE|INTERRES
2214 2172 2173  1   
2215 2173 2174  1   
2216 2174 2175  ar  
2217 2174 2176  ar  
2218 2177 2178  1   BACKBONE
2219 2177 2179  1   BACKBONE
2220 2179 2180  1   BACKBONE
2221 2179 2182  1   
2222 2180 2181  2   BACKBONE
2223 2180 2186  am  BACKBONE|INTERRES
2224 2182 2183  1   
2225 2183 2184  1   
2226 2183 2185  1   
2227 2186 2187  1   BACKBONE
2228 2186 2188  1   BACKBONE
2229 2188 2189  1   BACKBONE
2230 2188 2191  1   
2231 2189 2190  2   BACKBONE
2232 2189 2198  am  BACKBONE|INTERRES
2233 2191 2192  1   
2234 2192 2193  ar  
2235 2192 2194  ar  
2236 2193 2195  ar  
2237 2194 2196  ar  
2238 2195 2197  ar  
2239 2196 2197  ar  
2240 2198 2199  1   BACKBONE
2241 2198 2200  1   BACKBONE
2242 2200 2201  1   BACKBONE
2243 2200 2203  1   
2244 2201 2202  2   BACKBONE
2245 2201 2206  am  BACKBONE|INTERRES
2246 2203 2204  1   
2247 2204 2205  1   
2248 2206 2207  1   BACKBONE
2249 2206 2208  1   BACKBONE
2250 2208 2209  1   BACKBONE
2251 2208 2211  1   
2252 2209 2210  2   BACKBONE
2253 2209 2215  am  BACKBONE|INTERRES
2254 2211 2212  1   
2255 2212 2213  1   
2256 2212 2214  1   
2257 2215 2216  1   BACKBONE
2258 2215 2217  1   BACKBONE
2259 2217 2218  1   BACKBONE
2260 2218 2219  2   BACKBONE
2261 2218 2220  am  BACKBONE|INTERRES
2262 2220 2221  1   BACKBONE
2263 2220 2222  1   BACKBONE
2264 2222 2223  1   BACKBONE
2265 2222 2225  1   
2266 2223 2224  2   BACKBONE
2267 2223 2228  am  BACKBONE|INTERRES
2268 2225 2226  1   
2269 2226 2227  1   
2270 2228 2229  1   BACKBONE
2271 2228 2230  1   BACKBONE
2272 2230 2231  1   BACKBONE
2273 2230 2233  1   
2274 2231 2232  2   BACKBONE
2275 2231 2236  am  BACKBONE|INTERRES
2276 2233 2234  1   
2277 2234 2235  1   
2278 2236 2237  1   BACKBONE
2279 2236 2242  1   
2280 2237 2238  1   BACKBONE
2281 2237 2240  1   
2282 2238 2239  2   BACKBONE
2283 2238 2243  am  BACKBONE|INTERRES
2284 2240 2241  1   
2285 2241 2242  1   
2286 2243 2244  1   BACKBONE
2287 2243 2245  1   BACKBONE
2288 2245 2246  1   BACKBONE
2289 2245 2248  1   
2290 2246 2247  2   BACKBONE
2291 2246 2257  am  BACKBONE|INTERRES
2292 2248 2249  1   
2293 2249 2250  ar  
2294 2249 2251  ar  
2295 2250 2252  ar  
2296 2251 2253  ar  
2297 2252 2254  ar  
2298 2253 2254  ar  
2299 2254 2255  1   
2300 2255 2256  1   
2301 2257 2258  1   BACKBONE
2302 2257 2263  1   
2303 2258 2259  1   BACKBONE
2304 2258 2261  1   
2305 2259 2260  2   BACKBONE
2306 2259 2264  am  BACKBONE|INTERRES
2307 2261 2262  1   
2308 2262 2263  1   
2309 2264 2265  1   BACKBONE
2310 2264 2266  1   BACKBONE
2311 2266 2267  1   BACKBONE
2312 2267 2268  2   BACKBONE
2313 2267 2269  am  BACKBONE|INTERRES
2314 2269 2270  1   BACKBONE
2315 2269 2271  1   BACKBONE
2316 2271 2272  1   BACKBONE
2317 2271 2274  1   
2318 2272 2273  2   BACKBONE
2319 2272 2278  am  BACKBONE|INTERRES
2320 2274 2275  1   
2321 2275 2276  1   
2322 2276 2277  1   
2323 2278 2279  1   BACKBONE
2324 2278 2284  1   
2325 2279 2280  1   BACKBONE
2326 2279 2282  1   
2327 2280 2281  2   BACKBONE
2328 2280 2285  am  BACKBONE|INTERRES
2329 2282 2283  1   
2330 2283 2284  1   
2331 2285 2286  1   BACKBONE
2332 2285 2287  1   BACKBONE
2333 2287 2288  1   BACKBONE
2334 2287 2290  1   
2335 2288 2289  2   BACKBONE
2336 2288 2293  am  BACKBONE|INTERRES
2337 2290 2291  1   
2338 2290 2292  1   
2339 2293 2294  1   BACKBONE
2340 2293 2295  1   BACKBONE
2341 2295 2296  1   BACKBONE
2342 2295 2298  1   
2343 2296 2297  2   BACKBONE
2344 2296 2302  am  BACKBONE|INTERRES
2345 2298 2299  1   
2346 2299 2300  ar  
2347 2299 2301  ar  
2348 2302 2303  1   BACKBONE
2349 2302 2304  1   BACKBONE
2350 2304 2305  1   BACKBONE
2351 2304 2307  1   
2352 2305 2306  2   BACKBONE
2353 2305 2310  am  BACKBONE|INTERRES
2354 2307 2308  1   
2355 2308 2309  1   
2356 2310 2311  1   BACKBONE
2357 2310 2312  1   BACKBONE
2358 2312 2313  1   BACKBONE
2359 2312 2315  1   
2360 2313 2314  2   BACKBONE
2361 2313 2323  am  BACKBONE|INTERRES
2362 2315 2316  1   
2363 2316 2317  1   
2364 2317 2318  1   
2365 2318 2319  1   
2366 2319 2320  1   
2367 2319 2321  1   
2368 2319 2322  1   
2369 2323 2324  1   BACKBONE
2370 2323 2325  1   BACKBONE
2371 2325 2326  1   BACKBONE
2372 2325 2328  1   
2373 2326 2327  2   BACKBONE
2374 2326 2335  am  BACKBONE|INTERRES
2375 2328 2329  1   
2376 2329 2330  ar  
2377 2329 2331  ar  
2378 2330 2332  ar  
2379 2331 2333  ar  
2380 2332 2334  ar  
2381 2333 2334  ar  
2382 2335 2336  1   BACKBONE
2383 2335 2337  1   BACKBONE
2384 2337 2338  1   BACKBONE
2385 2337 2340  1   
2386 2338 2339  2   BACKBONE
2387 2338 2349  am  BACKBONE|INTERRES
2388 2340 2341  1   
2389 2341 2342  ar  
2390 2341 2343  ar  
2391 2342 2344  ar  
2392 2343 2345  ar  
2393 2344 2346  ar  
2394 2345 2346  ar  
2395 2346 2347  1   
2396 2347 2348  1   
2397 2349 2350  1   BACKBONE
2398 2349 2351  1   BACKBONE
2399 2351 2352  1   BACKBONE
2400 2351 2354  1   
2401 2352 2353  2   BACKBONE
2402 2352 2362  am  BACKBONE|INTERRES
2403 2354 2355  1   
2404 2355 2356  1   
2405 2356 2357  1   
2406 2357 2358  1   
2407 2358 2359  1   
2408 2358 2360  1   
2409 2358 2361  1   
2410 2362 2363  1   BACKBONE
2411 2362 2364  1   BACKBONE
2412 2364 2365  1   BACKBONE
2413 2364 2367  1   
2414 2365 2366  2   BACKBONE
2415 2365 2371  am  BACKBONE|INTERRES
2416 2367 2368  1   
2417 2368 2369  1   
2418 2369 2370  1   
2419 2371 2372  1   BACKBONE
2420 2371 2373  1   BACKBONE
2421 2373 2374  1   BACKBONE
2422 2373 2376  1   
2423 2374 2375  2   BACKBONE
2424 2374 2380  am  BACKBONE|INTERRES
2425 2376 2377  1   
2426 2376 2378  1   
2427 2377 2379  1   
2428 2380 2381  1   BACKBONE
2429 2380 2382  1   BACKBONE
2430 2382 2383  1   BACKBONE
2431 2382 2385  1   
2432 2383 2384  2   BACKBONE
2433 2383 2393  am  BACKBONE|INTERRES
2434 2385 2386  1   
2435 2386 2387  1   
2436 2387 2388  1   
2437 2388 2389  1   
2438 2389 2390  1   
2439 2389 2391  1   
2440 2389 2392  1   
2441 2393 2394  1   BACKBONE
2442 2393 2395  1   BACKBONE
2443 2395 2396  1   BACKBONE
2444 2395 2398  1   
2445 2396 2397  2   BACKBONE
2446 2396 2403  am  BACKBONE|INTERRES
2447 2398 2399  1   
2448 2399 2400  1   
2449 2400 2401  ar  
2450 2400 2402  ar  
2451 2403 2404  1   BACKBONE
2452 2403 2405  1   BACKBONE
2453 2405 2406  1   BACKBONE
2454 2406 2407  2   BACKBONE
2455 2406 2408  am  BACKBONE|INTERRES
2456 2408 2409  1   BACKBONE
2457 2408 2410  1   BACKBONE
2458 2410 2411  1   BACKBONE
2459 2410 2413  1   
2460 2411 2412  2   BACKBONE
2461 2411 2420  am  BACKBONE|INTERRES
2462 2413 2414  1   
2463 2414 2415  ar  
2464 2414 2416  ar  
2465 2415 2417  ar  
2466 2416 2418  ar  
2467 2417 2419  ar  
2468 2418 2419  ar  
2469 2420 2421  1   BACKBONE
2470 2420 2422  1   BACKBONE
2471 2422 2423  1   BACKBONE
2472 2422 2425  1   
2473 2423 2424  2   BACKBONE
2474 2423 2437  am  BACKBONE|INTERRES
2475 2425 2426  1   
2476 2426 2427  1   
2477 2427 2428  1   
2478 2428 2429  1   
2479 2428 2430  ar  
2480 2430 2431  ar  
2481 2430 2434  ar  
2482 2431 2432  1   
2483 2431 2433  1   
2484 2434 2435  1   
2485 2434 2436  1   
2486 2437 2438  1   BACKBONE
2487 2437 2439  1   BACKBONE
2488 2439 2440  1   BACKBONE
2489 2439 2442  1   
2490 2440 2441  2   BACKBONE
2491 2440 2446  am  BACKBONE|INTERRES
2492 2442 2443  1   
2493 2443 2444  1   
2494 2444 2445  1   
2495 2446 2447  1   BACKBONE
2496 2446 2448  1   BACKBONE
2497 2448 2449  1   BACKBONE
2498 2448 2451  1   
2499 2449 2450  2   BACKBONE
2500 2449 2455  am  BACKBONE|INTERRES
2501 2451 2452  1   
2502 2452 2453  1   
2503 2452 2454  1   
2504 2455 2456  1   BACKBONE
2505 2455 2457  1   BACKBONE
2506 2457 2458  1   BACKBONE
2507 2457 2460  1   
2508 2458 2459  2   BACKBONE
2509 2458 2463  am  BACKBONE|INTERRES
2510 2460 2461  1   
2511 2461 2462  1   
2512 2463 2464  1   BACKBONE
2513 2463 2469  1   
2514 2464 2465  1   BACKBONE
2515 2464 2467  1   
2516 2465 2466  2   BACKBONE
2517 2465 2470  am  BACKBONE|INTERRES
2518 2467 2468  1   
2519 2468 2469  1   
2520 2470 2471  1   BACKBONE
2521 2470 2472  1   BACKBONE
2522 2472 2473  1   BACKBONE
2523 2472 2475  1   
2524 2473 2474  2   BACKBONE
2525 2473 2480  am  BACKBONE|INTERRES
2526 2475 2476  1   
2527 2476 2477  1   
2528 2477 2478  ar  
2529 2477 2479  ar  
2530 2480 2481  1   BACKBONE
2531 2480 2482  1   BACKBONE
2532 2482 2483  1   BACKBONE
2533 2482 2485  1   
2534 2483 2484  2   BACKBONE
2535 2483 2493  am  BACKBONE|INTERRES
2536 2485 2486  1   
2537 2486 2487  1   
2538 2486 2489  2   
2539 2487 2488  1   
2540 2487 2490  ar  
2541 2489 2491  1   
2542 2490 2491  ar  
2543 2491 2492  1   
2544 2493 2494  1   BACKBONE
2545 2493 2495  1   BACKBONE
2546 2495 2496  1   BACKBONE
2547 2495 2498  1   
2548 2496 2497  2   BACKBONE
2549 2496 2499  am  BACKBONE|INTERRES
2550 2499 2500  1   BACKBONE
2551 2499 2505  1   
2552 2500 2501  1   BACKBONE
2553 2500 2503  1   
2554 2501 2502  2   BACKBONE
2555 2501 2506  am  BACKBONE|INTERRES
2556 2503 2504  1   
2557 2504 2505  1   
2558 2506 2507  1   BACKBONE
2559 2506 2508  1   BACKBONE
2560 2508 2509  1   BACKBONE
2561 2508 2511  1   
2562 2509 2510  2   BACKBONE
2563 2509 2512  am  BACKBONE|INTERRES
2564 2512 2513  1   BACKBONE
2565 2512 2514  1   BACKBONE
2566 2514 2515  1   BACKBONE
2567 2514 2517  1   
2568 2515 2516  2   BACKBONE
2569 2515 2522  am  BACKBONE|INTERRES
2570 2517 2518  1   
2571 2518 2519  1   
2572 2519 2520  ar  
2573 2519 2521  ar  
2574 2522 2523  1   BACKBONE
2575 2522 2524  1   BACKBONE
2576 2524 2525  1   BACKBONE
2577 2524 2527  1   
2578 2525 2526  2   BACKBONE
2579 2525 2531  am  BACKBONE|INTERRES
2580 2527 2528  1   
2581 2528 2529  1   
2582 2529 2530  1   
2583 2531 2532  1   BACKBONE
2584 2531 2533  1   BACKBONE
2585 2533 2534  1   BACKBONE
2586 2533 2536  1   
2587 2534 2535  2   BACKBONE
2588 2534 2545  am  BACKBONE|INTERRES
2589 2536 2537  1   
2590 2537 2538  ar  
2591 2537 2539  ar  
2592 2538 2540  ar  
2593 2539 2541  ar  
2594 2540 2542  ar  
2595 2541 2542  ar  
2596 2542 2543  1   
2597 2543 2544  1   
2598 2545 2546  1   BACKBONE
2599 2545 2547  1   BACKBONE
2600 2547 2548  1   BACKBONE
2601 2547 2550  1   
2602 2548 2549  2   BACKBONE
2603 2548 2554  am  BACKBONE|INTERRES
2604 2550 2551  1   
2605 2551 2552  ar  
2606 2551 2553  ar  
2607 2554 2555  1   BACKBONE
2608 2554 2556  1   BACKBONE
2609 2556 2557  1   BACKBONE
2610 2556 2559  1   
2611 2557 2558  2   BACKBONE
2612 2557 2563  am  BACKBONE|INTERRES
2613 2559 2560  1   
2614 2559 2561  1   
2615 2560 2562  1   
2616 2563 2564  1   BACKBONE
2617 2563 2565  1   BACKBONE
2618 2565 2566  1   BACKBONE
2619 2565 2568  1   
2620 2566 2567  2   BACKBONE
2621 2566 2572  am  BACKBONE|INTERRES
2622 2568 2569  1   
2623 2569 2570  1   
2624 2570 2571  1   
2625 2572 2573  1   BACKBONE
2626 2572 2574  1   BACKBONE
2627 2574 2575  1   BACKBONE
2628 2574 2577  1   
2629 2575 2576  2   BACKBONE
2630 2575 2585  am  BACKBONE|INTERRES
2631 2577 2578  1   
2632 2578 2579  1   
2633 2579 2580  1   
2634 2580 2581  1   
2635 2581 2582  1   
2636 2581 2583  1   
2637 2581 2584  1   
2638 2585 2586  1   BACKBONE
2639 2585 2587  1   BACKBONE
2640 2587 2588  1   BACKBONE
2641 2587 2590  1   
2642 2588 2589  2   BACKBONE
2643 2588 2594  am  BACKBONE|INTERRES
2644 2590 2591  1   
2645 2590 2593  1   
2646 2591 2592  1   
2647 2594 2595  1   BACKBONE
2648 2594 2596  1   BACKBONE
2649 2596 2597  1   BACKBONE
2650 2596 2599  1   
2651 2597 2598  2   BACKBONE
2652 2597 2601  am  BACKBONE|INTERRES
2653 2599 2600  1   
2654 2601 2602  1   BACKBONE
2655 2601 2603  1   BACKBONE
2656 2603 2604  1   BACKBONE
2657 2603 2606  1   
2658 2604 2605  2   BACKBONE
2659 2604 2617  am  BACKBONE|INTERRES
2660 2606 2607  1   
2661 2607 2608  2   
2662 2607 2609  1   
2663 2608 2610  1   
2664 2609 2612  ar  
2665 2609 2613  ar  
2666 2610 2611  1   
2667 2610 2612  1   
2668 2612 2614  ar  
2669 2613 2615  ar  
2670 2614 2616  ar  
2671 2615 2616  ar  
2672 2617 2618  1   BACKBONE
2673 2617 2619  1   BACKBONE
2674 2619 2620  1   BACKBONE
2675 2619 2622  1   
2676 2620 2621  2   BACKBONE
2677 2620 2626  am  BACKBONE|INTERRES
2678 2622 2623  1   
2679 2623 2624  ar  
2680 2623 2625  ar  
2681 2626 2627  1   BACKBONE
2682 2626 2628  1   BACKBONE
2683 2628 2629  1   BACKBONE
2684 2628 2631  1   
2685 2629 2630  2   BACKBONE
2686 2629 2632  am  BACKBONE|INTERRES
2687 2632 2633  1   BACKBONE
2688 2632 2634  1   BACKBONE
2689 2634 2635  1   BACKBONE
2690 2634 2637  1   
2691 2635 2636  2   BACKBONE
2692 2635 2641  am  BACKBONE|INTERRES
2693 2637 2638  1   
2694 2638 2639  ar  
2695 2638 2640  ar  
2696 2641 2642  1   BACKBONE
2697 2641 2647  1   
2698 2642 2643  1   BACKBONE
2699 2642 2645  1   
2700 2643 2644  2   BACKBONE
2701 2643 2648  am  BACKBONE|INTERRES
2702 2645 2646  1   
2703 2646 2647  1   
2704 2648 2649  1   BACKBONE
2705 2648 2650  1   BACKBONE
2706 2650 2651  1   BACKBONE
2707 2650 2653  1   
2708 2651 2652  2   BACKBONE
2709 2651 2657  am  BACKBONE|INTERRES
2710 2653 2654  1   
2711 2654 2655  1   
2712 2654 2656  1   
2713 2657 2658  1   BACKBONE
2714 2657 2659  1   BACKBONE
2715 2659 2660  1   BACKBONE
2716 2659 2662  1   
2717 2660 2661  2   BACKBONE
2718 2660 2670  am  BACKBONE|INTERRES
2719 2662 2663  1   
2720 2663 2664  1   
2721 2664 2665  1   
2722 2665 2666  1   
2723 2666 2667  1   
2724 2666 2668  1   
2725 2666 2669  1   
2726 2670 2671  1   BACKBONE
2727 2670 2672  1   BACKBONE
2728 2672 2673  1   BACKBONE
2729 2672 2675  1   
2730 2673 2674  2   BACKBONE
2731 2673 2687  am  BACKBONE|INTERRES
2732 2675 2676  1   
2733 2676 2677  1   
2734 2677 2678  1   
2735 2678 2679  1   
2736 2678 2680  ar  
2737 2680 2681  ar  
2738 2680 2684  ar  
2739 2681 2682  1   
2740 2681 2683  1   
2741 2684 2685  1   
2742 2684 2686  1   
2743 2687 2688  1   BACKBONE
2744 2687 2693  1   
2745 2688 2689  1   BACKBONE
2746 2688 2691  1   
2747 2689 2690  2   BACKBONE
2748 2689 2694  am  BACKBONE|INTERRES
2749 2691 2692  1   
2750 2692 2693  1   
2751 2694 2695  1   BACKBONE
2752 2694 2696  1   BACKBONE
2753 2696 2697  1   BACKBONE
2754 2696 2699  1   
2755 2697 2698  2   BACKBONE
2756 2697 2703  am  BACKBONE|INTERRES
2757 2699 2700  1   
2758 2699 2702  1   
2759 2700 2701  1   
2760 2703 2704  1   BACKBONE
2761 2703 2705  1   BACKBONE
2762 2705 2706  1   BACKBONE
2763 2705 2708  1   
2764 2706 2707  2   BACKBONE
2765 2706 2715  am  BACKBONE|INTERRES
2766 2708 2709  1   
2767 2709 2710  ar  
2768 2709 2711  ar  
2769 2710 2712  ar  
2770 2711 2713  ar  
2771 2712 2714  ar  
2772 2713 2714  ar  
2773 2715 2716  1   BACKBONE
2774 2715 2717  1   BACKBONE
2775 2717 2718  1   BACKBONE
2776 2717 2720  1   
2777 2718 2719  2   BACKBONE
2778 2718 2728  am  BACKBONE|INTERRES
2779 2720 2721  1   
2780 2721 2722  1   
2781 2722 2723  1   
2782 2723 2724  1   
2783 2724 2725  1   
2784 2724 2726  1   
2785 2724 2727  1   
2786 2728 2729  1   BACKBONE
2787 2728 2730  1   BACKBONE
2788 2730 2731  1   BACKBONE
2789 2730 2733  1   
2790 2731 2732  2   BACKBONE
2791 2731 2740  am  BACKBONE|INTERRES
2792 2733 2734  1   
2793 2734 2735  1   
2794 2735 2736  2   
2795 2735 2737  am  
2796 2737 2738  1   
2797 2737 2739  1   
2798 2740 2741  1   BACKBONE
2799 2740 2742  1   BACKBONE
2800 2742 2743  1   BACKBONE
2801 2742 2745  1   
2802 2743 2744  2   BACKBONE
2803 2743 2749  am  BACKBONE|INTERRES
2804 2745 2746  1   
2805 2745 2747  1   
2806 2746 2748  1   
2807 2749 2750  1   BACKBONE
2808 2749 2751  1   BACKBONE
2809 2751 2752  1   BACKBONE
2810 2751 2754  1   
2811 2752 2753  2   BACKBONE
2812 2752 2757  am  BACKBONE|INTERRES
2813 2754 2755  1   
2814 2754 2756  1   
2815 2757 2758  1   BACKBONE
2816 2757 2759  1   BACKBONE
2817 2759 2760  1   BACKBONE
2818 2759 2762  1   
2819 2760 2761  2   BACKBONE
2820 2760 2769  am  BACKBONE|INTERRES
2821 2762 2763  1   
2822 2763 2764  1   
2823 2764 2765  2   
2824 2764 2766  am  
2825 2766 2767  1   
2826 2766 2768  1   
2827 2769 2770  1   BACKBONE
2828 2769 2771  1   BACKBONE
2829 2771 2772  1   BACKBONE
2830 2771 2774  1   
2831 2772 2773  2   BACKBONE
2832 2772 2778  am  BACKBONE|INTERRES
2833 2774 2775  1   
2834 2775 2776  1   
2835 2775 2777  1   
2836 2778 2779  1   BACKBONE
2837 2778 2780  1   BACKBONE
2838 2780 2781  1   BACKBONE
2839 2780 2783  1   
2840 2781 2782  2   BACKBONE
2841 2781 2787  am  BACKBONE|INTERRES
2842 2783 2784  1   
2843 2783 2785  1   
2844 2784 2786  1   
2845 2787 2788  1   BACKBONE
2846 2787 2789  1   BACKBONE
2847 2789 2790  1   BACKBONE
2848 2789 2792  1   
2849 2790 2791  2   BACKBONE
2850 2790 2797  am  BACKBONE|INTERRES
2851 2792 2793  1   
2852 2793 2794  1   
2853 2794 2795  ar  
2854 2794 2796  ar  
2855 2797 2798  1   BACKBONE
2856 2797 2799  1   BACKBONE
2857 2799 2800  1   BACKBONE
2858 2799 2802  1   
2859 2800 2801  2   BACKBONE
2860 2800 2810  am  BACKBONE|INTERRES
2861 2802 2803  1   
2862 2803 2804  1   
2863 2804 2805  1   
2864 2805 2806  1   
2865 2806 2807  1   
2866 2806 2808  1   
2867 2806 2809  1   
2868 2810 2811  1   BACKBONE
2869 2810 2812  1   BACKBONE
2870 2812 2813  1   BACKBONE
2871 2812 2815  1   
2872 2813 2814  2   BACKBONE
2873 2813 2822  am  BACKBONE|INTERRES
2874 2815 2816  1   
2875 2816 2817  1   
2876 2817 2818  2   
2877 2817 2819  am  
2878 2819 2820  1   
2879 2819 2821  1   
2880 2822 2823  1   BACKBONE
2881 2822 2824  1   BACKBONE
2882 2824 2825  1   BACKBONE
2883 2824 2827  1   
2884 2825 2826  2   BACKBONE
2885 2825 2831  am  BACKBONE|INTERRES
2886 2827 2828  1   
2887 2827 2829  1   
2888 2828 2830  1   
2889 2831 2832  1   BACKBONE
2890 2831 2833  1   BACKBONE
2891 2833 2834  1   BACKBONE
2892 2833 2836  1   
2893 2834 2835  2   BACKBONE
2894 2834 2839  am  BACKBONE|INTERRES
2895 2836 2837  1   
2896 2837 2838  1   
2897 2839 2840  1   BACKBONE
2898 2839 2841  1   BACKBONE
2899 2841 2842  1   BACKBONE
2900 2841 2844  1   
2901 2842 2843  2   BACKBONE
2902 2842 2849  am  BACKBONE|INTERRES
2903 2844 2845  1   
2904 2845 2846  1   
2905 2846 2847  ar  
2906 2846 2848  ar  
2907 2849 2850  1   BACKBONE
2908 2849 2851  1   BACKBONE
2909 2851 2852  1   BACKBONE
2910 2851 2854  1   
2911 2852 2853  2   BACKBONE
2912 2852 2857  am  BACKBONE|INTERRES
2913 2854 2855  1   
2914 2855 2856  1   
2915 2857 2858  1   BACKBONE
2916 2857 2859  1   BACKBONE
2917 2859 2860  1   BACKBONE
2918 2859 2862  1   
2919 2860 2861  2   BACKBONE
2920 2860 2866  am  BACKBONE|INTERRES
2921 2862 2863  1   
2922 2862 2865  1   
2923 2863 2864  1   
2924 2866 2867  1   BACKBONE
2925 2866 2868  1   BACKBONE
2926 2868 2869  1   BACKBONE
2927 2868 2871  1   
2928 2869 2870  2   BACKBONE
2929 2871 2872  1   
2930 2872 2873  2   
2931 2872 2874  am  
2932 2874 2875  1   
2933 2874 2876  1   
2934 2877 2878  ar  
2935 2877 2882  ar  
2936 2878 2879  ar  
2937 2879 2880  ar  
2938 2879 2883  1   
2939 2880 2881  ar  
2940 2881 2882  ar  
2941 2883 2884  ar  
2942 2883 2888  ar  
2943 2884 2885  ar  
2944 2885 2886  ar  
2945 2886 2887  ar  
2946 2887 2888  ar  
2947 2887 2889  1   
2948 2889 2890  1   
2949 2889 2891  1   
2950 2891 2892  ar  
2951 2891 2896  ar  
2952 2892 2893  ar  
2953 2892 2916  1   
2954 2893 2894  ar  
2955 2894 2895  ar  
2956 2895 2896  ar  
2957 2895 2897  1   
2958 2897 2898  1   
2959 2897 2899  am  
2960 2899 2900  1   
2961 2899 2915  2   
2962 2900 2901  ar  
2963 2900 2905  ar  
2964 2901 2902  ar  
2965 2902 2903  ar  
2966 2903 2904  ar  
2967 2903 2906  1   
2968 2904 2905  ar  
2969 2906 2907  1   
2970 2907 2908  1   
2971 2907 2914  1   
2972 2908 2909  1   
2973 2909 2910  1   
2974 2910 2911  1   
2975 2910 2912  1   
2976 2910 2913  1   
2977 2913 2914  1   
@<TRIPOS>SUBSTRUCTURE
  1 GLY565    5 RESIDUE 1 A1 GLY 1
  2 ASN566   10 RESIDUE 1 A1 ASN 2
  3 ASN567   21 RESIDUE 1 A1 ASN 2
  4 TYR568   32 RESIDUE 1 A1 TYR 2
  5 VAL569   46 RESIDUE 1 A1 VAL 2
  6 TYR570   54 RESIDUE 1 A1 TYR 2
  7 ILE571   68 RESIDUE 1 A1 ILE 2
  8 ASP572   77 RESIDUE 1 A1 ASP 2
  9 PRO573   85 RESIDUE 1 A1 PRO 2
 10 THR574   93 RESIDUE 1 A1 THR 2
 11 GLN575  102 RESIDUE 1 A1 GLN 2
 12 LEU576  114 RESIDUE 1 A1 LEU 2
 13 PRO577  122 RESIDUE 1 A1 PRO 2
 14 TYR578  130 RESIDUE 1 A1 TYR 2
 15 ASP579  144 RESIDUE 1 A1 ASP 2
 16 HIS580  153 RESIDUE 1 A1 HIS 2
 17 LYS581  166 RESIDUE 1 A1 LYS 2
 18 TRP582  179 RESIDUE 1 A1 TRP 2
 19 GLU583  195 RESIDUE 1 A1 GLU 2
 20 PHE584  205 RESIDUE 1 A1 PHE 2
 21 PRO585  216 RESIDUE 1 A1 PRO 2
 22 ARG586  224 RESIDUE 1 A1 ARG 2
 23 ASN587  241 RESIDUE 1 A1 ASN 2
 24 ARG588  252 RESIDUE 1 A1 ARG 2
 25 LEU589  269 RESIDUE 1 A1 LEU 2
 26 SER590  278 RESIDUE 1 A1 SER 2
 27 PHE591  286 RESIDUE 1 A1 PHE 2
 28 GLY592  298 RESIDUE 1 A1 GLY 2
 29 LYS593  303 RESIDUE 1 A1 LYS 2
 30 THR594  316 RESIDUE 1 A1 THR 2
 31 LEU595  325 RESIDUE 1 A1 LEU 2
 32 GLY596  334 RESIDUE 1 A1 GLY 2
 33 ALA597  339 RESIDUE 1 A1 ALA 2
 34 GLY598  345 RESIDUE 1 A1 GLY 2
 35 ALA599  350 RESIDUE 1 A1 ALA 2
 36 PHE600  356 RESIDUE 1 A1 PHE 2
 37 GLY601  368 RESIDUE 1 A1 GLY 2
 38 LYS602  373 RESIDUE 1 A1 LYS 2
 39 VAL603  386 RESIDUE 1 A1 VAL 2
 40 VAL604  394 RESIDUE 1 A1 VAL 2
 41 GLU605  402 RESIDUE 1 A1 GLU 2
 42 ALA606  412 RESIDUE 1 A1 ALA 2
 43 THR607  418 RESIDUE 1 A1 THR 2
 44 ALA608  427 RESIDUE 1 A1 ALA 2
 45 TYR609  433 RESIDUE 1 A1 TYR 2
 46 GLY610  447 RESIDUE 1 A1 GLY 2
 47 LEU611  452 RESIDUE 1 A1 LEU 2
 48 ILE612  461 RESIDUE 1 A1 ILE 2
 49 LYS613  470 RESIDUE 1 A1 LYS 2
 50 SER614  483 RESIDUE 1 A1 SER 2
 51 ASP615  491 RESIDUE 1 A1 ASP 2
 52 ALA616  500 RESIDUE 1 A1 ALA 2
 53 ALA617  506 RESIDUE 1 A1 ALA 2
 54 MET618  512 RESIDUE 1 A1 MET 2
 55 THR619  521 RESIDUE 1 A1 THR 2
 56 VAL620  530 RESIDUE 1 A1 VAL 2
 57 ALA621  538 RESIDUE 1 A1 ALA 2
 58 VAL622  544 RESIDUE 1 A1 VAL 2
 59 LYS623  552 RESIDUE 1 A1 LYS 2
 60 MET624  565 RESIDUE 1 A1 MET 2
 61 LEU625  574 RESIDUE 1 A1 LEU 2
 62 LYS626  583 RESIDUE 1 A1 LYS 2
 63 PRO627  595 RESIDUE 1 A1 PRO 2
 64 SER628  603 RESIDUE 1 A1 SER 2
 65 ALA629  611 RESIDUE 1 A1 ALA 2
 66 HIS630  617 RESIDUE 1 A1 HIS 2
 67 LEU631  630 RESIDUE 1 A1 LEU 2
 68 THR632  639 RESIDUE 1 A1 THR 2
 69 GLU633  648 RESIDUE 1 A1 GLU 2
 70 ARG634  658 RESIDUE 1 A1 ARG 2
 71 GLU635  675 RESIDUE 1 A1 GLU 2
 72 ALA636  685 RESIDUE 1 A1 ALA 2
 73 LEU637  691 RESIDUE 1 A1 LEU 2
 74 MET638  700 RESIDUE 1 A1 MET 2
 75 SER639  709 RESIDUE 1 A1 SER 2
 76 GLU640  717 RESIDUE 1 A1 GLU 2
 77 LEU641  727 RESIDUE 1 A1 LEU 2
 78 LYS642  736 RESIDUE 1 A1 LYS 2
 79 VAL643  749 RESIDUE 1 A1 VAL 2
 80 LEU644  757 RESIDUE 1 A1 LEU 2
 81 SER645  766 RESIDUE 1 A1 SER 2
 82 TYR646  774 RESIDUE 1 A1 TYR 2
 83 LEU647  788 RESIDUE 1 A1 LEU 2
 84 GLY648  797 RESIDUE 1 A1 GLY 2
 85 ASN649  802 RESIDUE 1 A1 ASN 2
 86 HIS650  813 RESIDUE 1 A1 HIS 2
 87 MET651  826 RESIDUE 1 A1 MET 2
 88 ASN652  835 RESIDUE 1 A1 ASN 2
 89 ILE653  846 RESIDUE 1 A1 ILE 2
 90 VAL654  855 RESIDUE 1 A1 VAL 2
 91 ASN655  863 RESIDUE 1 A1 ASN 2
 92 LEU656  874 RESIDUE 1 A1 LEU 2
 93 LEU657  883 RESIDUE 1 A1 LEU 2
 94 GLY658  892 RESIDUE 1 A1 GLY 2
 95 ALA659  897 RESIDUE 1 A1 ALA 2
 96 CYS660  903 RESIDUE 1 A1 CYS 2
 97 THR661  910 RESIDUE 1 A1 THR 2
 98 ILE662  919 RESIDUE 1 A1 ILE 2
 99 GLY663  928 RESIDUE 1 A1 GLY 2
100 GLY664  933 RESIDUE 1 A1 GLY 2
101 PRO665  937 RESIDUE 1 A1 PRO 2
102 THR666  945 RESIDUE 1 A1 THR 2
103 LEU667  954 RESIDUE 1 A1 LEU 2
104 VAL668  963 RESIDUE 1 A1 VAL 2
105 ILE669  971 RESIDUE 1 A1 ILE 2
106 THR670  980 RESIDUE 1 A1 THR 2
107 GLU671  989 RESIDUE 1 A1 GLU 2
108 TYR672  999 RESIDUE 1 A1 TYR 2
109 CYS673 1013 RESIDUE 1 A1 CYS 2
110 CYS674 1020 RESIDUE 1 A1 CYS 2
111 TYR675 1027 RESIDUE 1 A1 TYR 2
112 GLY676 1041 RESIDUE 1 A1 GLY 2
113 ASP677 1046 RESIDUE 1 A1 ASP 2
114 LEU678 1055 RESIDUE 1 A1 LEU 2
115 LEU679 1064 RESIDUE 1 A1 LEU 2
116 ASN680 1073 RESIDUE 1 A1 ASN 2
117 PHE681 1084 RESIDUE 1 A1 PHE 2
118 LEU682 1096 RESIDUE 1 A1 LEU 2
119 ARG683 1105 RESIDUE 1 A1 ARG 2
120 ARG684 1122 RESIDUE 1 A1 ARG 2
121 LYS685 1139 RESIDUE 1 A1 LYS 2
122 ARG686 1152 RESIDUE 1 A1 ARG 2
123 ASP687 1169 RESIDUE 1 A1 ASP 2
124 SER688 1178 RESIDUE 1 A1 SER 2
125 PHE689 1186 RESIDUE 1 A1 PHE 1
126 LEU762 1200 RESIDUE 1 A1 LEU 1
127 ALA763 1209 RESIDUE 1 A1 ALA 2
128 LEU764 1215 RESIDUE 1 A1 LEU 2
129 ASP765 1224 RESIDUE 1 A1 ASP 2
130 LEU766 1233 RESIDUE 1 A1 LEU 2
131 GLU767 1242 RESIDUE 1 A1 GLU 2
132 ASP768 1252 RESIDUE 1 A1 ASP 2
133 LEU769 1261 RESIDUE 1 A1 LEU 2
134 LEU770 1270 RESIDUE 1 A1 LEU 2
135 SER771 1279 RESIDUE 1 A1 SER 2
136 PHE772 1287 RESIDUE 1 A1 PHE 2
137 SER773 1299 RESIDUE 1 A1 SER 2
138 TYR774 1307 RESIDUE 1 A1 TYR 2
139 GLN775 1321 RESIDUE 1 A1 GLN 2
140 VAL776 1333 RESIDUE 1 A1 VAL 2
141 ALA777 1341 RESIDUE 1 A1 ALA 2
142 LYS778 1347 RESIDUE 1 A1 LYS 2
143 GLY779 1360 RESIDUE 1 A1 GLY 2
144 MET780 1365 RESIDUE 1 A1 MET 2
145 ALA781 1374 RESIDUE 1 A1 ALA 2
146 PHE782 1380 RESIDUE 1 A1 PHE 2
147 LEU783 1392 RESIDUE 1 A1 LEU 2
148 ALA784 1401 RESIDUE 1 A1 ALA 2
149 SER785 1407 RESIDUE 1 A1 SER 2
150 LYS786 1415 RESIDUE 1 A1 LYS 2
151 ASN787 1428 RESIDUE 1 A1 ASN 2
152 CYS788 1439 RESIDUE 1 A1 CYS 2
153 ILE789 1446 RESIDUE 1 A1 ILE 2
154 HIS790 1455 RESIDUE 1 A1 HIS 2
155 ARG791 1467 RESIDUE 1 A1 ARG 2
156 ASP792 1484 RESIDUE 1 A1 ASP 2
157 LEU793 1493 RESIDUE 1 A1 LEU 2
158 ALA794 1502 RESIDUE 1 A1 ALA 2
159 ALA795 1508 RESIDUE 1 A1 ALA 2
160 ARG796 1514 RESIDUE 1 A1 ARG 2
161 ASN797 1531 RESIDUE 1 A1 ASN 2
162 ILE798 1542 RESIDUE 1 A1 ILE 2
163 LEU799 1551 RESIDUE 1 A1 LEU 2
164 LEU800 1560 RESIDUE 1 A1 LEU 2
165 THR801 1569 RESIDUE 1 A1 THR 2
166 HIS802 1578 RESIDUE 1 A1 HIS 2
167 GLY803 1591 RESIDUE 1 A1 GLY 2
168 ARG804 1596 RESIDUE 1 A1 ARG 2
169 ILE805 1613 RESIDUE 1 A1 ILE 2
170 THR806 1622 RESIDUE 1 A1 THR 2
171 LYS807 1631 RESIDUE 1 A1 LYS 2
172 ILE808 1644 RESIDUE 1 A1 ILE 2
173 CYS809 1653 RESIDUE 1 A1 CYS 2
174 ASP810 1660 RESIDUE 1 A1 ASP 2
175 PHE811 1669 RESIDUE 1 A1 PHE 2
176 GLY812 1681 RESIDUE 1 A1 GLY 2
177 LEU813 1686 RESIDUE 1 A1 LEU 2
178 ALA814 1695 RESIDUE 1 A1 ALA 2
179 ARG815 1701 RESIDUE 1 A1 ARG 2
180 ASP816 1718 RESIDUE 1 A1 ASP 2
181 ILE817 1727 RESIDUE 1 A1 ILE 2
182 LYS818 1736 RESIDUE 1 A1 LYS 2
183 ASN819 1749 RESIDUE 1 A1 ASN 2
184 ASP820 1760 RESIDUE 1 A1 ASP 2
185 SER821 1769 RESIDUE 1 A1 SER 2
186 ASN822 1777 RESIDUE 1 A1 ASN 2
187 TYR823 1788 RESIDUE 1 A1 TYR 2
188 VAL824 1802 RESIDUE 1 A1 VAL 2
189 VAL825 1810 RESIDUE 1 A1 VAL 2
190 LYS826 1818 RESIDUE 1 A1 LYS 2
191 GLY827 1831 RESIDUE 1 A1 GLY 2
192 ASN828 1836 RESIDUE 1 A1 ASN 2
193 ALA829 1847 RESIDUE 1 A1 ALA 2
194 ARG830 1853 RESIDUE 1 A1 ARG 2
195 LEU831 1870 RESIDUE 1 A1 LEU 2
196 PRO832 1878 RESIDUE 1 A1 PRO 2
197 VAL833 1886 RESIDUE 1 A1 VAL 2
198 LYS834 1894 RESIDUE 1 A1 LYS 2
199 TRP835 1907 RESIDUE 1 A1 TRP 2
200 MET836 1923 RESIDUE 1 A1 MET 2
201 ALA837 1932 RESIDUE 1 A1 ALA 2
202 PRO838 1937 RESIDUE 1 A1 PRO 2
203 GLU839 1945 RESIDUE 1 A1 GLU 2
204 SER840 1955 RESIDUE 1 A1 SER 2
205 ILE841 1963 RESIDUE 1 A1 ILE 2
206 PHE842 1972 RESIDUE 1 A1 PHE 2
207 ASN843 1984 RESIDUE 1 A1 ASN 2
208 CYS844 1995 RESIDUE 1 A1 CYS 2
209 VAL845 2002 RESIDUE 1 A1 VAL 2
210 TYR846 2010 RESIDUE 1 A1 TYR 2
211 THR847 2024 RESIDUE 1 A1 THR 2
212 PHE848 2033 RESIDUE 1 A1 PHE 2
213 GLU849 2045 RESIDUE 1 A1 GLU 2
214 SER850 2055 RESIDUE 1 A1 SER 2
215 ASP851 2063 RESIDUE 1 A1 ASP 2
216 VAL852 2072 RESIDUE 1 A1 VAL 2
217 TRP853 2080 RESIDUE 1 A1 TRP 2
218 SER854 2096 RESIDUE 1 A1 SER 2
219 TYR855 2104 RESIDUE 1 A1 TYR 2
220 GLY856 2118 RESIDUE 1 A1 GLY 2
221 ILE857 2123 RESIDUE 1 A1 ILE 2
222 PHE858 2132 RESIDUE 1 A1 PHE 2
223 LEU859 2144 RESIDUE 1 A1 LEU 2
224 TRP860 2153 RESIDUE 1 A1 TRP 2
225 GLU861 2169 RESIDUE 1 A1 GLU 2
226 LEU862 2179 RESIDUE 1 A1 LEU 2
227 PHE863 2188 RESIDUE 1 A1 PHE 2
228 SER864 2200 RESIDUE 1 A1 SER 2
229 LEU865 2208 RESIDUE 1 A1 LEU 2
230 GLY866 2217 RESIDUE 1 A1 GLY 2
231 SER867 2222 RESIDUE 1 A1 SER 2
232 SER868 2230 RESIDUE 1 A1 SER 2
233 PRO869 2237 RESIDUE 1 A1 PRO 2
234 TYR870 2245 RESIDUE 1 A1 TYR 2
235 PRO871 2258 RESIDUE 1 A1 PRO 2
236 GLY872 2266 RESIDUE 1 A1 GLY 2
237 MET873 2271 RESIDUE 1 A1 MET 2
238 PRO874 2279 RESIDUE 1 A1 PRO 2
239 VAL875 2287 RESIDUE 1 A1 VAL 2
240 ASP876 2295 RESIDUE 1 A1 ASP 2
241 SER877 2304 RESIDUE 1 A1 SER 2
242 LYS878 2312 RESIDUE 1 A1 LYS 2
243 PHE879 2325 RESIDUE 1 A1 PHE 2
244 TYR880 2337 RESIDUE 1 A1 TYR 2
245 LYS881 2351 RESIDUE 1 A1 LYS 2
246 MET882 2364 RESIDUE 1 A1 MET 2
247 ILE883 2373 RESIDUE 1 A1 ILE 2
248 LYS884 2382 RESIDUE 1 A1 LYS 2
249 GLU885 2395 RESIDUE 1 A1 GLU 2
250 GLY886 2405 RESIDUE 1 A1 GLY 2
251 PHE887 2410 RESIDUE 1 A1 PHE 2
252 ARG888 2422 RESIDUE 1 A1 ARG 2
253 MET889 2439 RESIDUE 1 A1 MET 2
254 LEU890 2448 RESIDUE 1 A1 LEU 2
255 SER891 2457 RESIDUE 1 A1 SER 2
256 PRO892 2464 RESIDUE 1 A1 PRO 2
257 GLU893 2472 RESIDUE 1 A1 GLU 2
258 HIS894 2482 RESIDUE 1 A1 HIS 2
259 ALA895 2495 RESIDUE 1 A1 ALA 2
260 PRO896 2500 RESIDUE 1 A1 PRO 2
261 ALA897 2508 RESIDUE 1 A1 ALA 2
262 GLU898 2514 RESIDUE 1 A1 GLU 2
263 MET899 2524 RESIDUE 1 A1 MET 2
264 TYR900 2533 RESIDUE 1 A1 TYR 2
265 ASP901 2547 RESIDUE 1 A1 ASP 2
266 ILE902 2556 RESIDUE 1 A1 ILE 2
267 MET903 2565 RESIDUE 1 A1 MET 2
268 LYS904 2574 RESIDUE 1 A1 LYS 2
269 THR905 2587 RESIDUE 1 A1 THR 2
270 CYS906 2596 RESIDUE 1 A1 CYS 2
271 TRP907 2603 RESIDUE 1 A1 TRP 2
272 ASP908 2619 RESIDUE 1 A1 ASP 2
273 ALA909 2628 RESIDUE 1 A1 ALA 2
274 ASP910 2634 RESIDUE 1 A1 ASP 2
275 PRO911 2642 RESIDUE 1 A1 PRO 2
276 LEU912 2650 RESIDUE 1 A1 LEU 2
277 LYS913 2659 RESIDUE 1 A1 LYS 2
278 ARG914 2672 RESIDUE 1 A1 ARG 2
279 PRO915 2688 RESIDUE 1 A1 PRO 2
280 THR916 2696 RESIDUE 1 A1 THR 2
281 PHE917 2705 RESIDUE 1 A1 PHE 2
282 LYS918 2717 RESIDUE 1 A1 LYS 2
283 GLN919 2730 RESIDUE 1 A1 GLN 2
284 ILE920 2742 RESIDUE 1 A1 ILE 2
285 VAL921 2751 RESIDUE 1 A1 VAL 2
286 GLN922 2759 RESIDUE 1 A1 GLN 2
287 LEU923 2771 RESIDUE 1 A1 LEU 2
288 ILE924 2780 RESIDUE 1 A1 ILE 2
289 GLU925 2789 RESIDUE 1 A1 GLU 2
290 LYS926 2799 RESIDUE 1 A1 LYS 2
291 GLN927 2812 RESIDUE 1 A1 GLN 2
292 ILE928 2824 RESIDUE 1 A1 ILE 2
293 SER929 2833 RESIDUE 1 A1 SER 2
294 GLU930 2841 RESIDUE 1 A1 GLU 2
295 SER931 2851 RESIDUE 1 A1 SER 2
296 THR932 2859 RESIDUE 1 A1 THR 2
297 ASN933 2868 RESIDUE 1 A1 ASN 1
298 STI3   2915 RESIDUE 1 A2 STI 0
# MOE 2008.10 (io_trps.svl 2008.02)
@<TRIPOS>MOLECULE
5.mol
150 154 1 0 0 
SMALL
USER_CHARGES


@<TRIPOS>ATOM
  1 C       28.8860    25.9850    45.0090 C.3   1 <1>   0.2800 
  2 H       29.2210    25.5170    44.0840 H     1 <1>   0.0000 
  3 C       29.5880    27.3530    45.1400 C.3   1 <1>   0.0000 
  4 H1      30.0260    27.5840    44.1670 H     1 <1>   0.0000 
  5 H2      28.8900    28.1750    45.2290 H     1 <1>   0.0000 
  6 C       30.6000    27.4620    46.3060 C.3   1 <1>   0.0000 
  7 H1      30.0500    27.5470    47.2390 H     1 <1>   0.0000 
  8 H2      31.1440    28.3990    46.2110 H     1 <1>   0.0000 
  9 C       29.2220    25.0650    46.2280 C.3   1 <1>   0.1380 
 10 H1      28.6450    25.4400    47.0680 H     1 <1>   0.0000 
 11 H2      28.8730    24.0460    46.0270 H     1 <1>   0.0000 
 12 C       30.6720    25.0380    46.7360 C.2   1 <1>  -0.2760 
 13 C       31.2140    24.0120    47.4240 C.2   1 <1>  -0.2880 
 14 H       30.5780    23.1710    47.6770 H     1 <1>   0.1500 
 15 C       32.6400    23.9790    47.9650 C.3   1 <1>   0.1380 
 16 H1      32.5490    24.0080    49.0520 H     1 <1>   0.0000 
 17 H2      33.0710    23.0100    47.7090 H     1 <1>   0.0000 
 18 C       33.6010    25.1170    47.4920 C.3   1 <1>   0.0000 
 19 H       33.9410    24.8330    46.4900 H     1 <1>   0.0000 
 20 C       34.9090    25.3870    48.3510 C.3   1 <1>   0.0000 
 21 H       35.6590    24.9840    47.7060 H     1 <1>   0.0000 
 22 C       35.0870    24.6230    49.6640 C.3   1 <1>   0.0000 
 23 H1      34.2030    24.6690    50.3000 H     1 <1>   0.0000 
 24 H2      35.3140    23.5640    49.5050 H     1 <1>   0.0000 
 25 C       36.2380    25.3360    50.3610 C.3   1 <1>   0.0000 
 26 H1      37.2000    25.0140    49.9460 H     1 <1>   0.0000 
 27 H2      36.2300    25.1010    51.4280 H     1 <1>   0.0000 
 28 C       35.9790    26.8240    50.0750 C.3   1 <1>   0.0000 
 29 H       35.1030    27.1050    50.6680 H     1 <1>   0.0000 
 30 C       37.1380    27.7720    50.5270 C.3   1 <1>   0.0000 
 31 H       38.0120    27.6070    49.8870 H     1 <1>   0.0000 
 32 C       36.7050    29.2540    50.4050 C.3   1 <1>   0.0000 
 33 H1      36.4730    29.4710    49.3630 H     1 <1>   0.0000 
 34 H2      35.7790    29.4120    50.9740 H     1 <1>   0.0000 
 35 C       37.7480    30.2810    50.8700 C.3   1 <1>   0.0000 
 36 H1      38.7200    30.0500    50.4190 H     1 <1>   0.0000 
 37 H2      37.8970    30.1740    51.9480 H     1 <1>   0.0000 
 38 C       37.3140    31.7360    50.5230 C.3   1 <1>   0.0000 
 39 H       36.2630    31.7330    50.2030 H     1 <1>   0.0000 
 40 C       37.4010    32.6510    51.7890 C.3   1 <1>   0.0000 
 41 H       38.3910    32.5230    52.2470 H     1 <1>   0.0000 
 42 C       36.3380    32.2560    52.8280 C.3   1 <1>   0.0000 
 43 H1      36.4370    31.2170    53.1510 H     1 <1>   0.0000 
 44 H2      35.3280    32.3870    52.4240 H     1 <1>   0.0000 
 45 H3      36.4230    32.8800    53.7240 H     1 <1>   0.0000 
 46 C       37.2280    34.1430    51.4800 C.3   1 <1>   0.0000 
 47 H1      36.3100    34.3280    50.9130 H     1 <1>   0.0000 
 48 H2      38.0760    34.5330    50.9080 H     1 <1>   0.0000 
 49 H3      37.1780    34.7300    52.4040 H     1 <1>   0.0000 
 50 C       37.6120    27.4730    51.9580 C.3   1 <1>   0.0000 
 51 H1      37.8840    26.4230    52.0910 H     1 <1>   0.0000 
 52 H2      36.8440    27.7340    52.6890 H     1 <1>   0.0000 
 53 H3      38.5130    28.0450    52.2010 H     1 <1>   0.0000 
 54 C       35.5630    26.8080    48.5530 C.3   1 <1>   0.0000 
 55 C       36.8300    26.9650    47.6620 C.3   1 <1>   0.0000 
 56 H1      37.5620    26.1710    47.8400 H     1 <1>   0.0000 
 57 H2      37.3330    27.9230    47.8250 H     1 <1>   0.0000 
 58 H3      36.5660    26.9580    46.6050 H     1 <1>   0.0000 
 59 C       34.6120    27.9190    48.1440 C.3   1 <1>   0.0000 
 60 H1      33.9970    28.1760    48.9990 H     1 <1>   0.0000 
 61 H2      35.1580    28.8290    47.8750 H     1 <1>   0.0000 
 62 C       33.7330    27.5390    46.9570 C.3   1 <1>   0.0000 
 63 H1      34.3710    27.2830    46.1040 H     1 <1>   0.0000 
 64 H2      33.1670    28.4080    46.6350 H     1 <1>   0.0000 
 65 C       32.7940    26.3800    47.3110 C.3   1 <1>   0.0000 
 66 H       32.4360    26.4430    48.3120 H     1 <1>   0.0000 
 67 C       31.5310    26.2520    46.4070 C.3   1 <1>   0.1380 
 68 C       32.0270    25.9770    45.0480 C.3   1 <1>   0.0000 
 69 H1      31.6290    25.0030    44.7880 H     1 <1>   0.0000 
 70 H2      33.1130    26.0210    44.9530 H     1 <1>   0.0000 
 71 H3      31.6470    26.6290    44.2820 H     1 <1>   0.0000 
 72 O       27.4870    26.3110    44.8400 O.3   1 <1>  -0.5600 
 73 C       38.1450    32.2850    49.3370 C.3   1 <1>   0.0000 
 74 H1      37.8080    33.2970    49.0870 H     1 <1>   0.0000 
 75 H2      39.2000    32.3610    49.6240 H     1 <1>   0.0000 
 76 C       38.0280    31.4640    48.0580 C.3   1 <1>   0.0000 
 77 H1      38.5610    31.9660    47.2430 H     1 <1>   0.0000 
 78 H2      36.9820    31.3530    47.7570 H     1 <1>   0.0000 
 79 H3      38.4660    30.4680    48.1700 H     1 <1>   0.0000 
 80 O       26.6380    25.0450    43.0060 O.3   1 <1>  -0.5600 
 81 C       26.5970    25.2630    44.4260 C.3   1 <1>   0.5600 
 82 H       26.9530    24.3380    44.8900 H     1 <1>   0.0000 
 83 C       24.2840    26.0120    42.6890 C.3   1 <1>   0.2800 
 84 H       23.5510    25.2080    42.6240 H     1 <1>   0.0000 
 85 C       25.6100    25.5150    42.1100 C.3   1 <1>   0.2800 
 86 H       25.3430    24.5990    41.5670 H     1 <1>   0.0000 
 87 O       23.6540    27.0830    41.9660 O.3   1 <1>  -0.6800 
 88 H       23.5250    26.8040    41.0200 H     1 <1>   0.4000 
 89 O       23.0430    26.5710    44.6290 O.3   1 <1>  -0.6800 
 90 H       22.5500    27.0930    43.9590 H     1 <1>   0.4000 
 91 O       25.2220    26.1000    46.3110 O.3   1 <1>  -0.6800 
 92 H       24.3040    26.3820    46.5040 H     1 <1>   0.4000 
 93 C       26.2030    26.4560    41.0500 C.3   1 <1>   0.2800 
 94 C       25.1940    25.5490    44.9910 C.3   1 <1>   0.2800 
 95 H       24.6210    24.6510    45.0760 H     1 <1>   0.0000 
 96 C       24.3900    26.4610    44.1200 C.3   1 <1>   0.2800 
 97 H       24.8580    27.4300    44.2250 H     1 <1>   0.0000 
 98 O       26.1960    25.8500    39.7210 O.3   1 <1>  -0.4300 
 99 C       24.9920    25.7210    39.0710 C.2   1 <1>   0.6590 
100 C       25.2100    25.1360    37.6760 C.3   1 <1>   0.0610 
101 H1      26.2720    25.2150    37.4470 H     1 <1>   0.0000 
102 H2      25.0140    24.0640    37.6970 H     1 <1>   0.0000 
103 C       24.5140    25.8230    36.5050 C.3   1 <1>   0.0000 
104 H1      24.9010    26.8310    36.4410 H     1 <1>   0.0000 
105 H2      24.8200    25.3250    35.5760 H     1 <1>   0.0000 
106 C       22.9980    25.8970    36.5440 C.3   1 <1>   0.0000 
107 H1      22.5870    24.8970    36.3750 H     1 <1>   0.0000 
108 H2      22.6640    26.2270    37.5270 H     1 <1>   0.0000 
109 C       22.3940    26.8360    35.4920 C.3   1 <1>   0.0000 
110 H1      21.3190    26.9120    35.6860 H     1 <1>   0.0000 
111 H2      22.5170    26.3780    34.5040 H     1 <1>   0.0000 
112 C       23.0110    28.2360    35.4510 C.3   1 <1>   0.0000 
113 C       22.1240    29.2500    34.7210 C.3   1 <1>   0.1380 
114 C       22.9350    30.4610    34.3620 C.2   1 <1>  -0.2880 
115 C       23.4170    30.7730    33.1450 C.2   1 <1>  -0.2880 
116 C       23.2240    30.0190    31.8630 C.3   1 <1>   0.2760 
117 C       23.7680    28.6210    31.8970 C.2   1 <1>  -0.2880 
118 C       23.1120    27.5000    31.5480 C.2   1 <1>  -0.2880 
119 C       21.6960    27.4490    31.0600 C.3   1 <1>   0.1380 
120 C       21.5970    27.8750    29.5970 C.3   1 <1>   0.0000 
121 C       20.1580    28.1860    29.1900 C.3   1 <1>   0.0000 
122 H1      19.5960    27.2490    29.2340 H     1 <1>   0.0000 
123 H2      19.6850    28.8680    29.9060 H     1 <1>   0.0000 
124 C       20.0690    28.7580    27.7730 C.3   1 <1>   0.0000 
125 H1      20.8860    28.3750    27.1490 H     1 <1>   0.0000 
126 H2      19.1400    28.3970    27.3150 H     1 <1>   0.0000 
127 C       20.0380    30.2890    27.7100 C.3   1 <1>   0.0000 
128 H1      19.9860    30.5870    26.6570 H     1 <1>   0.0000 
129 H2      19.1220    30.6550    28.1900 H     1 <1>   0.0000 
130 O       23.9200    25.9820    39.5940 O.2   1 <1>  -0.5700 
131 C       21.2300    30.9850    28.3410 C.3   1 <1>   0.0000 
132 H1      21.1910    32.0590    28.1350 H     1 <1>   0.0000 
133 H2      22.1670    30.5930    27.9370 H     1 <1>   0.0000 
134 H3      21.2340    30.8630    29.4270 H     1 <1>   0.0000 
135 H       24.8120    28.5340    32.1990 H     1 <1>   0.1500 
136 H       24.0640    31.6480    33.0730 H     1 <1>   0.1500 
137 H       25.6980    27.4160    40.9730 H     1 <1>   0.0000 
138 H       27.2430    26.6930    41.2930 H     1 <1>   0.0000 
139 H       23.9820    28.1680    34.9460 H     1 <1>   0.0000 
140 H1      23.2100    28.6020    36.4650 H     1 <1>   0.0000 
141 H       22.1630    30.0570    31.5940 H     1 <1>   0.0000 
142 H1      23.7530    30.5600    31.0680 H     1 <1>   0.0000 
143 H       21.6670    28.7990    33.8370 H     1 <1>   0.0000 
144 H1      21.2940    29.5550    35.3690 H     1 <1>   0.0000 
145 H       21.3200    26.4250    31.1640 H     1 <1>   0.0000 
146 H1      21.0550    28.0730    31.6930 H     1 <1>   0.0000 
147 H       22.2330    28.7440    29.4100 H     1 <1>   0.0000 
148 H1      21.9820    27.0670    28.9670 H     1 <1>   0.0000 
149 H       23.6550    26.5580    31.5830 H     1 <1>   0.1500 
150 H       23.2170    31.1000    35.1990 H     1 <1>   0.1500 
@<TRIPOS>BOND
  1   1   2  1   
  2   1   3  1   
  3   1   9  1   
  4   1  72  1   
  5   3   4  1   
  6   3   5  1   
  7   3   6  1   
  8   6   7  1   
  9   6   8  1   
 10   6  67  1   
 11   9  10  1   
 12   9  11  1   
 13   9  12  1   
 14  12  13  2   
 15  12  67  1   
 16  13  14  1   
 17  13  15  1   
 18  15  16  1   
 19  15  17  1   
 20  15  18  1   
 21  18  19  1   
 22  18  20  1   
 23  18  65  1   
 24  20  21  1   
 25  20  22  1   
 26  20  54  1   
 27  22  23  1   
 28  22  24  1   
 29  22  25  1   
 30  25  26  1   
 31  25  27  1   
 32  25  28  1   
 33  28  29  1   
 34  28  30  1   
 35  28  54  1   
 36  30  31  1   
 37  30  32  1   
 38  30  50  1   
 39  32  33  1   
 40  32  34  1   
 41  32  35  1   
 42  35  36  1   
 43  35  37  1   
 44  35  38  1   
 45  38  39  1   
 46  38  40  1   
 47  38  73  1   
 48  40  41  1   
 49  40  42  1   
 50  40  46  1   
 51  42  43  1   
 52  42  44  1   
 53  42  45  1   
 54  46  47  1   
 55  46  48  1   
 56  46  49  1   
 57  50  51  1   
 58  50  52  1   
 59  50  53  1   
 60  54  55  1   
 61  54  59  1   
 62  55  56  1   
 63  55  57  1   
 64  55  58  1   
 65  59  60  1   
 66  59  61  1   
 67  59  62  1   
 68  62  63  1   
 69  62  64  1   
 70  62  65  1   
 71  65  66  1   
 72  65  67  1   
 73  67  68  1   
 74  68  69  1   
 75  68  70  1   
 76  68  71  1   
 77  72  81  1   
 78  73  74  1   
 79  73  75  1   
 80  73  76  1   
 81  76  77  1   
 82  76  78  1   
 83  76  79  1   
 84  80  81  1   
 85  80  85  1   
 86  81  82  1   
 87  81  94  1   
 88  83  84  1   
 89  83  85  1   
 90  83  87  1   
 91  83  96  1   
 92  85  86  1   
 93  85  93  1   
 94  87  88  1   
 95  89  90  1   
 96  89  96  1   
 97  91  92  1   
 98  91  94  1   
 99  93  98  1   
100  93 137  1   
101  93 138  1   
102  94  95  1   
103  94  96  1   
104  96  97  1   
105  98  99  1   
106  99 100  1   
107  99 130  2   
108 100 101  1   
109 100 102  1   
110 100 103  1   
111 103 104  1   
112 103 105  1   
113 103 106  1   
114 106 107  1   
115 106 108  1   
116 106 109  1   
117 109 110  1   
118 109 111  1   
119 109 112  1   
120 112 113  1   
121 112 139  1   
122 112 140  1   
123 113 114  1   
124 113 143  1   
125 113 144  1   
126 114 115  2   
127 114 150  1   
128 115 116  1   
129 115 136  1   
130 116 117  1   
131 116 141  1   
132 116 142  1   
133 117 118  2   
134 117 135  1   
135 118 119  1   
136 118 149  1   
137 119 120  1   
138 119 145  1   
139 119 146  1   
140 120 121  1   
141 120 147  1   
142 120 148  1   
143 121 122  1   
144 121 123  1   
145 121 124  1   
146 124 125  1   
147 124 126  1   
148 124 127  1   
149 127 128  1   
150 127 129  1   
151 127 131  1   
152 131 132  1   
153 131 133  1   
154 131 134  1   
@<TRIPOS>SUBSTRUCTURE
  1 ****   3 TEMP 0 * * 0
# MOE 2008.10 (io_trps.svl 2008.02)
