# Supplementary material for: Cytotoxic, Apoptosis-Inducing Activities, and Molecular Docking of a New Sterol from Bamboo Shoot Skin Phyllostachys heterocycla var. pubescens
Source: Molecules. 2020 Nov 30;25(23):5650. doi: 10.3390/molecules25235650 (PMC7731115; doi:10.3390/molecules25235650)
Supplement: Supplementary file 1 [file molecules-25-05650-s001.zip › Electronic supplementry Material (ESM)/Docking/1y6A/1Y6A-lig.moe]

#moe 2001.01
#system 8 tag t value *
ViewOrientationY i* 3 0 1 0 ViewOrientationZ i* 3 0 0 1 ViewLookAt r* 3
6.0203385 38.7088547 22.9236832 ViewScale r 64.5346069 ViewDepthCueFront
r 0.45 ViewDepthCueStrength r 0.75 ViewZFront i 0 ViewZWidth i 1
#molecule 3 tag t value *
atoms i 2587 residues i 262 chains i 2
#bond 2205 a i b i o i=1
1 5 1 3 1 4 1 2 5 6 5 8 6 12 8 9 9 10 9 11 12 13 12 18 13 14 13 16 14 19
16 17 17 18 19 21 19 20 21 22 21 24 22 33 24 25 25 27 26 28 29 30 30 31
31 32 33 35 33 34 35 36 35 38 36 42 38 39 39 41 42 44 42 43 44 45 44 47
45 48 48 50 48 49 50 51 50 53 51 56 53 54 54 55 56 58 56 57 58 59 58 61
59 69 61 62 62 63 63 64 64 65 65 67 65 68 65 66 69 71 69 70 71 72 71 74
72 85 74 75 75 77 76 78 77 81 78 80 78 79 80 82 83 84 85 87 85 86 87 88
87 90 88 95 90 91 91 92 92 94 95 97 95 96 97 98 97 100 98 107 100 101
101 103 102 104 105 106 107 108 107 113 108 109 108 111 109 114 111 112
112 113 114 116 114 115 116 117 116 119 117 131 119 120 120 121 121 122
122 124 122 123 124 125 125 127 125 126 128 129 128 130 131 133 131 132
133 134 133 136 134 140 136 137 137 139 140 142 140 141 142 143 142 145
143 157 145 146 146 147 147 148 148 150 148 149 150 151 151 153 151 152
154 155 154 156 157 159 157 158 159 160 159 162 160 166 162 163 163 164
163 165 166 168 166 167 168 169 168 171 169 179 171 172 172 173 173 174
174 175 175 177 175 178 175 176 179 181 179 180 181 182 181 184 182 188
184 185 185 186 185 187 188 190 188 189 190 191 191 193 193 195 193 194
195 196 195 198 196 206 198 199 199 200 200 201 201 202 202 204 202 205
202 203 206 207 206 212 207 208 207 210 208 213 210 211 211 212 213 215
213 214 215 216 215 218 216 222 218 219 219 220 219 221 222 224 222 223
224 225 225 227 227 229 227 228 229 230 229 232 233 237 233 235 233 236
233 234 237 238 237 240 238 247 240 241 241 242 242 244 244 246 244 245
247 249 247 248 249 250 249 252 250 255 252 253 252 254 255 257 255 256
257 258 257 260 258 264 260 261 260 262 261 263 264 266 264 265 266 267
266 269 267 274 269 270 270 271 271 273 274 276 274 275 276 277 276 279
277 280 280 282 280 281 282 283 282 285 283 289 285 286 286 288 289 291
289 290 291 292 291 294 292 295 295 297 295 296 297 298 297 300 298 307
300 301 301 303 302 304 305 306 307 309 307 308 309 310 310 312 312 314
312 313 314 315 314 317 315 321 317 318 317 319 318 320 321 323 321 322
323 324 323 326 324 330 326 327 327 329 330 332 330 331 332 333 332 335
333 343 335 336 336 337 337 338 338 339 339 341 339 342 339 340 343 345
343 344 345 346 345 348 346 352 348 349 348 351 349 350 352 354 352 353
354 355 354 357 355 358 358 360 358 359 360 361 360 363 361 367 363 364
363 366 364 365 367 369 367 368 369 370 369 372 370 374 372 373 374 376
374 375 376 377 376 379 377 391 379 380 380 381 381 382 382 384 382 383
384 385 385 387 385 386 388 389 388 390 391 393 391 392 393 394 393 396
394 400 396 397 396 399 397 398 400 402 400 401 402 403 402 405 403 408
405 406 405 407 408 410 408 409 410 411 410 413 411 414 414 416 414 415
416 417 416 419 417 422 419 420 419 421 422 424 422 423 424 425 424 427
425 435 427 428 428 429 429 430 430 431 431 433 431 434 431 432 435 437
435 436 437 438 437 440 438 444 440 441 441 442 442 443 444 446 444 445
446 447 446 449 449 450 450 451 450 452 453 457 453 455 453 456 453 454
457 458 457 460 458 464 460 461 460 463 461 462 464 466 464 465 466 467
466 469 467 476 469 470 470 471 472 474 473 474 474 475 476 478 476 477
478 479 478 481 479 484 481 482 482 483 484 486 484 485 486 487 486 489
487 494 489 490 490 491 491 493 494 496 494 495 496 497 496 499 497 506
499 500 500 502 501 503 503 505 503 504 506 508 506 507 508 509 508 511
509 523 511 512 512 513 513 514 514 516 514 515 516 517 517 519 517 518
520 521 520 522 523 525 523 524 525 526 525 528 526 529 529 531 529 530
531 532 531 534 532 538 534 535 535 536 535 537 538 540 538 539 540 541
540 543 541 547 543 544 544 545 545 546 547 549 547 548 549 550 549 552
550 555 552 553 553 554 555 557 555 556 557 558 557 560 558 565 560 561
561 562 562 564 565 567 565 566 567 568 567 570 568 574 570 571 571 572
571 573 574 576 574 575 576 577 576 579 577 587 579 580 580 581 581 582
582 583 583 585 583 586 583 584 587 589 587 588 589 590 589 592 590 596
592 593 592 594 593 595 596 598 596 597 598 599 598 601 599 605 601 602
602 603 602 604 605 607 605 606 607 608 607 610 608 614 610 611 610 612
611 613 614 616 614 615 616 617 616 619 617 626 619 620 620 621 622 624
623 624 624 625 626 628 626 627 628 629 628 631 629 635 631 632 631 633
632 634 635 637 635 636 637 638 638 640 640 642 640 641 642 643 642 645
643 652 645 646 646 648 647 649 649 651 649 650 652 654 652 653 654 655
654 657 655 664 657 658 658 660 659 661 661 663 661 662 664 666 664 665
666 667 666 669 667 673 669 670 670 671 670 672 673 675 673 674 675 676
675 678 676 684 678 679 679 681 681 683 681 682 684 686 684 685 686 687
686 689 687 692 689 690 689 691 692 694 692 693 694 695 694 697 695 700
697 698 697 699 700 702 700 701 702 703 702 705 703 711 705 706 706 708
708 710 708 709 711 713 711 712 713 714 713 716 714 720 716 717 717 718
717 719 720 722 720 721 722 723 722 725 723 729 725 726 726 727 726 728
729 731 729 730 731 732 732 734 734 736 734 735 736 737 736 739 737 740
740 742 740 741 742 743 742 745 743 747 745 746 747 749 747 748 749 750
749 752 750 756 752 753 752 755 753 754 756 758 756 757 758 759 758 761
759 769 761 762 762 763 763 764 764 765 765 767 765 768 765 766 769 770
769 775 770 771 770 773 771 776 773 774 774 775 776 778 776 777 778 779
779 781 781 783 781 782 783 784 784 786 786 787 786 792 787 788 787 790
788 793 790 791 791 792 793 795 793 794 795 796 795 798 796 802 798 799
799 800 799 801 802 804 802 803 804 805 804 807 805 811 807 808 808 809
809 810 811 813 811 812 813 814 813 816 814 819 816 817 816 818 819 821
819 820 821 822 821 824 822 828 824 825 824 826 825 827 828 830 828 829
830 831 830 833 831 836 833 834 833 835 836 838 836 837 838 839 838 841
839 846 841 842 842 843 843 845 846 848 846 847 848 849 848 851 849 858
851 852 852 854 853 855 856 857 858 860 858 859 860 861 860 863 861 865
863 864 865 867 865 866 867 868 867 870 868 878 870 871 871 872 872 873
873 874 874 876 874 877 874 875 878 880 878 879 880 881 880 883 881 890
883 884 884 886 885 887 888 889 890 892 890 891 892 893 893 895 895 897
895 896 897 898 897 900 898 906 900 901 901 903 903 905 903 904 906 908
906 907 908 909 908 911 909 915 911 912 912 913 912 914 915 917 915 916
917 918 917 920 918 923 920 921 921 922 923 925 923 924 925 926 925 928
926 932 928 929 928 931 929 930 932 934 932 933 934 935 934 937 935 946
937 938 938 940 939 941 942 943 943 944 944 945 946 948 946 947 948 949
948 951 949 955 951 952 952 953 952 954 955 957 955 956 957 958 957 960
958 972 960 961 961 962 962 963 963 965 963 964 965 966 966 968 966 967
969 970 969 971 972 974 972 973 974 975 974 977 975 980 977 978 978 979
980 982 980 981 982 983 982 985 983 993 985 986 986 987 987 988 988 989
989 991 989 992 989 990 993 995 993 994 995 996 995 998 996 1010 998 999
999 1000 1000 1001 1001 1003 1001 1002 1003 1004 1004 1006 1004 1005
1007 1008 1007 1009 1010 1012 1010 1011 1012 1013 1012 1015 1013 1021
1015 1016 1016 1017 1017 1019 1017 1018 1021 1023 1021 1022 1023 1024
1023 1026 1024 1031 1026 1027 1027 1028 1028 1030 1031 1033 1031 1032
1033 1034 1033 1036 1034 1043 1036 1037 1037 1039 1038 1040 1041 1042
1043 1045 1043 1044 1045 1046 1045 1048 1046 1051 1048 1049 1048 1050
1051 1052 1051 1057 1052 1053 1052 1055 1053 1058 1055 1056 1056 1057
1058 1060 1058 1059 1060 1061 1060 1063 1063 1064 1064 1066 1065 1067
1068 1069 1069 1070 1070 1071 1072 1075 1072 1073 1072 1074 1075 1076
1075 1078 1076 1082 1078 1079 1079 1081 1082 1084 1082 1083 1084 1085
1084 1087 1085 1094 1087 1088 1088 1090 1089 1091 1092 1093 1094 1096
1094 1095 1096 1097 1096 1099 1097 1103 1099 1100 1100 1101 1100 1102
1103 1105 1103 1104 1105 1106 1105 1108 1106 1112 1108 1109 1108 1111
1109 1110 1112 1114 1112 1113 1114 1115 1114 1117 1115 1121 1117 1118
1118 1119 1118 1120 1121 1123 1121 1122 1123 1124 1123 1126 1124 1131
1126 1127 1127 1128 1128 1130 1131 1133 1131 1132 1133 1134 1133 1136
1134 1143 1136 1137 1137 1139 1138 1140 1140 1142 1140 1141 1143 1145
1143 1144 1145 1146 1145 1148 1146 1152 1148 1149 1149 1150 1149 1151
1152 1154 1152 1153 1154 1155 1154 1157 1155 1161 1157 1158 1157 1159
1158 1160 1161 1163 1161 1162 1163 1164 1163 1166 1164 1168 1166 1167
1168 1170 1168 1169 1170 1171 1170 1173 1171 1182 1173 1174 1174 1176
1175 1177 1178 1179 1179 1180 1180 1181 1182 1184 1182 1183 1184 1185
1184 1187 1185 1190 1187 1188 1188 1189 1190 1192 1190 1191 1192 1193
1192 1195 1193 1202 1195 1196 1196 1198 1197 1199 1200 1201 1202 1204
1202 1203 1204 1205 1204 1207 1205 1214 1207 1208 1208 1209 1209 1211
1211 1213 1211 1212 1214 1216 1214 1215 1216 1217 1216 1219 1217 1222
1219 1220 1219 1221 1222 1224 1222 1223 1224 1225 1224 1227 1225 1228
1228 1230 1228 1229 1230 1231 1230 1233 1231 1241 1233 1234 1234 1235
1235 1236 1236 1237 1237 1239 1237 1240 1237 1238 1241 1243 1241 1242
1243 1244 1244 1246 1246 1248 1246 1247 1248 1249 1248 1251 1249 1255
1251 1252 1252 1253 1253 1254 1255 1257 1255 1256 1257 1258 1257 1260
1258 1265 1260 1261 1261 1262 1262 1264 1265 1267 1265 1266 1267 1268
1267 1270 1268 1277 1270 1271 1271 1273 1272 1274 1275 1276 1277 1279
1277 1278 1279 1280 1279 1282 1280 1286 1282 1283 1283 1284 1283 1285
1286 1288 1286 1287 1288 1289 1288 1291 1289 1292 1292 1294 1292 1293
1294 1295 1294 1297 1295 1300 1297 1298 1298 1299 1300 1302 1300 1301
1302 1303 1302 1305 1303 1317 1305 1306 1306 1307 1307 1308 1308 1310
1308 1309 1310 1311 1311 1313 1311 1312 1314 1315 1314 1316 1317 1319
1317 1318 1319 1320 1319 1322 1320 1330 1322 1323 1323 1324 1324 1325
1325 1326 1326 1328 1326 1329 1326 1327 1330 1332 1330 1331 1332 1333
1332 1335 1333 1337 1335 1336 1337 1339 1337 1338 1339 1340 1339 1342
1340 1346 1342 1343 1342 1344 1343 1345 1346 1348 1346 1347 1348 1349
1348 1351 1349 1358 1351 1352 1352 1353 1354 1356 1355 1356 1356 1357
1358 1360 1358 1359 1360 1361 1360 1363 1361 1375 1363 1364 1364 1365
1365 1366 1366 1368 1366 1367 1368 1369 1369 1371 1369 1370 1372 1373
1372 1374 1375 1377 1375 1376 1377 1378 1377 1380 1378 1384 1380 1381
1381 1383 1384 1386 1384 1385 1386 1387 1386 1389 1387 1393 1389 1390
1390 1391 1390 1392 1393 1395 1393 1394 1395 1396 1395 1398 1396 1399
1399 1401 1399 1400 1401 1402 1401 1404 1402 1405 1405 1407 1405 1406
1407 1408 1407 1410 1408 1422 1410 1411 1411 1412 1412 1413 1413 1415
1413 1414 1415 1416 1416 1418 1416 1417 1419 1420 1419 1421 1422 1424
1422 1423 1424 1425 1424 1427 1425 1433 1427 1428 1428 1430 1430 1432
1430 1431 1433 1435 1433 1434 1435 1436 1435 1438 1436 1442 1438 1439
1438 1440 1439 1441 1442 1444 1442 1443 1444 1445 1444 1447 1445 1451
1447 1448 1448 1449 1448 1450 1451 1453 1451 1452 1453 1454 1453 1456
1454 1460 1456 1457 1457 1458 1457 1459 1460 1462 1460 1461 1462 1463
1462 1465 1463 1468 1465 1466 1466 1467 1468 1470 1468 1469 1470 1471
1470 1473 1471 1478 1473 1474 1474 1475 1475 1477 1478 1480 1478 1479
1480 1481 1480 1483 1481 1491 1483 1484 1484 1485 1485 1486 1486 1487
1487 1489 1487 1490 1487 1488 1491 1493 1491 1492 1493 1494 1493 1496
1494 1502 1496 1497 1497 1499 1499 1501 1499 1500 1502 1504 1502 1503
1504 1505 1504 1507 1505 1510 1507 1508 1507 1509 1510 1512 1510 1511
1512 1513 1512 1515 1513 1518 1515 1516 1515 1517 1518 1520 1518 1519
1520 1521 1520 1523 1521 1531 1523 1524 1524 1525 1525 1526 1526 1527
1527 1529 1527 1530 1527 1528 1531 1533 1531 1532 1533 1534 1533 1536
1534 1540 1536 1537 1536 1538 1537 1539 1540 1542 1540 1541 1542 1543
1542 1545 1543 1547 1545 1546 1547 1549 1547 1548 1549 1550 1549 1552
1550 1556 1552 1553 1553 1555 1556 1558 1556 1557 1558 1559 1558 1561
1561 1562 1562 1564 1563 1565 1566 1567 1568 1570 1568 1575 1568 1569
1570 1571 1570 1573 1571 1576 1573 1574 1574 1575 1576 1578 1576 1577
1578 1579 1578 1581 1579 1585 1581 1582 1582 1583 1582 1584 1585 1587
1585 1586 1587 1588 1587 1590 1588 1598 1590 1591 1591 1592 1592 1593
1593 1594 1594 1596 1594 1597 1594 1595 1598 1600 1598 1599 1600 1601
1600 1603 1601 1614 1603 1604 1604 1606 1605 1607 1606 1610 1607 1609
1607 1608 1609 1611 1612 1613 1614 1616 1614 1615 1616 1617 1616 1619
1617 1623 1619 1620 1620 1621 1621 1622 1623 1625 1623 1624 1625 1626
1625 1628 1626 1629 1629 1630 1629 1635 1630 1631 1630 1633 1631 1636
1633 1634 1634 1635 1636 1638 1636 1637 1638 1639 1638 1641 1639 1646
1641 1642 1642 1643 1643 1645 1646 1648 1646 1647 1648 1649 1648 1651
1649 1655 1651 1652 1651 1654 1652 1653 1655 1657 1655 1656 1657 1658
1657 1660 1658 1664 1660 1661 1660 1662 1661 1663 1664 1666 1664 1665
1666 1667 1666 1669 1667 1676 1669 1670 1670 1672 1671 1673 1674 1675
1676 1678 1676 1677 1678 1679 1678 1681 1679 1685 1681 1682 1682 1684
1685 1687 1685 1686 1687 1688 1687 1690 1688 1702 1690 1691 1691 1692
1692 1693 1693 1695 1693 1694 1695 1696 1696 1698 1696 1697 1699 1700
1699 1701 1702 1704 1702 1703 1704 1705 1704 1707 1705 1710 1707 1708
1707 1709 1710 1712 1710 1711 1712 1713 1712 1715 1713 1724 1715 1716
1716 1718 1717 1719 1720 1721 1721 1722 1722 1723 1724 1726 1724 1725
1726 1727 1726 1729 1727 1733 1729 1730 1729 1732 1730 1731 1733 1735
1733 1734 1735 1736 1735 1738 1736 1742 1738 1739 1738 1740 1739 1741
1742 1744 1742 1743 1744 1745 1744 1747 1745 1754 1747 1748 1748 1749
1749 1751 1751 1753 1751 1752 1754 1756 1754 1755 1756 1757 1756 1759
1757 1762 1759 1760 1760 1761 1762 1764 1762 1763 1764 1765 1764 1767
1765 1771 1767 1768 1768 1770 1771 1773 1771 1772 1773 1774 1773 1776
1774 1779 1776 1777 1776 1778 1779 1781 1779 1780 1781 1782 1781 1784
1782 1795 1784 1785 1785 1787 1786 1788 1787 1791 1788 1790 1788 1789
1790 1792 1793 1794 1795 1797 1795 1796 1797 1798 1797 1800 1798 1803
1800 1801 1801 1802 1803 1805 1803 1804 1805 1806 1805 1808 1806 1815
1808 1809 1809 1811 1810 1812 1813 1814 1815 1817 1815 1816 1817 1818
1818 1820 1820 1822 1820 1821 1822 1823 1822 1825 1823 1828 1825 1826
1825 1827 1828 1830 1828 1829 1830 1831 1830 1833 1831 1837 1833 1834
1834 1835 1834 1836 1837 1839 1837 1838 1839 1840 1839 1842 1840 1846
1842 1843 1843 1844 1843 1845 1846 1848 1846 1847 1848 1849 1848 1851
1849 1862 1851 1852 1852 1854 1853 1855 1854 1858 1855 1857 1855 1856
1857 1859 1860 1861 1862 1864 1862 1863 1864 1865 1864 1867 1865 1872
1867 1868 1868 1869 1869 1871 1872 1874 1872 1873 1874 1875 1874 1877
1875 1881 1877 1878 1877 1879 1878 1880 1881 1883 1881 1882 1883 1884
1883 1886 1884 1893 1886 1887 1887 1889 1888 1890 1891 1892 1893 1895
1893 1894 1895 1896 1895 1898 1896 1901 1898 1899 1899 1900 1901 1903
1901 1902 1903 1904 1903 1906 1904 1910 1906 1907 1907 1908 1907 1909
1910 1912 1910 1911 1912 1913 1913 1915 1915 1917 1915 1916 1917 1918
1917 1920 1918 1921 1921 1923 1921 1922 1923 1924 1923 1926 1924 1929
1926 1927 1927 1928 1929 1930 1929 1935 1930 1931 1930 1933 1931 1936
1933 1934 1934 1935 1936 1938 1936 1937 1938 1939 1938 1941 1939 1950
1941 1942 1942 1944 1943 1945 1946 1947 1947 1948 1948 1949 1950 1951
1950 1956 1951 1952 1951 1954 1952 1957 1954 1955 1955 1956 1957 1959
1957 1958 1959 1960 1960 1962 1962 1964 1962 1963 1964 1965 1964 1967
1965 1970 1967 1968 1967 1969 1970 1972 1970 1971 1972 1973 1972 1975
1973 1983 1975 1976 1976 1977 1977 1978 1978 1979 1979 1981 1979 1982
1979 1980 1983 1985 1983 1984 1985 1986 1985 1988 1986 1992 1988 1989
1988 1990 1989 1991 1992 1994 1992 1993 1994 1995 1994 1997 1995 2001
1997 1998 1998 2000 2001 2003 2001 2002 2003 2004 2003 2006 2004 2011
2006 2007 2007 2008 2008 2010 2011 2013 2011 2012 2013 2014 2013 2016
2014 2021 2016 2017 2017 2018 2018 2020 2021 2023 2021 2022 2023 2024
2023 2026 2024 2033 2026 2027 2027 2029 2028 2030 2031 2032 2033 2035
2033 2034 2035 2036 2035 2038 2036 2040 2038 2039 2040 2042 2040 2041
2042 2043 2042 2045 2043 2057 2045 2046 2046 2047 2047 2048 2048 2050
2048 2049 2050 2051 2051 2053 2051 2052 2054 2055 2054 2056 2057 2059
2057 2058 2059 2060 2059 2062 2060 2074 2062 2063 2063 2064 2064 2065
2065 2067 2065 2066 2067 2068 2068 2070 2068 2069 2071 2072 2071 2073
2074 2076 2074 2075 2076 2077 2076 2079 2077 2083 2079 2080 2080 2081
2080 2082 2083 2085 2083 2084 2085 2086 2085 2088 2086 2096 2088 2089
2089 2090 2090 2091 2091 2092 2092 2094 2092 2095 2092 2093 2096 2098
2096 2097 2098 2099 2098 2101 2099 2106 2101 2102 2102 2103 2103 2105
2106 2108 2106 2107 2108 2109 2109 2111 2111 2113 2111 2112 2113 2114
2113 2116 2114 2120 2116 2117 2116 2119 2117 2118 2120 2122 2120 2121
2122 2123 2122 2125 2123 2137 2125 2126 2126 2127 2127 2128 2128 2130
2128 2129 2130 2131 2131 2133 2131 2132 2134 2135 2134 2136 2137 2139
2137 2138 2139 2140 2139 2142 2140 2146 2142 2143 2143 2144 2144 2145
2146 2148 2146 2147 2148 2149 2148 2151 2149 2163 2151 2152 2152 2153
2153 2154 2154 2156 2154 2155 2156 2157 2157 2159 2157 2158 2160 2161
2160 2162 2163 2165 2163 2164 2165 2166 2165 2168 2166 2169 2169 2170
2169 2175 2170 2171 2170 2173 2171 2176 2173 2174 2174 2175 2176 2178
2176 2177 2178 2179 2178 2181 2179 2185 2181 2182 2182 2184 2185 2187
2185 2186 2187 2188 2187 2190 2188 2199 2190 2191 2191 2193 2192 2194
2195 2196 2196 2197 2197 2198 2199 2201 2199 2200 2201 2202 2201 2204
2202 2208 2204 2205 2204 2207 2205 2206 2208 2210 2208 2209 2210 2211
2210 2213 2211 2217 2213 2214 2213 2216 2214 2215 2217 2218 2217 2223
2218 2219 2218 2221 2219 2224 2221 2222 2222 2223 2224 2226 2224 2225
2226 2227 2226 2229 2227 2234 2229 2230 2230 2231 2231 2233 2234 2236
2234 2235 2236 2237 2236 2239 2237 2243 2239 2240 2240 2241 2241 2242
2243 2245 2243 2244 2245 2246 2245 2248 2246 2257 2248 2249 2249 2251
2250 2252 2253 2254 2254 2255 2255 2256 2257 2259 2257 2258 2259 2260
2259 2262 2260 2269 2262 2263 2263 2264 2264 2266 2266 2268 2266 2267
2269 2271 2269 2270 2271 2272 2271 2274 2272 2278 2274 2275 2274 2277
2275 2276 2278 2280 2278 2279 2280 2281 2280 2283 2281 2287 2283 2284
2284 2285 2285 2286 2287 2289 2287 2288 2289 2290 2289 2292 2290 2296
2292 2293 2293 2294 2293 2295 2296 2298 2296 2297 2298 2299 2298 2301
2299 2305 2301 2302 2302 2304 2305 2307 2305 2306 2307 2308 2307 2310
2308 2312 2310 2311 2312 2314 2312 2313 2314 2315 2314 2317 2315 2328
2317 2318 2318 2320 2319 2321 2320 2324 2321 2323 2321 2322 2323 2325
2326 2327 2328 2330 2328 2329 2330 2331 2330 2333 2331 2340 2333 2334
2334 2335 2336 2338 2337 2338 2338 2339 2340 2342 2340 2341 2342 2343
2343 2345 2345 2347 2345 2346 2347 2348 2347 2350 2348 2355 2350 2351
2351 2352 2352 2354 2355 2356 2355 2361 2356 2357 2356 2359 2357 2362
2359 2360 2360 2361 2362 2364 2362 2363 2364 2365 2364 2367 2365 2370
2367 2368 2368 2369 2370 2372 2370 2371 2372 2373 2372 2375 2373 2382
2375 2376 2376 2377 2377 2378 2378 2380 2378 2379 2382 2384 2382 2383
2384 2385 2384 2387 2385 2399 2387 2388 2388 2389 2389 2390 2390 2392
2390 2391 2392 2393 2393 2395 2393 2394 2396 2397 2396 2398 2399 2400
2399 2405 2400 2401 2400 2403 2401 2406 2403 2404 2404 2405 2406 2408
2406 2407 2408 2409 2408 2411 2409 2415 2411 2412 2411 2414 2412 2413
2415 2417 2415 2416 2417 2418 2417 2420 2418 2427 2420 2421 2421 2423
2422 2424 2425 2426 2427 2429 2427 2428 2429 2430 2429 2432 2430 2435
2432 2433 2433 2434 2435 2437 2435 2436 2437 2438 2437 2440 2438 2445
2440 2441 2441 2442 2442 2444 2445 2447 2445 2446 2447 2448 2447 2450
2448 2454 2450 2451 2451 2452 2451 2453 2454 2456 2454 2455 2456 2457
2456 2459 2457 2462 2459 2460 2459 2461 2462 2464 2462 2463 2464 2465
2464 2467 2465 2472 2467 2468 2468 2469 2469 2471 2472 2474 2472 2473
2474 2475 2474 2477 2475 2484 2477 2478 2478 2479 2480 2482 2481 2482
2482 2483 2484 2486 2484 2485 2486 2487 2486 2489 2487 2493 2489 2490
2490 2491 2490 2492 2493 2495 2493 2494 2495 2496 2496 2498 2498 2500
2498 2499 2500 2501 2500 2503 2501 2509 2503 2504 2504 2506 2506 2508
2506 2507 2509 2511 2509 2510 2511 2512 2511 2514 2512 2518 2514 2515
2515 2516 2515 2517 2518 2520 2518 2519 2520 2521 2520 2523 2521 2527
2523 2524 2524 2525 2524 2526 2527 2529 2527 2528 2529 2530 2529 2532
2530 2539 2532 2533 2533 2534 2534 2536 2536 2538 2536 2537 2539 2541
2539 2540 2541 2542 2541 2544 2542 2545 2545 2547 2545 2546 2547 2548
2547 2550 2550 2551 2551 2553 2553 2555 2553 2554 2556 2557 2557 2558
2557 2559 2557 2561 2559 2560 2561 2568 2562 2563 2564 2565 2564 2567
2565 2566 2567 2569 2570 2571 2570 2575 2571 2573 2571 2572 2574 2575
2574 2576 2576 2581 2577 2578 2579 2580 2580 2582 2582 2587 2583 2584
2585 2586
#bond 435 a i b i o i=2
6 7 14 15 22 23 25 26 27 29 28 30 36 37 39 40 45 46 51 52 59 60 72 73 75
76 77 80 81 83 82 84 88 89 92 93 98 99 101 102 103 105 104 106 109 110
117 118 124 128 134 135 137 138 143 144 150 154 160 161 169 170 182 183
191 192 196 197 208 209 216 217 225 226 230 231 238 239 242 243 250 251
258 259 267 268 271 272 277 278 283 284 286 287 292 293 298 299 301 302
303 305 304 306 310 311 315 316 324 325 327 328 333 334 346 347 355 356
361 362 370 371 377 378 384 388 394 395 403 404 411 412 417 418 425 426
438 439 447 448 458 459 467 468 470 472 471 473 479 480 487 488 491 492
497 498 500 501 502 505 509 510 516 520 526 527 532 533 541 542 550 551
558 559 562 563 568 569 577 578 590 591 599 600 608 609 617 618 620 622
621 623 629 630 638 639 643 644 646 647 648 651 655 656 658 659 660 663
667 668 676 677 679 680 687 688 695 696 703 704 706 707 714 715 723 724
732 733 737 738 743 744 750 751 759 760 771 772 779 780 784 785 788 789
796 797 805 806 814 815 822 823 831 832 839 840 843 844 849 850 852 853
854 856 855 857 861 862 868 869 881 882 884 885 886 888 887 889 893 894
898 899 901 902 909 910 918 919 926 927 935 936 938 939 940 942 941 943
949 950 958 959 965 969 975 976 983 984 996 997 1003 1007 1013 1014 1016
1020 1024 1025 1028 1029 1034 1035 1037 1038 1039 1041 1040 1042 1046
1047 1053 1054 1061 1062 1064 1065 1066 1068 1067 1069 1076 1077 1079
1080 1085 1086 1088 1089 1090 1092 1091 1093 1097 1098 1106 1107 1115
1116 1124 1125 1128 1129 1134 1135 1137 1138 1139 1142 1146 1147 1155
1156 1164 1165 1171 1172 1174 1175 1176 1178 1177 1179 1185 1186 1193
1194 1196 1197 1198 1200 1199 1201 1205 1206 1209 1210 1217 1218 1225
1226 1231 1232 1244 1245 1249 1250 1258 1259 1262 1263 1268 1269 1271
1272 1273 1275 1274 1276 1280 1281 1289 1290 1295 1296 1303 1304 1310
1314 1320 1321 1333 1334 1340 1341 1349 1350 1352 1354 1353 1355 1361
1362 1368 1372 1378 1379 1381 1382 1387 1388 1396 1397 1402 1403 1408
1409 1415 1419 1425 1426 1428 1429 1436 1437 1445 1446 1454 1455 1463
1464 1471 1472 1475 1476 1481 1482 1494 1495 1497 1498 1505 1506 1513
1514 1521 1522 1534 1535 1543 1544 1550 1551 1553 1554 1559 1560 1562
1563 1564 1566 1565 1567 1571 1572 1579 1580 1588 1589 1601 1602 1604
1605 1606 1609 1610 1612 1611 1613 1617 1618 1626 1627 1631 1632 1639
1640 1643 1644 1649 1650 1658 1659 1667 1668 1670 1671 1672 1674 1673
1675 1679 1680 1682 1683 1688 1689 1695 1699 1705 1706 1713 1714 1716
1717 1718 1720 1719 1721 1727 1728 1736 1737 1745 1746 1749 1750 1757
1758 1765 1766 1768 1769 1774 1775 1782 1783 1785 1786 1787 1790 1791
1793 1792 1794 1798 1799 1806 1807 1809 1810 1811 1813 1812 1814 1818
1819 1823 1824 1831 1832 1840 1841 1849 1850 1852 1853 1854 1857 1858
1860 1859 1861 1865 1866 1869 1870 1875 1876 1884 1885 1887 1888 1889
1891 1890 1892 1896 1897 1904 1905 1913 1914 1918 1919 1924 1925 1931
1932 1939 1940 1942 1943 1944 1946 1945 1947 1952 1953 1960 1961 1965
1966 1973 1974 1986 1987 1995 1996 1998 1999 2004 2005 2008 2009 2014
2015 2018 2019 2024 2025 2027 2028 2029 2031 2030 2032 2036 2037 2043
2044 2050 2054 2060 2061 2067 2071 2077 2078 2086 2087 2099 2100 2103
2104 2109 2110 2114 2115 2123 2124 2130 2134 2140 2141 2149 2150 2156
2160 2166 2167 2171 2172 2179 2180 2182 2183 2188 2189 2191 2192 2193
2195 2194 2196 2202 2203 2211 2212 2219 2220 2227 2228 2231 2232 2237
2238 2246 2247 2249 2250 2251 2253 2252 2254 2260 2261 2264 2265 2272
2273 2281 2282 2290 2291 2299 2300 2302 2303 2308 2309 2315 2316 2318
2319 2320 2323 2324 2326 2325 2327 2331 2332 2334 2336 2335 2337 2343
2344 2348 2349 2352 2353 2357 2358 2365 2366 2373 2374 2377 2381 2385
2386 2392 2396 2401 2402 2409 2410 2418 2419 2421 2422 2423 2425 2424
2426 2430 2431 2438 2439 2442 2443 2448 2449 2457 2458 2465 2466 2469
2470 2475 2476 2478 2480 2479 2481 2487 2488 2496 2497 2501 2502 2504
2505 2512 2513 2521 2522 2530 2531 2534 2535 2542 2543 2548 2549 2551
2552 2561 2562 2563 2564 2567 2568 2569 2570 2573 2574 2576 2577 2578
2579 2580 2581 2582 2583 2584 2585 2586 2587
#attr 2587 ID i aName t aElement t aGeometry t aPosX r aPosY r aPosZ r
1 N N sp3 0.546 50.4970016 1.349 2 H3 H sp3 0.1939193 51.1308174
2.0521462 3 H1 H sp3 0.132077 49.5850945 1.4801308 4 H2 H sp3 0.3079323
50.846035 0.4316135 5 CA C sp3 2.032 50.392 1.472 6 C C sp2 2.3199999
49.3650017 0.381 7 O O sp2 1.404 48.6269989 0.014 8 CB C sp3 2.399 49.91
2.881 9 CG C sp3 3.549 50.464 3.732 10 CD1 C sp3 3.891 51.908 3.455 11
CD2 C sp3 3.198 50.287 5.223 12 N N sp2 3.562 49.2970009 -0.133 13 CA C
sp3 3.849 48.422 -1.279 14 C C sp2 3.8510001 46.9749985 -0.85 15 O O sp2
4.0770001 46.6879997 0.337 16 CB C sp3 5.281 48.806 -1.657 17 CG C sp3
5.922 49.195 -0.3 18 CD C sp3 4.784 49.963 0.374 19 N N sp2 3.5869999
46.0750008 -1.793 20 H H sp3 3.1970832 46.377964 -2.6740661 21 CA C sp3
3.849 44.672 -1.577 22 C C sp2 4.7140002 44.0900002 -2.7060001 23 O O
sp2 4.2670002 43.9790001 -3.8559999 24 CB C sp3 2.553 43.886 -1.42 25 CG
C sp2 2.7590001 42.3740005 -1.294 26 CD1 C sp2 3.306 41.8209991 -0.151
27 CD2 C sp2 2.4059999 41.5209999 -2.336 28 CE1 C sp2 3.5009999
40.4430008 -0.027 29 CE2 C sp2 2.5940001 40.1399994 -2.2409999 30 CZ C
sp2 3.1329999 39.6030006 -1.089 31 OH O sp3 3.2920001 38.2449989 -1.005
32 HH H sp3 3.0069478 37.754467 -1.7794181 33 N N sp2 5.9419999
43.7150002 -2.3529999 34 H H sp3 6.2284951 43.8225784 -1.3904786 35 CA C
sp3 6.881 43.157 -3.307 36 C C sp2 6.6659999 41.6650009 -3.427 37 O O
sp2 7.2140002 40.8919983 -2.6359999 38 CB C sp3 8.3339996 43.4780006
-2.901 39 CG C sp2 9.3389997 43.1269989 -4.013 40 OD1 O sp2 8.9729996
42.3540001 -4.9289999 41 OD2 O sp3 10.4870005 43.5890007 -3.95 42 N N
sp2 5.8569999 41.2459984 -4.3940001 43 H H sp3 5.4608612 41.9179306
-5.0356259 44 CA C sp3 5.531 39.832 -4.545 45 C C sp2 6.7690001
38.973999 -4.8299999 46 O O sp2 6.8309999 37.8190002 -4.4380002 47 CB C
sp3 4.459 39.626 -5.633 48 N N sp2 7.7589998 39.5379982 -5.5110002 49 H
H sp3 7.6664257 40.4975891 -5.8121948 50 CA C sp3 8.968 38.81 -5.832 51
C C sp2 9.6260004 38.3619995 -4.5440001 52 O O sp2 10.0640001 37.2159996
-4.4169998 53 CB C sp3 9.941 39.6920013 -6.612 54 OG O sp3 11.0799999
38.9589996 -6.9920001 55 HG H sp3 11.6586246 39.5522537 -7.4766078 56 N
N sp2 9.6800003 39.2729988 -3.5880001 57 H H sp3 9.2802153 40.1858902
-3.7520146 58 CA C sp3 10.296 38.992 -2.319 59 C C sp2 9.4770002
38.0449982 -1.4119999 60 O O sp2 10.0430002 37.1590004 -0.769 61 CB C
sp3 10.565 40.313 -1.598 62 CG C sp3 11.397 40.164 -0.348 63 CD C sp3
11.962 41.517 0.021 64 CE C sp3 13.1949997 41.4080009 0.863 65 NZ N sp3
14.0109997 42.7120018 0.746 66 HZ3 H sp3 14.2726278 42.8600769 -0.218222
67 HZ1 H sp3 14.843401 42.6403046 1.3135103 68 HZ2 H sp3 13.4511995
43.4893341 1.0661129 69 N N sp2 8.1680002 38.243 -1.336 70 H H sp3
7.7184644 38.8512306 -2.0053828 71 CA C sp3 7.354 37.588 -0.287 72 C C
sp2 6.3790002 36.5130005 -0.733 73 O O sp2 5.9489999 35.7080002 0.089 74
CB C sp3 6.542 38.642 0.461 75 CG C sp2 7.3979998 39.5960007 1.175 76
CD1 C sp2 7.6030002 40.8959999 0.861 77 CD2 C sp2 8.2329998 39.3120003
2.302 78 NE1 N sp2 8.5229998 41.4449997 1.715 79 HE1 H sp3 8.8521032
42.3993683 1.683828 80 CE2 C sp2 8.9250002 40.5009995 2.6140001 81 CE3 C
sp2 8.4729996 38.1660004 3.072 82 CZ2 C sp2 9.8219995 40.5940018
3.6919999 83 CZ3 C sp2 9.3900003 38.2480011 4.1339998 84 CH2 C sp2
10.0419998 39.4609985 4.434 85 N N sp2 5.9920001 36.5089989 -2.0079999
86 H H sp3 6.4532685 37.1134911 -2.6727736 87 CA C sp3 4.9 35.633 -2.456
88 C C sp2 5.3610001 34.1739998 -2.506 89 O O sp2 6.4239998 33.8569984
-3.0220001 90 CB C sp3 4.341 36.045 -3.816 91 CG C sp3 3.0350001
35.3149986 -4.2069998 92 CD C sp2 1.794 35.8759995 -3.552 93 OE1 O sp2
1.8789999 36.9790001 -2.9649999 94 OE2 O sp3 0.718 35.2159996 -3.6259999
95 N N sp2 4.5440001 33.3110008 -1.936 96 H H sp3 3.6567264 33.6436195
-1.586416 97 CA C sp3 4.863 31.911 -1.79 98 C C sp2 3.737 31.1329994
-2.448 99 O O sp2 2.5940001 31.5039997 -2.26 100 CB C sp3 5.005 31.557
-0.295 101 CG C sp2 5.4419999 30.1340008 -0.062 102 CD1 C sp2 6.7620001
29.757 -0.297 103 CD2 C sp2 4.5310001 29.1760006 0.326 104 CE1 C sp2
7.1620002 28.4449997 -0.119 105 CE2 C sp2 4.9239998 27.8579998 0.517 106
CZ C sp2 6.2529998 27.4990005 0.298 107 N N sp2 4.046 30.0930004 -3.244
108 CA C sp3 2.981 29.318 -3.897 109 C C sp2 2.066 28.5489998 -2.951 110
O O sp2 2.53 27.8349991 -2.0929999 111 CB C sp3 3.729 28.333 -4.805 112
CG C sp3 5.128 28.749 -4.8 113 CD C sp3 5.383 29.617 -3.624 114 N N sp2
0.768 28.6949997 -3.1359999 115 H H sp3 0.442385 29.3165512 -3.8624637
116 CA C sp3 -0.208 27.985 -2.322 117 C C sp2 -0.065 26.4699993
-2.4489999 118 O O sp2 -0.337 25.7299995 -1.476 119 CB C sp3 -1.627
28.417 -2.681 120 CG C sp3 -2.005 29.814 -2.197 121 CD C sp3 -3.5190001
30.1119995 -2.4349999 122 NE N sp2 -3.826 31.4880009 -2.0350001 123 HE H
sp3 -4.117703 31.6449699 -1.0808671 124 CZ C sp2 -3.7479999 32.5439987
-2.8380001 125 NH1 N sp2 -3.402 32.4249992 -4.1069999 126 HH12 H sp3
-3.1983292 31.5135593 -4.4915705 127 HH11 H sp3 -3.341068 33.2454338
-4.6928949 128 NH2 N sp2 -4.007 33.730999 -2.3610001 129 HH21 H sp3
-3.941443 34.5413933 -2.9602184 130 HH22 H sp3 -4.2729764 33.8391304
-1.3926693 131 N N sp2 0.381 25.9960003 -3.618 132 H H sp3 0.5857153
26.6349125 -4.3729715 133 CA C sp3 0.574 24.56 -3.81 134 C C sp2 1.827
23.9689999 -3.1389999 135 O O sp2 2.043 22.7800007 -3.204 136 CB C sp3
0.445 24.1289997 -5.2880001 137 CG C sp2 1.59 24.5869999 -6.158 138 OD1
O sp2 2.596 25.1140003 -5.6620002 139 OD2 O sp3 1.4450001 24.4249992
-7.375 140 N N sp2 2.6199999 24.7830009 -2.4649999 141 H H sp3 2.4598961
25.7785683 -2.5225515 142 CA C sp3 3.729 24.288 -1.633 143 C C sp2
3.4549999 24.4519997 -0.115 144 O O sp2 4.3429999 24.3239994 0.732 145
CB C sp3 4.989 25.017 -2.067 146 CG C sp3 5.254 24.728 -3.539 147 CD C
sp3 6.6810002 24.6140003 -3.924 148 NE N sp2 7.5469999 25.5650005 -3.22
149 HE H sp3 7.1797709 26.0193787 -2.3961172 150 CZ C sp2 8.7910004
25.868 -3.5999999 151 NH1 N sp2 9.3039999 25.3530006 -4.744 152 HH12 H
sp3 8.7569017 24.7097416 -5.2980771 153 HH11 H sp3 10.233367 25.6124992
-5.0423894 154 NH2 N sp2 9.5059996 26.7180004 -2.862 155 HH21 H sp3
10.4360409 26.9818478 -3.1544175 156 HH22 H sp3 9.1174812 27.0979214
-2.0106404 157 N N sp2 2.1830001 24.6569996 0.215 158 H H sp3 1.50985
24.7855015 -0.5269274 159 CA C sp3 1.717 24.705 1.577 160 C C sp2 0.743
23.5979996 1.809 161 O O sp2 -0.287 23.5270004 1.1339999 162 CB C sp3
0.959 26.001 1.833 163 CG C sp3 1.607 27.244 2.368 164 CD1 C sp3 0.423
28.265 2.63 165 CD2 C sp3 2.457 26.956 3.657 166 N N sp2 1.023
22.7709999 2.7980001 167 H H sp3 1.8844504 22.897192 3.3099363 168 CA C
sp3 0.131 21.68 3.178 169 C C sp2 -0.387 22.0310001 4.5780001 170 O O
sp2 0.377 22.0799999 5.5609999 171 CB C sp3 0.89 20.351 3.099 172 CG C
sp3 0.069 19.104 3.406 173 CD C sp3 0.805 17.828 3.036 174 CE C sp3
-0.04 16.5979996 3.49 175 NZ N sp3 0.637 15.2989998 3.2590001 176 HZ3 H
sp3 0.8265785 15.188777 2.2730939 177 HZ1 H sp3 0.0396963 14.5475397
3.5730627 178 HZ2 H sp3 1.5058181 15.2759581 3.7735133 179 N N sp2
-1.6720001 22.3729992 4.6550002 180 H H sp3 -2.2431319 22.3394547
3.822664 181 CA C sp3 -2.272 22.795 5.916 182 C C sp2 -2.323 21.5960007
6.8839998 183 O O sp2 -2.3800001 20.4379997 6.4569998 184 CB C sp3
-3.674 23.374 5.7 185 CG C sp3 -3.823 24.538 4.703 186 CD1 C sp3 -5.214
25.173 4.824 187 CD2 C sp3 -2.72 25.578 4.931 188 N N sp2 -2.2
21.9050007 8.1689997 189 H H sp3 -2.0815427 22.8765411 8.4183502 190 CA
C sp3 -2.227 20.913 9.242 191 C C sp2 -3.1849999 21.3600006 10.3129997
192 O O sp2 -4.2210002 21.9570007 10.0139999 193 N N sp2 -2.8269999
21.0979996 11.566 194 H H sp3 -1.9070672 20.7206612 11.743309 195 CA C
sp3 -3.727 21.34 12.7 196 C C sp2 -3.891 22.8339996 12.9829998 197 O O
sp2 -2.9289999 23.5869999 12.8739996 198 CB C sp3 -3.182 20.648 13.976
199 CG C sp3 -3.228 19.102 13.944 200 CD C sp3 -4.48 18.502 14.648 201
CE C sp3 -4.1719999 17.9699993 16.0680008 202 NZ N sp3 -5.3109999
17.2040005 16.7080002 203 HZ3 H sp3 -6.1187062 17.8052425 16.7868557 204
HZ1 H sp3 -5.0323453 16.8921967 17.6273632 205 HZ2 H sp3 -5.5415378
16.4037228 16.136591 206 N N sp2 -5.1059999 23.2639999 13.368 207 CA C
sp3 -5.28 24.647 13.784 208 C C sp2 -4.527 24.9750004 15.0609999 209 O O
sp2 -4.3860002 24.1359997 15.9370003 210 CB C sp3 -6.794 24.787 14.014
211 CG C sp3 -7.415 23.597 13.456 212 CD C sp3 -6.367 22.512 13.423 213
N N sp2 -4.0159998 26.1919994 15.1400003 214 H H sp3 -4.067462
26.7968922 14.3328094 215 CA C sp3 -3.382 26.688 16.352 216 C C sp2
-4.3449998 27.6119995 17.1060009 217 O O sp2 -4.263 27.6879997
18.3239994 218 CB C sp3 -2.076 27.422 16.025 219 CG C sp3 -0.95 26.554
15.47 220 CD1 C sp3 0.126 27.418 14.847 221 CD2 C sp3 -0.392 25.656
16.566 222 N N sp2 -5.2509999 28.2880001 16.3840008 223 H H sp3
-5.2197123 28.224165 15.3765049 224 CA C sp3 -6.282 29.114 17.009 225 C
C sp2 -7.1360002 29.9890003 16.0919991 226 O O sp2 -7.171 29.7980003
14.8640003 227 N N sp2 -7.836 30.941 16.7320004 228 H H sp3 -7.739222
30.9958725 17.7358532 229 CA C sp3 -8.7349997 31.9120007 16.0799999 230
C C sp2 -8.1110001 33.3120003 16.0620003 231 O O sp2 -6.8979998
33.4770012 16.3150005 232 CB C sp3 -10.062 31.966 16.813 233 N N sp3
-8.3479996 32.5769997 11.2209997 234 H3 H sp3 -9.3341951 32.6179886
11.4350996 235 H1 H sp3 -8.2122517 32.7206879 10.2305326 236 H2 H sp3
-7.8616004 33.2972984 11.7354736 237 CA C sp3 -7.817 31.257 11.603 238 C
C sp2 -6.283 31.073 11.4289999 239 O O sp2 -5.7360001 31.3239994
10.3529997 240 CB C sp3 -8.54 30.167 10.822 241 CG C sp3 -8.672 28.878
11.629 242 CD C sp2 -9.0889997 27.7159996 10.7919998 243 OE1 O sp2 -9.5
27.8889999 9.6409998 244 NE2 N sp2 -8.9770002 26.5049992 11.3500004 245
HE22 H sp3 -8.6351662 26.4145565 12.2960815 246 HE21 H sp3 -9.2342939
25.6813564 10.8251076 247 N N sp2 -5.618 30.6100006 12.4910002 248 H H
sp3 -6.1223011 30.4721432 13.3551617 249 CA C sp3 -4.189 30.294 12.455
250 C C sp2 -3.974 28.7800007 12.4949999 251 O O sp2 -4.4660001
28.1049995 13.3929996 252 CB C sp3 -3.434 30.92 13.63 253 CG1 C sp3
-1.91 30.738 13.449 254 CG2 C sp3 -3.793 32.413 13.759 255 N N sp2 -3.24
28.2660007 11.5150003 256 H H sp3 -2.8264282 28.897213 10.8437109 257 CA
C sp3 -3.002 26.841 11.36 258 C C sp2 -1.508 26.5300007 11.2340002 259 O
O sp2 -0.714 27.3479996 10.717 260 CB C sp3 -3.749 26.278 10.11 261 CG1
C sp3 -3.267 26.979 8.857 262 CG2 C sp3 -5.272 26.473 10.245 263 CD1 C
sp3 -3.786 26.428 7.631 264 N N sp2 -1.122 25.3570004 11.7270002 265 H H
sp3 -1.7115617 24.8831959 12.396348 266 CA C sp3 0.14 24.739 11.319 267
C C sp2 0.044 24.2849998 9.8830004 268 O O sp2 -1.011 23.7959995
9.4490004 269 CB C sp3 0.45 23.489 12.13 270 CG C sp3 0.777 23.7339993
13.5109997 271 CD C sp2 1.191 22.4689999 14.2329998 272 OE1 O sp2 1.811
21.5799999 13.6049995 273 OE2 O sp3 0.922 22.4120007 15.4359999 274 N N
sp2 1.156 24.4249992 9.1669998 275 H H sp3 1.9430529 24.8911343
9.5952129 276 CA C sp3 1.302 23.946 7.806 277 C C sp2 2.7409999
23.5119991 7.5749998 278 O O sp2 3.6370001 23.9179993 8.3079996 279 CB C
sp3 0.921 25.052 6.814 280 N N sp2 2.944 22.6690006 6.559 281 H H sp3
2.1354446 22.2914639 6.0859199 282 CA C sp3 4.263 22.262 6.093 283 C C
sp2 4.4910002 23.0119991 4.7940001 284 O O sp2 3.671 22.9050007 3.869
285 CB C sp3 4.3270001 20.7539997 5.8499999 286 CG C sp2 4.2600002
19.9360008 7.132 287 OD1 O sp2 4.4549999 20.4689999 8.2609997 288 OD2 O
sp3 4.007 18.7189999 7.0029998 289 N N sp2 5.5580001 23.8050003 4.744
290 H H sp3 6.1585088 23.8557816 5.5545001 291 CA C sp3 5.9 24.602 3.577
292 C C sp2 7.165 24.0510006 2.95 293 O O sp2 8.1389999 23.7980003 3.655
294 CB C sp3 6.087 26.037 3.967 295 N N sp2 7.1479998 23.7919998 1.638
296 H H sp3 6.3052397 23.9368229 1.1005236 297 CA C sp3 8.347 23.303
0.997 298 C C sp2 9.0950003 24.4880009 0.361 299 O O sp2 8.5410004
25.1870003 -0.491 300 CB C sp3 8.032 22.228 -0.072 301 CG C sp2 9.25
21.7870007 -0.82 302 CD1 C sp2 10.177 20.9890003 -0.211 303 CD2 C sp2
9.5120001 22.2450008 -2.102 304 CE1 C sp2 11.3839998 20.6350002 -0.886
305 CE2 C sp2 10.6829996 21.8630009 -2.7880001 306 CZ C sp2 11.6090002
21.0699997 -2.177 307 N N sp2 10.3479996 24.6779995 0.749 308 H H sp3
10.7200394 24.125391 1.5081505 309 CA C sp3 11.186 25.652 0.113 310 C C
sp2 10.934 27.0839996 0.523 311 O O sp2 11.3129997 27.9799995 -0.205 312
N N sp2 10.3319998 27.3150005 1.687 313 H H sp3 10.1157064 26.5499439
2.3099022 314 CA C sp3 9.989 28.678 2.053 315 C C sp2 11.2069998
29.5340004 2.375 316 O O sp2 11.1120005 30.7579994 2.323 317 CB C sp3
8.948 28.769 3.201 318 CG1 C sp3 8.388 30.208 3.262 319 CG2 C sp3 9.533
28.326 4.486 320 CD1 C sp3 6.978 30.311 3.614 321 N N sp2 12.3330002
28.8959999 2.6949999 322 H H sp3 12.3243933 27.8918304 2.8030324 323 CA
C sp3 13.578 29.632 2.891 324 C C sp2 14.5579996 29.4020004 1.7460001
325 O O sp2 15.757 29.5389996 1.931 326 CB C sp3 14.1969995 29.2199993
4.2140002 327 CG C sp2 14.7220001 27.7989998 4.204 328 OD1 O sp2
14.5550003 27.0470009 3.2049999 329 OD2 O sp3 15.335 27.434 5.2210002
330 N N sp2 14.0299997 29.0039997 0.598 331 H H sp3 13.0338116
28.8396053 0.5718701 332 CA C sp3 14.793 28.784 -0.644 333 C C sp2
15.6929998 27.5170002 -0.676 334 O O sp2 16.2970009 27.2099991 -1.715
335 CB C sp3 15.597 30.049 -1.018 336 CG C sp3 14.699 31.306 -1.089 337
CD C sp3 14.229 31.56 -2.509 338 CE C sp3 15.1680002 32.5330009
-3.2030001 339 NZ N sp3 15.1470003 33.848999 -2.483 340 HZ3 H sp3
14.2087049 34.2226639 -2.491823 341 HZ1 H sp3 15.7710981 34.4952316
-2.9445066 342 HZ2 H sp3 15.4470587 33.7150764 -1.5279456 343 N N sp2
15.757 26.7759991 0.426 344 H H sp3 15.3015299 27.1037884 1.2657624 345
CA C sp3 16.472 25.494 0.455 346 C C sp2 15.4610004 24.4029999 0.145 347
O O sp2 14.2639999 24.6790009 0.2 348 CB C sp3 17.1609993 25.2679996
1.808 349 OG1 O sp3 16.1860008 25.0890007 2.8329999 350 HG1 H sp3
15.6568174 25.8889732 2.8731499 351 CG2 C sp3 18.033 26.468 2.15 352 N N
sp2 15.9189997 23.177 -0.194 353 H H sp3 16.9144421 23.0088882
-0.1634425 354 CA C sp3 15.045 22.091 -0.6 355 C C sp2 14.493 21.3659992
0.652 356 O O sp2 14.5740004 20.1459999 0.776 357 CB C sp3 15.819 21.115
-1.551 358 N N sp2 13.9759998 22.132 1.599 359 H H sp3 13.9087133
23.1280708 1.445974 360 CA C sp3 13.507 21.578 2.843 361 C C sp2
11.9890003 21.8069992 3.05 362 O O sp2 11.4200001 22.8349991 2.661 363
CB C sp3 14.2670002 22.1550007 4.072 364 OG1 O sp3 14.1879997 23.5830002
4.0739999 365 HG1 H sp3 15.0855684 23.9233913 4.0637522 366 CG2 C sp3
15.694 21.756 4.055 367 N N sp2 11.3780003 20.8290005 3.704 368 H H sp3
11.845706 19.9368248 3.7773123 369 CA C sp3 10.07 20.974 4.321 370 C C
sp2 10.1499996 21.5769997 5.7340002 371 O O sp2 10.7779999 20.9909992
6.6259999 372 CB C sp3 9.4420004 19.6009998 4.4390001 373 SG S sp3
8.9610004 18.9430008 2.8529999 374 N N sp2 9.5039997 22.7119999
5.9400001 375 H H sp3 9.0367899 23.1609516 5.1652379 376 CA C sp3 9.45
23.331 7.259 377 C C sp2 8.0209999 23.5890007 7.763 378 O O sp2
7.1479998 24.0310001 7.0190001 379 CB C sp3 10.27 24.622 7.242 380 CG C
sp3 11.755 24.269 6.85 381 CD C sp3 12.7639999 25.3640003 7.1690001 382
NE N sp2 14.1110001 25.1259995 6.6079998 383 HE H sp3 14.4084406
25.7341003 5.858438 384 CZ C sp2 14.9709997 24.1830006 6.9990001 385 NH1
N sp2 14.6520004 23.2719994 7.9229999 386 HH12 H sp3 13.7447586
23.2983742 8.3660774 387 HH11 H sp3 15.318119 22.5570297 8.1783457 388
NH2 N sp2 16.1760006 24.1329994 6.4229999 389 HH21 H sp3 16.832716
23.4127159 6.6876025 390 HH22 H sp3 16.4298916 24.8155003 5.7231197 391
N N sp2 7.7969999 23.2980003 9.0290003 392 H H sp3 8.510725 22.8201981
9.5604143 393 CA C sp3 6.546 23.65 9.675 394 C C sp2 6.527 25.1490002
9.8859997 395 O O sp2 7.5100002 25.7670002 10.3500004 396 CB C sp3
6.3499999 22.8859997 10.993 397 OG1 O sp3 6.4990001 21.493 10.7419996
398 HG1 H sp3 5.8093939 21.2335472 10.1265917 399 CG2 C sp3 4.973 23.149
11.595 400 N N sp2 5.4130001 25.7380009 9.5030003 401 H H sp3 4.6728306
25.1698151 9.116457 402 CA C sp3 5.205 27.174 9.614 403 C C sp2
3.8269999 27.3880005 10.2489996 404 O O sp2 3.0599999 26.4220009
10.4110003 405 CB C sp3 5.332 27.892 8.223 406 CG1 C sp3 6.731 27.678
7.589 407 CG2 C sp3 4.226 27.419 7.23 408 N N sp2 3.559 28.6399994
10.6330004 409 H H sp3 4.3126793 29.3122425 10.6204882 410 CA C sp3
2.252 29.09 11.066 411 C C sp2 1.595 30.0060005 10.0240002 412 O O sp2
2.188 30.9829998 9.5530005 413 CB C sp3 2.34 29.8 12.439 414 N N sp2
0.364 29.6930008 9.6680002 415 H H sp3 -0.085011 28.9122639 10.1251011
416 CA C sp3 -0.378 30.419 8.648 417 C C sp2 -1.6210001 31.0990009
9.2670002 418 O O sp2 -2.4779999 30.4209995 9.8570004 419 CB C sp3
-0.804 29.467 7.517 420 CG1 C sp3 -1.444 30.231 6.368 421 CG2 C sp3
0.398 28.68 7.031 422 N N sp2 -1.705 32.4210014 9.1070004 423 H H sp3
-0.8850923 32.9234352 8.7981148 424 CA C sp3 -2.935 33.175 9.36 425 C C
sp2 -3.7119999 33.3429985 8.0430002 426 O O sp2 -3.188 33.8160019
7.0430002 427 CB C sp3 -2.608 34.527 9.997 428 CG C sp3 -3.803 35.258
10.587 429 CD C sp3 -3.345 36.525 11.332 430 CE C sp3 -3.796 36.5499992
12.7869997 431 NZ N sp3 -3.529 37.8889999 13.4580002 432 HZ3 H sp3
-2.9130685 37.7533798 14.2468824 433 HZ1 H sp3 -4.4014659 38.2859116
13.7763796 434 HZ2 H sp3 -3.0952067 38.5166588 12.7962093 435 N N sp2
-4.974 32.9379997 8.0389996 436 H H sp3 -5.3889985 32.5638847 8.8803759
437 CA C sp3 -5.756 33.034 6.823 438 C C sp2 -7.1690001 33.6360016
7.0019999 439 O O sp2 -7.6719999 33.6870003 8.1099997 440 CB C sp3
-5.806 31.683 6.142 441 CG C sp3 -6.2119999 30.5049992 6.994 442 SD S
sp3 -6.0310001 28.948 6.0770001 443 CE C sp3 -6.9460001 29.25 4.5840001
444 N N sp2 -7.7610002 34.1349983 5.9039998 445 H H sp3 -7.2069397
34.2823715 5.0724959 446 CA C sp3 -9.2049999 34.4760017 5.8769999 447 C
C sp2 -9.967 33.4860001 4.9990001 448 O O sp2 -9.8610001 33.5439987
3.767 449 CB C sp3 -9.459 35.86 5.301 450 CG C sp3 -8.837 37.071 5.953
451 CD1 C sp3 -9.119 38.232 5.055 452 CD2 C sp3 -9.395 37.306 7.347 453
N N sp3 -14.9709997 39.7900009 5.0139999 454 H3 H sp3 -15.7633772
39.2558632 5.3410139 455 H1 H sp3 -14.258502 39.8077812 5.7296324 456 H2
H sp3 -14.5983334 39.3621635 4.178431 457 CA C sp3 -15.398 41.167 4.712
458 C C sp2 -14.2010002 41.9729996 4.2579999 459 O O sp2 -13.0609999
41.5849991 4.5040002 460 CB C sp3 -16 41.8860016 5.9250002 461 OG1 O sp3
-15.0089998 42.0229988 6.941 462 HG1 H sp3 -14.7569523 41.1401901
7.2215686 463 CG2 C sp3 -17.221 41.137 6.485 464 N N sp2 -14.46
43.0950012 3.596 465 H H sp3 -15.4155264 43.3195724 3.3580177 466 CA C
sp3 -13.391 44.011 3.205 467 C C sp2 -12.5790005 44.4020004 4.4310002
468 O O sp2 -11.3500004 44.4199982 4.3909998 469 CB C sp3 -13.961 45.28
2.575 470 CG C sp2 -12.9130001 46.2550011 2.1329999 471 ND1 N sp2
-11.8719997 45.9000015 1.2970001 472 CD2 C sp2 -12.7399998 47.5670013
2.4130001 473 CE1 C sp2 -11.1090002 46.9560013 1.077 474 NE2 N sp2
-11.6160002 47.9819984 1.739 475 HE2 H sp3 -11.2386837 48.9188309
1.7480708 476 N N sp2 -13.3000002 44.7260017 5.5029998 477 H H sp3
-14.3067722 44.7008247 5.4263506 478 CA C sp3 -12.716 45.115 6.781 479 C
C sp2 -11.6680002 44.0900002 7.2360001 480 O O sp2 -10.5509996
44.4449997 7.6100001 481 CB C sp3 -13.8450003 45.2360001 7.8210001 482
OG O sp3 -13.3979998 45.7779999 9.0450001 483 HG H sp3 -14.1530724
45.8213158 9.636261 484 N N sp2 -12.0310001 42.8199997 7.171 485 H H sp3
-12.9423409 42.5875969 6.8028321 486 CA C sp3 -11.154 41.75 7.615 487 C
C sp2 -9.9989996 41.5099983 6.6430001 488 O O sp2 -8.8789997 41.2999992
7.0830002 489 CB C sp3 -11.96 40.483 7.824 490 CG C sp3 -12.9849997
40.6259995 8.9209995 491 CD C sp2 -14.1199999 39.6310005 8.8120003 492
OE1 O sp2 -14.5900002 39.3349991 7.6789999 493 OE2 O sp3 -14.552
39.1559982 9.8830004 494 N N sp2 -10.2600002 41.5699997 5.3379998 495 H
H sp3 -11.2171078 41.6789513 5.0343986 496 CA C sp3 -9.192 41.482 4.322
497 C C sp2 -8.1549997 42.5690002 4.5349998 498 O O sp2 -6.954
42.3170013 4.4879999 499 CB C sp3 -9.758 41.582 2.898 500 CG C sp2
-8.7209997 41.4640007 1.8200001 501 CD2 C sp2 -7.9959998 42.5470009
1.3609999 502 ND1 N sp2 -8.2950001 40.3979988 1.104 503 NE2 N sp2
-7.1630001 42.1479988 0.416 504 HE1 H sp3 -6.4674349 42.7766113
-0.1201324 505 CE1 C sp2 -7.3260002 40.8499985 0.239 506 N N sp2
-8.6599998 43.7729988 4.7659998 507 H H sp3 -9.6621523 43.8786278
4.6979318 508 CA C sp3 -7.878 44.961 5.112 509 C C sp2 -6.9949999
44.7849998 6.369 510 O O sp2 -5.8249998 45.1549988 6.362 511 CB C sp3
-8.873 46.122 5.254 512 CG C sp3 -8.547 47.286 6.196 513 CD C sp3
-9.8599997 48.0849991 6.5359998 514 NE N sp2 -10.1370001 49.3849983
5.901 515 HE H sp3 -10.7163105 50.0192108 6.4322958 516 CZ C sp2
-9.7200003 49.8349991 4.71 517 NH1 N sp2 -8.9560003 49.1170006 3.8859999
518 HH12 H sp3 -8.6582518 48.1895447 4.1529665 519 HH11 H sp3 -8.675086
49.5006371 2.9949269 520 NH2 N sp2 -10.099 51.0620003 4.3280001 521 HH21
H sp3 -9.8059759 51.4250565 3.4322176 522 HH22 H sp3 -10.6777277
51.6239014 4.9358168 523 N N sp2 -7.566 44.2150002 7.4239998 524 H H sp3
-8.5279846 43.9160576 7.3510618 525 CA C sp3 -6.866 44.004 8.676 526 C C
sp2 -5.7259998 43.0139999 8.4879999 527 O O sp2 -4.6360002 43.2299995
8.9799995 528 CB C sp3 -7.823 43.508 9.744 529 N N sp2 -5.9770002
41.9290009 7.7600002 530 H H sp3 -6.902338 41.7785034 7.384233 531 CA C
sp3 -4.916 40.951 7.501 532 C C sp2 -3.8239999 41.5 6.5650001 533 O O
sp2 -2.6440001 41.2999992 6.8249998 534 CB C sp3 -5.49 39.616 7.023 535
CG C sp3 -4.493 38.438 6.971 536 CD1 C sp3 -3.771 38.265 8.298 537 CD2 C
sp3 -5.199 37.146 6.594 538 N N sp2 -4.1929998 42.2220001 5.5149999 539
H H sp3 -5.1758327 42.3380089 5.3133011 540 CA C sp3 -3.192 42.859 4.636
541 C C sp2 -2.335 43.8590012 5.4089999 542 O O sp2 -1.108 43.8950005
5.244 543 CB C sp3 -3.844 43.584 3.456 544 CG C sp3 -4.1129999
42.7099991 2.2780001 545 SD S sp3 -2.632 42.1199989 1.418 546 CE C sp3
-3.441 41.1329994 0.152 547 N N sp2 -2.9860001 44.6360016 6.2709999 548
H H sp3 -3.9898381 44.5470886 6.3381081 549 CA C sp3 -2.315 45.609 7.122
550 C C sp2 -1.26 44.9090004 7.9549999 551 O O sp2 -0.13 45.2989998
7.9619999 552 CB C sp3 -3.3069999 46.2830009 8.0880003 553 OG O sp3
-4.197 47.1199989 7.3800001 554 HG H sp3 -4.6736646 46.5719147 6.7523108
555 N N sp2 -1.671 43.8759995 8.6619997 556 H H sp3 -2.6546242
43.6475868 8.6822491 557 CA C sp3 -0.731 43.059 9.414 558 C C sp2 0.479
42.5789986 8.5640001 559 O O sp2 1.642 42.6850014 8.9960003 560 CB C sp3
-1.497 41.914 10.06 561 CG C sp3 -0.66 40.7890015 10.5019999 562 CD C
sp2 -1.3150001 39.9220009 11.5749998 563 OE1 O sp2 -2.5699999 39.7910004
11.6389999 564 OE2 O sp3 -0.519 39.3730011 12.3690004 565 N N sp2 0.209
42.0800018 7.3649998 566 H H sp3 -0.7545587 41.9749832 7.0810523 567 CA
C sp3 1.269 41.679 6.446 568 C C sp2 2.221 42.8440018 6.1170001 569 O O
sp2 3.4549999 42.6969986 6.1859999 570 CB C sp3 0.657 41.095 5.166 571
CG C sp3 1.573 40.765 3.997 572 CD1 C sp3 2.668 39.815 4.417 573 CD2 C
sp3 0.779 40.161 2.83 574 N N sp2 1.655 43.9980011 5.757 575 H H sp3
0.6486316 44.0821381 5.7414031 576 CA C sp3 2.484 45.135 5.387 577 C C
sp2 3.279 45.6520004 6.5879998 578 O O sp2 4.401 46.0610008 6.4330001
579 CB C sp3 1.653 46.237 4.699 580 CG C sp3 1.295 45.856 3.269 581 CD C
sp3 0.249 46.774 2.664 582 CE C sp3 -0.118 46.3699989 1.225 583 NZ N sp3
0.306 44.9650002 1.027 584 HZ3 H sp3 1.3033789 44.8912506 1.1680543 585
HZ1 H sp3 0.0763236 44.6732254 0.0877358 586 HZ2 H sp3 -0.1725231
44.3722763 1.6901685 587 N N sp2 2.7190001 45.5900002 7.79 588 H H sp3
1.7736676 45.2482262 7.888165 589 CA C sp3 3.465 46.014 8.969 590 C C
sp2 4.6209998 45.0639992 9.2779999 591 O O sp2 5.7049999 45.5209999
9.6470003 592 CB C sp3 2.559 46.153 10.211 593 CG1 C sp3 1.733 47.432
10.121 594 CG2 C sp3 3.383 46.223 11.496 595 CD1 C sp3 0.505 47.42
11.064 596 N N sp2 4.3909998 43.7550011 9.1569996 597 H H sp3 3.4684494
43.4331741 8.9012108 598 CA C sp3 5.458 42.778 9.39 599 C C sp2
6.6030002 43.0110016 8.4119997 600 O O sp2 7.7810001 42.9179993
8.7700005 601 CB C sp3 4.929 41.34 9.288 602 CG C sp3 4.045 40.846 10.44
603 CD1 C sp3 3.5 39.479 10.144 604 CD2 C sp3 4.835 40.805 11.742 605 N
N sp2 6.2509999 43.3619995 7.1799998 606 H H sp3 5.2713885 43.4072113
6.938302 607 CA C sp3 7.249 43.682 6.174 608 C C sp2 7.9850001
44.9550018 6.5749998 609 O O sp2 9.2040005 45.0130005 6.5050001 610 CB C
sp3 6.633 43.841 4.771 611 CG1 C sp3 6.101 42.49 4.266 612 CG2 C sp3
7.697 44.425 3.784 613 CD1 C sp3 5.19 42.59 3.011 614 N N sp2 7.244
45.9650002 7.0100002 615 H H sp3 6.2438269 45.8531494 7.0951071 616 CA C
sp3 7.863 47.235 7.366 617 C C sp2 8.8479996 47.0250015 8.5179996 618 O
O sp2 9.9300003 47.5550003 8.5270004 619 CB C sp3 6.801 48.284 7.757 620
CG C sp2 7.3730001 49.4710007 8.467 621 ND1 N sp2 8.0030003 50.5019989
7.7979999 622 CD2 C sp2 7.4819999 49.7529984 9.7880001 623 CE1 C sp2
8.448 51.3800011 8.6809998 624 NE2 N sp2 8.1499996 50.9449997 9.8929996
625 HE2 H sp3 8.3778763 51.4153099 10.7572813 626 N N sp2 8.4560003
46.2340012 9.4899998 627 H H sp3 7.585722 45.7303696 9.3947458 628 CA C
sp3 9.237 46.067 10.689 629 C C sp2 10.5450001 45.3450012 10.3769999 630
O O sp2 11.6070004 45.743 10.8590002 631 CB C sp3 8.404 45.296 11.741
632 CG1 C sp3 7.361 46.23 12.361 633 CG2 C sp3 9.281 44.666 12.827 634
CD1 C sp3 6.385 45.522 13.265 635 N N sp2 10.467 44.2820015 9.5869999
636 H H sp3 9.5597706 43.9872704 9.255084 637 CA C sp3 11.662 43.513
9.175 638 C C sp2 12.0749998 42.4770012 10.2180004 639 O O sp2
11.3389997 42.2179985 11.1619997 640 N N sp2 13.2559996 41.9020004
10.0559998 641 H H sp3 13.9295015 42.3424873 9.4456997 642 CA C sp3
13.626 40.654 10.725 643 C C sp2 14.3959999 40.8670006 12.033 644 O O
sp2 15.2559996 41.7070007 12.118 645 CB C sp3 14.468 39.761 9.781 646 CG
C sp2 15.0670004 38.5690002 10.4729996 647 CD2 C sp2 14.4280005
37.3470001 10.5389996 648 ND1 N sp2 16.2010002 38.4420013 11.2089996 649
NE2 N sp2 15.1549997 36.5130005 11.2639999 650 HE1 H sp3 14.9135227
35.4807091 11.4700594 651 CE1 C sp2 16.2299995 37.1580009 11.6949997 652
N N sp2 14.0570002 40.0960007 13.0629997 653 H H sp3 13.1947603
39.5716019 13.0223894 654 CA C sp3 14.905 39.988 14.258 655 C C sp2
14.6709995 38.5979996 14.816 656 O O sp2 13.5690002 38.0890007
14.6960001 657 CB C sp3 14.557 41.064 15.285 658 CG C sp2 15.5089998
41.1240005 16.4500008 659 CD2 C sp2 16.5970001 41.9749985 16.4880009 660
ND1 N sp2 15.5380001 40.4339981 17.6119995 661 NE2 N sp2 17.2460003
41.8139992 17.6329994 662 HE1 H sp3 18.1294308 42.3536224 17.9408321 663
CE1 C sp2 16.6270008 40.8810005 18.3320007 664 N N sp2 15.7030001
37.9830017 15.3909998 665 H H sp3 16.6007614 38.4457207 15.3949938 666
CA C sp3 15.59 36.653 16.023 667 C C sp2 14.4890003 36.5270004
17.0709991 668 O O sp2 13.8739996 35.4819984 17.1860008 669 CB C sp3
16.909 36.274 16.69 670 CG C sp3 16.962 34.883 17.321 671 CD1 C sp3
16.783 33.778 16.293 672 CD2 C sp3 18.316 34.749 18.029 673 N N sp2
14.2329998 37.605999 17.8190002 674 H H sp3 14.6795626 38.4795227
17.5789204 675 CA C sp3 13.328 37.571 18.976 676 C C sp2 11.9540005
38.1590004 18.6989994 677 O O sp2 11.2690001 38.5900002 19.6159992 678
CB C sp3 13.984 38.22 20.194 679 CG C sp2 15.3190002 37.5730019 20.559
680 OD1 O sp2 16.3470001 38.2439995 20.5499992 681 ND2 N sp2 15.3070002
36.2809982 20.8829994 682 HD22 H sp3 14.437624 35.7669487 20.87714 683
HD21 H sp3 16.1672783 35.8154259 21.1345253 684 N N sp2 11.552
38.1459999 17.4300003 685 H H sp3 12.2396049 38.002739 16.7042065 686 CA
C sp3 10.162 38.33 17.049 687 C C sp2 9.71 37.1839981 16.1730003 688 O O
sp2 10.5170002 36.4469986 15.6020002 689 CB C sp3 9.87 39.681 16.338 690
CG1 C sp3 10.43 40.835 17.124 691 CG2 C sp3 10.394 39.699 14.912 692 N N
sp2 8.4049997 36.9980011 16.1079998 693 H H sp3 7.791461 37.5554886
16.6849537 694 CA C sp3 7.839 35.995 15.211 695 C C sp2 7.8769999
36.5629997 13.7880001 696 O O sp2 7.072 37.4259987 13.4350004 697 CB C
sp3 6.417 35.604 15.622 698 CG1 C sp3 5.837 34.56 14.646 699 CG2 C sp3
6.392 35.057 17.093 700 N N sp2 8.8400002 36.0999985 12.9879999 701 H H
sp3 9.3969669 35.3133888 13.2898779 702 CA C sp3 9.106 36.705 11.687 703
C C sp2 8.1549997 36.2890015 10.5629997 704 O O sp2 7.6490002 35.1660004
10.5229998 705 CB C sp3 10.568 36.449 11.259 706 CG C sp2 11.5620003
37.1879997 12.1499996 707 OD1 O sp2 11.6029997 38.4070015 12.1350002 708
ND2 N sp2 12.3339996 36.4529991 12.9390001 709 HD22 H sp3 12.2649307
35.4456062 12.9169502 710 HD21 H sp3 12.9910173 36.9006233 13.561945 711
N N sp2 7.9590001 37.2190018 9.6330004 712 H H sp3 8.3180733 38.1501427
9.7883739 713 CA C sp3 7.248 36.938 8.407 714 C C sp2 8.1199999
36.0530014 7.5380001 715 O O sp2 9.3050003 36.3320007 7.348 716 CB C sp3
6.931 38.257 7.689 717 CG C sp3 6.211 38.074 6.353 718 CD1 C sp3 4.785
37.609 6.597 719 CD2 C sp3 6.228 39.391 5.618 720 N N sp2 7.5320001
34.9970016 6.9889998 721 H H sp3 6.5718699 34.7886086 7.2231417 722 CA C
sp3 8.239 34.136 6.06 723 C C sp2 7.7519999 34.3030014 4.6440001 724 O O
sp2 8.5109997 34.1010017 3.7079999 725 CB C sp3 8.137 32.65 6.457 726 CG
C sp3 8.71 32.301 7.829 727 CD1 C sp3 8.412 30.876 8.149 728 CD2 C sp3
10.223 32.568 7.893 729 N N sp2 6.4809999 34.6419983 4.4780002 730 H H
sp3 5.90168 34.8373604 5.2819419 731 CA C sp3 5.925 34.732 3.15 732 C C
sp2 4.4489999 35.0019989 3.1830001 733 O O sp2 3.848 35.1100006
4.2490001 734 N N sp2 3.846 35.0870018 2.0020001 735 H H sp3 4.3876109
34.9671326 1.1579686 736 CA C sp3 2.407 35.352 1.904 737 C C sp2 1.826
34.8190002 0.609 738 O O sp2 2.5369999 34.598999 -0.379 739 CB C sp3
2.148 36.839 2.018 740 N N sp2 0.53 34.5279999 0.656 741 H H sp3
0.0431359 34.6240578 1.5356798 742 CA C sp3 -0.223 34.072 -0.521 743 C C
sp2 -1.325 35.1020012 -0.681 744 O O sp2 -2.2739999 35.1500015 0.11 745
CB C sp3 -0.797 32.6769981 -0.328 746 SG S sp3 0.4 31.4589996 0.302 747
N N sp2 -1.109 35.9980011 -1.628 748 H H sp3 -0.2925043 35.88591
-2.2118413 749 CA C sp3 -1.979 37.136 -1.878 750 C C sp2 -2.576
37.1409988 -3.2980001 751 O O sp2 -3.5339999 37.8510017 -3.54 752 CB C
sp3 -1.211 38.4440002 -1.728 753 OG1 O sp3 -0.307 38.5610008 -2.822 754
HG1 H sp3 0.2978651 37.8167267 -2.7796144 755 CG2 C sp3 -0.44 38.466
-0.394 756 N N sp2 -1.985 36.3979988 -4.223 757 H H sp3 -1.1601132
35.8732376 -3.9694524 758 CA C sp3 -2.48 36.308 -5.596 759 C C sp2
-3.918 35.8180008 -5.6479998 760 O O sp2 -4.2950001 34.9469986
-4.8740001 761 CB C sp3 -1.696 35.259 -6.364 762 CG C sp3 -0.441 35.685
-6.99 763 CD C sp3 0.161 34.441 -7.672 764 CE C sp3 1.613 34.7060013
-8.1160002 765 NZ N sp3 2.2969999 33.4300003 -8.5699997 766 HZ3 H sp3
2.3115277 32.7665443 -7.808609 767 HZ1 H sp3 3.2438419 33.638073
-8.8533659 768 HZ2 H sp3 1.7909442 33.0359955 -9.3502359 769 N N sp2
-4.7249999 36.3370018 -6.598 770 CA C sp3 -6.077 35.806 -6.739 771 C C
sp2 -6.0809999 34.3110008 -7.0469999 772 O O sp2 -5.0939999 33.7659988
-7.552 773 CB C sp3 -6.65 36.608 -7.921 774 CG C sp3 -5.827 37.85 -7.979
775 CD C sp3 -4.462 37.433 -7.555 776 N N sp2 -7.1859999 33.6479988
-6.7379999 777 H H sp3 -7.9659262 34.1465721 -6.3339696 778 CA C sp3
-7.298 32.212 -6.97 779 C C sp2 -7.1630001 31.3640003 -5.7199998 780 O O
sp2 -7.131 30.1299992 -5.8140001 781 N N sp2 -7.0939999 31.9990005
-4.5479999 782 H H sp3 -7.0617108 33.0083847 -4.5338125 783 CA C sp3
-7.064 31.26 -3.277 784 C C sp2 -7.1789999 32.1920013 -2.073 785 O O sp2
-7.1999998 33.4199982 -2.2219999 786 N N sp2 -7.2420001 31.6149998 -0.86
787 CA C sp3 -7.351 32.496 0.323 788 C C sp2 -6.0999999 33.348999 0.568
789 O O sp2 -4.9959998 32.9550018 0.22 790 CB C sp3 -7.589 31.527 1.473
791 CG C sp3 -7.109 30.209 0.981 792 CD C sp3 -7.253 30.193 -0.507 793 N
N sp2 -6.2989998 34.5149994 1.1619999 794 H H sp3 -7.2464042 34.8485794
1.2680657 795 CA C sp3 -5.209 35.337 1.669 796 C C sp2 -4.6040001
34.6310005 2.8559999 797 O O sp2 -5.303 34.2680016 3.7950001 798 CB C
sp3 -5.718 36.713 2.096 799 CG C sp3 -4.7 37.682 2.716 800 CD1 C sp3
-3.539 37.988 1.776 801 CD2 C sp3 -5.411 38.961 3.092 802 N N sp2
-3.2869999 34.4640007 2.8199999 803 H H sp3 -2.7661331 34.8529282
2.046998 804 CA C sp3 -2.579 33.748 3.845 805 C C sp2 -1.286 34.4819984
4.1630001 806 O O sp2 -0.591 34.9609985 3.2620001 807 CB C sp3 -2.286
32.305 3.383 808 CG C sp3 -3.513 31.4069996 3.411 809 SD S sp3
-3.2839999 29.6790009 2.888 810 CE C sp3 -3.0109999 30.0009995 1.192 811
N N sp2 -1.001 34.5859985 5.4559999 812 H H sp3 -1.6484115 34.1965141
6.1262674 813 CA C sp3 0.204 35.237 5.949 814 C C sp2 0.982 34.1790009
6.7080002 815 O O sp2 0.468 33.612999 7.6409998 816 CB C sp3 -0.137
36.453 6.839 817 CG1 C sp3 1.129 37.079 7.4 818 CG2 C sp3 -0.911 37.493
6.011 819 N N sp2 2.2090001 33.9099998 6.276 820 H H sp3 2.6155238
34.5052681 5.5685444 821 CA C sp3 2.991 32.791 6.782 822 C C sp2 4.125
33.3050003 7.6550002 823 O O sp2 4.9489999 34.118 7.2010002 824 CB C sp3
3.591 31.926 5.654 825 CG1 C sp3 2.539 31.593 4.581 826 CG2 C sp3 4.231
30.643 6.241 827 CD1 C sp3 3.152 31.137 3.294 828 N N sp2 4.197
32.7859993 8.8859997 829 H H sp3 3.5427718 32.0608215 9.1432915 830 CA C
sp3 5.189 33.226 9.883 831 C C sp2 5.829 32.0200005 10.5319996 832 O O
sp2 5.3870001 30.8880005 10.3319998 833 CB C sp3 4.582 34.186 10.974 834
CG1 C sp3 3.913 35.368 10.321 835 CG2 C sp3 3.572 33.457 11.902 836 N N
sp2 6.901 32.2700005 11.2690001 837 H H sp3 7.2325063 33.2223701
11.3255081 838 CA C sp3 7.611 31.262 11.987 839 C C sp2 6.7449999
30.5020008 12.974 840 O O sp2 5.9400001 31.1049995 13.6599998 841 CB C
sp3 8.746 31.91 12.759 842 CG C sp3 9.8769999 32.4189987 11.8140001 843
CD C sp2 10.9440002 33.1660004 12.5539999 844 OE1 O sp2 10.6210003
33.9550018 13.4840002 845 OE2 O sp3 12.1099997 32.9780006 12.1920004 846
N N sp2 6.9460001 29.1860008 13.033 847 H H sp3 7.6299677 28.7845573
12.4075947 848 CA C sp3 6.238 28.281 13.948 849 C C sp2 7.145 28.059
15.1789999 850 O O sp2 8.3240004 27.8339996 15.04 851 CB C sp3 5.919
26.946 13.259 852 CG C sp2 5.3189998 25.8990002 14.1739998 853 CD1 C sp2
4.0139999 26.0119991 14.6309996 854 CD2 C sp2 6.0640001 24.7989998
14.5670004 855 CE1 C sp2 3.467 25.0550003 15.4630003 856 CE2 C sp2 5.527
23.8320007 15.401 857 CZ C sp2 4.2249999 23.9710007 15.8579998 858 N N
sp2 6.5510001 28.1650009 16.3610001 859 H H sp3 5.5489135 28.2910881
16.3659687 860 CA C sp3 7.219 28.115 17.642 861 C C sp2 6.586 26.9400005
18.3619995 862 O O sp2 5.4710002 27.0160007 18.8670006 863 CB C sp3
7.0149999 29.427 18.4029999 864 SG S sp3 7.6890001 30.8589993 17.5550003
865 N N sp2 7.3270001 25.8479996 18.316 866 H H sp3 8.2791548 25.9602165
17.9983387 867 CA C sp3 6.917 24.509 18.673 868 C C sp2 6.3769999
24.3630009 20.1000004 869 O O sp2 5.4510002 23.5869999 20.3269997 870 CB
C sp3 8.177 23.664 18.467 871 CG C sp3 8.221 22.281 18.905 872 CD C sp3
9.71 21.863 19.034 873 CE C sp3 10.0539999 20.6219997 18.2250004 874 NZ
N sp3 11.2650003 19.9319992 18.8290005 875 HZ3 H sp3 12.0522079
20.5647144 18.8202 876 HZ1 H sp3 11.4883909 19.1090965 18.2876816 877
HZ2 H sp3 11.0595951 19.6634102 19.7807178 878 N N sp2 6.9369998
25.1119995 21.0540009 879 H H sp3 7.643652 25.7873116 20.7996426 880 CA
C sp3 6.548 24.976 22.468 881 C C sp2 5.4060001 25.8740005 22.9319992
882 O O sp2 5.0570002 25.8309994 24.1060009 883 CB C sp3 7.771 25.162
23.369 884 CG C sp2 8.8339996 24.1410007 23.1159992 885 CD1 C sp2
8.7010002 22.8610001 23.6219997 886 CD2 C sp2 9.9169998 24.4370003
22.3169994 887 CE1 C sp2 9.6630001 21.8770008 23.3460007 888 CE2 C sp2
10.8789997 23.4740009 22.0279999 889 CZ C sp2 10.757 22.2000008
22.5380001 890 N N sp2 4.8340001 26.6599998 22.0119991 891 H H sp3
5.1935201 26.6387177 21.0683937 892 CA C sp3 3.712 27.548 22.312 893 C C
sp2 4.0890002 28.7490005 23.1709995 894 O O sp2 5.2340002 29.1539993
23.1930008 895 N N sp2 3.1210001 29.2970009 23.9020004 896 H H sp3
2.2239063 28.8355007 23.950388 897 CA C sp3 3.313 30.532 24.629 898 C C
sp2 4.0749998 30.3299999 25.9430008 899 O O sp2 4 29.2549992 26.5739994
900 CB C sp3 1.987 31.297 24.783 901 CG C sp2 1.158 30.8710003
26.0020008 902 OD1 O sp2 1.427 31.2929993 27.1289997 903 ND2 N sp2 0.097
30.1210003 25.7590008 904 HD22 H sp3 -0.0873254 29.7957096 24.8207512
905 HD21 H sp3 -0.5293682 29.8732262 26.5115757 906 N N sp2 4.8260002
31.3509998 26.3250008 907 H H sp3 4.7418108 32.2263641 25.8282642 908 CA
C sp3 5.773 31.264 27.437 909 C C sp2 5.1100001 31.0440006 28.8150005
910 O O sp2 5.6529999 30.3400002 29.6639996 911 CB C sp3 6.644 32.524
27.471 912 CG C sp3 7.845 32.525 28.426 913 CD1 C sp3 8.838 31.367
28.129 914 CD2 C sp3 8.522 33.869 28.339 915 N N sp2 3.9349999
31.6420002 29.0049992 916 H H sp3 3.545907 32.1934357 28.2535858 917 CA
C sp3 3.192 31.535 30.243 918 C C sp2 2.7690001 30.1070004 30.5179996
919 O O sp2 2.9990001 29.6119995 31.6089993 920 CB C sp3 1.939
32.4249992 30.2099991 921 OG O sp3 1.347 32.5029984 31.5 922 HG H sp3
1.3451021 33.4262199 31.7631702 923 N N sp2 2.112 29.4829998 29.5410004
924 H H sp3 1.932896 29.9864979 28.6839638 925 CA C sp3 1.64 28.11 29.65
926 C C sp2 2.846 27.1739998 29.7959995 927 O O sp2 2.816 26.2220001
30.5720005 928 CB C sp3 0.83 27.7199993 28.3869991 929 OG1 O sp3 -0.284
28.6130009 28.2560005 930 HG1 H sp3 0.0619564 29.5083656 28.2406311 931
CG2 C sp3 0.363 26.255 28.42 932 N N sp2 3.9230001 27.4680004 29.0690002
933 H H sp3 3.9104588 28.2711678 28.4567375 934 CA C sp3 5.111 26.645
29.15 935 C C sp2 5.75 26.7229996 30.5340004 936 O O sp2 6.013
25.6900005 31.1480007 937 CB C sp3 6.131 27.027 28.08 938 CG C sp2
7.4089999 26.2549992 28.2089996 939 CD1 C sp2 7.4970002 24.934
27.7520008 940 CD2 C sp2 8.5340004 26.8360004 28.7719994 941 CE1 C sp2
8.684 24.2040005 27.8740005 942 CE2 C sp2 9.7130003 26.1299992
28.8910007 943 CZ C sp2 9.7880001 24.8150005 28.4379997 944 OH O sp3
10.9680004 24.125 28.5750008 945 HH H sp3 11.6806431 24.6179867
28.988163 946 N N sp2 6.007 27.927 31.0340004 947 H H sp3 5.7882361
28.7581329 30.5034714 948 CA C sp3 6.616 28.035 32.374 949 C C sp2 5.776
27.3470001 33.4360008 950 O O sp2 6.3239999 26.6700001 34.2989998 951 CB
C sp3 6.927 29.487 32.757 952 CG C sp3 7.989 30.163 31.876 953 CD1 C sp3
8.126 31.614 32.245 954 CD2 C sp3 9.342 29.476 31.923 955 N N sp2
4.4580002 27.4829998 33.3709984 956 H H sp3 4.0490503 28.0896358
32.6746864 957 CA C sp3 3.584 26.75 34.314 958 C C sp2 3.8239999
25.2360001 34.3030014 959 O O sp2 3.8559999 24.6060009 35.3530006 960 CB
C sp3 2.097 27.039 34.063 961 CG C sp3 1.599 28.23 34.827 962 CD C sp3
0.13 28.5510006 34.5439987 963 NE N sp2 -0.056 29.4790001 33.4070015 964
HE H sp3 0.4239933 30.3666401 33.4494286 965 CZ C sp2 -0.809 29.2380009
32.3260002 966 NH1 N sp2 -1.477 28.0930004 32.1720009 967 HH12 H sp3
-1.4225193 27.3770847 32.8823509 968 HH11 H sp3 -2.0370376 27.9423542
31.3451004 969 NH2 N sp2 -0.901 30.1609993 31.3729992 970 HH21 H sp3
-1.467384 29.9875221 30.554945 971 HH22 H sp3 -0.4044866 31.0354614
31.4672871 972 N N sp2 4.013 24.6720009 33.1150017 973 H H sp3 3.9627025
25.2517471 32.2894936 974 CA C sp3 4.291 23.245 32.955 975 C C sp2
5.6560001 22.8059998 33.512001 976 O O sp2 5.901 21.6119995 33.6580009
977 CB C sp3 4.2069998 22.8579998 31.4860001 978 OG O sp3 5.3759999
23.2479992 30.7849998 979 HG H sp3 5.4562001 24.2015266 30.862154 980 N
N sp2 6.5380001 23.7530003 33.8219986 981 H H sp3 6.2849178 24.7238979
33.7062111 982 CA C sp3 7.861 23.414 34.325 983 C C sp2 8.0209999
23.7199993 35.8170013 984 O O sp2 9.1289997 23.6679993 36.3499985 985 CB
C sp3 8.915 24.155 33.511 986 CG C sp3 8.854 23.876 32.013 987 CD C sp3
9.338 22.474 31.614 988 CE C sp3 10.842 22.2679996 31.8649998 989 NZ N
sp3 11.3050003 20.9209995 31.3840008 990 HZ3 H sp3 10.7984962 20.1966267
31.8727093 991 HZ1 H sp3 12.2937069 20.8207359 31.5642948 992 HZ2 H sp3
11.1338511 20.8406944 30.3918514 993 N N sp2 6.914 24.0330009 36.4910011
994 H H sp3 6.0315895 24.0429173 35.9997215 995 CA C sp3 6.931 24.363
37.918 996 C C sp2 7.645 23.3029995 38.7840004 997 O O sp2 8.2860003
23.6429996 39.7879982 998 CB C sp3 5.495 24.565 38.425 999 CG C sp3
4.824 25.863 37.95 1000 CD C sp3 4.8670001 26.9419994 38.9980011 1001 NE
N sp2 4.1810002 28.1690006 38.5779991 1002 HE H sp3 4.7318888 28.856493
38.0840607 1003 CZ C sp2 2.895 28.4599991 38.7890015 1004 NH1 N sp2
2.082 27.6229992 39.4269981 1005 HH12 H sp3 2.4311254 26.7360306
39.76091 1006 HH11 H sp3 1.1154281 27.8742962 39.5776291 1007 NH2 N sp2
2.411 29.6159992 38.3619995 1008 HH21 H sp3 1.4412451 29.8478374
38.5230179 1009 HH22 H sp3 3.0115347 30.2660198 37.8752441 1010 N N sp2
7.5180001 22.0310001 38.4080009 1011 H H sp3 6.9478197 21.8128662
37.6033821 1012 CA C sp3 8.181 20.938 39.127 1013 C C sp2 9.4809999
20.5100002 38.4650002 1014 O O sp2 10.1859999 19.6369991 38.9840012 1015
CB C sp3 7.246 19.73 39.252 1016 CG C sp2 6.1259999 19.9619999
40.2529984 1017 ND2 N sp2 4.9850001 19.5750008 40.0130005 1018 HD22 H
sp3 4.7859163 19.0964527 39.1461334 1019 HD21 H sp3 4.2460327 19.735384
40.6825562 1020 OD1 O sp2 6.4460001 20.5960007 41.375 1021 N N sp2
9.7810001 21.1200008 37.3199997 1022 H H sp3 9.1086779 21.7601967
36.9222183 1023 CA C sp3 11.042 20.902 36.615 1024 C C sp2 11.8710003
22.191 36.5800018 1025 O O sp2 12.3809996 22.5879993 35.5299988 1026 CB
C sp3 10.786 20.403 35.192 1027 CG C sp3 9.9399996 19.1480007 35.0909996
1028 CD C sp2 9.4399996 18.9230003 33.6699982 1029 OE1 O sp2 10.1630001
19.2889996 32.7159996 1030 OE2 O sp3 8.3190002 18.3889999 33.4990005
1031 N N sp2 11.9960003 22.8369999 37.7360001 1032 H H sp3 11.4998817
22.4878502 38.5435028 1033 CA C sp3 12.826 24.036 37.883 1034 C C sp2
13.7550001 23.9009991 39.0789986 1035 O O sp2 13.3120003 23.5760002
40.1720009 1036 CB C sp3 11.966 25.296 38.063 1037 CG C sp2 12.7530003
26.5130005 38.4819984 1038 CD1 C sp2 13.3929996 27.2989998 37.5369987
1039 CD2 C sp2 12.8699999 26.8600006 39.8240013 1040 CE1 C sp2
14.1309996 28.4050007 37.9129982 1041 CE2 C sp2 13.6040001 27.9699993
40.2089996 1042 CZ C sp2 14.2329998 28.7450008 39.25 1043 N N sp2
15.0389996 24.1620007 38.8549995 1044 H H sp3 15.3577919 24.2390442
37.8997307 1045 CA C sp3 16.008 24.342 39.933 1046 C C sp2 16.8339996
25.6100006 39.6329994 1047 O O sp2 17.1970005 25.8460007 38.4860001 1048
CB C sp3 16.91 23.08 40.116 1049 CG1 C sp3 17.609 22.68 38.805 1050 CG2
C sp3 17.922 23.287 41.238 1051 N N sp2 17.1089993 26.4419994 40.6570015
1052 CA C sp3 17.876 27.688 40.454 1053 C C sp2 19.2320004 27.5330009
39.7350006 1054 O O sp2 19.5200005 28.2830009 38.7830009 1055 CB C sp3
18.074 28.203 41.88 1056 CG C sp3 16.899 27.655 42.635 1057 CD C sp3
16.67 26.299 42.061 1058 N N sp2 20.0440006 26.5769997 40.1910019 1059 H
H sp3 19.7629337 26.0579338 41.0105553 1060 CA C sp3 21.3330002
26.2420006 39.5550003 1061 C C sp2 21.4430008 24.7439995 39.2859993 1062
O O sp2 21.184 23.9370003 40.1739998 1063 CB C sp3 22.503 26.693 40.44
1064 CG C sp2 22.8719997 28.1529999 40.2550011 1065 CD1 C sp2 23.7870007
28.5389996 39.2639999 1066 CD2 C sp2 22.2999992 29.1480007 41.0489998
1067 CE1 C sp2 24.125 29.8810005 39.0690002 1068 CE2 C sp2 22.6270008
30.4950008 40.8610001 1069 CZ C sp2 23.5459995 30.8500004 39.8720016
1070 OH O sp3 23.8829994 32.1730003 39.6949997 1071 HH H sp3 23.1506157
32.7517242 39.4707451 1072 N N sp3 16.3999996 18.0970001 31.7590008 1073
H1 H sp3 15.7618599 17.6190414 32.3790283 1074 H2 H sp3 17.1320686
18.5337448 32.3006935 1075 CA C sp3 15.674 19.12 31.006 1076 C C sp2
15.0570002 20.1660004 31.9389992 1077 O O sp2 13.974 20.6940002
31.6660004 1078 CB C sp3 14.5579996 18.4899998 30.1509991 1079 CG C sp2
15.0839996 17.5279999 29.0970001 1080 OD1 O sp2 15.6949997 17.9939995
28.1070004 1081 OD2 O sp3 14.8599997 16.3010006 29.2439995 1082 N N sp2
15.7419996 20.4829998 33.0309982 1083 H H sp3 16.6407318 20.0525341
33.1955643 1084 CA C sp3 15.217 21.446 34.001 1085 C C sp2 15.4350004
22.8880005 33.5600014 1086 O O sp2 16.4300003 23.1930008 32.9140015 1087
CB C sp3 15.861 21.246 35.369 1088 CG C sp2 15.1619997 20.2329998
36.2280006 1089 CD1 C sp2 15.1079998 18.9020004 35.8450012 1090 CD2 C
sp2 14.573 20.6100006 37.4269981 1091 CE1 C sp2 14.474 17.9640007
36.6399994 1092 CE2 C sp2 13.9379997 19.6739998 38.230999 1093 CZ C sp2
13.8809996 18.3519993 37.8330002 1094 N N sp2 14.4989996 23.7670002
33.9080009 1095 H H sp3 13.6052942 23.4363594 34.2427635 1096 CA C sp3
14.745 25.2 33.813 1097 C C sp2 15.6099997 25.6200008 34.9889984 1098 O
O sp2 15.5719995 25.0139999 36.0509987 1099 CB C sp3 13.444 26.007
33.827 1100 CG C sp3 12.487 25.766 32.649 1101 CD1 C sp3 11.265 26.694
32.783 1102 CD2 C sp3 13.18 25.941 31.302 1103 N N sp2 16.3859997
26.6720009 34.7779999 1104 H H sp3 16.3789368 27.0998192 33.8631134 1105
CA C sp3 17.251 27.242 35.806 1106 C C sp2 17.1739998 28.7590008
35.6759987 1107 O O sp2 16.5119991 29.2719994 34.7630005 1108 CB C sp3
18.7240009 26.8010006 35.6419983 1109 OG1 O sp3 19.2660007 27.4009991
34.4539986 1110 HG1 H sp3 18.7614651 27.0719318 33.7064934 1111 CG2 C
sp3 18.844 25.277 35.548 1112 N N sp2 17.8549995 29.4610004 36.5769997
1113 H H sp3 18.3504505 28.9709988 37.3081131 1114 CA C sp3 17.907
30.915 36.54 1115 C C sp2 18.4769993 31.4039993 35.2150002 1116 O O sp2
18.0370007 32.4080009 34.6829987 1117 CB C sp3 18.744 31.459 37.703 1118
CG C sp3 18.097 31.389 39.086 1119 CD1 C sp3 19.072 31.877 40.146 1120
CD2 C sp3 16.834 32.228 39.116 1121 N N sp2 19.4610004 30.6779995
34.7060013 1122 H H sp3 19.8236046 29.9041767 35.2443466 1123 CA C sp3
20.037 30.954 33.403 1124 C C sp2 18.9570007 31.0410004 32.3359985 1125
O O sp2 18.9909992 31.9559994 31.5319996 1126 CB C sp3 21.072 29.881
33.028 1127 CG C sp3 21.8349991 30.1130009 31.7229996 1128 CD C sp2
22.6669998 31.4109993 31.6790009 1129 OE1 O sp2 22.9580002 32.0279999
32.7319984 1130 OE2 O sp3 23.0489998 31.8080006 30.5480003 1131 N N sp2
18.0240002 30.0809994 32.3419991 1132 H H sp3 18.0729656 29.3617153
33.0493431 1133 CA C sp3 16.932 30.032 31.361 1134 C C sp2 16.0410004
31.2560005 31.5200005 1135 O O sp2 15.7600002 31.9360008 30.5450001 1136
CB C sp3 16.069 28.762 31.482 1137 CG C sp2 16.8080006 27.4950008 31.184
1138 CD2 C sp2 16.5550003 26.7259998 30.0680008 1139 ND1 N sp2
17.8139992 26.8780003 31.8430004 1140 NE2 N sp2 17.3700008 25.6889992
30.0559998 1141 HE1 H sp3 17.3990517 24.9163208 29.3019943 1142 CE1 C
sp2 18.1439991 25.757 31.1229992 1143 N N sp2 15.6350002 31.5550003
32.7490005 1144 H H sp3 15.9771318 31.0192165 33.533844 1145 CA C sp3
14.687 32.665 32.977 1146 C C sp2 15.283 34.0359993 32.6529999 1147 O O
sp2 14.6059999 34.8919983 32.0620003 1148 CB C sp3 14.144 32.643 34.404
1149 CG C sp3 13.537 31.323 34.88 1150 CD1 C sp3 12.996 31.455 36.29
1151 CD2 C sp3 12.441 30.846 33.943 1152 N N sp2 16.5470009 34.2330017
33.0289993 1153 H H sp3 17.0262814 33.5066605 33.5416603 1154 CA C sp3
17.255 35.468 32.72 1155 C C sp2 17.4829998 35.5499992 31.2040005 1156 O
O sp2 17.3600006 36.6259995 30.6189995 1157 CB C sp3 18.577 35.598 33.52
1158 CG1 C sp3 18.285 35.588 35.021 1159 CG2 C sp3 19.337 36.897 33.155
1160 CD1 C sp3 19.502 35.254 35.881 1161 N N sp2 17.8320007 34.4189987
30.5820007 1162 H H sp3 18.0203304 33.5937347 31.1329708 1163 CA C sp3
17.948 34.344 29.134 1164 C C sp2 16.6830006 34.7579994 28.3929996 1165
O O sp2 16.7520008 35.5629997 27.4810009 1166 CB C sp3 18.3439999
32.9300003 28.7059994 1167 SG S sp3 18.6480007 32.8129997 26.9899998
1168 N N sp2 15.533 34.2089996 28.7819996 1169 H H sp3 15.5393372
33.5347672 29.5339775 1170 CA C sp3 14.263 34.557 28.149 1171 C C sp2
14.007 36.0670013 28.3209991 1172 O O sp2 13.5539999 36.7350006
27.3799992 1173 CB C sp3 13.086 33.761 28.74 1174 CG C sp2 13.1829996
32.2360001 28.6359997 1175 CD1 C sp2 13.809 31.6170006 27.5629997 1176
CD2 C sp2 12.5830002 31.4249992 29.6030006 1177 CE1 C sp2 13.8669996
30.2199993 27.4669991 1178 CE2 C sp2 12.6289997 30.0330009 29.5149994
1179 CZ C sp2 13.2700005 29.4370003 28.4430008 1180 OH O sp3 13.3439999
28.0750008 28.368 1181 HH H sp3 13.8033829 27.7355194 27.596426 1182 N N
sp2 14.3479996 36.5929985 29.5100002 1183 H H sp3 14.7869978 35.9931564
30.1937904 1184 CA C sp3 14.112 37.999 29.861 1185 C C sp2 14.9460001
38.9119987 28.9799995 1186 O O sp2 14.4619999 39.8979988 28.4629993 1187
CB C sp3 14.4320002 38.2599983 31.3500004 1188 OG O sp3 13.6049995
37.4990005 32.2050018 1189 HG H sp3 13.7563314 36.5721588 32.0058556
1190 N N sp2 16.2180004 38.5629997 28.8519993 1191 H H sp3 16.5503044
37.7818031 29.3991776 1192 CA C sp3 17.164 39.229 27.978 1193 C C sp2
16.7110004 39.2599983 26.4729996 1194 O O sp2 16.7169991 40.3129997
25.8190002 1195 CB C sp3 18.491 38.475 28.125 1196 CG C sp2 19.5799999
38.9440002 27.2029991 1197 CD1 C sp2 20.1930008 40.1759987 27.3980007
1198 CD2 C sp2 20.007 38.1389999 26.1490002 1199 CE1 C sp2 21.2220001
40.6010017 26.552 1200 CE2 C sp2 21.0380001 38.5489998 25.3129997 1201
CZ C sp2 21.6429996 39.7939987 25.5279999 1202 N N sp2 16.3059998
38.1020012 25.9659996 1203 H H sp3 16.3469696 37.2783203 26.5490723 1204
CA C sp3 15.804 37.968 24.602 1205 C C sp2 14.573 38.8359985 24.3369999
1206 O O sp2 14.5050001 39.493 23.3309994 1207 CB C sp3 15.489 36.514
24.286 1208 CG C sp3 16.688 35.584 24.193 1209 CD C sp2 16.2399998
34.2179985 23.7630005 1210 OE1 O sp2 15.8299999 34.0270004 22.6009998
1211 NE2 N sp2 16.2169991 33.2649994 24.7059994 1212 HE22 H sp3
16.5599174 33.4651222 25.6346874 1213 HE21 H sp3 15.8567572 32.3470497
24.4876099 1214 N N sp2 13.6160002 38.8590012 25.2490005 1215 H H sp3
13.6974211 38.2823868 26.0742207 1216 CA C sp3 12.44 39.712 25.074 1217
C C sp2 12.8520002 41.1889992 25.0300007 1218 O O sp2 12.3409996
41.9459991 24.2189999 1219 CB C sp3 11.365 39.47 26.173 1220 CG1 C sp3
10.248 40.473 26.079 1221 CG2 C sp3 10.786 38.044 26.092 1222 N N sp2
13.7729998 41.5919991 25.9039993 1223 H H sp3 14.1234407 40.9310532
26.5825558 1224 CA C sp3 14.296 42.963 25.915 1225 C C sp2 14.9820004
43.3209991 24.5849991 1226 O O sp2 14.8079996 44.4160004 24.059 1227 CB
C sp3 15.271 43.165 27.096 1228 N N sp2 15.7629995 42.4080009 24.0389996
1229 H H sp3 15.9475899 41.5490608 24.5372448 1230 CA C sp3 16.365
42.621 22.724 1231 C C sp2 15.3129997 42.7519989 21.6480007 1232 O O sp2
15.4510002 43.5970001 20.7730007 1233 CB C sp3 17.25 41.464 22.325 1234
CG C sp3 18.533 41.433 23.062 1235 CD C sp3 19.344 40.264 22.604 1236 CE
C sp3 20.3279991 40.6749992 21.5599995 1237 NZ N sp3 21.1529999
39.4389992 21.2040005 1238 HZ3 H sp3 21.6297474 39.1034279 22.0287457
1239 HZ1 H sp3 21.8326912 39.6801338 20.496912 1240 HZ2 H sp3 20.5418491
38.7164917 20.8510418 1241 N N sp2 14.2989998 41.9000015 21.7080002 1242
H H sp3 14.3155613 41.1763115 22.4123421 1243 CA C sp3 13.141 41.966
20.783 1244 C C sp2 12.4350004 43.3069992 20.8560009 1245 O O sp2
12.1389999 43.9080009 19.8339996 1246 N N sp2 12.2209997 43.8019981
22.0809994 1247 H H sp3 12.5115004 43.262413 22.8838425 1248 CA C sp3
11.587 45.085 22.292 1249 C C sp2 12.5019999 46.2470016 21.8950005 1250
O O sp2 12.0389996 47.2089996 21.3139992 1251 CB C sp3 11.112 45.24
23.746 1252 CG C sp3 9.8590002 44.4280014 24.0879993 1253 SD S sp3
8.4910002 44.7019997 22.9360008 1254 CE C sp3 8.2159996 46.4490013
23.191 1255 N N sp2 13.7889996 46.1759987 22.2210007 1256 H H sp3
14.1184664 45.4230156 22.8079967 1257 CA C sp3 14.735 47.19 21.73 1258 C
C sp2 14.6040001 47.3050003 20.2019997 1259 O O sp2 14.5270004
48.3919983 19.6560001 1260 CB C sp3 16.181 46.822 22.131 1261 CG C sp3
17.2639999 47.7120018 21.5440006 1262 CD C sp2 18.6669998 47.2789993
21.9360008 1263 OE1 O sp2 19.0109997 46.0800018 21.7970009 1264 OE2 O
sp3 19.4400005 48.1590004 22.3710003 1265 N N sp2 14.5690002 46.1619987
19.5219994 1266 H H sp3 14.67556 45.2906342 20.0214691 1267 CA C sp3
14.38 46.131 18.067 1268 C C sp2 13.0710001 46.8400002 17.6350002 1269 O
O sp2 13.0740004 47.7410011 16.7880001 1270 CB C sp3 14.405 44.675
17.572 1271 CG C sp2 14.0749998 44.5299988 16.1110001 1272 CD1 C sp2
14.9910002 44.9269981 15.1359997 1273 CD2 C sp2 12.842 44.0340004
15.7080002 1274 CE1 C sp2 14.6949997 44.8030014 13.7749996 1275 CE2 C
sp2 12.5419998 43.9039993 14.3299999 1276 CZ C sp2 13.4720001 44.3040009
13.3769999 1277 N N sp2 11.9639997 46.4539986 18.257 1278 H H sp3
12.0211039 45.7631149 18.991518 1279 CA C sp3 10.668 47.012 17.896 1280
C C sp2 10.665 48.5320015 18.1140003 1281 O O sp2 10.1800003 49.2589989
17.2770004 1282 CB C sp3 9.526 46.3 18.653 1283 CG C sp3 9.204 44.86
18.177 1284 CD1 C sp3 8.141 44.191 19.04 1285 CD2 C sp3 8.753 44.788
16.697 1286 N N sp2 11.2290001 48.9900017 19.2320004 1287 H H sp3
11.5700502 48.326355 19.9127045 1288 CA C sp3 11.371 50.416 19.507 1289
C C sp2 12.1800003 51.1349983 18.4379997 1290 O O sp2 11.8280001
52.2509995 18.0699997 1291 CB C sp3 11.997 50.649 20.876 1292 N N sp2
13.2399998 50.5079994 17.9209995 1293 H H sp3 13.4741812 49.579792
18.2430115 1294 CA C sp3 14.063 51.141 16.901 1295 C C sp2 13.3529997
51.2459984 15.5450001 1296 O O sp2 13.6960001 52.105999 14.7290001 1297
CB C sp3 15.3959999 50.4099998 16.743 1298 OG O sp3 15.2510004
49.1910019 16.0569992 1299 HG H sp3 14.648694 48.6421547 16.564539 1300
N N sp2 12.3640003 50.3759995 15.3170004 1301 H H sp3 12.2195635
49.6216698 15.9729128 1302 CA C sp3 11.485 50.475 14.156 1303 C C sp2
10.323 51.3889999 14.4820004 1304 O O sp2 9.408 51.5139999 13.6850004
1305 CB C sp3 10.962 49.089 13.728 1306 CG C sp3 12.048 48.045 13.547
1307 CD C sp3 13.0609999 48.4210014 12.4650002 1308 NE N sp2 12.3809996
48.5960007 11.1920004 1309 HE H sp3 11.8359509 47.8149338 10.8559055
1310 CZ C sp2 12.4060001 49.6879997 10.4230003 1311 NH1 N sp2 13.1160002
50.7729988 10.7530003 1312 HH12 H sp3 13.6492167 50.785965 11.6106787
1313 HH11 H sp3 13.1187353 51.5790596 10.1444263 1314 NH2 N sp2
11.7110004 49.6870003 9.2930002 1315 HH21 H sp3 11.7217646 50.4992371
8.6927891 1316 HH22 H sp3 11.1711092 48.8740005 9.0329056 1317 N N sp2
10.3809996 52.0250015 15.6540003 1318 H H sp3 11.1857758 51.8626671
16.2422905 1319 CA C sp3 9.351 52.942 16.138 1320 C C sp2 7.9899998
52.2639999 16.2989998 1321 O O sp2 6.967 52.8330002 15.9350004 1322 CB C
sp3 9.237 54.177 15.231 1323 CG C sp3 10.516 55.04 15.195 1324 CD C sp3
10.524 55.958 13.988 1325 CE C sp3 10.7200003 55.1910019 12.6829996 1326
NZ N sp3 10.1000004 55.8829994 11.5010004 1327 HZ3 H sp3 9.106616
55.9839935 11.6529512 1328 HZ1 H sp3 10.2591219 55.3343086 10.6681032
1329 HZ2 H sp3 10.5177555 56.7955704 11.3878965 1330 N N sp2 7.9850001
51.0460014 16.8309994 1331 H H sp3 8.8646107 50.5892982 17.0254459 1332
CA C sp3 6.746 50.357 17.139 1333 C C sp2 6.5019999 50.4700012
18.6469994 1334 O O sp2 7.4109998 50.7869987 19.4190006 1335 CB C sp3
6.809 48.8769989 16.7549992 1336 SG S sp3 6.9580002 48.4970016
14.9969997 1337 N N sp2 5.2610002 50.2120018 19.0319996 1338 H H sp3
4.559135 50.0863991 18.3166618 1339 CA C sp3 4.849 50.099 20.416 1340 C
C sp2 4.046 48.8180008 20.3990002 1341 O O sp2 3.2539999 48.6110001
19.4850006 1342 CB C sp3 3.994 51.321 20.864 1343 CG1 C sp3 4.839 52.595
20.845 1344 CG2 C sp3 3.411 51.139 22.281 1345 CD1 C sp3 4.033 53.86
20.533 1346 N N sp2 4.257 47.9500008 21.375 1347 H H sp3 4.9019933
48.1791115 22.117691 1348 CA C sp3 3.574 46.679 21.388 1349 C C sp2
2.1730001 46.7789993 21.9810009 1350 O O sp2 1.222 46.3390007 21.3589993
1351 CB C sp3 4.382 45.623 22.119 1352 CG C sp2 3.8759999 44.2410011
21.8869991 1353 ND1 N sp2 2.756 43.75 22.5219994 1354 CD2 C sp2 4.316
43.25 21.073 1355 CE1 C sp2 2.527 42.5139999 22.1100006 1356 NE2 N sp2
3.464 42.1839981 21.2380009 1357 HE2 H sp3 3.5413957 41.2928963
20.7689152 1358 N N sp2 2.059 47.3330002 23.1819992 1359 H H sp3
2.9015138 47.617424 23.6609306 1360 CA C sp3 0.764 47.554 23.852 1361 C
C sp2 0.167 46.348999 24.5839996 1362 O O sp2 -0.736 46.5270004
25.4069996 1363 CB C sp3 -0.315 48.065 22.898 1364 CG C sp3 0.014 49.347
22.185 1365 CD C sp3 -1.128 49.6689987 21.2199993 1366 NE N sp2 -1.053
51.0180016 20.6720009 1367 HE H sp3 -0.2017324 51.5423393 20.8152199
1368 CZ C sp2 -2.046 51.6030006 19.9899998 1369 NH1 N sp2 -3.1949999
50.9529991 19.7630005 1370 HH12 H sp3 -3.320236 50.0126457 20.1096268
1371 HH11 H sp3 -3.936132 51.4032402 19.2452106 1372 NH2 N sp2 -1.895
52.8470001 19.5249996 1373 HH21 H sp3 -2.642942 53.2873077 19.0084629
1374 HH22 H sp3 -1.0329572 53.3467026 19.6901665 1375 N N sp2 0.643
45.1380005 24.302 1376 H H sp3 1.394379 45.0377579 23.6345558 1377 CA C
sp3 0.089 43.958 24.948 1378 C C sp2 1.215 43.0089989 25.2919998 1379 O
O sp2 1.166 41.8170013 24.9839993 1380 CB C sp3 -0.919 43.3250008
23.9960003 1381 CG C sp2 -1.783 42.2639999 24.6459999 1382 OD1 O sp2
-1.817 42.144001 25.9090004 1383 OD2 O sp3 -2.4460001 41.5550003
23.8349991 1384 N N sp2 2.2420001 43.5610008 25.9330006 1385 H H sp3
2.1688764 44.5170288 26.2504311 1386 CA C sp3 3.461 42.824 26.186 1387 C
C sp2 3.27 41.9710007 27.4330006 1388 O O sp2 3.3570001 42.473999
28.5410004 1389 CB C sp3 4.642 43.775 26.347 1390 CG C sp3 6.044 43.166
26.379 1391 CD1 C sp3 6.313 42.236 25.174 1392 CD2 C sp3 7.09 44.295
26.461 1393 N N sp2 3.046 40.6739998 27.2159996 1394 H H sp3 3.1551135
40.3204803 26.2762032 1395 CA C sp3 2.65 39.735 28.269 1396 C C sp2
3.2320001 38.362999 27.9139996 1397 O O sp2 3.5539999 38.0900002
26.7350006 1398 CB C sp3 1.153 39.676 28.368 1399 N N sp2 3.448
37.5239983 28.9169998 1400 H H sp3 3.1633458 37.7651749 29.855566 1401
CA C sp3 4.106 36.24 28.647 1402 C C sp2 3.2969999 35.3440018 27.6599998
1403 O O sp2 3.8789999 34.5900002 26.8829994 1404 CB C sp3 4.445 35.507
29.956 1405 N N sp2 1.972 35.473999 27.6660004 1406 H H sp3 1.5443236
36.0731468 28.3575306 1407 CA C sp3 1.102 34.77 26.693 1408 C C sp2
1.374 35.2019997 25.243 1409 O O sp2 1.034 34.4860001 24.3120003 1410 CB
C sp3 -0.39 34.963 27.013 1411 CG C sp3 -0.893 36.428 26.906 1412 CD C
sp3 -2.122 36.769001 27.868 1413 NE N sp2 -1.899 37.9939995 28.6790009
1414 HE H sp3 -1.4775327 37.8721085 29.5887299 1415 CZ C sp2 -2.207
39.2480011 28.3120003 1416 NH1 N sp2 -2.783 39.5180016 27.1520004 1417
HH12 H sp3 -3.019371 38.7675285 26.5187397 1418 HH11 H sp3 -2.9863634
40.4745979 26.8996849 1419 NH2 N sp2 -1.9119999 40.2540016 29.1149998
1420 HH21 H sp3 -2.1264756 41.2011909 28.8376369 1421 HH22 H sp3
-1.4718997 40.0762291 30.0065212 1422 N N sp2 1.997 36.362999 25.0510006
1423 H H sp3 2.2558551 36.9164505 25.8552303 1424 CA C sp3 2.323 36.87
23.7 1425 C C sp2 3.7839999 36.7000008 23.3339996 1426 O O sp2 4.2690001
37.3230019 22.3980007 1427 CB C sp3 1.875 38.322 23.563 1428 CG C sp2
0.383 38.4490013 23.6040001 1429 OD1 O sp2 -0.323 37.618 23.0230007 1430
ND2 N sp2 -0.119 39.4700012 24.2810001 1431 HD22 H sp3 0.4986497
40.1241493 24.7400188 1432 HD21 H sp3 -1.1196173 39.5947571 24.3384533
1433 N N sp2 4.4829998 35.8689995 24.1000004 1434 H H sp3 4.0469122
35.5106049 24.9375439 1435 CA C sp3 5.837 35.449 23.799 1436 C C sp2
5.7350001 33.9760017 23.4939995 1437 O O sp2 5.1009998 33.2410011
24.2600002 1438 CB C sp3 6.756 35.619 25.022 1439 CG1 C sp3 6.649 37.03
25.593 1440 CG2 C sp3 8.211 35.22 24.693 1441 CD1 C sp3 7.144 38.117
24.654 1442 N N sp2 6.3429999 33.5219994 22.3959999 1443 H H sp3
6.8207502 34.1676636 21.7836494 1444 CA C sp3 6.322 32.105 22.076 1445 C
C sp2 7.7129998 31.5429993 22.2210007 1446 O O sp2 8.6929998 32.2599983
22.0869999 1447 CB C sp3 5.824 31.841 20.63 1448 CG C sp3 4.485 32.45
20.222 1449 CD1 C sp3 4.091 32 18.829 1450 CD2 C sp3 3.387 32.071 21.214
1451 N N sp2 7.7779999 30.2380009 22.4440002 1452 H H sp3 6.9197955
29.7060814 22.4694767 1453 CA C sp3 9.024 29.551 22.651 1454 C C sp2
9.2629995 28.6040001 21.4960003 1455 O O sp2 8.4379997 27.7549992
21.1720009 1456 CB C sp3 8.991 28.807 23.992 1457 CG C sp3 10.18 27.928
24.382 1458 CD1 C sp3 11.463 28.725 24.469 1459 CD2 C sp3 9.858 27.267
25.719 1460 N N sp2 10.4130001 28.7770004 20.8789997 1461 H H sp3
11.0513191 29.4753571 21.2324772 1462 CA C sp3 10.802 28.007 19.713 1463
C C sp2 11.8710003 27.0259991 20.1739998 1464 O O sp2 12.059 26.7999992
21.3700008 1465 CB C sp3 11.3219995 28.9659996 18.6310005 1466 OG O sp3
11.2309999 28.3869991 17.3649998 1467 HG H sp3 11.5666065 29.0237637
16.7297821 1468 N N sp2 12.5760002 26.4459991 19.2240009 1469 H H sp3
12.3789339 26.6654663 18.2580299 1470 CA C sp3 13.638 25.491 19.539 1471
C C sp2 14.868 26.2250004 20.0599995 1472 O O sp2 15.0179996 27.4260006
19.8150005 1473 CB C sp3 13.978 24.674 18.299 1474 CG C sp3 12.7370005
24.0769997 17.6469994 1475 CD C sp2 13.04 22.8250008 16.868 1476 OE1 O
sp2 12.908 21.7240009 17.4580002 1477 OE2 O sp3 13.4139996 22.9349995
15.6719999 1478 N N sp2 15.7189999 25.4969997 20.7950001 1479 H H sp3
15.4777546 24.5360527 20.991169 1480 CA C sp3 16.984 26.018 21.332 1481
C C sp2 16.7900009 27.2329998 22.2590008 1482 O O sp2 17.6130009
28.1539993 22.2800007 1483 CB C sp3 17.963 26.352 20.199 1484 CG C sp3
18.277 25.16 19.289 1485 CD C sp3 19.185 25.554 18.103 1486 CE C sp3
20.6970005 25.4880009 18.4519997 1487 NZ N sp3 21.1529999 26.6350002
19.3069992 1488 HZ3 H sp3 20.9885559 27.5042973 18.8197842 1489 HZ1 H
sp3 22.1395874 26.5390491 19.5007458 1490 HZ2 H sp3 20.6375847
26.6331825 20.1755867 1491 N N sp2 15.6960001 27.2089996 23.0200005 1492
H H sp3 15.0606327 26.4297428 22.9242535 1493 CA C sp3 15.372 28.256
23.986 1494 C C sp2 15.2950001 29.6639996 23.3850002 1495 O O sp2
15.5629997 30.6630001 24.059 1496 CB C sp3 16.339 28.17 25.179 1497 CG C
sp2 15.9759998 27.0389996 26.1110001 1498 OD1 O sp2 14.8590002
27.0049992 26.6490002 1499 ND2 N sp2 16.8889999 26.0769997 26.2770004
1500 HD22 H sp3 17.786108 26.1476192 25.8184032 1501 HD21 H sp3
16.6817856 25.2794609 26.8610325 1502 N N sp2 14.9169998 29.7380009
22.1130009 1503 H H sp3 14.7870417 28.8875103 21.5839653 1504 CA C sp3
14.686 31.028 21.466 1505 C C sp2 13.2489996 31.4629993 21.7259998 1506
O O sp2 12.3070002 30.7269993 21.434 1507 CB C sp3 14.998 30.99 19.97
1508 CG1 C sp3 14.607 32.304 19.306 1509 CG2 C sp3 16.507 30.745 19.752
1510 N N sp2 13.0860004 32.6300011 22.3330002 1511 H H sp3 13.8977871
33.1405525 22.6499176 1512 CA C sp3 11.755 33.193 22.553 1513 C C sp2
11.4980001 34.3390007 21.5779991 1514 O O sp2 12.4209995 35.0789986
21.1970005 1515 CB C sp3 11.517 33.626 24.025 1516 CG1 C sp3 11.576 32.4
24.941 1517 CG2 C sp3 12.485 34.684 24.467 1518 N N sp2 10.2399998
34.4550018 21.1560001 1519 H H sp3 9.5211544 33.883873 21.5769215 1520
CA C sp3 9.882 35.391 20.098 1521 C C sp2 8.6070004 36.1110001
20.4909992 1522 O O sp2 7.6560001 35.4819984 20.9169998 1523 CB C sp3
9.684 34.657 18.784 1524 CG C sp3 10.964 34.078 18.199 1525 CD C sp3
10.67 33.191 17.011 1526 CE C sp3 11.9399996 32.6679993 16.3470001 1527
NZ N sp3 12.6400003 33.75 15.5950003 1528 HZ3 H sp3 12.0274696
34.1125145 14.8784189 1529 HZ1 H sp3 13.474987 33.3764381 15.1668091
1530 HZ2 H sp3 12.891387 34.4934731 16.2307301 1531 N N sp2 8.6149998
37.4230003 20.3309994 1532 H H sp3 9.4567451 37.8602028 19.9839859 1533
CA C sp3 7.469 38.267 20.631 1534 C C sp2 6.4920001 38.1450005
19.4769993 1535 O O sp2 6.8800001 38.2729988 18.2919998 1536 CB C sp3
7.89 39.739 20.769 1537 CG1 C sp3 8.936 39.898 21.883 1538 CG2 C sp3
6.671 40.646 20.953 1539 CD1 C sp3 9.731 41.137 21.784 1540 N N sp2
5.2270002 37.9150009 19.809 1541 H H sp3 5.0042191 37.6293793 20.7518082
1542 CA C sp3 4.145 38.07 18.824 1543 C C sp2 3.872 39.5460014
18.5289993 1544 O O sp2 3.4879999 40.2669983 19.4489994 1545 CB C sp3
2.8659999 37.4860001 19.3689995 1546 SG S sp3 3.0039999 35.7799988
19.7229996 1547 N N sp2 4.0879998 39.9889984 17.2749996 1548 H H sp3
4.4818392 39.3541336 16.5953407 1549 CA C sp3 3.765 41.389 16.853 1550 C
C sp2 2.497 41.4039993 16.0380001 1551 O O sp2 2.556 41.5789986
14.8079996 1552 CB C sp3 4.8309999 42.0830002 15.9659996 1553 CG C sp2
6.1539998 41.4090004 15.9770002 1554 OD1 O sp2 6.7909999 41.4679985
17.0489998 1555 OD2 O sp3 6.5570002 40.882 14.8940001 1556 N N sp2 1.357
41.2140007 16.6930008 1557 H H sp3 1.3768458 41.0561867 17.6903973 1558
CA C sp3 0.063 41.2299995 15.9860001 1559 C C sp2 -1.141 41.0159988
16.9379997 1560 O O sp2 -1.786 39.9360008 16.9489994 1561 CB C sp3 0.028
40.239 14.787 1562 CG C sp2 0.987 39.0379982 14.8999996 1563 CD1 C sp2
0.874 38.1110001 15.9350004 1564 CD2 C sp2 1.979 38.8219986 13.9280005
1565 CE1 C sp2 1.758 37.0130005 16.0230007 1566 CE2 C sp2 2.8540001
37.7270012 14.0159998 1567 CZ C sp2 2.7360001 36.8269997 15.0710001 1568
N N sp3 -5.6040001 42.1650009 31.2670002 1569 H H sp3 -6.2728152
42.7521629 31.7445221 1570 CA C sp3 -4.6869998 43.0200005 30.4810009
1571 C C sp2 -4.5500002 44.4090004 31.073 1572 O O sp2 -3.5580001
45.1040001 30.8190002 1573 CB C sp3 -5.336 43.072 29.097 1574 CG C sp3
-6.035 41.712 28.983 1575 CD C sp3 -6.329 41.2179985 30.4009991 1576 N N
sp2 -5.5209999 44.8059998 31.8780003 1577 H H sp3 -6.3985238 44.3064804
31.901062 1578 CA C sp3 -5.316 45.971 32.733 1579 C C sp2 -4.1789999
45.7010002 33.7400017 1580 O O sp2 -3.506 46.6279984 34.2150002 1581 CB
C sp3 -6.615 46.361 33.442 1582 CG C sp3 -6.715 47.891 33.624 1583 CD1 C
sp3 -7.572 48.485 32.511 1584 CD2 C sp3 -7.272 48.24 34.974 1585 N N sp2
-3.9779999 44.4249992 34.0550003 1586 H H sp3 -4.6066461 43.7300987
33.6781464 1587 CA C sp3 -2.892 43.985 34.919 1588 C C sp2 -1.47
44.2529984 34.3440018 1589 O O sp2 -0.491 44.2299995 35.0870018 1590 CB
C sp3 -3.056 42.493 35.265 1591 CG C sp3 -4.048 42.165 36.377 1592 CD C
sp3 -3.962 40.675 36.784 1593 CE C sp3 -4.8140001 40.3339996 38.0200005
1594 NZ N sp3 -4.75 38.8520012 38.3370018 1595 HZ3 H sp3 -5.0981622
38.3239365 37.5495796 1596 HZ1 H sp3 -5.3164334 38.6568985 39.150135
1597 HZ2 H sp3 -3.7927907 38.5883865 38.5223579 1598 N N sp2 -1.373
44.5209999 33.0429993 1599 H H sp3 -2.2129109 44.5155716 32.48209 1600
CA C sp3 -0.092 44.824 32.393 1601 C C sp2 0.03 46.2960014 32.0299988
1602 O O sp2 1.028 46.7060013 31.4500008 1603 CB C sp3 0.073 43.995
31.107 1604 CG C sp2 0.4 42.5649986 31.3659992 1605 CD1 C sp2 1.62
41.973999 31.2900009 1606 CD2 C sp2 -0.515 41.5509987 31.7609997 1607
NE1 N sp2 1.524 40.6549988 31.6289997 1608 HE1 H sp3 2.2931805
40.0018768 31.6724873 1609 CE2 C sp2 0.216 40.362999 31.8999996 1610 CE3
C sp2 -1.897 41.5270004 31.9960003 1611 CZ2 C sp2 -0.378 39.1710014
32.2840004 1612 CZ3 C sp2 -2.4820001 40.3400002 32.3730011 1613 CH2 C
sp2 -1.729 39.1829987 32.5149994 1614 N N sp2 -0.987 47.0919991
32.3429985 1615 H H sp3 -1.727331 46.7571144 32.9428864 1616 CA C sp3
-1.029 48.442 31.82 1617 C C sp2 -0.376 49.4199982 32.7700005 1618 O O
sp2 -0.653 49.4140015 33.9900017 1619 CB C sp3 -2.464 48.866 31.566 1620
CG C sp3 -3.0650001 48.2260017 30.3400002 1621 SD S sp3 -4.8210001
48.5999985 30.3530006 1622 CE C sp3 -4.8080001 50.1739998 29.5270004
1623 N N sp2 0.457 50.2830009 32.1940002 1624 H H sp3 0.6691235
50.1759109 31.2123508 1625 CA C sp3 1.077 51.384 32.937 1626 C C sp2
-0.013 52.3209991 33.4700012 1627 O O sp2 -1.056 52.4830017 32.8170013
1628 CB C sp3 2.036 52.152 32.048 1629 N N sp2 0.226 52.9510002
34.6409988 1630 CA C sp3 -0.784 53.874 35.216 1631 C C sp2 -1.245 54.993
34.262001 1632 O O sp2 -2.4289999 55.2739983 34.1910019 1633 CB C sp3
-0.072 54.459 36.443 1634 CG C sp3 0.994 53.449 36.795 1635 CD C sp3
1.427 52.849 35.493 1636 N N sp2 -0.322 55.605999 33.5299988 1637 H H
sp3 0.6503301 55.3635368 33.6560402 1638 CA C sp3 -0.684 56.625 32.545
1639 C C sp2 -1.523 56.0960007 31.3910007 1640 O O sp2 -2.2060001
56.8670006 30.7450008 1641 CB C sp3 0.564 57.35 32.001 1642 CG C sp3
1.426 56.5719986 31.0049992 1643 CD C sp2 2.457 55.6409988 31.6340008
1644 OE1 O sp2 2.388 55.3479996 32.8479996 1645 OE2 O sp3 3.332
55.1759987 30.8710003 1646 N N sp2 -1.45 54.7929993 31.125 1647 H H sp3
-0.8378456 54.2164879 31.6844635 1648 CA C sp3 -2.223 54.165 30.053 1649
C C sp2 -3.6689999 53.9480019 30.4799995 1650 O O sp2 -4.6009998
54.2340012 29.7290001 1651 CB C sp3 -1.654 52.7890015 29.6369991 1652
OG1 O sp3 -0.263 52.9070015 29.2950001 1653 HG1 H sp3 -0.1969959
53.5114365 28.5520992 1654 CG2 C sp3 -2.422 52.246 28.436 1655 N N sp2
-3.846 53.4290009 31.6860008 1656 H H sp3 -3.0487151 53.0656929
32.1884384 1657 CA C sp3 -5.165 53.37 32.305 1658 C C sp2 -5.789
54.7789993 32.4029999 1659 O O sp2 -6.8600001 55.026001 31.8400002 1660
CB C sp3 -5.091 52.734 33.71 1661 CG1 C sp3 -4.419 51.349 33.65 1662 CG2
C sp3 -6.486 52.618 34.314 1663 CD1 C sp3 -4.278 50.679 35 1664 N N sp2
-5.1020002 55.6959991 33.0830002 1665 H H sp3 -4.1664419 55.472683
33.3911552 1666 CA C sp3 -5.655 57.022 33.402 1667 C C sp2 -5.631
58.0680008 32.2680016 1668 O O sp2 -6.3559999 59.0589981 32.348999 1669
CB C sp3 -4.945 57.627 34.629 1670 CG C sp2 -5.1950002 56.8849983
35.9239998 1671 CD1 C sp2 -6.402 57.0169983 36.5940018 1672 CD2 C sp2
-4.2069998 56.0849991 36.493 1673 CE1 C sp2 -6.6259999 56.3510017
37.8009987 1674 CE2 C sp2 -4.4219999 55.4129982 37.6899986 1675 CZ C sp2
-5.6300001 55.5519981 38.348999 1676 N N sp2 -4.7870002 57.8950005
31.2479992 1677 H H sp3 -4.1806707 57.0873146 31.2375355 1678 CA C sp3
-4.724 58.865 30.133 1679 C C sp2 -4.8410001 58.2330017 28.7530003 1680
O O sp2 -4.6750002 58.9249992 27.7409992 1681 CB C sp3 -3.424 59.6759987
30.177 1682 CG C sp2 -3.1700001 60.3110008 31.5270004 1683 OD1 O sp2
-4.1539998 60.7000008 32.1980019 1684 OD2 O sp3 -1.979 60.4290009
31.9120007 1685 N N sp2 -5.1279998 56.9300003 28.7080002 1686 H H sp3
-5.3326406 56.4502754 29.5729198 1687 CA C sp3 -5.159 56.166 27.459 1688
C C sp2 -3.832 56.1500015 26.6630001 1689 O O sp2 -3.7950001 55.7330017
25.4990005 1690 CB C sp3 -6.365 56.598 26.595 1691 CG C sp3 -7.706
56.031 27.094 1692 CD C sp3 -7.5209999 54.6300011 27.7140007 1693 NE N
sp2 -8.6730003 53.7480011 27.5450001 1694 HE H sp3 -9.4862051 54.119072
27.0747852 1695 CZ C sp2 -8.7220001 52.480999 27.9720001 1696 NH1 N sp2
-7.6869998 51.9360008 28.6259995 1697 HH12 H sp3 -6.854496 52.4814377
28.7978535 1698 HH11 H sp3 -7.7394714 50.9798203 28.9470367 1699 NH2 N
sp2 -9.8210001 51.7529984 27.7479992 1700 HH21 H sp3 -9.8682127
50.7972717 28.0711994 1701 HH22 H sp3 -10.6039057 52.1588402 27.2556038
1702 N N sp2 -2.753 56.5559998 27.3400002 1703 H H sp3 -2.8717284
56.7879982 28.3157978 1704 CA C sp3 -1.406 56.689 26.766 1705 C C sp2
-0.72 55.3310013 26.5820007 1706 O O sp2 -0.464 54.6259995 27.5650005
1707 CB C sp3 -0.515 57.647 27.664 1708 CG1 C sp3 0.95 57.252 27.67 1709
CG2 C sp3 -0.653 59.089 27.213 1710 N N sp2 -0.432 54.9700012 25.3260002
1711 H H sp3 -0.8823572 55.4543762 24.5626793 1712 CA C sp3 0.518 53.892
25.022 1713 C C sp2 1.773 54.4990005 24.4169998 1714 O O sp2 1.712
55.1220016 23.3670006 1715 CB C sp3 -0.067 52.886 24.042 1716 CG C sp2
-1.15 52.007 24.6110001 1717 CD1 C sp2 -0.841 50.8110008 25.2490005 1718
CD2 C sp2 -2.4949999 52.3670006 24.4939995 1719 CE1 C sp2 -1.847
49.9860001 25.7679996 1720 CE2 C sp2 -3.5120001 51.5600014 25.0100002
1721 CZ C sp2 -3.187 50.3699989 25.6410007 1722 OH O sp3 -4.1989999
49.5839996 26.1560001 1723 HH H sp3 -3.907418 48.773613 26.5800877 1724
N N sp2 2.905 54.3330002 25.0939999 1725 H H sp3 2.8565061 53.9033279
26.0067596 1726 CA C sp3 4.219 54.739 24.589 1727 C C sp2 5.177
53.5610008 24.7630005 1728 O O sp2 4.8010001 52.5320015 25.3330002 1729
CB C sp3 4.777 55.8740005 25.4020004 1730 OG1 O sp3 5.0479999 55.3969994
26.7299995 1731 HG1 H sp3 4.5361013 55.9322548 27.3407898 1732 CG2 C sp3
3.806 57.02 25.446 1733 N N sp2 6.4169998 53.7140007 24.3029995 1734 H H
sp3 6.6717381 54.5627098 23.8183365 1735 CA C sp3 7.414 52.658 24.496
1736 C C sp2 7.7459998 52.5029984 25.9969997 1737 O O sp2 8.059
51.4259987 26.4599991 1738 CB C sp3 8.695 52.868 23.627 1739 CG1 C sp3
9.541 51.584 23.593 1740 CG2 C sp3 9.499 54.099 24.07 1741 CD1 C sp3
8.883 50.4 22.768 1742 N N sp2 7.652 53.5909996 26.7479992 1743 H H sp3
7.4018707 54.4703674 26.3187561 1744 CA C sp3 7.904 53.54 28.186 1745 C
C sp2 6.7729998 52.8479996 28.9150009 1746 O O sp2 7.0139999 52.2449989
29.9400005 1747 CB C sp3 8.201 54.93 28.752 1748 CG C sp3 9.544 55.535
28.277 1749 CD C sp2 10.7510004 54.5660019 28.4009991 1750 OE1 O sp2
11.2010002 53.9720001 27.3999996 1751 NE2 N sp2 11.2679996 54.4129982
29.6170006 1752 HE22 H sp3 10.8728056 54.9132385 30.4003792 1753 HE21 H
sp3 12.0557528 53.7965889 29.7569313 1754 N N sp2 5.5510001 52.8779984
28.3899994 1755 H H sp3 5.3604102 53.46838 27.592989 1756 CA C sp3 4.479
52.057 28.964 1757 C C sp2 4.6669998 50.5649986 28.6660004 1758 O O sp2
4.3039999 49.7290001 29.493 1759 CB C sp3 3.0769999 52.5670013
28.6060009 1760 OG O sp3 2.8 52.4790001 27.2339993 1761 HG H sp3
3.5738375 52.1065979 26.8049355 1762 N N sp2 5.2849998 50.2369995
27.5230007 1763 H H sp3 5.4527884 50.9534531 26.8311615 1764 CA C sp3
5.724 48.864 27.251 1765 C C sp2 6.802 48.4220009 28.2360001 1766 O O
sp2 6.8280001 47.2739983 28.6289997 1767 CB C sp3 6.27 48.7019997
25.8190002 1768 CG C sp2 5.171 48.5229988 24.7579994 1769 OD1 O sp2
3.9960001 48.1710014 25.0769997 1770 OD2 O sp3 5.5310001 48.7200012
23.5809994 1771 N N sp2 7.6950002 49.3289986 28.6329994 1772 H H sp3
7.7015452 50.2457771 28.2092342 1773 CA C sp3 8.676 49.001 29.69 1774 C
C sp2 7.973 48.6049995 30.9759998 1775 O O sp2 8.3509998 47.6080017
31.6070004 1776 CB C sp3 9.707 50.125 29.938 1777 CG1 C sp3 10.562
49.837 31.194 1778 CG2 C sp3 10.61 50.252 28.721 1779 N N sp2 6.9450002
49.3569984 31.375 1780 H H sp3 6.7380772 50.2225494 30.8973942 1781 CA C
sp3 6.111 48.926 32.512 1782 C C sp2 5.5890002 47.4830017 32.3260002
1783 O O sp2 5.7480001 46.6230011 33.2089996 1784 CB C sp3 4.913 49.882
32.729 1785 CG C sp2 4.033 49.4490013 33.8330002 1786 CD1 C sp2
3.1700001 48.4029999 33.8149986 1787 CD2 C sp2 3.905 50.0550003
35.1360016 1788 NE1 N sp2 2.5179999 48.3079987 35.0149994 1789 HE1 H sp3
1.8272433 47.6091537 35.2486 1790 CE2 C sp2 2.9449999 49.3040009
35.848999 1791 CE3 C sp2 4.5110002 51.1450005 35.7639999 1792 CZ2 C sp2
2.582 49.5940018 37.1640015 1793 CZ3 C sp2 4.138 51.4529991 37.0839996
1794 CH2 C sp2 3.171 50.6879997 37.762001 1795 N N sp2 4.9369998
47.2299995 31.191 1796 H H sp3 4.7844934 47.9790611 30.5308857 1797 CA C
sp3 4.44 45.896 30.883 1798 C C sp2 5.5419998 44.8510017 30.9179993 1799
O O sp2 5.3260002 43.7420006 31.4009991 1800 CB C sp3 3.723 45.8689995
29.5079994 1801 OG O sp3 2.813 46.9550018 29.4029999 1802 HG H sp3
2.1698344 46.8641586 30.1098824 1803 N N sp2 6.717 45.1910019 30.3740005
1804 H H sp3 6.8045144 46.0814896 29.9055233 1805 CA C sp3 7.87 44.308
30.442 1806 C C sp2 8.1899996 43.9020004 31.8869991 1807 O O sp2
8.5570002 42.7630005 32.1100006 1808 CB C sp3 9.109 44.958 29.8 1809 CG
C sp2 10.3280001 44.0730019 29.7910004 1810 CD1 C sp2 10.4219999
42.9939995 28.9230003 1811 CD2 C sp2 11.3839998 44.3110008 30.6429996
1812 CE1 C sp2 11.5469999 42.1749992 28.9319992 1813 CE2 C sp2
12.4899998 43.5 30.6450005 1814 CZ C sp2 12.5869999 42.4389992
29.7719994 1815 N N sp2 8.0839996 44.8409996 32.8470001 1816 H H sp3
7.8799863 45.7927132 32.5773354 1817 CA C sp3 8.256 44.527 34.283 1818 C
C sp2 7.2600002 43.4990005 34.7739983 1819 O O sp2 7.6009998 42.5919991
35.5499992 1820 N N sp2 6.0120001 43.6380005 34.3370018 1821 H H sp3
5.7664914 44.4466248 33.7838745 1822 CA C sp3 4.993 42.643 34.643 1823 C
C sp2 5.3070002 41.2879982 34.0019989 1824 O O sp2 5.0609999 40.2540016
34.6049995 1825 CB C sp3 3.604 43.087 34.227 1826 CG1 C sp3 2.558 42.007
34.634 1827 CG2 C sp3 3.25 44.443 34.872 1828 N N sp2 5.8439999
41.3160019 32.7830009 1829 H H sp3 5.9460239 42.2066536 32.3177834 1830
CA C sp3 6.284 40.127 32.104 1831 C C sp2 7.4229999 39.4480019
32.8549995 1832 O O sp2 7.4289999 38.2159996 32.9770012 1833 CB C sp3
6.696 40.462 30.647 1834 CG C sp3 6.985 39.357 29.619 1835 CD1 C sp3
6.942 39.977 28.205 1836 CD2 C sp3 8.328 38.709 29.797 1837 N N sp2
8.382 40.2350006 33.3510017 1838 H H sp3 8.375205 41.220295 33.1290817
1839 CA C sp3 9.438 39.705 34.205 1840 C C sp2 8.8470001 38.973999
35.4189987 1841 O O sp2 9.2600002 37.8660011 35.7709999 1842 CB C sp3
10.362 40.838 34.692 1843 CG C sp3 11.26 41.47 33.621 1844 CD1 C sp3
12.177 42.531 34.258 1845 CD2 C sp3 12.078 40.384 32.896 1846 N N sp2
7.8569999 39.5890007 36.0379982 1847 H H sp3 7.5252552 40.4753838
35.6853409 1848 CA C sp3 7.238 39.014 37.215 1849 C C sp2 6.6700001
37.651001 36.8110008 1850 O O sp2 6.8709998 36.6479988 37.5320015 1851
CB C sp3 6.157 39.948 37.77 1852 CG C sp2 5.5939999 39.4840012
39.0859985 1853 CD1 C sp2 6.027 39.8279991 40.3240013 1854 CD2 C sp2
4.5339999 38.5379982 39.2789993 1855 NE1 N sp2 5.2810001 39.1879997
41.2859993 1856 HE1 H sp3 5.3996072 39.29076 42.2837334 1857 CE2 C sp2
4.355 38.3919983 40.6769981 1858 CE3 C sp2 3.691 37.8310013 38.4119987
1859 CZ2 C sp2 3.3770001 37.5579987 41.2229996 1860 CZ3 C sp2 2.7409999
37 38.9510002 1861 CH2 C sp2 2.579 36.8779984 40.3440018 1862 N N sp2
5.9899998 37.625 35.6479988 1863 H H sp3 5.8849282 38.4853439 35.1294746
1864 CA C sp3 5.392 36.391 35.1 1865 C C sp2 6.4330001 35.3170013
34.8919983 1866 O O sp2 6.191 34.1549988 35.2369995 1867 CB C sp3 4.666
36.607 33.77 1868 CG C sp3 3.3329999 37.3079987 33.8300018 1869 CD C sp2
2.7409999 37.4269981 32.4169998 1870 OE1 O sp2 3.2279999 38.3050003
31.625 1871 OE2 O sp3 1.8099999 36.6430016 32.0940018 1872 N N sp2
7.5890002 35.6870003 34.3470001 1873 H H sp3 7.7175455 36.6459885
34.0573196 1874 CA C sp3 8.681 34.723 34.16 1875 C C sp2 9.1499996
34.144001 35.5040016 1876 O O sp2 9.2150002 32.9189987 35.6790009 1877
CB C sp3 9.881 35.332 33.345 1878 CG1 C sp3 9.445 35.613 31.895 1879 CG2
C sp3 11.102 34.426 33.385 1880 CD1 C sp3 10.529 36.148 31.007 1881 N N
sp2 9.4420004 35.0209999 36.4609985 1882 H H sp3 9.2375641 35.999073
36.3137512 1883 CA C sp3 10.045 34.605 37.706 1884 C C sp2 9.0150003
34.1290016 38.743 1885 O O sp2 9.3850002 33.7799988 39.8370018 1886 CB C
sp3 11.012 35.688 38.24 1887 CG C sp2 12.2650003 35.8209991 37.394001
1888 CD1 C sp2 12.2740002 36.6479988 36.2809982 1889 CD2 C sp2
13.3870001 35.0660019 37.6720009 1890 CE1 C sp2 13.3789997 36.743
35.4640007 1891 CE2 C sp2 14.5310001 35.1479988 36.8610001 1892 CZ C sp2
14.5249996 35.9889984 35.7509995 1893 N N sp2 7.7480001 34.0680008
38.3419991 1894 H H sp3 7.4877496 34.5652275 37.5022774 1895 CA C sp3
6.72 33.325 39.047 1896 C C sp2 6.4250002 31.9939995 38.3289986 1897 O O
sp2 5.494 31.2999992 38.6850014 1898 CB C sp3 5.4320002 34.1520004
39.0960007 1899 OG O sp3 4.79 34.1800003 37.8190002 1900 HG H sp3
5.4030666 34.5746193 37.1944809 1901 N N sp2 7.2010002 31.6700001
37.2980003 1902 H H sp3 8.0219221 32.2303467 37.1185608 1903 CA C sp3
6.922 30.545 36.416 1904 C C sp2 5.4590001 30.5009995 35.973999 1905 O O
sp2 4.776 29.5100002 36.1669998 1906 CB C sp3 7.34 29.202 37.056 1907 CG
C sp3 8.844 29.08 37.319 1908 CD1 C sp3 9.159 27.791 38.031 1909 CD2 C
sp3 9.664 29.196 35.994 1910 N N sp2 5.0009999 31.5799999 35.3520012
1911 H H sp3 5.5587125 32.4220505 35.3495293 1912 CA C sp3 3.713 31.578
34.673 1913 C C sp2 2.4960001 31.8659992 35.5400009 1914 O O sp2
1.3890001 31.5259991 35.1500015 1915 N N sp2 2.671 32.5050011 36.6959991
1916 H H sp3 3.6075101 32.6901741 37.0257874 1917 CA C sp3 1.526 32.942
37.494 1918 C C sp2 0.836 34.1730003 36.8880005 1919 O O sp2 1.4119999
34.8810005 36.0359993 1920 CB C sp3 1.947 33.235 38.931 1921 N N sp2
-0.412 34.3899994 37.3170013 1922 H H sp3 -0.8667687 33.6725159
37.8633499 1923 CA C sp3 -1.147 35.622 37.029 1924 C C sp2 -0.649
36.7150002 37.9570007 1925 O O sp2 -0.428 36.4690018 39.1559982 1926 CB
C sp3 -2.6630001 35.4570007 37.2050018 1927 OG O sp3 -3.194 34.7260017
36.1080017 1928 HG H sp3 -2.7642822 33.8676338 36.0959244 1929 N N sp2
-0.427 37.9169998 37.401001 1930 CA C sp3 0.012 39.033 38.233 1931 C C
sp2 -1.064 39.4640007 39.2519989 1932 O O sp2 -2.227 39.144001
39.0789986 1933 CB C sp3 0.334 40.147 37.227 1934 CG C sp3 0.023 39.643
35.889 1935 CD C sp3 -0.537 38.268 35.969 1936 N N sp2 -0.658 40.1479988
40.3129997 1937 H H sp3 0.3285913 40.3351593 40.4212112 1938 CA C sp3
-1.594 40.648 41.345 1939 C C sp2 -2.543 39.5400009 41.8230019 1940 O O
sp2 -3.7720001 39.6949997 41.7400017 1941 CB C sp3 -2.383 41.872 40.835
1942 CG C sp2 -1.482 42.9720001 40.3310013 1943 CD1 C sp2 -0.779
43.8009987 41.2210007 1944 CD2 C sp2 -1.279 43.1489983 38.9669991 1945
CE1 C sp2 0.077 44.7999992 40.7490005 1946 CE2 C sp2 -0.435 44.1259995
38.4830017 1947 CZ C sp2 0.253 44.9490013 39.368 1948 OH O sp3 1.094
45.9169998 38.8530006 1949 HH H sp3 1.1392549 45.9469261 37.8945351 1950
N N sp2 -1.969 38.4119987 42.3120003 1951 CA C sp3 -2.756 37.252 42.757
1952 C C sp2 -3.79 37.6279984 43.8149986 1953 O O sp2 -3.4389999
38.269001 44.7999992 1954 CB C sp3 -1.706 36.302 43.366 1955 CG C sp3
-0.454 37.102 43.519 1956 CD C sp3 -0.518 38.177 42.469 1957 N N sp2
-5.0479999 37.2439995 43.5709991 1958 H H sp3 -5.2405992 36.7833443
42.6930466 1959 CA C sp3 -6.164 37.45 44.498 1960 C C sp2 -6.6739998
38.8759995 44.5929985 1961 O O sp2 -7.6129999 39.151001 45.3429985 1962
N N sp2 -6.052 39.7830009 43.8390007 1963 H H sp3 -5.3455553 39.4745102
43.1864128 1964 CA C sp3 -6.358 41.202 43.926 1965 C C sp2 -7.421
41.5099983 42.894001 1966 O O sp2 -7.2610002 41.2210007 41.7010002 1967
CB C sp3 -5.112 42.074 43.671 1968 CG1 C sp3 -5.461 43.562 43.719 1969
CG2 C sp3 -4.025 41.738 44.688 1970 N N sp2 -8.5159998 42.0890007
43.3670006 1971 H H sp3 -8.6096087 42.2327232 44.3623314 1972 CA C sp3
-9.582 42.52 42.483 1973 C C sp2 -9.1400003 43.8110008 41.8019981 1974 O
O sp2 -8.6440001 44.7280006 42.4389992 1975 CB C sp3 -10.903 42.664
43.246 1976 CG C sp3 -11.546 41.294 43.529 1977 CD C sp3 -12.784 41.372
44.427 1978 CE C sp3 -13.8940001 42.2270012 43.8260002 1979 NZ N sp3
-13.7559996 43.6790009 44.1860008 1980 HZ3 H sp3 -13.7918205 43.7817917
45.1901169 1981 HZ1 H sp3 -14.5108433 44.2029915 43.7667809 1982 HZ2 H
sp3 -12.8725595 44.028389 43.8431282 1983 N N sp2 -9.2790003 43.8219986
40.4840012 1984 H H sp3 -9.7238255 43.0285568 40.0450516 1985 CA C sp3
-8.828 44.91 39.636 1986 C C sp2 -10.0220003 45.8520012 39.4819984 1987
O O sp2 -10.9060001 45.6380005 38.6599998 1988 CB C sp3 -8.32 44.345
38.261 1989 CG1 C sp3 -7.277 43.229 38.48 1990 CG2 C sp3 -7.737 45.446
37.356 1991 CD1 C sp3 -6.091 43.602 39.385 1992 N N sp2 -10.0550003
46.8779984 40.3260002 1993 H H sp3 -9.3002758 46.9839592 40.9887695 1994
CA C sp3 -11.132 47.854 40.335 1995 C C sp2 -10.5469999 49.2560005
40.4790001 1996 O O sp2 -9.3389997 49.4389992 40.3219986 1997 CB C sp3
-12.1040001 47.5130005 41.4720001 1998 CG C sp2 -11.4169998 47.3919983
42.8289986 1999 OD1 O sp2 -10.2679996 47.8549995 42.9869995 2000 OD2 O
sp3 -12.0380001 46.8219986 43.7470016 2001 N N sp2 -11.3990002
50.2350006 40.7939987 2002 H H sp3 -12.3800859 50.0151634 40.8901367
2003 CA C sp3 -10.96 51.617 41.005 2004 C C sp2 -9.9289999 51.7200012
42.1240005 2005 O O sp2 -9.0880003 52.6010017 42.0800018 2006 CB C sp3
-12.145 52.552 41.318 2007 CG C sp3 -13.2580004 52.6279984 40.2420006
2008 CD C sp2 -12.8540001 53.3720016 38.9570007 2009 OE1 O sp2
-11.6960001 53.848999 38.8359985 2010 OE2 O sp3 -13.7159996 53.4799995
38.0550003 2011 N N sp2 -10.0080004 50.8269997 43.112999 2012 H H sp3
-10.7419891 50.1339378 43.0809669 2013 CA C sp3 -9.069 50.809 44.251
2014 C C sp2 -7.6890001 50.2789993 43.8650017 2015 O O sp2 -6.6719999
50.7949982 44.3219986 2016 CB C sp3 -9.636 49.983 45.419 2017 CG C sp3
-8.6669998 49.7190018 46.5909996 2018 CD C sp2 -8.2950001 50.9790001
47.3839989 2019 OE1 O sp2 -8.6079998 52.1030006 46.9339981 2020 OE2 O
sp3 -7.678 50.8440018 48.4700012 2021 N N sp2 -7.6680002 49.2270012
43.0540009 2022 H H sp3 -8.5334349 48.7502937 42.8445435 2023 CA C sp3
-6.43 48.743 42.459 2024 C C sp2 -5.7360001 49.887001 41.7190018 2025 O
O sp2 -4.5689998 50.1559982 41.9469986 2026 CB C sp3 -6.71 47.582 41.506
2027 CG C sp2 -5.5640001 47.262001 40.5970001 2028 CD1 C sp2 -4.4260001
46.6339989 41.0900002 2029 CD2 C sp2 -5.6030002 47.6199989 39.2610016
2030 CE1 C sp2 -3.3499999 46.3339996 40.2369995 2031 CE2 C sp2
-4.5219998 47.3209991 38.401001 2032 CZ C sp2 -3.408 46.6879997
38.9000015 2033 N N sp2 -6.4710002 50.5769997 40.8540001 2034 H H sp3
-7.4455585 50.3412476 40.7325287 2035 CA C sp3 -5.895 51.671 40.075 2036
C C sp2 -5.3899999 52.7929993 40.9700012 2037 O O sp2 -4.3629999
53.3889999 40.6809998 2038 CB C sp3 -6.9130001 52.2120018 39.0699997
2039 SG S sp3 -7.3899999 51.0019989 37.7890015 2040 N N sp2 -6.1160002
53.0639992 42.0540009 2041 H H sp3 -6.9592619 52.5341835 42.2222328 2042
CA C sp3 -5.734 54.097 43.002 2043 C C sp2 -4.388 53.757 43.6360016 2044
O O sp2 -3.4630001 54.5680008 43.6290016 2045 CB C sp3 -6.811 54.258
44.101 2046 CG C sp3 -6.502 55.355 45.127 2047 CD C sp3 -7.4949999
55.3619995 46.3149986 2048 NE N sp2 -7.2410002 54.2929993 47.2890015
2049 HE H sp3 -7.8794737 53.5106354 47.3079338 2050 CZ C sp2 -6.2220001
54.2869987 48.151001 2051 NH1 N sp2 -5.3569999 55.3019981 48.2000008
2052 HH12 H sp3 -5.4643836 56.0876694 47.5744629 2053 HH11 H sp3
-4.5949445 55.2845306 48.8626213 2054 NH2 N sp2 -6.0679998 53.2589989
48.980999 2055 HH21 H sp3 -5.3023057 53.2520103 49.6396065 2056 HH22 H
sp3 -6.7167635 52.4854355 48.9526062 2057 N N sp2 -4.3000002 52.5489998
44.1809998 2058 H H sp3 -5.0964575 51.9300499 44.1294594 2059 CA C sp3
-3.087 52.087 44.853 2060 C C sp2 -1.881 52.0620003 43.9189987 2061 O O
sp2 -0.756 52.2949982 44.3460007 2062 CB C sp3 -3.304 50.686 45.417 2063
CG C sp3 -4.273 50.628 46.6 2064 CD C sp3 -4.513 49.1669998 46.9550018
2065 NE N sp2 -3.4349999 48.6430016 47.7939987 2066 HE H sp3 -2.7432451
49.2976685 48.1301346 2067 CZ C sp2 -3.299 47.3660011 48.1469994 2068
NH1 N sp2 -4.171 46.4480019 47.7330017 2069 HH12 H sp3 -4.939548
46.7151031 47.134594 2070 HH11 H sp3 -4.063601 45.4848709 48.0175133
2071 NH2 N sp2 -2.29 47.0089989 48.9339981 2072 HH21 H sp3 -2.1863177
46.0447655 49.2161369 2073 HH22 H sp3 -1.6265813 47.7018204 49.2501869
2074 N N sp2 -2.1440001 51.757 42.6489983 2075 H H sp3 -3.1004894
51.5694427 42.3843269 2076 CA C sp3 -1.112 51.683 41.629 2077 C C sp2
-0.573 53.0820007 41.3580017 2078 O O sp2 0.627 53.2809982 41.348999
2079 CB C sp3 -1.676 51.053 40.348 2080 CG C sp3 -0.709 50.374 39.399
2081 CD1 C sp3 -0.085 49.131 40.052 2082 CD2 C sp3 -1.434 50.019 38.113
2083 N N sp2 -1.451 54.0660019 41.1839981 2084 H H sp3 -2.4401238
53.8617363 41.1807289 2085 CA C sp3 -0.991 55.445 40.997 2086 C C sp2
-0.228 55.9449997 42.2280006 2087 O O sp2 0.703 56.7410011 42.118 2088
CB C sp3 -2.156 56.386 40.696 2089 CG C sp3 -1.74 57.596 39.848 2090 CD
C sp3 -2.836 58.674 39.783 2091 CE C sp3 -2.3440001 59.9599991
39.0670013 2092 NZ N sp3 -3.076 61.1940002 39.5279999 2093 HZ3 H sp3
-4.0626135 61.090847 39.3381233 2094 HZ1 H sp3 -2.7206476 62.0003281
39.0343819 2095 HZ2 H sp3 -2.9353237 61.3178482 40.5204582 2096 N N sp2
-0.633 55.4410019 43.3889999 2097 H H sp3 -1.3578972 54.7378578
43.3743248 2098 CA C sp3 -0.098 55.839 44.672 2099 C C sp2 1.2690001
55.2089996 44.9519997 2100 O O sp2 1.9960001 55.7029991 45.7989998 2101
CB C sp3 -1.105 55.444 45.765 2102 CG C sp3 -1.109 56.2960014 46.9679985
2103 CD C sp2 -1.633 57.7029991 46.7019997 2104 OE1 O sp2 -2.651
57.8549995 45.9790001 2105 OE2 O sp3 -1.022 58.6549988 47.2410011 2106 N
N sp2 1.618 54.1259995 44.2610016 2107 H H sp3 0.9593667 53.7362823
43.6018906 2108 CA C sp3 2.934 53.473 44.423 2109 C C sp2 2.9820001
52.0340004 44.9189987 2110 O O sp2 4.0700002 51.4830017 45.132 2111 N N
sp2 1.816 51.4140015 45.0750008 2112 H H sp3 0.9625881 51.9286957
44.9110565 2113 CA C sp3 1.731 50.019 45.474 2114 C C sp2 2.2079999
49.1199989 44.3310013 2115 O O sp2 1.846 49.3440018 43.1769981 2116 CB C
sp3 0.272 49.625 45.8759995 2117 OG1 O sp3 -0.149 50.4000015 47.0029984
2118 HG1 H sp3 -0.0711331 51.3264084 46.7636223 2119 CG2 C sp3 0.164
48.133 46.214 2120 N N sp2 3.0079999 48.1049995 44.6640015 2121 H H sp3
3.2281535 47.9653091 45.6397667 2122 CA C sp3 3.586 47.177 43.672 2123 C
C sp2 3.5 45.7319984 44.1300011 2124 O O sp2 3.431 45.4539986 45.3219986
2125 CB C sp3 5.064 47.493 43.38 2126 CG C sp3 5.361 48.9 42.956 2127 CD
C sp3 4.7420001 49.223999 41.6409988 2128 NE N sp2 5.1160002 50.5600014
41.1739998 2129 HE H sp3 6.0811338 50.7058754 40.9145088 2130 CZ C sp2
4.2870002 51.6040001 41.0620003 2131 NH1 N sp2 2.9909999 51.5110016
41.3899994 2132 HH12 H sp3 2.6222003 50.6422768 41.7497292 2133 HH11 H
sp3 2.3830316 52.3096313 41.2774773 2134 NH2 N sp2 4.7540002 52.7529984
40.5909996 2135 HH21 H sp3 4.1348538 53.543705 40.4835587 2136 HH22 H
sp3 5.7286677 52.8370132 40.3398743 2137 N N sp2 3.5179999 44.8160019
43.1590004 2138 H H sp3 3.4515169 45.1224098 42.1988983 2139 CA C sp3
3.63 43.392 43.435 2140 C C sp2 4.869 43.1329994 44.2729988 2141 O O sp2
5.8969998 43.7879982 44.0900002 2142 CB C sp3 3.71 42.568 42.145 2143 CG
C sp3 2.3599999 42.2050018 41.5649986 2144 SD S sp3 2.483 41.1870003
40.0870018 2145 CE C sp3 2.97 42.3639984 38.8040009 2146 N N sp2
4.7249999 42.2089996 45.2260017 2147 H H sp3 3.7947006 41.8829536
45.4458542 2148 CA C sp3 5.844 41.654 45.958 2149 C C sp2 6.6300001
40.737999 45.0099983 2150 O O sp2 6.1360002 40.3580017 43.9539986 2151
CB C sp3 5.349 40.838 47.157 2152 CG C sp3 4.492 41.655 48.152 2153 CD C
sp3 4.0380001 40.7970009 49.3100014 2154 NE N sp2 3.51 41.6119995
50.3959999 2155 HE H sp3 2.5069203 41.7114754 50.4595261 2156 CZ C sp2
4.2529998 42.2389984 51.3160019 2157 NH1 N sp2 5.5840001 42.1459999
51.3040009 2158 HH12 H sp3 6.0458484 41.6028137 50.5886383 2159 HH11 H
sp3 6.1296544 42.6187897 52.0102806 2160 NH2 N sp2 3.661 42.9589996
52.2659988 2161 HH21 H sp3 4.2184758 43.4267845 52.9663544 2162 HH22 H
sp3 2.6542733 43.0376015 52.2865715 2163 N N sp2 7.8470001 40.401001
45.4109993 2164 H H sp3 8.1799269 40.773468 46.2887955 2165 CA C sp3
8.722 39.533 44.665 2166 C C sp2 8.0579996 38.1730003 44.387001 2167 O O
sp2 7.4650002 37.5839996 45.2799988 2168 CB C sp3 10.006 39.345 45.423
2169 N N sp2 8.1680002 37.6660004 43.1419983 2170 CA C sp3 7.613 36.359
42.839 2171 C C sp2 8.5270004 35.2540016 43.3580017 2172 O O sp2
9.6789999 35.5159988 43.7029991 2173 CB C sp3 7.556 36.365 41.319 2174
CG C sp3 8.67 37.194 40.922 2175 CD C sp3 8.857 38.235 41.972 2176 N N
sp2 8.0240002 34.0270004 43.401001 2177 H H sp3 7.1563578 33.831028
42.9225731 2178 CA C sp3 8.703 32.948 44.13 2179 C C sp2 10.1070004
32.5900002 43.6539993 2180 O O sp2 10.927 32.1609993 44.4690018 2181 CB
C sp3 7.836 31.677 44.1539993 2182 CG C sp2 6.6669998 31.7859993
45.1230011 2183 OD1 O sp2 6.664 32.7179985 45.9430008 2184 OD2 O sp3
5.7550001 30.9449997 45.0579987 2185 N N sp2 10.4029999 32.7490005
42.3610001 2186 H H sp3 9.7390985 33.1969147 41.7456093 2187 CA C sp3
11.692 32.275 41.827 2188 C C sp2 12.6560001 33.3959999 41.4020004 2189
O O sp2 13.6359997 33.1450005 40.6819992 2190 CB C sp3 11.452 31.277
40.673 2191 CG C sp2 10.3640003 30.2719994 40.9980011 2192 CD1 C sp2
9.033 30.5440006 40.6980019 2193 CD2 C sp2 10.6610003 29.0629997
41.6399994 2194 CE1 C sp2 8.0209999 29.6399994 41.0089989 2195 CE2 C sp2
9.6520004 28.1359997 41.9490013 2196 CZ C sp2 8.3330002 28.4370003
41.6269989 2197 OH O sp3 7.3099999 27.5510006 41.9080009 2198 HH H sp3
7.5851154 26.7349739 42.3322792 2199 N N sp2 12.4200001 34.612999
41.8889999 2200 H H sp3 11.668581 34.7411957 42.5515976 2201 CA C sp3
13.224 35.771 41.487 2202 C C sp2 14.5939999 35.8040009 42.1660004 2203
O O sp2 14.7770004 35.2369995 43.2270012 2204 CB C sp3 12.4680004
37.1020012 41.776001 2205 OG1 O sp3 13.1049995 38.1790009 41.0880013
2206 HG1 H sp3 13.9955902 38.2601318 41.4371033 2207 CG2 C sp3 12.43
37.412 43.275 2208 N N sp2 15.5640001 36.4519997 41.5320015 2209 H H sp3
15.4773684 36.615387 40.5390739 2210 CA C sp3 16.752 36.935 42.229 2211
C C sp2 16.4330006 38.3730011 42.6819992 2212 O O sp2 15.4989996
38.9889984 42.1599998 2213 CB C sp3 17.993 36.9160004 41.3359985 2214
OG1 O sp3 17.8470001 37.8689995 40.2820015 2215 HG1 H sp3 18.6439648
37.835434 39.7478523 2216 CG2 C sp3 18.172 35.548 40.71 2217 N N sp2
17.184 38.8969994 43.6769981 2218 CA C sp3 16.933 40.251 44.115 2219 C C
sp2 17.2290001 41.2820015 43.0229988 2220 O O sp2 16.5879993 42.3190002
42.993 2221 CB C sp3 17.876 40.421 45.323 2222 CG C sp3 18.303 39.04
45.699 2223 CD C sp3 18.288 38.274 44.438 2224 N N sp2 18.1720009
40.9830017 42.1339989 2225 H H sp3 18.6789989 40.1147194 42.2295952 2226
CA C sp3 18.494 41.872 41.027 2227 C C sp2 17.3430004 41.9090004
40.0400009 2228 O O sp2 17.052 42.9630013 39.4970016 2229 CB C sp3 19.77
41.449 40.295 2230 CG C sp3 21.0300007 41.3530006 41.1809998 2231 CD C
sp2 21.132 40.012001 41.9329987 2232 OE1 O sp2 20.5820007 39.0009995
41.4580002 2233 OE2 O sp3 21.7409992 39.973999 43.0110016 2234 N N sp2
16.7040005 40.7550011 39.8069992 2235 H H sp3 17.0153084 39.9129219
40.2696991 2236 CA C sp3 15.567 40.694 38.897 2237 C C sp2 14.3430004
41.4160004 39.4640007 2238 O O sp2 13.651 42.0849991 38.7150002 2239 CB
C sp3 15.226 39.253 38.495 2240 CG C sp3 16.1679993 38.6609993
37.4399986 2241 SD S sp3 16.4249992 39.7050018 35.9790001 2242 CE C sp3
14.7770004 40.1769981 35.5900002 2243 N N sp2 14.1149998 41.3269997
40.7820015 2244 H H sp3 14.7119246 40.7432556 41.3503494 2245 CA C sp3
13.013 42.063 41.414 2246 C C sp2 13.257 43.5730019 41.3660011 2247 O O
sp2 12.3549995 44.3380013 41.1010017 2248 CB C sp3 12.753 41.599 42.849
2249 CG C sp2 11.54 42.2680016 43.480999 2250 CD1 C sp2 10.2969999
42.2159996 42.8740005 2251 CD2 C sp2 11.6440001 42.9490013 44.6860008
2252 CE1 C sp2 9.177 42.8260002 43.4329987 2253 CE2 C sp2 10.5240002
43.5610008 45.269001 2254 CZ C sp2 9.302 43.5 44.6389999 2255 OH O sp3
8.2159996 44.1090012 45.2200012 2256 HH H sp3 7.3949738 44.0286636
44.7290192 2257 N N sp2 14.4969997 43.9819984 41.5970001 2258 H H sp3
15.1981478 43.2984772 41.8445702 2259 CA C sp3 14.881 45.38 41.506 2260
C C sp2 14.5889997 45.8979988 40.1010017 2261 O O sp2 14.1029997
47.0089989 39.9150009 2262 CB C sp3 16.37 45.534 41.823 2263 CG C sp3
16.869 46.986 41.714 2264 CD C sp2 16.2350006 47.8909988 42.7319984 2265
OE1 O sp2 16.4790001 47.7449989 43.9239998 2266 NE2 N sp2 15.4169998
48.8370018 42.276001 2267 HE22 H sp3 15.2447767 48.9206657 41.2843132
2268 HE21 H sp3 14.9685745 49.4711037 42.9216995 2269 N N sp2 14.8879995
45.0820007 39.0909996 2270 H H sp3 15.3047838 44.1808052 39.2760391 2271
CA C sp3 14.617 45.485 37.737 2272 C C sp2 13.125 45.6570015 37.480999
2273 O O sp2 12.7110004 46.5579987 36.7400017 2274 CB C sp3 15.2580004
44.4900017 36.762001 2275 OG1 O sp3 16.6819992 44.5369987 36.9519997
2276 HG1 H sp3 16.8599033 44.3164062 37.8692169 2277 CG2 C sp3 14.915
44.827 35.342 2278 N N sp2 12.3170004 44.8069992 38.0880013 2279 H H sp3
12.7080975 44.0582504 38.6416435 2280 CA C sp3 10.864 44.933 37.971 2281
C C sp2 10.4060001 46.2630005 38.5530014 2282 O O sp2 9.6639996
46.9990005 37.9280014 2283 CB C sp3 10.176 43.804 38.716 2284 CG C sp3
10.2229996 42.4399986 38.0169983 2285 SD S sp3 9.7030001 41.1199989
39.1339989 2286 CE C sp3 10.8470001 39.8129997 38.644001 2287 N N sp2
10.8839998 46.5740013 39.7589989 2288 H H sp3 11.4721994 45.908989
40.2405396 2289 CA C sp3 10.578 47.859 40.407 2290 C C sp2 10.9860001
49.0519981 39.5449982 2291 O O sp2 10.2320004 50.026001 39.4410019 2292
CB C sp3 11.252 47.943 41.773 2293 CG C sp3 10.719 46.939 42.797 2294
CD1 C sp3 11.501 47.023 44.099 2295 CD2 C sp3 9.22 47.12 43.062 2296 N N
sp2 12.1599998 48.9580002 38.9039993 2297 H H sp3 12.7344418 48.1405792
39.052124 2298 CA C sp3 12.639 50.013 37.988 2299 C C sp2 11.6940002
50.2070007 36.7770004 2300 O O sp2 11.3870001 51.3240013 36.3829994 2301
CB C sp3 14.0349998 49.6899986 37.4729996 2302 CG C sp2 15.1020002
49.6829987 38.5810013 2303 OD1 O sp2 14.8260002 50.0589981 39.7400017
2304 OD2 O sp3 16.2189999 49.2299995 38.2789993 2305 N N sp2 11.2700005
49.0970001 36.1850014 2306 H H sp3 11.6223631 48.2065659 36.5060387 2307
CA C sp3 10.317 49.122 35.092 2308 C C sp2 8.9829998 49.6850014
35.5060005 2309 O O sp2 8.2969999 50.2840004 34.6949997 2310 CB C sp3
10.1190004 47.7220001 34.5309982 2311 SG S sp3 11.5620003 47.0979996
33.7080002 2312 N N sp2 8.6169996 49.4959984 36.7639999 2313 H H sp3
9.2240181 48.9679451 37.3745651 2314 CA C sp3 7.382 50.018 37.292 2315 C
C sp2 7.5209999 51.4189987 37.9070015 2316 O O sp2 6.6989999 51.8079987
38.7220001 2317 CB C sp3 6.822 49.082 38.339 2318 CG C sp2 6.5079999
47.7210007 37.8339996 2319 CD1 C sp2 6.0949998 47.368 36.5760002 2320
CD2 C sp2 6.5380001 46.5130005 38.6049995 2321 NE1 N sp2 5.9109998 46
36.512001 2322 HE1 H sp3 5.6302228 45.4841576 35.6903114 2323 CE2 C sp2
6.171 45.4550018 37.7439995 2324 CE3 C sp2 6.8850002 46.2190018
39.9309998 2325 CZ2 C sp2 6.1240001 44.1100006 38.1790009 2326 CZ3 C sp2
6.823 44.8839989 40.3639984 2327 CH2 C sp2 6.4320002 43.8580017
39.487999 2328 N N sp2 8.5340004 52.1940002 37.5139999 2329 H H sp3
9.2481823 51.8201981 36.9054642 2330 CA C sp3 8.611 53.574 37.96 2331 C
C sp2 7.336 54.3530006 37.5429993 2332 O O sp2 6.836 54.1800003
36.4309998 2333 CB C sp3 9.895 54.249 37.428 2334 CG C sp2 10.3280001
55.4379997 38.2340012 2335 ND1 N sp2 9.559 56.5839996 38.3580017 2336
CD2 C sp2 11.4540005 55.6609993 38.9529991 2337 CE1 C sp2 10.1960001
57.4580002 39.1110001 2338 NE2 N sp2 11.3500004 56.9269981 39.4799995
2339 HE2 H sp3 12.0444565 57.3794899 40.0571365 2340 N N sp2 6.8070002
55.1539993 38.4799995 2341 H H sp3 7.255084 55.1931763 39.3843155 2342
CA C sp3 5.631 55.963 38.264 2343 C C sp2 5.7950001 57.0139999
37.1850014 2344 O O sp2 4.8140001 57.3810005 36.5050011 2345 N N sp2
7.0250001 57.5 37.0239983 2346 H H sp3 7.7570782 57.171978 37.6376457
2347 CA C sp3 7.363 58.486 36 2348 C C sp2 7.8779998 57.7270012
34.7820015 2349 O O sp2 8.9569998 57.1339989 34.8499985 2350 CB C sp3
8.465 59.446 36.496 2351 CG C sp3 8.1389999 60.2659988 37.7089996 2352
CD C sp2 9.283 61.2159996 38.1110001 2353 OE1 O sp2 9.5810003 62.1650009
37.3300018 2354 OE2 O sp3 9.8730001 61.0369987 39.2120018 2355 N N sp2
7.1220002 57.7190018 33.6629982 2356 CA C sp3 7.574 56.885 32.544 2357 C
C sp2 9.0089998 57.1749992 32.0950012 2358 O O sp2 9.7220001 56.2659988
31.6790009 2359 CB C sp3 6.57 57.195 31.409 2360 CG C sp3 5.421 57.839
32.043 2361 CD C sp3 5.858 58.415 33.373 2362 N N sp2 9.4309998
58.4290009 32.1990013 2363 H H sp3 8.8046951 59.1274567 32.5731621 2364
CA C sp3 10.782 58.831 31.786 2365 C C sp2 11.8900003 58.3419991
32.7150002 2366 O O sp2 13.0559998 58.3390007 32.3320007 2367 CB C sp3
10.8439999 60.3440018 31.6490002 2368 OG O sp3 10.7390003 60.9379997
32.9319992 2369 HG H sp3 10.7809467 61.8899765 32.8154488 2370 N N sp2
11.5410004 57.9119987 33.9179993 2371 H H sp3 10.5735188 57.9679222
34.2025223 2372 CA C sp3 12.529 57.358 34.842 2373 C C sp2 12.6280003
55.8250008 34.7890015 2374 O O sp2 13.4759998 55.2249985 35.4459991 2375
CB C sp3 12.246 57.818 36.265 2376 CG C sp3 12.354 59.313 36.457 2377 CD
C sp2 13.7410002 59.8230019 36.1279984 2378 NE2 N sp2 13.9040003
60.6949997 35.2779999 2379 HE22 H sp3 13.1062126 61.093174 34.8035583
2380 HE21 H sp3 14.8357859 61.0136757 35.0536766 2381 OE1 O sp2
14.7489996 59.2659988 36.7809982 2382 N N sp2 11.7679996 55.1889992
34.0029984 2383 H H sp3 11.0038338 55.7033768 33.5887947 2384 CA C sp3
11.902 53.767 33.725 2385 C C sp2 13.1169996 53.5800018 32.8390007 2386
O O sp2 13.4680004 54.4720001 32.0760002 2387 CB C sp3 10.656 53.248
32.995 2388 CG C sp3 9.408 53.4 33.81 2389 CD C sp3 8.1689997 52.9350014
33.0890007 2390 NE N sp2 7.0209999 53.3310013 33.8889999 2391 HE H sp3
7.1067348 53.2693176 34.8934631 2392 CZ C sp2 5.8649998 53.769001
33.394001 2393 NH1 N sp2 5.6739998 53.8030014 32.0880013 2394 HH12 H sp3
6.4085236 53.504612 31.4622688 2395 HH11 H sp3 4.7933693 54.1273956
31.714695 2396 NH2 N sp2 4.8920002 54.1640015 34.2140007 2397 HH21 H sp3
4.0131454 54.4875755 33.8358269 2398 HH22 H sp3 5.0332627 54.1398582
35.2137794 2399 N N sp2 13.7679996 52.4119987 32.9210014 2400 CA C sp3
14.827 52.176 31.944 2401 C C sp2 14.2679996 52.132 30.5330009 2402 O O
sp2 13.0790005 51.855999 30.3290005 2403 CB C sp3 15.387 50.779 32.305
2404 CG C sp3 14.614 50.281 33.428 2405 CD C sp3 13.558 51.284 33.84
2406 N N sp2 15.1280003 52.4020004 29.5599995 2407 H H sp3 16.0268555
52.8057518 29.7816792 2408 CA C sp3 14.785 52.121 28.182 2409 C C sp2
15.0649996 50.6479988 27.8810005 2410 O O sp2 15.7399998 49.9570007
28.6410007 2411 CB C sp3 15.6070004 53 27.2180004 2412 OG1 O sp3
16.9740009 52.6020012 27.2940006 2413 HG1 H sp3 17.4856491 53.3699951
27.5585918 2414 CG2 C sp3 15.438 54.503 27.583 2415 N N sp2 14.559
50.1619987 26.7530003 2416 H H sp3 13.9670668 50.7398109 26.1734734 2417
CA C sp3 14.862 48.784 26.351 2418 C C sp2 16.3560009 48.5629997
26.0680008 2419 O O sp2 16.9109993 47.5509987 26.4810009 2420 CB C sp3
13.98 48.324 25.203 2421 CG C sp2 12.5950003 47.9690018 25.6410007 2422
CD1 C sp2 12.3859997 46.8720016 26.4750004 2423 CD2 C sp2 11.5150003
48.7270012 25.2530003 2424 CE1 C sp2 11.1339998 46.5410004 26.9260006
2425 CE2 C sp2 10.2460003 48.3839989 25.6749992 2426 CZ C sp2 10.0550003
47.2649994 26.5119991 2427 N N sp2 17.0200005 49.5419998 25.4759998 2428
H H sp3 16.5298157 50.3602905 25.1440086 2429 CA C sp3 18.47 49.432
25.305 2430 C C sp2 19.1900005 49.2470016 26.6599998 2431 O O sp2
20.0690002 48.3889999 26.7810001 2432 CB C sp3 19.0259991 50.651001
24.5489998 2433 OG O sp3 18.5450001 50.6419983 23.2099991 2434 HG H sp3
18.8461876 49.8284645 22.7988338 2435 N N sp2 18.8129997 50.0470009
27.6639996 2436 H H sp3 18.1307659 50.7697525 27.4843235 2437 CA C sp3
19.366 49.905 29.032 2438 C C sp2 19.0680008 48.5379982 29.6790009 2439
O O sp2 19.9300003 47.9329987 30.323 2440 CB C sp3 18.854 51.048 29.933
2441 CG C sp3 19.5 52.3919983 29.5860004 2442 CD C sp2 18.8560009
53.5849991 30.2700005 2443 OE1 O sp2 17.7240009 53.4860001 30.7819996
2444 OE2 O sp3 19.4969997 54.6539993 30.2539997 2445 N N sp2 17.8449993
48.0489998 29.4990005 2446 H H sp3 17.1520443 48.6171379 29.0330257 2447
CA C sp3 17.473 46.698 29.962 2448 C C sp2 18.3029995 45.5870018
29.2900009 2449 O O sp2 18.7059994 44.6290016 29.9440002 2450 CB C sp3
15.963 46.454 29.736 2451 CG C sp3 15.042 47.237 30.686 2452 CD1 C sp3
13.616 47.313 30.169 2453 CD2 C sp3 15.105 46.624 32.083 2454 N N sp2
18.5459995 45.7190018 27.9909992 2455 H H sp3 18.1434345 46.5011177
27.4946823 2456 CA C sp3 19.38 44.765 27.256 2457 C C sp2 20.7919998
44.7420006 27.8479996 2458 O O sp2 21.3490009 43.6790009 28.1730003 2459
CB C sp3 19.425 45.105 25.736 2460 CG1 C sp3 20.536 44.36 25.019 2461
CG2 C sp3 18.089 44.779 25.096 2462 N N sp2 21.3689995 45.9259987
28.0009995 2463 H H sp3 20.8897915 46.7642784 27.7047749 2464 CA C sp3
22.684 46.015 28.592 2465 C C sp2 22.6800003 45.4070015 29.9939995 2466
O O sp2 23.4799995 44.5449982 30.2849998 2467 CB C sp3 23.172 47.459
28.607 2468 CG C sp3 24.6450005 47.5540009 28.7639999 2469 CD C sp2
25.1970005 48.8950005 28.323 2470 OE1 O sp2 25.3239994 49.7879982
29.1930008 2471 OE2 O sp3 25.4839993 49.0379982 27.1000004 2472 N N sp2
21.7369995 45.8160019 30.8360004 2473 H H sp3 21.0537224 46.4877548
30.5166645 2474 CA C sp3 21.658 45.325 32.207 2475 C C sp2 21.3799992
43.8059998 32.3359985 2476 O O sp2 22.0289993 43.1010017 33.1040001 2477
CB C sp3 20.611 46.126 32.961 2478 CG C sp2 20.4890003 45.7459984
34.4039993 2479 ND1 N sp2 21.5639992 45.769001 35.2719994 2480 CD2 C sp2
19.4249992 45.3310013 35.1310005 2481 CE1 C sp2 21.1650009 45.3849983
36.4720001 2482 NE2 N sp2 19.8719997 45.1160011 36.4150009 2483 HE2 H
sp3 19.3035793 44.8030853 37.189003 2484 N N sp2 20.3939991 43.3040009
31.6100006 2485 H H sp3 19.8431511 43.9204788 31.029808 2486 CA C sp3
20.085 41.87 31.631 2487 C C sp2 21.2660007 41.0600014 31.0610008 2488 O
O sp2 21.5429993 39.9620018 31.5230007 2489 CB C sp3 18.774 41.574
30.873 2490 CG C sp3 17.504 42.134 31.545 2491 CD1 C sp3 16.28 42.009
30.657 2492 CD2 C sp3 17.24 41.452 32.887 2493 N N sp2 21.9559994
41.6160011 30.0669994 2494 H H sp3 21.6331234 42.4918556 29.681345 2495
CA C sp3 23.151 41.012 29.519 2496 C C sp2 24.2099991 40.8460007
30.5830002 2497 O O sp2 24.8439999 39.7929993 30.6550007 2498 N N sp2
24.3939991 41.8740005 31.4169998 2499 H H sp3 23.8724422 42.7259178
31.2676201 2500 CA C sp3 25.333 41.801 32.545 2501 C C sp2 24.8959999
40.7659988 33.5849991 2502 O O sp2 25.7119999 40.026001 34.0769997 2503
CB C sp3 25.526 43.171 33.233 2504 CG C sp2 26.1310005 44.2410011
32.2980003 2505 OD1 O sp2 26.8269997 43.9269981 31.3220005 2506 ND2 N
sp2 25.868 45.5099983 32.6090012 2507 HD22 H sp3 25.2960224 45.7247276
33.4132614 2508 HD21 H sp3 26.2406693 46.2569542 32.0404243 2509 N N sp2
23.6140003 40.730999 33.9329987 2510 H H sp3 22.9744377 41.3942413
33.5192719 2511 CA C sp3 23.1 39.751 34.906 2512 C C sp2 23.2740002
38.3269997 34.375 2513 O O sp2 23.6690006 37.4199982 35.1090012 2514 CB
C sp3 21.614 40.01 35.223 2515 CG C sp3 21.25 41.305 35.966 2516 CD1 C
sp3 19.79 41.323 36.355 2517 CD2 C sp3 22.111 41.474 37.238 2518 N N sp2
22.9799995 38.1539993 33.0870018 2519 H H sp3 22.6609802 38.9479179
32.5503273 2520 CA C sp3 23.102 36.857 32.421 2521 C C sp2 24.5559998
36.4189987 32.4199982 2522 O O sp2 24.8929996 35.3339996 32.9000015 2523
CB C sp3 22.593 36.971 30.989 2524 CG C sp3 22.292 35.715 30.181 2525
CD1 C sp3 21.52 34.665 30.993 2526 CD2 C sp3 21.504 36.164 28.95 2527 N
N sp2 25.4190006 37.2980003 31.9150009 2528 H H sp3 25.0739937
38.1840324 31.5743866 2529 CA C sp3 26.859 37.016 31.839 2530 C C sp2
27.4449997 36.7330017 33.2220001 2531 O O sp2 28.3409996 35.9020004
33.355999 2532 CB C sp3 27.608 38.165 31.128 2533 CG C sp3 27.348 38.229
29.599 2534 CD C sp2 27.934 39.4770012 28.9290009 2535 OE1 O sp2
27.6650009 40.6069984 29.3430004 2536 NE2 N sp2 28.7380009 39.2729988
27.9009991 2537 HE22 H sp3 28.9336758 38.3315582 27.5919666 2538 HE21 H
sp3 29.1570816 40.0584564 27.4240017 2539 N N sp2 26.9249992 37.4109993
34.2420006 2540 H H sp3 26.2060413 38.0936203 34.0490532 2541 CA C sp3
27.349 37.213 35.643 2542 C C sp2 26.8110008 35.9280014 36.2709999 2543
O O sp2 27.4200001 35.387001 37.1790009 2544 CB C sp3 26.905 38.401
36.501 2545 N N sp2 25.6580009 35.4620018 35.7970009 2546 H H sp3
25.2637844 35.8912926 34.9721336 2547 CA C sp3 24.9360008 34.3479996
36.4259987 2548 C C sp2 25.6949997 33.0060005 36.3810005 2549 O O sp2
26.4650002 32.7529984 35.4640007 2550 CB C sp3 23.54 34.2 35.782 2551 CG
C sp2 22.7730007 33.0089989 36.3219986 2552 OD1 O sp2 22.3250008
33.012001 37.4690018 2553 ND2 N sp2 22.6439991 31.9750004 35.507 2554
HD22 H sp3 23.0276909 32.0167084 34.5736504 2555 HD21 H sp3 22.1618195
31.1438484 35.8181114 2556 O4 O sp3 -0.273 29.6669998 22.7709999 2557 S3
S sp3 -0.427 29.9540005 21.3770008 2558 O5 O sp3 0.057 31.2530003
21.0240002 2559 C2 C sp3 -2.06 29.936 21.047 2560 C1 C sp3 -2.317 29.794
19.56 2561 C6 C sp2 0.364 28.7509995 20.6130009 2562 C7 C sp2 0.007
27.4349995 20.9020004 2563 C8 C sp2 0.664 26.3600006 20.2919998 2564 C9
C sp2 1.6950001 26.5739994 19.3649998 2565 O10 O sp3 2.345 25.5330009
18.7420006 2566 C11 C sp3 2.1930001 24.1359997 19.0580006 2567 C12 C sp2
2.092 27.8869991 19.0639992 2568 C31 C sp2 1.405 28.9619999 19.6889992
2569 N13 N sp2 3.006 28.0930004 18.0510006 2570 C14 C sp2 2.901
29.1019993 17.1830006 2571 N15 N sp2 3.7780001 29.4659996 16.2369995
2572 H15 H sp3 4.6331534 28.9806614 16.0062199 2573 C16 C sp2 3.346
30.5380001 15.6730003 2574 C17 C sp2 2.177 30.9239998 16.2159996 2575
O18 O sp3 1.793 30.0030003 17.2280006 2576 C19 C sp2 1.22 32.0309982
15.9259996 2577 C20 C sp2 1.368 32.9449997 14.8929996 2578 C21 C sp2
0.369 33.9029999 14.6999998 2579 C22 C sp2 -0.782 33.9220009 15.5170002
2580 C23 C sp2 -0.938 32.9729996 16.5340004 2581 C24 C sp2 0.062
32.0449982 16.7199993 2582 C25 C sp2 -2.1340001 32.9830017 17.4360008
2583 C26 C sp2 -3.3510001 32.3839989 17.0639992 2584 C27 C sp2
-4.4450002 32.4480019 17.927 2585 C28 C sp2 -4.303 33.0909996 19.1590004
2586 C29 C sp2 -3.0840001 33.6790009 19.5030003 2587 N30 N sp2
-2.0350001 33.6119995 18.6520004
#attr 34 ID i aIon i=-1

41 94 139 273 288 329 373 493 564 845 1030 1081 1130 1167 1264 1383 1477
1555 1645 1684 1770 1871 2000 2010 2020 2105 2184 2233 2304 2354 2444
2471 2556 2558
#attr 34 ID i aIon i=1

1 65 128 154 175 202 233 339 388 431 453 520 583 765 874 969 989 1007
1237 1314 1326 1372 1419 1487 1527 1594 1699 1979 2054 2071 2092 2134
2160 2396
#attr 1 ID i aIon i=2

2557
#attr 2581 ID i aCharge r
1 -0.853 2 0.45 3 0.45 4 0.45 5 0.484 6 0.569 7 -0.57 8 -0.16 9 -0.08 10
-0.24 11 -0.24 12 -0.6602 13 0.2811 14 0.569 15 -0.57 16 -0.16 17 -0.16
18 0.1401 19 -0.7301 20 0.37 21 0.2811 22 0.569 23 -0.57 24 -0.0165 25
-0.1435 26 -0.15 27 -0.15 28 -0.15 29 -0.15 30 0.0825 31 -0.5325 32 0.45
33 -0.7301 34 0.37 35 0.2811 36 0.569 37 -0.57 38 -0.266 39 0.906 40
-0.9 41 -0.9 42 -0.7301 43 0.37 44 0.2811 45 0.569 46 -0.57 47 -0.24 48
-0.7301 49 0.37 50 0.2811 51 0.569 52 -0.57 53 0.12 54 -0.68 55 0.4 56
-0.7301 57 0.37 58 0.2811 59 0.569 60 -0.57 61 -0.16 62 -0.16 63 -0.16
64 0.343 65 -0.853 66 0.45 67 0.45 68 0.45 69 -0.7301 70 0.37 71 0.2811
72 0.569 73 -0.57 74 0.021 75 -0.181 76 -0.3016 78 0.0332 79 0.27 80
-0.1516 81 -0.15 82 -0.15 83 -0.15 84 -0.15 85 -0.7301 86 0.37 87 0.2811
88 0.569 89 -0.57 90 -0.16 91 -0.266 92 0.906 93 -0.9 94 -0.9 95 -0.7301
96 0.37 97 0.2811 98 0.569 99 -0.57 100 -0.0165 101 -0.1435 102 -0.15
103 -0.15 104 -0.15 105 -0.15 106 -0.15 107 -0.6602 108 0.2811 109 0.569
110 -0.57 111 -0.16 112 -0.16 113 0.1401 114 -0.7301 115 0.37 116 0.2811
117 0.569 118 -0.57 119 -0.16 120 -0.16 121 0.1676 122 -0.8442667 123
0.45 124 1.2 125 -0.9666667 126 0.45 127 0.45 128 -0.9666667 129 0.45
130 0.45 131 -0.7301 132 0.37 133 0.2811 134 0.569 135 -0.57 136 -0.266
137 0.906 138 -0.9 139 -0.9 140 -0.7301 141 0.37 142 0.2811 143 0.569
144 -0.57 145 -0.16 146 -0.16 147 0.1676 148 -0.8442667 149 0.45 150 1.2
151 -0.9666667 152 0.45 153 0.45 154 -0.9666667 155 0.45 156 0.45 157
-0.7301 158 0.37 159 0.2811 160 0.569 161 -0.57 162 -0.16 163 -0.08 164
-0.24 165 -0.24 166 -0.7301 167 0.37 168 0.2811 169 0.569 170 -0.57 171
-0.16 172 -0.16 173 -0.16 174 0.343 175 -0.853 176 0.45 177 0.45 178
0.45 179 -0.7301 180 0.37 181 0.2811 182 0.569 183 -0.57 184 -0.16 185
-0.08 186 -0.24 187 -0.24 188 -0.7301 189 0.37 190 0.2011 191 0.569 192
-0.57 193 -0.7301 194 0.37 195 0.2811 196 0.569 197 -0.57 198 -0.16 199
-0.16 200 -0.16 201 0.343 202 -0.853 203 0.45 204 0.45 205 0.45 206
-0.6602 207 0.2811 208 0.569 209 -0.57 210 -0.16 211 -0.16 212 0.1401
213 -0.7301 214 0.37 215 0.2811 216 0.569 217 -0.57 218 -0.16 219 -0.08
220 -0.24 221 -0.24 222 -0.7301 223 0.37 224 0.2011 225 0.569 226 -0.57
227 -0.7301 228 0.37 229 0.2811 230 0.449 231 -0.57 232 -0.24 233 -0.853
234 0.45 235 0.45 236 0.45 237 0.484 238 0.569 239 -0.57 240 -0.16 241
-0.099 242 0.569 243 -0.57 244 -0.8 245 0.37 246 0.37 247 -0.7301 248
0.37 249 0.2811 250 0.569 251 -0.57 252 -0.08 253 -0.24 254 -0.24 255
-0.7301 256 0.37 257 0.2811 258 0.569 259 -0.57 260 -0.08 261 -0.16 262
-0.24 263 -0.24 264 -0.7301 265 0.37 266 0.2811 267 0.569 268 -0.57 269
-0.16 270 -0.266 271 0.906 272 -0.9 273 -0.9 274 -0.7301 275 0.37 276
0.2811 277 0.569 278 -0.57 279 -0.24 280 -0.7301 281 0.37 282 0.2811 283
0.569 284 -0.57 285 -0.266 286 0.906 287 -0.9 288 -0.9 289 -0.7301 290
0.37 291 0.2811 292 0.569 293 -0.57 294 -0.24 295 -0.7301 296 0.37 297
0.2811 298 0.569 299 -0.57 300 -0.0165 301 -0.1435 302 -0.15 303 -0.15
304 -0.15 305 -0.15 306 -0.15 307 -0.7301 308 0.37 309 0.2011 310 0.569
311 -0.57 312 -0.7301 313 0.37 314 0.2811 315 0.569 316 -0.57 317 -0.08
318 -0.16 319 -0.24 320 -0.24 321 -0.7301 322 0.37 323 0.2811 324 0.569
325 -0.57 326 -0.266 327 0.906 328 -0.9 329 -0.9 330 -0.7301 331 0.37
332 0.2811 333 0.569 334 -0.57 335 -0.16 336 -0.16 337 -0.16 338 0.343
339 -0.853 340 0.45 341 0.45 342 0.45 343 -0.7301 344 0.37 345 0.2811
346 0.569 347 -0.57 348 0.2 349 -0.68 350 0.4 351 -0.24 352 -0.7301 353
0.37 354 0.2811 355 0.569 356 -0.57 357 -0.24 358 -0.7301 359 0.37 360
0.2811 361 0.569 362 -0.57 363 0.2 364 -0.68 365 0.4 366 -0.24 367
-0.7301 368 0.37 369 0.2811 370 0.569 371 -0.57 372 -0.11 373 -1.05 374
-0.7301 375 0.37 376 0.2811 377 0.569 378 -0.57 379 -0.16 380 -0.16 381
0.1676 382 -0.8442667 383 0.45 384 1.2 385 -0.9666667 386 0.45 387 0.45
388 -0.9666667 389 0.45 390 0.45 391 -0.7301 392 0.37 393 0.2811 394
0.569 395 -0.57 396 0.2 397 -0.68 398 0.4 399 -0.24 400 -0.7301 401 0.37
402 0.2811 403 0.569 404 -0.57 405 -0.08 406 -0.24 407 -0.24 408 -0.7301
409 0.37 410 0.2811 411 0.569 412 -0.57 413 -0.24 414 -0.7301 415 0.37
416 0.2811 417 0.569 418 -0.57 419 -0.08 420 -0.24 421 -0.24 422 -0.7301
423 0.37 424 0.2811 425 0.569 426 -0.57 427 -0.16 428 -0.16 429 -0.16
430 0.343 431 -0.853 432 0.45 433 0.45 434 0.45 435 -0.7301 436 0.37 437
0.2811 438 0.569 439 -0.57 440 -0.16 441 0.07 442 -0.46 443 -0.01 444
-0.7301 445 0.37 446 0.2811 447 0.449 448 -0.57 449 -0.16 450 -0.08 451
-0.24 452 -0.24 453 -0.853 454 0.45 455 0.45 456 0.45 457 0.484 458
0.569 459 -0.57 460 0.2 461 -0.68 462 0.4 463 -0.24 464 -0.7301 465 0.37
466 0.2811 467 0.569 468 -0.57 469 0.021 470 0.0462 471 -0.5653 472
-0.3016 473 0.0365 474 0.0332 475 0.27 476 -0.7301 477 0.37 478 0.2811
479 0.569 480 -0.57 481 0.12 482 -0.68 483 0.4 484 -0.7301 485 0.37 486
0.2811 487 0.569 488 -0.57 489 -0.16 490 -0.266 491 0.906 492 -0.9 493
-0.9 494 -0.7301 495 0.37 496 0.2811 497 0.569 498 -0.57 499 0.021 500
0.0462 501 -0.3016 502 -0.5653 503 0.0332 504 0.27 505 0.0365 506
-0.7301 507 0.37 508 0.2811 509 0.569 510 -0.57 511 -0.16 512 -0.16 513
0.1676 514 -0.8442667 515 0.45 516 1.2 517 -0.9666667 518 0.45 519 0.45
520 -0.9666667 521 0.45 522 0.45 523 -0.7301 524 0.37 525 0.2811 526
0.569 527 -0.57 528 -0.24 529 -0.7301 530 0.37 531 0.2811 532 0.569 533
-0.57 534 -0.16 535 -0.08 536 -0.24 537 -0.24 538 -0.7301 539 0.37 540
0.2811 541 0.569 542 -0.57 543 -0.16 544 0.07 545 -0.46 546 -0.01 547
-0.7301 548 0.37 549 0.2811 550 0.569 551 -0.57 552 0.12 553 -0.68 554
0.4 555 -0.7301 556 0.37 557 0.2811 558 0.569 559 -0.57 560 -0.16 561
-0.266 562 0.906 563 -0.9 564 -0.9 565 -0.7301 566 0.37 567 0.2811 568
0.569 569 -0.57 570 -0.16 571 -0.08 572 -0.24 573 -0.24 574 -0.7301 575
0.37 576 0.2811 577 0.569 578 -0.57 579 -0.16 580 -0.16 581 -0.16 582
0.343 583 -0.853 584 0.45 585 0.45 586 0.45 587 -0.7301 588 0.37 589
0.2811 590 0.569 591 -0.57 592 -0.08 593 -0.16 594 -0.24 595 -0.24 596
-0.7301 597 0.37 598 0.2811 599 0.569 600 -0.57 601 -0.16 602 -0.08 603
-0.24 604 -0.24 605 -0.7301 606 0.37 607 0.2811 608 0.569 609 -0.57 610
-0.08 611 -0.16 612 -0.24 613 -0.24 614 -0.7301 615 0.37 616 0.2811 617
0.569 618 -0.57 619 0.021 620 0.0462 621 -0.5653 622 -0.3016 623 0.0365
624 0.0332 625 0.27 626 -0.7301 627 0.37 628 0.2811 629 0.569 630 -0.57
631 -0.08 632 -0.16 633 -0.24 634 -0.24 635 -0.7301 636 0.37 637 0.2011
638 0.569 639 -0.57 640 -0.7301 641 0.37 642 0.2811 643 0.569 644 -0.57
645 0.021 646 0.0462 647 -0.3016 648 -0.5653 649 0.0332 650 0.27 651
0.0365 652 -0.7301 653 0.37 654 0.2811 655 0.569 656 -0.57 657 0.021 658
0.0462 659 -0.3016 660 -0.5653 661 0.0332 662 0.27 663 0.0365 664
-0.7301 665 0.37 666 0.2811 667 0.569 668 -0.57 669 -0.16 670 -0.08 671
-0.24 672 -0.24 673 -0.7301 674 0.37 675 0.2811 676 0.569 677 -0.57 678
-0.099 679 0.569 680 -0.57 681 -0.8 682 0.37 683 0.37 684 -0.7301 685
0.37 686 0.2811 687 0.569 688 -0.57 689 -0.08 690 -0.24 691 -0.24 692
-0.7301 693 0.37 694 0.2811 695 0.569 696 -0.57 697 -0.08 698 -0.24 699
-0.24 700 -0.7301 701 0.37 702 0.2811 703 0.569 704 -0.57 705 -0.099 706
0.569 707 -0.57 708 -0.8 709 0.37 710 0.37 711 -0.7301 712 0.37 713
0.2811 714 0.569 715 -0.57 716 -0.16 717 -0.08 718 -0.24 719 -0.24 720
-0.7301 721 0.37 722 0.2811 723 0.569 724 -0.57 725 -0.16 726 -0.08 727
-0.24 728 -0.24 729 -0.7301 730 0.37 731 0.2011 732 0.569 733 -0.57 734
-0.7301 735 0.37 736 0.2811 737 0.569 738 -0.57 739 -0.24 740 -0.7301
741 0.37 742 0.2811 743 0.569 744 -0.57 745 0.07 746 -0.41 747 -0.7301
748 0.37 749 0.2811 750 0.569 751 -0.57 752 0.2 753 -0.68 754 0.4 755
-0.24 756 -0.7301 757 0.37 758 0.2811 759 0.569 760 -0.57 761 -0.16 762
-0.16 763 -0.16 764 0.343 765 -0.853 766 0.45 767 0.45 768 0.45 769
-0.6602 770 0.2811 771 0.569 772 -0.57 773 -0.16 774 -0.16 775 0.1401
776 -0.7301 777 0.37 778 0.2011 779 0.569 780 -0.57 781 -0.7301 782 0.37
783 0.2011 784 0.569 785 -0.57 786 -0.6602 787 0.2811 788 0.569 789
-0.57 790 -0.16 791 -0.16 792 0.1401 793 -0.7301 794 0.37 795 0.2811 796
0.569 797 -0.57 798 -0.16 799 -0.08 800 -0.24 801 -0.24 802 -0.7301 803
0.37 804 0.2811 805 0.569 806 -0.57 807 -0.16 808 0.07 809 -0.46 810
-0.01 811 -0.7301 812 0.37 813 0.2811 814 0.569 815 -0.57 816 -0.08 817
-0.24 818 -0.24 819 -0.7301 820 0.37 821 0.2811 822 0.569 823 -0.57 824
-0.08 825 -0.16 826 -0.24 827 -0.24 828 -0.7301 829 0.37 830 0.2811 831
0.569 832 -0.57 833 -0.08 834 -0.24 835 -0.24 836 -0.7301 837 0.37 838
0.2811 839 0.569 840 -0.57 841 -0.16 842 -0.266 843 0.906 844 -0.9 845
-0.9 846 -0.7301 847 0.37 848 0.2811 849 0.569 850 -0.57 851 -0.0165 852
-0.1435 853 -0.15 854 -0.15 855 -0.15 856 -0.15 857 -0.15 858 -0.7301
859 0.37 860 0.2811 861 0.569 862 -0.57 863 0.07 864 -0.41 865 -0.7301
866 0.37 867 0.2811 868 0.569 869 -0.57 870 -0.16 871 -0.16 872 -0.16
873 0.343 874 -0.853 875 0.45 876 0.45 877 0.45 878 -0.7301 879 0.37 880
0.2811 881 0.569 882 -0.57 883 -0.0165 884 -0.1435 885 -0.15 886 -0.15
887 -0.15 888 -0.15 889 -0.15 890 -0.7301 891 0.37 892 0.2011 893 0.569
894 -0.57 895 -0.7301 896 0.37 897 0.2811 898 0.569 899 -0.57 900 -0.099
901 0.569 902 -0.57 903 -0.8 904 0.37 905 0.37 906 -0.7301 907 0.37 908
0.2811 909 0.569 910 -0.57 911 -0.16 912 -0.08 913 -0.24 914 -0.24 915
-0.7301 916 0.37 917 0.2811 918 0.569 919 -0.57 920 0.12 921 -0.68 922
0.4 923 -0.7301 924 0.37 925 0.2811 926 0.569 927 -0.57 928 0.2 929
-0.68 930 0.4 931 -0.24 932 -0.7301 933 0.37 934 0.2811 935 0.569 936
-0.57 937 -0.0165 938 -0.1435 939 -0.15 940 -0.15 941 -0.15 942 -0.15
943 0.0825 944 -0.5325 945 0.45 946 -0.7301 947 0.37 948 0.2811 949
0.569 950 -0.57 951 -0.16 952 -0.08 953 -0.24 954 -0.24 955 -0.7301 956
0.37 957 0.2811 958 0.569 959 -0.57 960 -0.16 961 -0.16 962 0.1676 963
-0.8442667 964 0.45 965 1.2 966 -0.9666667 967 0.45 968 0.45 969
-0.9666667 970 0.45 971 0.45 972 -0.7301 973 0.37 974 0.2811 975 0.569
976 -0.57 977 0.12 978 -0.68 979 0.4 980 -0.7301 981 0.37 982 0.2811 983
0.569 984 -0.57 985 -0.16 986 -0.16 987 -0.16 988 0.343 989 -0.853 990
0.45 991 0.45 992 0.45 993 -0.7301 994 0.37 995 0.2811 996 0.569 997
-0.57 998 -0.16 999 -0.16 1000 0.1676 1001 -0.8442667 1002 0.45 1003 1.2
1004 -0.9666667 1005 0.45 1006 0.45 1007 -0.9666667 1008 0.45 1009 0.45
1010 -0.7301 1011 0.37 1012 0.2811 1013 0.569 1014 -0.57 1015 -0.099
1016 0.569 1017 -0.8 1018 0.37 1019 0.37 1020 -0.57 1021 -0.7301 1022
0.37 1023 0.2811 1024 0.569 1025 -0.57 1026 -0.16 1027 -0.266 1028 0.906
1029 -0.9 1030 -0.9 1031 -0.7301 1032 0.37 1033 0.2811 1034 0.569 1035
-0.57 1036 -0.0165 1037 -0.1435 1038 -0.15 1039 -0.15 1040 -0.15 1041
-0.15 1042 -0.15 1043 -0.7301 1044 0.37 1045 0.2811 1046 0.569 1047
-0.57 1048 -0.08 1049 -0.24 1050 -0.24 1051 -0.6602 1052 0.2811 1053
0.569 1054 -0.57 1055 -0.16 1056 -0.16 1057 0.1401 1058 -0.7301 1059
0.37 1060 0.2811 1061 0.449 1062 -0.57 1063 -0.0165 1064 -0.1435 1065
-0.15 1066 -0.15 1067 -0.15 1068 -0.15 1069 0.0825 1070 -0.5325 1071
0.45 1072 -0.99 1073 0.36 1074 0.36 1075 0.251 1076 0.569 1077 -0.57
1078 -0.266 1079 0.906 1080 -0.9 1081 -0.9 1082 -0.7301 1083 0.37 1084
0.2811 1085 0.569 1086 -0.57 1087 -0.0165 1088 -0.1435 1089 -0.15 1090
-0.15 1091 -0.15 1092 -0.15 1093 -0.15 1094 -0.7301 1095 0.37 1096
0.2811 1097 0.569 1098 -0.57 1099 -0.16 1100 -0.08 1101 -0.24 1102 -0.24
1103 -0.7301 1104 0.37 1105 0.2811 1106 0.569 1107 -0.57 1108 0.2 1109
-0.68 1110 0.4 1111 -0.24 1112 -0.7301 1113 0.37 1114 0.2811 1115 0.569
1116 -0.57 1117 -0.16 1118 -0.08 1119 -0.24 1120 -0.24 1121 -0.7301 1122
0.37 1123 0.2811 1124 0.569 1125 -0.57 1126 -0.16 1127 -0.266 1128 0.906
1129 -0.9 1130 -0.9 1131 -0.7301 1132 0.37 1133 0.2811 1134 0.569 1135
-0.57 1136 0.021 1137 0.0462 1138 -0.3016 1139 -0.5653 1140 0.0332 1141
0.27 1142 0.0365 1143 -0.7301 1144 0.37 1145 0.2811 1146 0.569 1147
-0.57 1148 -0.16 1149 -0.08 1150 -0.24 1151 -0.24 1152 -0.7301 1153 0.37
1154 0.2811 1155 0.569 1156 -0.57 1157 -0.08 1158 -0.16 1159 -0.24 1160
-0.24 1161 -0.7301 1162 0.37 1163 0.2811 1164 0.569 1165 -0.57 1166
-0.11 1167 -1.05 1168 -0.7301 1169 0.37 1170 0.2811 1171 0.569 1172
-0.57 1173 -0.0165 1174 -0.1435 1175 -0.15 1176 -0.15 1177 -0.15 1178
-0.15 1179 0.0825 1180 -0.5325 1181 0.45 1182 -0.7301 1183 0.37 1184
0.2811 1185 0.569 1186 -0.57 1187 0.12 1188 -0.68 1189 0.4 1190 -0.7301
1191 0.37 1192 0.2811 1193 0.569 1194 -0.57 1195 -0.0165 1196 -0.1435
1197 -0.15 1198 -0.15 1199 -0.15 1200 -0.15 1201 -0.15 1202 -0.7301 1203
0.37 1204 0.2811 1205 0.569 1206 -0.57 1207 -0.16 1208 -0.099 1209 0.569
1210 -0.57 1211 -0.8 1212 0.37 1213 0.37 1214 -0.7301 1215 0.37 1216
0.2811 1217 0.569 1218 -0.57 1219 -0.08 1220 -0.24 1221 -0.24 1222
-0.7301 1223 0.37 1224 0.2811 1225 0.569 1226 -0.57 1227 -0.24 1228
-0.7301 1229 0.37 1230 0.2811 1231 0.569 1232 -0.57 1233 -0.16 1234
-0.16 1235 -0.16 1236 0.343 1237 -0.853 1238 0.45 1239 0.45 1240 0.45
1241 -0.7301 1242 0.37 1243 0.2011 1244 0.569 1245 -0.57 1246 -0.7301
1247 0.37 1248 0.2811 1249 0.569 1250 -0.57 1251 -0.16 1252 0.07 1253
-0.46 1254 -0.01 1255 -0.7301 1256 0.37 1257 0.2811 1258 0.569 1259
-0.57 1260 -0.16 1261 -0.266 1262 0.906 1263 -0.9 1264 -0.9 1265 -0.7301
1266 0.37 1267 0.2811 1268 0.569 1269 -0.57 1270 -0.0165 1271 -0.1435
1272 -0.15 1273 -0.15 1274 -0.15 1275 -0.15 1276 -0.15 1277 -0.7301 1278
0.37 1279 0.2811 1280 0.569 1281 -0.57 1282 -0.16 1283 -0.08 1284 -0.24
1285 -0.24 1286 -0.7301 1287 0.37 1288 0.2811 1289 0.569 1290 -0.57 1291
-0.24 1292 -0.7301 1293 0.37 1294 0.2811 1295 0.569 1296 -0.57 1297 0.12
1298 -0.68 1299 0.4 1300 -0.7301 1301 0.37 1302 0.2811 1303 0.569 1304
-0.57 1305 -0.16 1306 -0.16 1307 0.1676 1308 -0.8442667 1309 0.45 1310
1.2 1311 -0.9666667 1312 0.45 1313 0.45 1314 -0.9666667 1315 0.45 1316
0.45 1317 -0.7301 1318 0.37 1319 0.2811 1320 0.569 1321 -0.57 1322 -0.16
1323 -0.16 1324 -0.16 1325 0.343 1326 -0.853 1327 0.45 1328 0.45 1329
0.45 1330 -0.7301 1331 0.37 1332 0.2811 1333 0.569 1334 -0.57 1335 0.07
1336 -0.41 1337 -0.7301 1338 0.37 1339 0.2811 1340 0.569 1341 -0.57 1342
-0.08 1343 -0.16 1344 -0.24 1345 -0.24 1346 -0.7301 1347 0.37 1348
0.2811 1349 0.569 1350 -0.57 1351 0.021 1352 0.0462 1353 -0.5653 1354
-0.3016 1355 0.0365 1356 0.0332 1357 0.27 1358 -0.7301 1359 0.37 1360
0.2811 1361 0.569 1362 -0.57 1363 -0.16 1364 -0.16 1365 0.1676 1366
-0.8442667 1367 0.45 1368 1.2 1369 -0.9666667 1370 0.45 1371 0.45 1372
-0.9666667 1373 0.45 1374 0.45 1375 -0.7301 1376 0.37 1377 0.2811 1378
0.569 1379 -0.57 1380 -0.266 1381 0.906 1382 -0.9 1383 -0.9 1384 -0.7301
1385 0.37 1386 0.2811 1387 0.569 1388 -0.57 1389 -0.16 1390 -0.08 1391
-0.24 1392 -0.24 1393 -0.7301 1394 0.37 1395 0.2811 1396 0.569 1397
-0.57 1398 -0.24 1399 -0.7301 1400 0.37 1401 0.2811 1402 0.569 1403
-0.57 1404 -0.24 1405 -0.7301 1406 0.37 1407 0.2811 1408 0.569 1409
-0.57 1410 -0.16 1411 -0.16 1412 0.1676 1413 -0.8442667 1414 0.45 1415
1.2 1416 -0.9666667 1417 0.45 1418 0.45 1419 -0.9666667 1420 0.45 1421
0.45 1422 -0.7301 1423 0.37 1424 0.2811 1425 0.569 1426 -0.57 1427
-0.099 1428 0.569 1429 -0.57 1430 -0.8 1431 0.37 1432 0.37 1433 -0.7301
1434 0.37 1435 0.2811 1436 0.569 1437 -0.57 1438 -0.08 1439 -0.16 1440
-0.24 1441 -0.24 1442 -0.7301 1443 0.37 1444 0.2811 1445 0.569 1446
-0.57 1447 -0.16 1448 -0.08 1449 -0.24 1450 -0.24 1451 -0.7301 1452 0.37
1453 0.2811 1454 0.569 1455 -0.57 1456 -0.16 1457 -0.08 1458 -0.24 1459
-0.24 1460 -0.7301 1461 0.37 1462 0.2811 1463 0.569 1464 -0.57 1465 0.12
1466 -0.68 1467 0.4 1468 -0.7301 1469 0.37 1470 0.2811 1471 0.569 1472
-0.57 1473 -0.16 1474 -0.266 1475 0.906 1476 -0.9 1477 -0.9 1478 -0.7301
1479 0.37 1480 0.2811 1481 0.569 1482 -0.57 1483 -0.16 1484 -0.16 1485
-0.16 1486 0.343 1487 -0.853 1488 0.45 1489 0.45 1490 0.45 1491 -0.7301
1492 0.37 1493 0.2811 1494 0.569 1495 -0.57 1496 -0.099 1497 0.569 1498
-0.57 1499 -0.8 1500 0.37 1501 0.37 1502 -0.7301 1503 0.37 1504 0.2811
1505 0.569 1506 -0.57 1507 -0.08 1508 -0.24 1509 -0.24 1510 -0.7301 1511
0.37 1512 0.2811 1513 0.569 1514 -0.57 1515 -0.08 1516 -0.24 1517 -0.24
1518 -0.7301 1519 0.37 1520 0.2811 1521 0.569 1522 -0.57 1523 -0.16 1524
-0.16 1525 -0.16 1526 0.343 1527 -0.853 1528 0.45 1529 0.45 1530 0.45
1531 -0.7301 1532 0.37 1533 0.2811 1534 0.569 1535 -0.57 1536 -0.08 1537
-0.16 1538 -0.24 1539 -0.24 1540 -0.7301 1541 0.37 1542 0.2811 1543
0.569 1544 -0.57 1545 0.07 1546 -0.41 1547 -0.7301 1548 0.37 1549 0.2811
1550 0.569 1551 -0.57 1552 -0.266 1553 0.906 1554 -0.9 1555 -0.9 1556
-0.7301 1557 0.37 1558 0.2811 1559 0.449 1560 -0.57 1561 -0.0165 1562
-0.1435 1563 -0.15 1564 -0.15 1565 -0.15 1566 -0.15 1567 -0.15 1568 -0.9
1569 0.36 1570 0.251 1571 0.569 1572 -0.57 1573 -0.16 1574 -0.16 1575
0.11 1576 -0.7301 1577 0.37 1578 0.2811 1579 0.569 1580 -0.57 1581 -0.16
1582 -0.08 1583 -0.24 1584 -0.24 1585 -0.7301 1586 0.37 1587 0.2811 1588
0.569 1589 -0.57 1590 -0.16 1591 -0.16 1592 -0.16 1593 0.343 1594 -0.853
1595 0.45 1596 0.45 1597 0.45 1598 -0.7301 1599 0.37 1600 0.2811 1601
0.569 1602 -0.57 1603 0.021 1604 -0.181 1605 -0.3016 1607 0.0332 1608
0.27 1609 -0.1516 1610 -0.15 1611 -0.15 1612 -0.15 1613 -0.15 1614
-0.7301 1615 0.37 1616 0.2811 1617 0.569 1618 -0.57 1619 -0.16 1620 0.07
1621 -0.46 1622 -0.01 1623 -0.7301 1624 0.37 1625 0.2811 1626 0.569 1627
-0.57 1628 -0.24 1629 -0.6602 1630 0.2811 1631 0.569 1632 -0.57 1633
-0.16 1634 -0.16 1635 0.1401 1636 -0.7301 1637 0.37 1638 0.2811 1639
0.569 1640 -0.57 1641 -0.16 1642 -0.266 1643 0.906 1644 -0.9 1645 -0.9
1646 -0.7301 1647 0.37 1648 0.2811 1649 0.569 1650 -0.57 1651 0.2 1652
-0.68 1653 0.4 1654 -0.24 1655 -0.7301 1656 0.37 1657 0.2811 1658 0.569
1659 -0.57 1660 -0.08 1661 -0.16 1662 -0.24 1663 -0.24 1664 -0.7301 1665
0.37 1666 0.2811 1667 0.569 1668 -0.57 1669 -0.0165 1670 -0.1435 1671
-0.15 1672 -0.15 1673 -0.15 1674 -0.15 1675 -0.15 1676 -0.7301 1677 0.37
1678 0.2811 1679 0.569 1680 -0.57 1681 -0.266 1682 0.906 1683 -0.9 1684
-0.9 1685 -0.7301 1686 0.37 1687 0.2811 1688 0.569 1689 -0.57 1690 -0.16
1691 -0.16 1692 0.1676 1693 -0.8442667 1694 0.45 1695 1.2 1696
-0.9666667 1697 0.45 1698 0.45 1699 -0.9666667 1700 0.45 1701 0.45 1702
-0.7301 1703 0.37 1704 0.2811 1705 0.569 1706 -0.57 1707 -0.08 1708
-0.24 1709 -0.24 1710 -0.7301 1711 0.37 1712 0.2811 1713 0.569 1714
-0.57 1715 -0.0165 1716 -0.1435 1717 -0.15 1718 -0.15 1719 -0.15 1720
-0.15 1721 0.0825 1722 -0.5325 1723 0.45 1724 -0.7301 1725 0.37 1726
0.2811 1727 0.569 1728 -0.57 1729 0.2 1730 -0.68 1731 0.4 1732 -0.24
1733 -0.7301 1734 0.37 1735 0.2811 1736 0.569 1737 -0.57 1738 -0.08 1739
-0.16 1740 -0.24 1741 -0.24 1742 -0.7301 1743 0.37 1744 0.2811 1745
0.569 1746 -0.57 1747 -0.16 1748 -0.099 1749 0.569 1750 -0.57 1751 -0.8
1752 0.37 1753 0.37 1754 -0.7301 1755 0.37 1756 0.2811 1757 0.569 1758
-0.57 1759 0.12 1760 -0.68 1761 0.4 1762 -0.7301 1763 0.37 1764 0.2811
1765 0.569 1766 -0.57 1767 -0.266 1768 0.906 1769 -0.9 1770 -0.9 1771
-0.7301 1772 0.37 1773 0.2811 1774 0.569 1775 -0.57 1776 -0.08 1777
-0.24 1778 -0.24 1779 -0.7301 1780 0.37 1781 0.2811 1782 0.569 1783
-0.57 1784 0.021 1785 -0.181 1786 -0.3016 1788 0.0332 1789 0.27 1790
-0.1516 1791 -0.15 1792 -0.15 1793 -0.15 1794 -0.15 1795 -0.7301 1796
0.37 1797 0.2811 1798 0.569 1799 -0.57 1800 0.12 1801 -0.68 1802 0.4
1803 -0.7301 1804 0.37 1805 0.2811 1806 0.569 1807 -0.57 1808 -0.0165
1809 -0.1435 1810 -0.15 1811 -0.15 1812 -0.15 1813 -0.15 1814 -0.15 1815
-0.7301 1816 0.37 1817 0.2011 1818 0.569 1819 -0.57 1820 -0.7301 1821
0.37 1822 0.2811 1823 0.569 1824 -0.57 1825 -0.08 1826 -0.24 1827 -0.24
1828 -0.7301 1829 0.37 1830 0.2811 1831 0.569 1832 -0.57 1833 -0.16 1834
-0.08 1835 -0.24 1836 -0.24 1837 -0.7301 1838 0.37 1839 0.2811 1840
0.569 1841 -0.57 1842 -0.16 1843 -0.08 1844 -0.24 1845 -0.24 1846
-0.7301 1847 0.37 1848 0.2811 1849 0.569 1850 -0.57 1851 0.021 1852
-0.181 1853 -0.3016 1855 0.0332 1856 0.27 1857 -0.1516 1858 -0.15 1859
-0.15 1860 -0.15 1861 -0.15 1862 -0.7301 1863 0.37 1864 0.2811 1865
0.569 1866 -0.57 1867 -0.16 1868 -0.266 1869 0.906 1870 -0.9 1871 -0.9
1872 -0.7301 1873 0.37 1874 0.2811 1875 0.569 1876 -0.57 1877 -0.08 1878
-0.16 1879 -0.24 1880 -0.24 1881 -0.7301 1882 0.37 1883 0.2811 1884
0.569 1885 -0.57 1886 -0.0165 1887 -0.1435 1888 -0.15 1889 -0.15 1890
-0.15 1891 -0.15 1892 -0.15 1893 -0.7301 1894 0.37 1895 0.2811 1896
0.569 1897 -0.57 1898 0.12 1899 -0.68 1900 0.4 1901 -0.7301 1902 0.37
1903 0.2811 1904 0.569 1905 -0.57 1906 -0.16 1907 -0.08 1908 -0.24 1909
-0.24 1910 -0.7301 1911 0.37 1912 0.2011 1913 0.569 1914 -0.57 1915
-0.7301 1916 0.37 1917 0.2811 1918 0.569 1919 -0.57 1920 -0.24 1921
-0.7301 1922 0.37 1923 0.2811 1924 0.569 1925 -0.57 1926 0.12 1927 -0.68
1928 0.4 1929 -0.6602 1930 0.2811 1931 0.569 1932 -0.57 1933 -0.16 1934
-0.16 1935 0.1401 1936 -0.7301 1937 0.37 1938 0.2811 1939 0.569 1940
-0.57 1941 -0.0165 1942 -0.1435 1943 -0.15 1944 -0.15 1945 -0.15 1946
-0.15 1947 0.0825 1948 -0.5325 1949 0.45 1950 -0.6602 1951 0.2811 1952
0.569 1953 -0.57 1954 -0.16 1955 -0.16 1956 0.1401 1957 -0.7301 1958
0.37 1959 0.2011 1960 0.569 1961 -0.57 1962 -0.7301 1963 0.37 1964
0.2811 1965 0.569 1966 -0.57 1967 -0.08 1968 -0.24 1969 -0.24 1970
-0.7301 1971 0.37 1972 0.2811 1973 0.569 1974 -0.57 1975 -0.16 1976
-0.16 1977 -0.16 1978 0.343 1979 -0.853 1980 0.45 1981 0.45 1982 0.45
1983 -0.7301 1984 0.37 1985 0.2811 1986 0.569 1987 -0.57 1988 -0.08 1989
-0.16 1990 -0.24 1991 -0.24 1992 -0.7301 1993 0.37 1994 0.2811 1995
0.569 1996 -0.57 1997 -0.266 1998 0.906 1999 -0.9 2000 -0.9 2001 -0.7301
2002 0.37 2003 0.2811 2004 0.569 2005 -0.57 2006 -0.16 2007 -0.266 2008
0.906 2009 -0.9 2010 -0.9 2011 -0.7301 2012 0.37 2013 0.2811 2014 0.569
2015 -0.57 2016 -0.16 2017 -0.266 2018 0.906 2019 -0.9 2020 -0.9 2021
-0.7301 2022 0.37 2023 0.2811 2024 0.569 2025 -0.57 2026 -0.0165 2027
-0.1435 2028 -0.15 2029 -0.15 2030 -0.15 2031 -0.15 2032 -0.15 2033
-0.7301 2034 0.37 2035 0.2811 2036 0.569 2037 -0.57 2038 0.07 2039 -0.41
2040 -0.7301 2041 0.37 2042 0.2811 2043 0.569 2044 -0.57 2045 -0.16 2046
-0.16 2047 0.1676 2048 -0.8442667 2049 0.45 2050 1.2 2051 -0.9666667
2052 0.45 2053 0.45 2054 -0.9666667 2055 0.45 2056 0.45 2057 -0.7301
2058 0.37 2059 0.2811 2060 0.569 2061 -0.57 2062 -0.16 2063 -0.16 2064
0.1676 2065 -0.8442667 2066 0.45 2067 1.2 2068 -0.9666667 2069 0.45 2070
0.45 2071 -0.9666667 2072 0.45 2073 0.45 2074 -0.7301 2075 0.37 2076
0.2811 2077 0.569 2078 -0.57 2079 -0.16 2080 -0.08 2081 -0.24 2082 -0.24
2083 -0.7301 2084 0.37 2085 0.2811 2086 0.569 2087 -0.57 2088 -0.16 2089
-0.16 2090 -0.16 2091 0.343 2092 -0.853 2093 0.45 2094 0.45 2095 0.45
2096 -0.7301 2097 0.37 2098 0.2811 2099 0.569 2100 -0.57 2101 -0.16 2102
-0.266 2103 0.906 2104 -0.9 2105 -0.9 2106 -0.7301 2107 0.37 2108 0.2011
2109 0.569 2110 -0.57 2111 -0.7301 2112 0.37 2113 0.2811 2114 0.569 2115
-0.57 2116 0.2 2117 -0.68 2118 0.4 2119 -0.24 2120 -0.7301 2121 0.37
2122 0.2811 2123 0.569 2124 -0.57 2125 -0.16 2126 -0.16 2127 0.1676 2128
-0.8442667 2129 0.45 2130 1.2 2131 -0.9666667 2132 0.45 2133 0.45 2134
-0.9666667 2135 0.45 2136 0.45 2137 -0.7301 2138 0.37 2139 0.2811 2140
0.569 2141 -0.57 2142 -0.16 2143 0.07 2144 -0.46 2145 -0.01 2146 -0.7301
2147 0.37 2148 0.2811 2149 0.569 2150 -0.57 2151 -0.16 2152 -0.16 2153
0.1676 2154 -0.8442667 2155 0.45 2156 1.2 2157 -0.9666667 2158 0.45 2159
0.45 2160 -0.9666667 2161 0.45 2162 0.45 2163 -0.7301 2164 0.37 2165
0.2811 2166 0.569 2167 -0.57 2168 -0.24 2169 -0.6602 2170 0.2811 2171
0.569 2172 -0.57 2173 -0.16 2174 -0.16 2175 0.1401 2176 -0.7301 2177
0.37 2178 0.2811 2179 0.569 2180 -0.57 2181 -0.266 2182 0.906 2183 -0.9
2184 -0.9 2185 -0.7301 2186 0.37 2187 0.2811 2188 0.569 2189 -0.57 2190
-0.0165 2191 -0.1435 2192 -0.15 2193 -0.15 2194 -0.15 2195 -0.15 2196
0.0825 2197 -0.5325 2198 0.45 2199 -0.7301 2200 0.37 2201 0.2811 2202
0.569 2203 -0.57 2204 0.2 2205 -0.68 2206 0.4 2207 -0.24 2208 -0.7301
2209 0.37 2210 0.2811 2211 0.569 2212 -0.57 2213 0.2 2214 -0.68 2215 0.4
2216 -0.24 2217 -0.6602 2218 0.2811 2219 0.569 2220 -0.57 2221 -0.16
2222 -0.16 2223 0.1401 2224 -0.7301 2225 0.37 2226 0.2811 2227 0.569
2228 -0.57 2229 -0.16 2230 -0.266 2231 0.906 2232 -0.9 2233 -0.9 2234
-0.7301 2235 0.37 2236 0.2811 2237 0.569 2238 -0.57 2239 -0.16 2240 0.07
2241 -0.46 2242 -0.01 2243 -0.7301 2244 0.37 2245 0.2811 2246 0.569 2247
-0.57 2248 -0.0165 2249 -0.1435 2250 -0.15 2251 -0.15 2252 -0.15 2253
-0.15 2254 0.0825 2255 -0.5325 2256 0.45 2257 -0.7301 2258 0.37 2259
0.2811 2260 0.569 2261 -0.57 2262 -0.16 2263 -0.099 2264 0.569 2265
-0.57 2266 -0.8 2267 0.37 2268 0.37 2269 -0.7301 2270 0.37 2271 0.2811
2272 0.569 2273 -0.57 2274 0.2 2275 -0.68 2276 0.4 2277 -0.24 2278
-0.7301 2279 0.37 2280 0.2811 2281 0.569 2282 -0.57 2283 -0.16 2284 0.07
2285 -0.46 2286 -0.01 2287 -0.7301 2288 0.37 2289 0.2811 2290 0.569 2291
-0.57 2292 -0.16 2293 -0.08 2294 -0.24 2295 -0.24 2296 -0.7301 2297 0.37
2298 0.2811 2299 0.569 2300 -0.57 2301 -0.266 2302 0.906 2303 -0.9 2304
-0.9 2305 -0.7301 2306 0.37 2307 0.2811 2308 0.569 2309 -0.57 2310 0.07
2311 -0.41 2312 -0.7301 2313 0.37 2314 0.2811 2315 0.569 2316 -0.57 2317
0.021 2318 -0.181 2319 -0.3016 2321 0.0332 2322 0.27 2323 -0.1516 2324
-0.15 2325 -0.15 2326 -0.15 2327 -0.15 2328 -0.7301 2329 0.37 2330
0.2811 2331 0.569 2332 -0.57 2333 0.021 2334 0.0462 2335 -0.5653 2336
-0.3016 2337 0.0365 2338 0.0332 2339 0.27 2340 -0.7301 2341 0.37 2342
0.2011 2343 0.569 2344 -0.57 2345 -0.7301 2346 0.37 2347 0.2811 2348
0.569 2349 -0.57 2350 -0.16 2351 -0.266 2352 0.906 2353 -0.9 2354 -0.9
2355 -0.6602 2356 0.2811 2357 0.569 2358 -0.57 2359 -0.16 2360 -0.16
2361 0.1401 2362 -0.7301 2363 0.37 2364 0.2811 2365 0.569 2366 -0.57
2367 0.12 2368 -0.68 2369 0.4 2370 -0.7301 2371 0.37 2372 0.2811 2373
0.569 2374 -0.57 2375 -0.16 2376 -0.099 2377 0.569 2378 -0.8 2379 0.37
2380 0.37 2381 -0.57 2382 -0.7301 2383 0.37 2384 0.2811 2385 0.569 2386
-0.57 2387 -0.16 2388 -0.16 2389 0.1676 2390 -0.8442667 2391 0.45 2392
1.2 2393 -0.9666667 2394 0.45 2395 0.45 2396 -0.9666667 2397 0.45 2398
0.45 2399 -0.6602 2400 0.2811 2401 0.569 2402 -0.57 2403 -0.16 2404
-0.16 2405 0.1401 2406 -0.7301 2407 0.37 2408 0.2811 2409 0.569 2410
-0.57 2411 0.2 2412 -0.68 2413 0.4 2414 -0.24 2415 -0.7301 2416 0.37
2417 0.2811 2418 0.569 2419 -0.57 2420 -0.0165 2421 -0.1435 2422 -0.15
2423 -0.15 2424 -0.15 2425 -0.15 2426 -0.15 2427 -0.7301 2428 0.37 2429
0.2811 2430 0.569 2431 -0.57 2432 0.12 2433 -0.68 2434 0.4 2435 -0.7301
2436 0.37 2437 0.2811 2438 0.569 2439 -0.57 2440 -0.16 2441 -0.266 2442
0.906 2443 -0.9 2444 -0.9 2445 -0.7301 2446 0.37 2447 0.2811 2448 0.569
2449 -0.57 2450 -0.16 2451 -0.08 2452 -0.24 2453 -0.24 2454 -0.7301 2455
0.37 2456 0.2811 2457 0.569 2458 -0.57 2459 -0.08 2460 -0.24 2461 -0.24
2462 -0.7301 2463 0.37 2464 0.2811 2465 0.569 2466 -0.57 2467 -0.16 2468
-0.266 2469 0.906 2470 -0.9 2471 -0.9 2472 -0.7301 2473 0.37 2474 0.2811
2475 0.569 2476 -0.57 2477 0.021 2478 0.0462 2479 -0.5653 2480 -0.3016
2481 0.0365 2482 0.0332 2483 0.27 2484 -0.7301 2485 0.37 2486 0.2811
2487 0.569 2488 -0.57 2489 -0.16 2490 -0.08 2491 -0.24 2492 -0.24 2493
-0.7301 2494 0.37 2495 0.2011 2496 0.569 2497 -0.57 2498 -0.7301 2499
0.37 2500 0.2811 2501 0.569 2502 -0.57 2503 -0.099 2504 0.569 2505 -0.57
2506 -0.8 2507 0.37 2508 0.37 2509 -0.7301 2510 0.37 2511 0.2811 2512
0.569 2513 -0.57 2514 -0.16 2515 -0.08 2516 -0.24 2517 -0.24 2518
-0.7301 2519 0.37 2520 0.2811 2521 0.569 2522 -0.57 2523 -0.16 2524
-0.08 2525 -0.24 2526 -0.24 2527 -0.7301 2528 0.37 2529 0.2811 2530
0.569 2531 -0.57 2532 -0.16 2533 -0.099 2534 0.569 2535 -0.57 2536 -0.8
2537 0.37 2538 0.37 2539 -0.7301 2540 0.37 2541 0.2811 2542 0.569 2543
-0.57 2544 -0.24 2545 -0.7301 2546 0.37 2547 0.2811 2548 0.449 2549
-0.57 2550 -0.099 2551 0.569 2552 -0.57 2553 -0.8 2554 0.37 2555 0.37
2556 -0.65 2557 1.2038 2558 -0.65 2559 -0.0548 2560 -0.24 2561 -0.009
2562 -0.15 2563 -0.15 2564 0.0825 2565 -0.3625 2566 0.04 2567 0.179 2568
-0.15 2569 -0.629 2570 0.65 2571 -0.55 2572 0.4 2573 -0.05 2574 0.0483
2575 -0.2267 2576 0.0284 2577 -0.15 2578 -0.15 2579 -0.15 2581 -0.15
2582 0.31 2583 -0.15 2584 -0.15 2585 -0.15 2586 0.16 2587 -0.62
#attr 2587 ID i aTempFactor r
1 45.5499992 2 223388464 3 223388464 4 223388464 5 44.1599998 6
43.1399994 7 43.7200012 8 44.8499985 9 46.8199997 10 50.3199997 11
46.2299995 12 41.1399994 13 39.1699982 14 36.8899994 15 38.1599998 16
39.9300003 17 40.3499985 18 41.9399986 19 33.25 20 163229504 21
31.8600006 22 30.2099991 23 28.0900002 24 30.9300003 25 30.5200005 26
29.7600002 27 30.9599991 28 29.8099995 29 29.6700001 30 28.7199993 31
27.8700008 32 20401680 33 28.6200008 34 20402008 35 29.0699997 36
28.7900009 37 29.7600002 38 29.4099998 39 28.7000008 40 28.2600002 41
29.4200001 42 28.0499992 43 216368512 44 28.0900002 45 28.0200005 46
27.3899994 47 28.0400009 48 28.6700001 49 164095936 50 29.1399994 51
29.5300007 52 29.2199993 53 28.9599991 54 29.6599998 55 19749264 56
30.6800003 57 19749592 58 31.1299992 59 31.0499992 60 30.6599998 61
31.9300003 62 33.9799995 63 34.6500015 64 39.5699997 65 42.1699982 66
19831896 67 19831896 68 19831896 69 29.8500004 70 19847816 71 29.4599991
72 28.8500004 73 28.1599998 74 29.4300003 75 29.7600002 76 29.8500004 77
30.2900009 78 30.0200005 79 19830752 80 30.3400002 81 29.3500004 82 31
83 30.5100002 84 30.8400002 85 28.9200001 86 19855856 87 28.8899994 88
29.3199997 89 29.0300007 90 28.5799999 91 28.8999996 92 29.5599995 93
31.2600002 94 30.6599998 95 28.7099991 96 19863496 97 28.8799992 98
28.1000004 99 29.1299992 100 28.5200005 101 27.8400002 102 29.3899994
103 28.7600002 104 29.8999996 105 28.7700005 106 27.8500004 107
28.1000004 108 29.0400009 109 28.2999992 110 29.7900009 111 28.4099998
112 30.2299995 113 28.5200005 114 29.0100002 115 163173360 116
28.8600006 117 28.6599998 118 28.5300007 119 28.6700001 120 29.6299992
121 29.0599995 122 30.5699997 123 19861184 124 29.1800003 125 30.5699997
126 19861840 127 19861840 128 31.1900005 129 19862168 130 19862168 131
28.2999992 132 19862496 133 28.8799992 134 28.2700005 135 27.9400005 136
29.8799992 137 32.3400002 138 31.6399994 139 37.3600006 140 29.1100006
141 223479616 142 29.6299992 143 30.1000004 144 28.4200001 145
30.9799995 146 35.0200005 147 41.3499985 148 45.2999992 149 217125600
150 47.7099991 151 48.2299995 152 217126272 153 217126272 154 44.2000008
155 217126592 156 217126592 157 30.0699997 158 217126912 159 31.3099995
160 31.5100002 161 30.0400009 162 31.8400002 163 35.2000008 164
33.6500015 165 34.9399986 166 33.5499992 167 20368144 168 34.9799995 169
35.6199989 170 34.2200012 171 35.3100014 172 37.2700005 173 38.8800011
174 43.5600014 175 44.4099998 176 163360768 177 163360768 178 163360768
179 36.9199982 180 163361088 181 38 182 37.6899986 183 36.3699989 184
40.0200005 185 43.3600006 186 46.2400017 187 45.6199989 188 37.7099991
189 19839240 190 38.2999992 191 38.5400009 192 37.7700005 193 39.7200012
194 19659616 195 41 196 41 197 39.8499985 198 42 199 44.7999992 200
47.1399994 201 47.8499985 202 47.0600014 203 163355424 204 163355424 205
163355424 206 41.5600014 207 42.5800018 208 43.2599983 209 42.6899986
210 42.7099991 211 42.5600014 212 42.4399986 213 44.8300018 214 19607496
215 46.3400002 216 47.7099991 217 48.0600014 218 46.5999985 219
45.8199997 220 46.7900009 221 45.5800018 222 49.25 223 19852496 224
50.5200005 225 51.9599991 226 52.25 227 53.3199997 228 163328896 229
53.5299988 230 54.7799988 231 56.5 232 53.6199989 233 47.5699997 234
200705152 235 200705152 236 200705152 237 47.3899994 238 46.4099998 239
46.0699997 240 47.9099998 241 50.0699997 242 50.5200005 243 56.7200012
244 54.4900017 245 19578920 246 19578920 247 44.9500008 248 163394688
249 43.6800003 250 42.3699989 251 42.1500015 252 43.75 253 43.7299995
254 44.1699982 255 40.2299995 256 20399312 257 39.0499992 258 36.6599998
259 34.1399994 260 38.8899994 261 41.4399986 262 41.0999985 263
41.9799995 264 34.9199982 265 20468544 266 34.9000015 267 33.4000015 268
32.4000015 269 35.0800018 270 37.0900002 271 36.5699997 272 39.0699997
273 40.2400017 274 32.5299988 275 163388192 276 31.4200001 277
31.0699997 278 30.7399998 279 31.5300007 280 30.7299995 281 163389824
282 30.4599991 283 30.1000004 284 31.1000004 285 30.4200001 286
35.0499992 287 39.0200005 288 45.3300018 289 28.5799999 290 19864608 291
28.2199993 292 28.6599998 293 28.2000008 294 28.3199997 295 27.1599998
296 19835624 297 27.3600006 298 26.7800007 299 25.2000008 300 27.7600002
301 26.9500008 302 29.1100006 303 30.0499992 304 29.8099995 305
30.0100002 306 28.3899994 307 27.1000004 308 19917792 309 29.2099991 310
30.8500004 311 31.4500008 312 31.8199997 313 223442944 314 34.1599998
315 35.6399994 316 35.6699982 317 34.4099998 318 36.4199982 319
35.1399994 320 34.4700012 321 36.1100006 322 163094928 323 36.5800018
324 36.9099998 325 36.9700012 326 37.7000008 327 39.8100014 328
40.5699997 329 46.1699982 330 36 331 163167008 332 36.9399986 333
35.8899994 334 37.3699989 335 38.7900009 336 41.6300011 337 48.0999985
338 52.0800018 339 55.3199997 340 163169632 341 163169632 342 163169632
343 33.7299995 344 163169952 345 32.2200012 346 31.6700001 347
31.0699997 348 32.0200005 349 29.4200001 350 200797152 351 31.9799995
352 30.75 353 200797792 354 29.3600006 355 28.7999992 356 28.3400002 357
29 358 28.2700005 359 20350280 360 29.8700008 361 29.8500004 362
28.7299995 363 29.3400002 364 31.1200008 365 19785808 366 30.1200008 367
31.1100006 368 19786464 369 32.7599983 370 32.8899994 371 32.9500008 372
32.7900009 373 45.2299995 374 31.8500004 375 20152496 376 33.1899986 377
30.75 378 29.3700008 379 32.9199982 380 37.9900017 381 41.2400017 382
44.3400002 383 163290464 384 48.0299988 385 50.0699997 386 163291136 387
163291136 388 50.1800003 389 163291456 390 163291456 391 30.3400002 392
163292000 393 30.5 394 30.0799999 395 31.0200005 396 30.9699993 397
30.5499992 398 19559736 399 29.8500004 400 28.9899998 401 19560600 402
29.25 403 29.2900009 404 28.6499996 405 29.2900009 406 28.7199993 407
29.2999992 408 28.8600006 409 19674832 410 29.5799999 411 29.5900002 412
30.8099995 413 29.0499992 414 30.8700008 415 223307616 416 32.5299988
417 34.3300018 418 34.0900002 419 32.8199997 420 31.9400005 421
33.4000015 422 35.7299995 423 217318848 424 37.2599983 425 37.0400009
426 33.5600014 427 36.7099991 428 39.7599983 429 40.8300018 430
45.0400009 431 44.8800011 432 223367712 433 223367712 434 223367712 435
39.3400002 436 223360832 437 42.5400009 438 43.5 439 42.9700012 440
42.6199989 441 45.2999992 442 47.6300011 443 45.7099991 444 45.4000015
445 223285728 446 46.6300011 447 47.7799988 448 49.25 449 47.4599991 450
49.2799988 451 49.9199982 452 50.1399994 453 42.5400009 454 223288576
455 223288576 456 223288576 457 42.5 458 42.5600014 459 42.0499992 460
42.3600006 461 42.4599991 462 223393312 463 42.9399986 464 42.7799988
465 223219664 466 42.9099998 467 42.9000015 468 42.2999992 469
43.2900009 470 43.4500008 471 45.4399986 472 44.5400009 473 46.0999985
474 45.4500008 475 19738776 476 42.3800011 477 19739312 478 42.6100006
479 42.2700005 480 42.5200005 481 42.7999992 482 43.1899986 483 19740952
484 41.9199982 485 217391312 486 42.0999985 487 41.4500008 488
41.5099983 489 42.1100006 490 43.1100006 491 44.2400017 492 46.7900009
493 48.9300003 494 40.6899986 495 163326528 496 40.75 497 40.2599983 498
40.2799988 499 40.8100014 500 40.6300011 501 42.6399994 502 39.7000008
503 41.6899986 504 19713800 505 41.0499992 506 40.0299988 507 19714664
508 39.8199997 509 38.4900017 510 37.9900017 511 39.7700005 512
41.9199982 513 43.6399994 514 46.9099998 515 19924048 516 48.4799995 517
48.6800003 518 19924704 519 19924704 520 48.8199997 521 19925032 522
19925032 523 37.2099991 524 19925360 525 37.1899986 526 36.5099983 527
35.5099983 528 36.9300003 529 36.4099998 530 19765336 531 36.4799995 532
36 533 35.9500008 534 36.0299988 535 36.1100006 536 35.2000008 537
36.1899986 538 36.8400002 539 19721080 540 37.6100006 541 38.0600014 542
38.3699989 543 38.3100014 544 40.1199989 545 43.0600014 546 45.1500015
547 38.2200012 548 217330528 549 38.5600014 550 37.7000008 551
37.3600006 552 38.7900009 553 42.7999992 554 19702776 555 37.4500008 556
19703312 557 38.0600014 558 37 559 37 560 37.8499985 561 40.9500008 562
42.6399994 563 46.9199982 564 49.5099983 565 35.5600014 566 19754040 567
35.6100006 568 35.5200005 569 34.3600006 570 34.3400002 571 34.8699989
572 34.8100014 573 34.9000015 574 35.8300018 575 163240256 576
37.2900009 577 37.3300018 578 37.2799988 579 37.6800003 580 38.0699997
581 39.0699997 582 38.8300018 583 42.7599983 584 217219392 585 217219392
586 217219392 587 37.9500008 588 217219936 589 38.0499992 590 37.6699982
591 38.3699989 592 38.5200005 593 40 594 39.6500015 595 40.3899994 596
36.5900002 597 19564240 598 35.8300018 599 34.9599991 600 33.3800011 601
36.2599983 602 36.3300018 603 36.3199997 604 38.5099983 605 35.1899986
606 217179872 607 35.2799988 608 35.2599983 609 33.8300018 610
34.9900017 611 34.2599983 612 35.6399994 613 34.7799988 614 36.25 615
227246992 616 36.5499992 617 36.2400017 618 36.6599998 619 37.9399986
620 38.7599983 621 42.9099998 622 41.7000008 623 43.1699982 624
43.0999985 625 227249952 626 36.1599998 627 217378624 628 36.2799988 629
35.5800018 630 35.9099998 631 35.7999992 632 37.25 633 37.3600006 634
37.7299995 635 35.1399994 636 19660864 637 34.9900017 638 34.7299995 639
35.6399994 640 34.3400002 641 19662384 642 33.5600014 643 32.1699982 644
30.6100006 645 35.0099983 646 36.6300011 647 41.6599998 648 39.4700012
649 41.9500008 650 19744384 651 40.4300003 652 31.0900002 653 19745040
654 30.3600006 655 29.3700008 656 28.8799992 657 29.9099998 658
29.2600002 659 29.7299995 660 25.7600002 661 26.5699997 662 19580368 663
28.3799992 664 28.5799999 665 19581024 666 29.0699997 667 28.8700008 668
28.75 669 29.1900005 670 29.8199997 671 30.9599991 672 31.5300007 673
28.5300007 674 19630064 675 28.4899998 676 28.2700005 677 27.8899994 678
28.1499996 679 27.2999992 680 27.9400005 681 23.7199993 682 217324160
683 217324160 684 29.1100006 685 19664024 686 29.1100006 687 29.0900002
688 28.8899994 689 29.7700005 690 28.6100006 691 31.1399994 692
29.5900002 693 19666320 694 30.3299999 695 30.9099998 696 31.6200008 697
30.8700008 698 31.5799999 699 31.1399994 700 30.3600006 701 19707640 702
30.1000004 703 29.7000008 704 28.3500004 705 30.4400005 706 31.6800003
707 35.0200005 708 32.1100006 709 19751624 710 19751624 711 29.1599998
712 19752160 713 28.7000008 714 27.4599991 715 26.0400009 716 28.7800007
717 28.6100006 718 28.7299995 719 28.3099995 720 27.3199997 721 19769584
722 27.0799999 723 27.8400002 724 26.0599995 725 26.6900005 726
26.5200005 727 27.8600006 728 28.5300007 729 28.0400009 730 19772608 731
27.6900005 732 28.1299992 733 27.8500004 734 29.1100006 735 19774744 736
28.6100006 737 28.9599991 738 27.7000008 739 29.2199993 740 28.7099991
741 19856992 742 29.2700005 743 29.5900002 744 30.4799995 745 28.7199993
746 28.7000008 747 30.4500008 748 19859168 749 32.2400017 750 33.5499992
751 34.0900002 752 31.2900009 753 30.3700008 754 19824272 755 32.2200012
756 35.1100006 757 19824928 758 36.6899986 759 37.2999992 760 36.5200005
761 37.8300018 762 40.0600014 763 40.0200005 764 43.3800011 765
44.1300011 766 19833296 767 19833296 768 19833296 769 38.4599991 770
37.9500008 771 38.0400009 772 39.2200012 773 38.7700005 774 38.9199982
775 38.6899986 776 38.1199989 777 19927864 778 37.3899994 779 37.4399986
780 38.0400009 781 36.2099991 782 19931088 783 34.9700012 784 34.2599983
785 33.2599983 786 33.5400009 787 33.0699997 788 31.8799992 789
31.1800003 790 32.6800003 791 34.5099983 792 32.8300018 793 31.6399994
794 19935304 795 31.5699997 796 31.0200005 797 29.9400005 798 31.6299992
799 32.2799988 800 32.9399986 801 33.1399994 802 30.3999996 803 19938232
804 31.0499992 805 30.7299995 806 29.6700001 807 31.5 808 31.4799995 809
33.8899994 810 33.3400002 811 30.2600002 812 19920472 813 29.8199997 814
29.3500004 815 30.1499996 816 30.2299995 817 30.1900005 818 30.9699993
819 28.3199997 820 20253128 821 28.1499996 822 27.2199993 823 27.2299995
824 27.3199997 825 27.8500004 826 27.5 827 29.1000004 828 27.7800007 829
20249968 830 28.0699997 831 28.8099995 832 30.2199993 833 28.5699997 834
28.3600006 835 28.2900009 836 28.2299995 837 20190456 838 28.5799999 839
28.1399994 840 27.5699997 841 28.75 842 30.0100002 843 30.6399994 844
31.1299992 845 34.4399986 846 28.1499996 847 20193408 848 28.3999996 849
28.1000004 850 27.9099998 851 28.0200005 852 27.8700008 853 28.9599991
854 30.5300007 855 27.3899994 856 29.6800003 857 28.7600002 858
28.8199997 859 20377720 860 29.2399998 861 29.5499992 862 27.9899998 863
29.1200008 864 29.8700008 865 30.5300007 866 20311984 867 32.5 868
32.2299995 869 30.3400002 870 33.2299995 871 37.3600006 872 37.5600014
873 42.0900002 874 43.9099998 875 20314608 876 20314608 877 20314608 878
32.3199997 879 223475040 880 33.0699997 881 32.8800011 882 32.1899986
883 34.8899994 884 35.3400002 885 39.4300003 886 36.2900009 887
39.4900017 888 37.9099998 889 38.8699989 890 32.2900009 891 163303488
892 32.9199982 893 33.3499985 894 33.7200012 895 33.6300011 896
163332544 897 33.75 898 34.1699982 899 34.7999992 900 33.3100014 901
34.9199982 902 34.5499992 903 31.4300003 904 163334832 905 163334832 906
33.9500008 907 163362560 908 34.5699997 909 34.9000015 910 34.9700012
911 34.0400009 912 34.1100006 913 36.5099983 914 34.5299988 915
35.2900009 916 163368544 917 35.9799995 918 36.2599983 919 36.4700012
920 36.1899986 921 36.7799988 922 163370192 923 36.1300011 924 163370720
925 36.8699989 926 37.5499992 927 37.0600014 928 36.9599991 929
37.0900002 930 163392912 931 37.0499992 932 37.4799995 933 163393568 934
38.0999985 935 38.6800003 936 38.1699982 937 38.8400002 938 38.6100006
939 41.2000008 940 38.8499985 941 40.6800003 942 40.5099983 943
41.5800018 944 41.4799995 945 217211616 946 38.7900009 947 217211952 948
39.5999985 949 40.1399994 950 39.3800011 951 39.1699982 952 37.9199982
953 38.4900017 954 38.1300011 955 41.6399994 956 19671504 957 43.7200012
958 44.0600014 959 43.9500008 960 43.9599991 961 45.9399986 962
47.4700012 963 50.0699997 964 19682152 965 51.3199997 966 51.0900002 967
19682808 968 19682808 969 51.4599991 970 19683136 971 19683136 972
45.0699997 973 19683672 974 45.8499985 975 46.6199989 976 46.5299988 977
45.6599998 978 45.6199989 979 19696400 980 47.1199989 981 19696728 982
47.9399986 983 48.5099983 984 48.0299988 985 47.8600006 986 49.0600014
987 50.2799988 988 50.7700005 989 51.3199997 990 19699512 991 19699512
992 19699512 993 49.7200012 994 19700048 995 51 996 51.8600006 997
52.5400009 998 51.4700012 999 52.0999985 1000 52.8899994 1001 52.9000015
1002 19779008 1003 53.9799995 1004 55.6699982 1005 19779664 1006
19779664 1007 53.7599983 1008 19779992 1009 19779992 1010 52.5900002
1011 19780528 1012 53.2999992 1013 53.7599983 1014 53.9000015 1015
53.5800018 1016 54.2000008 1017 56.7099991 1018 19782800 1019 19782800
1020 53.9700012 1021 53.6699982 1022 19783456 1023 54.0499992 1024
53.8100014 1025 53.5800018 1026 54.0099983 1027 54.4700012 1028
55.4300003 1029 56.9599991 1030 58.2700005 1031 53.7299995 1032 19797184
1033 53.9300003 1034 53.9300003 1035 53.6399994 1036 53.3899994 1037
53.2400017 1038 52.3199997 1039 52.8899994 1040 52.0499992 1041
52.6199989 1042 52.8600006 1043 54.4799995 1044 19812152 1045 55 1046
55.4500008 1047 55.0999985 1048 54.8199997 1049 54.9199982 1050
54.6699982 1051 56.4799995 1052 56.9799995 1053 57.6699982 1054
57.5499992 1055 57.1100006 1056 56.8499985 1057 56.4399986 1058
58.2700005 1059 19957824 1060 58.7400017 1061 58.5200005 1062 57.6500015
1063 60.1500015 1064 61.5099983 1065 62.9700012 1066 61.9900017 1067
61.9300003 1068 62.1399994 1069 62.3199997 1070 62.3199997 1071 19961672
1072 48.3600006 1073 19965408 1074 19965408 1075 48.7400017 1076
48.3800011 1077 49.1399994 1078 49.2200012 1079 51.3899994 1080
53.1100006 1081 54.4900017 1082 47.7099991 1083 20470896 1084 47.1199989
1085 46.3600006 1086 46.5999985 1087 47.4300003 1088 47.5 1089
48.1599998 1090 47.7700005 1091 47.8699989 1092 48.2200012 1093
47.5800018 1094 45.2900009 1095 163184272 1096 44.6899986 1097
43.6699982 1098 43.2000008 1099 44.9700012 1100 46.2799988 1101
46.7000008 1102 47.0999985 1103 42.8800011 1104 163187104 1105
42.1599998 1106 41.5600014 1107 40.9000015 1108 42 1109 41.3499985 1110
163226512 1111 41.9700012 1112 40.6399994 1113 163227168 1114 40.5099983
1115 39.7900009 1116 38.6100006 1117 40.5800018 1118 41.4799995 1119
41.3800011 1120 43.5999985 1121 39.2299995 1122 210220608 1123
39.2400017 1124 38.3300018 1125 38.0600014 1126 39 1127 40.9799995 1128
45.6100006 1129 46.9300003 1130 50.6599998 1131 37.4799995 1132 20284496
1133 37.1300011 1134 36.2099991 1135 35.5699997 1136 37.1100006 1137
37.1800003 1138 39.0099983 1139 35.9900017 1140 36.2700005 1141 20173088
1142 37.7700005 1143 35.5800018 1144 20173744 1145 35.3400002 1146
34.6599998 1147 33.7900009 1148 35.1699982 1149 35.2700005 1150
35.0600014 1151 36.3600006 1152 34.5699997 1153 20491248 1154 35.0299988
1155 35.0499992 1156 34.6300011 1157 35.0800018 1158 35.2599983 1159
34.6699982 1160 35.6899986 1161 35.0600014 1162 19908232 1163 34.9399986
1164 33.7999992 1165 33.3499985 1166 35.8100014 1167 37.0900002 1168
34.2999992 1169 200715104 1170 34.3499985 1171 34.4399986 1172
34.2299995 1173 34.5200005 1174 34.9500008 1175 34.4900017 1176
34.5800018 1177 35.3300018 1178 35.9599991 1179 34.6300011 1180
34.6199989 1181 20083328 1182 33.8800011 1183 20460256 1184 33.8300018
1185 33.3100014 1186 32.7299995 1187 33.8800011 1188 34.1599998 1189
20461896 1190 33.5099983 1191 20462432 1192 33.4000015 1193 33.25 1194
32.2099991 1195 34.7700005 1196 34.5 1197 37.5400009 1198 36.9500008
1199 35.8600006 1200 36.8800011 1201 37.4799995 1202 32.4500008 1203
163070528 1204 32.6699982 1205 32.0900002 1206 32.5200005 1207
31.8099995 1208 31.1800003 1209 31.9599991 1210 33.7999992 1211
30.3199997 1212 20323440 1213 20323440 1214 32.9500008 1215 20323976
1216 33.1100006 1217 32.5699997 1218 31.9899998 1219 33.2299995 1220
33.6300011 1221 35.3800011 1222 33.2900009 1223 19590904 1224 32.8800011
1225 32.5099983 1226 32.7700005 1227 32.5200005 1228 33 1229 19592544
1230 33.5499992 1231 32.4199982 1232 32.3699989 1233 34.3600006 1234
38.0900002 1235 38.3300018 1236 42.6599998 1237 45.5699997 1238 19641048
1239 19641048 1240 19641048 1241 31.7600002 1242 52934768 1243
32.1500015 1244 31.8899994 1245 31.5599995 1246 31.8500004 1247 20071680
1248 32.5 1249 32.4700012 1250 31.6299992 1251 32.0699997 1252
33.6500015 1253 33.9799995 1254 34.5 1255 33.3400002 1256 163267360 1257
33.6399994 1258 33.4599991 1259 33.0600014 1260 34.3100014 1261
33.9000015 1262 35.0400009 1263 36.75 1264 36.9500008 1265 33.6599998
1266 217186656 1267 33.5 1268 33.2900009 1269 31.5200005 1270 33.5200005
1271 34.2000008 1272 32.2599983 1273 35 1274 34.2900009 1275 33.1599998
1276 33.4500008 1277 33.2000008 1278 217173712 1279 34.3600006 1280
34.6199989 1281 34.1800003 1282 34.5499992 1283 36.4599991 1284
36.8699989 1285 37.9199982 1286 35 1287 217214720 1288 35.7000008 1289
36.2900009 1290 36.5 1291 36.3300018 1292 36.5999985 1293 163405600 1294
36.9700012 1295 37.9199982 1296 37.2700005 1297 37.4199982 1298
35.5400009 1299 163407232 1300 38.2099991 1301 20351784 1302 39.0499992
1303 39.9099998 1304 40.1100006 1305 38.0699997 1306 37.0600014 1307
35.2099991 1308 36.6300011 1309 20354080 1310 36.7200012 1311 37.7000008
1312 20148096 1313 20148096 1314 34.3800011 1315 20148424 1316 20148424
1317 41.1800003 1318 20148960 1319 42.6599998 1320 43.25 1321 43.9099998
1322 43.2799988 1323 44.8499985 1324 45.2999992 1325 47.4199982 1326
47.9700012 1327 222798000 1328 222798000 1329 222798000 1330 43.0800018
1331 222798528 1332 43.4300003 1333 43.3499985 1334 42.7400017 1335
43.8100014 1336 46.75 1337 43.0099983 1338 227104192 1339 43.5600014
1340 43.4799995 1341 42.8699989 1342 43.4399986 1343 44.3199997 1344
43.3899994 1345 44.7999992 1346 43.3100014 1347 163307120 1348
44.0900002 1349 44.5999985 1350 44.7200012 1351 43.7700005 1352
43.3400002 1353 43.6300011 1354 42.3800011 1355 44.6500015 1356
42.1100006 1357 163310080 1358 45.0200005 1359 163310608 1360 46.3400002
1361 46.1300011 1362 46.5900002 1363 46.9500008 1364 49.3400002 1365
50.1500015 1366 53.0099983 1367 163249440 1368 55.7700005 1369
57.2000008 1370 163250080 1371 163250080 1372 56.8400002 1373 163250416
1374 163250416 1375 44.8499985 1376 163250752 1377 43.8600006 1378
42.7900009 1379 42.0299988 1380 44.4000015 1381 45.7900009 1382
45.2999992 1383 50.0400009 1384 41.6599998 1385 163253568 1386
41.1300011 1387 40.6899986 1388 40.3400002 1389 40.6599998 1390
42.0900002 1391 41.4399986 1392 41.6899986 1393 39.1599998 1394
163256416 1395 38.5800018 1396 38.0499992 1397 36.0400009 1398
38.2599983 1399 37.1399994 1400 163202256 1401 37.7000008 1402
36.7599983 1403 36.2999992 1404 37.2900009 1405 36.6699982 1406
163204096 1407 37.3899994 1408 36 1409 34.3499985 1410 38 1411
41.6100006 1412 43.7000008 1413 46.4599991 1414 223432256 1415
47.0099983 1416 47 1417 223432928 1418 223432928 1419 47.7799988 1420
223433248 1421 223433248 1422 35.2000008 1423 223433568 1424 35.1399994
1425 34.0499992 1426 34.1599998 1427 34.9599991 1428 38.2900009 1429
41.2400017 1430 38.3300018 1431 223435872 1432 223435872 1433 33.4900017
1434 223436416 1435 33.0800018 1436 33 1437 32.7099991 1438 33.5200005
1439 33.7099991 1440 32.1699982 1441 36.3699989 1442 31.9400005 1443
223439232 1444 33.1699982 1445 33.2599983 1446 32.8699989 1447
32.2700005 1448 33.1100006 1449 34.0099983 1450 34.8100014 1451
34.4199982 1452 223381376 1453 35.0999985 1454 35.0099983 1455
33.6899986 1456 35.3499985 1457 35.4799995 1458 35.3800011 1459
36.5499992 1460 36.0900002 1461 223384208 1462 38.4199982 1463
38.7900009 1464 38.9900017 1465 37.4199982 1466 43.3300018 1467
217443488 1468 40.5999985 1469 217444032 1470 41.7200012 1471 41.5900002
1472 41.6800003 1473 42.1800003 1474 44.3199997 1475 46.3499985 1476
55.5099983 1477 52.2700005 1478 41.4099998 1479 217447200 1480
41.4300003 1481 40.8699989 1482 40.7000008 1483 41.5999985 1484
43.3499985 1485 44.3600006 1486 46.7200012 1487 47.6899986 1488
217198688 1489 217198688 1490 217198688 1491 40.0099983 1492 217199216
1493 39.2299995 1494 38.2799988 1495 39.1699982 1496 39.3199997 1497
39.7799988 1498 38.9700012 1499 40.9599991 1500 217201504 1501 217201504
1502 37.3400002 1503 217202048 1504 36.4500008 1505 35.4399986 1506
36.5400009 1507 36.4099998 1508 36.2799988 1509 35.75 1510 34.0499992
1511 217204544 1512 33.4700012 1513 33.3300018 1514 32.6599998 1515
32.7400017 1516 31.6700001 1517 33.7599983 1518 32.8499985 1519
200695360 1520 33.0099983 1521 33.1399994 1522 32.6500015 1523
31.9799995 1524 32.4000015 1525 31.25 1526 29.1299992 1527 24.75 1528
200697984 1529 200697984 1530 200697984 1531 33.8100014 1532 200698528
1533 35.4099998 1534 36.4700012 1535 34.5 1536 34.2000008 1537
35.5299988 1538 33.7400017 1539 34.7400017 1540 39.4300003 1541
200701360 1542 43.6199989 1543 46.1399994 1544 45.1800003 1545
44.4900017 1546 49.6699982 1547 49.8800011 1548 223279648 1549
52.5600014 1550 54.7900009 1551 55.5800018 1552 53.6800003 1553
55.8199997 1554 58.8199997 1555 60.1199989 1556 57.0299988 1557
217370608 1558 57.9300003 1559 59.5999985 1560 60.7799988 1561
58.9399986 1562 60.2900009 1563 60.7999992 1564 61.0999985 1565
60.3499985 1566 60.5800018 1567 59.6800003 1568 46.3600006 1569
217374432 1570 46.0200005 1571 45.1599998 1572 45.8199997 1573
45.9099998 1574 46.8499985 1575 46.9099998 1576 44.1699982 1577
223732480 1578 43.7000008 1579 42.2599983 1580 41.7299995 1581
44.1100006 1582 46.3800011 1583 47.7299995 1584 48.1300011 1585
41.3400002 1586 223735296 1587 41.7599983 1588 41.0299988 1589
40.7000008 1590 41.5 1591 42.2200012 1592 42.2799988 1593 45.2000008
1594 45.5400009 1595 200753504 1596 200753504 1597 200753504 1598
40.7999992 1599 200753840 1600 41.3199997 1601 41.3300018 1602
41.0999985 1603 41.0999985 1604 41.1699982 1605 40.8199997 1606
40.9700012 1607 39.3899994 1608 200756464 1609 39.1300011 1610
41.2200012 1611 40.5 1612 40.6300011 1613 40.7999992 1614 41.5999985
1615 200758640 1616 42.6899986 1617 42.0900002 1618 42.3600006 1619
42.9799995 1620 44.9900017 1621 48.0200005 1622 50.4500008 1623
41.7099991 1624 223339312 1625 41.9700012 1626 41.9399986 1627
40.6899986 1628 41 1629 42.4399986 1630 43.1599998 1631 43.4500008 1632
43.4199982 1633 42.8400002 1634 42.6399994 1635 42.1300011 1636
44.1500015 1637 223343664 1638 45.2599983 1639 46.2599983 1640
46.3199997 1641 44.75 1642 43.2299995 1643 39.5400009 1644 33.0200005
1645 37.0499992 1646 48.25 1647 223147568 1648 49.5200005 1649
50.9900017 1650 51.4399986 1651 49.7299995 1652 50.0999985 1653
223157760 1654 49.6399994 1655 52.2099991 1656 223158416 1657 52.7700005
1658 53.7400017 1659 54.2200012 1660 52.9799995 1661 52.0099983 1662
52.6500015 1663 52.5800018 1664 54.4700012 1665 223161248 1666
55.0400009 1667 55.7799988 1668 55.2000008 1669 55.1500015 1670
54.7400017 1671 55.4399986 1672 55.0400009 1673 55.2700005 1674
54.9799995 1675 55.4799995 1676 56.4199982 1677 223483808 1678
56.8800011 1679 57.5200005 1680 58.2200012 1681 57.1500015 1682
58.5400009 1683 59.0299988 1684 61.7599983 1685 57.4900017 1686
223486640 1687 57.3100014 1688 56.7599983 1689 56.6599998 1690
58.3199997 1691 60.1500015 1692 62.0999985 1693 63.0699997 1694 19724720
1695 63.9099998 1696 63.6800003 1697 19725376 1698 19725376 1699
64.1800003 1700 19725704 1701 19725704 1702 55.7999992 1703 19726240
1704 54.5800018 1705 53.3699989 1706 53.9799995 1707 54.8800011 1708
54.9300003 1709 55.4199982 1710 51.4599991 1711 19731016 1712 49.7400017
1713 48.1599998 1714 48.5499992 1715 50.3899994 1716 50.5800018 1717
50.6599998 1718 51.8199997 1719 51.5699997 1720 51.7599983 1721
51.6500015 1722 51.1699982 1723 19734624 1724 45.8300018 1725 19735160
1726 43.6500015 1727 41.3800011 1728 39.8100014 1729 44.0400009 1730
43.5099983 1731 19736800 1732 44.1699982 1733 39.5 1734 19737664 1735
38.9799995 1736 37.3199997 1737 35.7700005 1738 38.8400002 1739
38.7799988 1740 39.5499992 1741 39.3199997 1742 36.5800018 1743
223455536 1744 36.4000015 1745 35.0099983 1746 34.7599983 1747
36.8899994 1748 39.3899994 1749 41.9399986 1750 43.6500015 1751
40.8899994 1752 208770336 1753 208770336 1754 35.0299988 1755 208770880
1756 35.3600006 1757 34.7299995 1758 33.5099983 1759 36.25 1760
39.7000008 1761 208772512 1762 34.4199982 1763 208773056 1764 34.0600014
1765 33.5200005 1766 33.0999985 1767 33.8400002 1768 35.9799995 1769
36.0400009 1770 35.3899994 1771 33.3699989 1772 223349024 1773
32.6800003 1774 32.8300018 1775 32.8899994 1776 32.6500015 1777
32.0999985 1778 30.2800007 1779 32.4700012 1780 223351520 1781
31.9699993 1782 31.5200005 1783 30.5599995 1784 31.8899994 1785
31.8299999 1786 31.8299999 1787 32.4900017 1788 33.1899986 1789 19875296
1790 30.6700001 1791 31.5 1792 32.7700005 1793 32.9000015 1794
31.6000004 1795 31.4599991 1796 19877472 1797 31.8600006 1798 32.0600014
1799 31.5699997 1800 32.5299988 1801 31.8099995 1802 163402448 1803
32.5800018 1804 163402976 1805 32.3400002 1806 32.3199997 1807
32.3300018 1808 32.1199989 1809 32.9599991 1810 33.1500015 1811
31.5699997 1812 33.5600014 1813 31.6800003 1814 31.4899998 1815
31.6900005 1816 216586912 1817 32.2400017 1818 31.75 1819 31.3799992
1820 32.5600014 1821 216588432 1822 33.5099983 1823 33.9700012 1824
34.5200005 1825 34.0200005 1826 34.8800011 1827 34.6300011 1828
34.3899994 1829 163336080 1830 34.8499985 1831 34.3899994 1832
33.0699997 1833 35.7900009 1834 37.4900017 1835 40.4300003 1836
40.8600006 1837 33.8899994 1838 163338912 1839 34.5299988 1840
34.4500008 1841 34.4900017 1842 34.6599998 1843 36.2599983 1844
36.5800018 1845 36.0600014 1846 35 1847 223313152 1848 35.1899986 1849
35.7299995 1850 35.6399994 1851 34.9399986 1852 35.2299995 1853 34.25
1854 36.3300018 1855 35.3499985 1856 223315776 1857 36.5099983 1858
35.4399986 1859 35.9900017 1860 35.2099991 1861 35.6100006 1862
36.3699989 1863 222758816 1864 36.6899986 1865 36.6699982 1866
37.2400017 1867 36.9500008 1868 37.1500015 1869 38.9599991 1870
38.7299995 1871 38.3899994 1872 36.1199989 1873 20005056 1874 35.8899994
1875 35.9099998 1876 35.8400002 1877 36.1500015 1878 35.9700012 1879
36.4599991 1880 35.5600014 1881 35.5900002 1882 20007888 1883 35.0800018
1884 35.2200012 1885 33.3600006 1886 35.0099983 1887 33.3899994 1888
33.5200005 1889 34.3699989 1890 34.9500008 1891 34.5 1892 33.9799995
1893 35.6300011 1894 19805288 1895 35.8199997 1896 36.0099983 1897
35.0600014 1898 36.0900002 1899 36.4599991 1900 19806928 1901 36.2900009
1902 19807464 1903 36.1800003 1904 36.5299988 1905 35.2400017 1906
36.3400002 1907 37.2299995 1908 37.75 1909 39.9199982 1910 36.6699982
1911 19841688 1912 37.2999992 1913 37.7799988 1914 38.3100014 1915
38.1599998 1916 19843208 1917 38.6100006 1918 39.2299995 1919 38.6300011
1920 38.5099983 1921 39.7400017 1922 19518960 1923 41.0200005 1924
41.2799988 1925 41.1699982 1926 41.5499992 1927 44.7599983 1928 19520600
1929 41.8899994 1930 42.2299995 1931 42.1199989 1932 42.3300018 1933
41.9399986 1934 42.3899994 1935 42.0600014 1936 42.75 1937 163284832
1938 43.2999992 1939 44.4199982 1940 44.8300018 1941 42.1599998 1942
41.5200005 1943 41.3699989 1944 40.9000015 1945 40.4900017 1946
40.5400009 1947 41.6500015 1948 40.5099983 1949 163288448 1950
45.7700005 1951 46.4500008 1952 47.0699997 1953 47.0900002 1954
46.4900017 1955 46.8699989 1956 46.0099983 1957 48.0200005 1958
217230528 1959 48.7200012 1960 49.4500008 1961 49.5699997 1962
50.1399994 1963 217232064 1964 50.2999992 1965 50.6699982 1966
50.7599983 1967 50.2200012 1968 50.25 1969 50.1100006 1970 51.2799988
1971 163379872 1972 51.4700012 1973 51.1599998 1974 50.8899994 1975
51.8400002 1976 52.6300011 1977 52.8100014 1978 54.1300011 1979
54.6899986 1980 163382496 1981 163382496 1982 163382496 1983 51.1199989
1984 163382816 1985 50.7700005 1986 50.2299995 1987 50.2000008 1988
51.2599983 1989 52.2700005 1990 51.1300011 1991 52.4900017 1992 49.75
1993 163385648 1994 48.7200012 1995 47.9500008 1996 47.1800003 1997
48.8600006 1998 48.6899986 1999 48.3600006 2000 49.2400017 2001
47.5099983 2002 163342112 2003 47.0800018 2004 46.0600014 2005
46.0400009 2006 47.2000008 2007 48.8300018 2008 51.3300018 2009
52.4000015 2010 51.8800011 2011 45.25 2012 163345280 2013 45.0600014
2014 44.3600006 2015 43.5099983 2016 44.9599991 2017 45.1899986 2018
45.7700005 2019 44.3899994 2020 45.5900002 2021 44.2099991 2022 20056176
2023 44.0600014 2024 43.7700005 2025 43.3199997 2026 44.2400017 2027
44.1399994 2028 45.2400017 2029 44.2700005 2030 44.9500008 2031
44.5999985 2032 44.0900002 2033 43.7700005 2034 20059992 2035 44.1699982
2036 44.1300011 2037 44.2400017 2038 44.1899986 2039 47.1699982 2040
43.9700012 2041 19910672 2042 44.3499985 2043 44.0099983 2044 43.2799988
2045 43.9799995 2046 44.2799988 2047 44.8800011 2048 45.2000008 2049
19912968 2050 45.7400017 2051 45.9599991 2052 19913624 2053 19913624
2054 45.2799988 2055 19913952 2056 19913952 2057 43.9700012 2058
19914488 2059 44.5999985 2060 43.8100014 2061 42.1599998 2062 44.7000008
2063 45.8600006 2064 47.7099991 2065 51.4599991 2066 163297568 2067
52.0900002 2068 52.1699982 2069 163298240 2070 163298240 2071 52.7299995
2072 163298560 2073 163298560 2074 43.9099998 2075 163299104 2076
44.4900017 2077 44.9000015 2078 45.6199989 2079 44.3100014 2080
44.4000015 2081 43.9900017 2082 44.4199982 2083 45.6599998 2084 20332672
2085 45.4399986 2086 45.0699997 2087 44.6300011 2088 46.0099983 2089 47
2090 47.4900017 2091 48.7599983 2092 49.7299995 2093 20335296 2094
20335296 2095 20335296 2096 44.5400009 2097 20335832 2098 44.1599998
2099 43.3699989 2100 44.4199982 2101 44.8199997 2102 47.5099983 2103
51.1300011 2104 53 2105 52.2700005 2106 42.1599998 2107 20338992 2108
40.9500008 2109 39.4099998 2110 38.2999992 2111 38.1800003 2112 19881016
2113 38.0499992 2114 36.6699982 2115 36.5099983 2116 38.2400017 2117
38.0400009 2118 19882656 2119 38.3100014 2120 36 2121 19883520 2122
36.2999992 2123 36.3199997 2124 35.3899994 2125 35.75 2126 34.0600014
2127 34.3800011 2128 33.8199997 2129 19885816 2130 35.0600014 2131
32.4199982 2132 19886472 2133 19886472 2134 34.7099991 2135 19886800
2136 19886800 2137 36.8899994 2138 19887336 2139 37.1100006 2140
38.1800003 2141 37.8600006 2142 37.3499985 2143 36.0099983 2144
35.5299988 2145 32.4599991 2146 38.6100006 2147 163245760 2148
39.5299988 2149 38.6399994 2150 39.2900009 2151 40.1800003 2152 42.25
2153 44.0400009 2154 46.75 2155 163248048 2156 50.5 2157 53.1699982 2158
19865112 2159 19865112 2160 50.1599998 2161 19865440 2162 19865440 2163
38.2400017 2164 19865768 2165 38.3899994 2166 38.5099983 2167 37.9900017
2168 37.6300011 2169 38.5600014 2170 38.8600006 2171 39.0099983 2172
39.3300018 2173 38.6500015 2174 38.5800018 2175 38.7799988 2176
39.5900002 2177 19870120 2178 39.3899994 2179 39.8100014 2180 39.3400002
2181 39.7200012 2182 39.3800011 2183 38.8899994 2184 39.6800003 2185
39.7299995 2186 19974696 2187 40.2400017 2188 40.0400009 2189 40.0499992
2190 41.8400002 2191 42.9399986 2192 44.1300011 2193 44.3899994 2194
44.0600014 2195 44.1399994 2196 45.0800018 2197 45.3499985 2198 19643440
2199 39.6699982 2200 19643768 2201 39.6899986 2202 39.3800011 2203
40.0099983 2204 39.7000008 2205 39.9300003 2206 19645408 2207 40.0600014
2208 39.6500015 2209 19646272 2210 39.3800011 2211 39.2400017 2212
38.3400002 2213 39.7099991 2214 40.3800011 2215 19647912 2216 40.9000015
2217 39.1800003 2218 38.9900017 2219 38.5400009 2220 38.5299988 2221
39.3499985 2222 39.4799995 2223 39.4199982 2224 38.2099991 2225 20022192
2226 38.3199997 2227 37.6300011 2228 36.9799995 2229 38.9900017 2230
42.1899986 2231 45.3800011 2232 49.5099983 2233 49.3600006 2234
36.6899986 2235 20025352 2236 36.25 2237 35.3699989 2238 34.3699989 2239
36.5900002 2240 37.2900009 2241 39.4500008 2242 38.3600006 2243
34.9599991 2244 19709600 2245 34.5900002 2246 33.4799995 2247 31.8799992
2248 34.7999992 2249 34.3499985 2250 34.0099983 2251 36.4599991 2252
33.8800011 2253 35.4000015 2254 34.6100006 2255 34.0999985 2256 19967480
2257 33.9099998 2258 19967808 2259 33.8600006 2260 33.7599983 2261 33.75
2262 33.7200012 2263 34.8300018 2264 34.6699982 2265 35.2700005 2266
33.6399994 2267 19970432 2268 19970432 2269 33.0600014 2270 19970968
2271 32.8400002 2272 32.0400009 2273 32.3899994 2274 33.1599998 2275
33.75 2276 19677192 2277 32.7799988 2278 31.3999996 2279 19678056 2280
32 2281 31.6599998 2282 31.0200005 2283 32.7000008 2284 32.7400017 2285
34.2999992 2286 32.7099991 2287 30.6000004 2288 20194424 2289 30.8500004
2290 30.4599991 2291 29.7900009 2292 29.7199993 2293 31.7199993 2294
34.2900009 2295 30.6800003 2296 30.5699997 2297 20197048 2298 30.7800007
2299 30.5300007 2300 29.1599998 2301 30.4300003 2302 33.2099991 2303
31.6900005 2304 34.5900002 2305 30.8099995 2306 20180776 2307 30.6900005
2308 30.7199993 2309 30.7800007 2310 31.5599995 2311 30.8700008 2312
30.9200001 2313 20182952 2314 31 2315 31.5900002 2316 31.6700001 2317
30.8799992 2318 30.6100006 2319 30.9200001 2320 30.7600002 2321
30.4300003 2322 20185712 2323 32.5499992 2324 30.2000008 2325 32.8699989
2326 30.8999996 2327 30.3899994 2328 31.4300003 2329 20187888 2330
31.7000008 2331 32.0400009 2332 29.9300003 2333 31.2199993 2334
31.5200005 2335 31.4300003 2336 29.6200008 2337 30.1299992 2338
29.6200008 2339 20285824 2340 32.9599991 2341 20286152 2342 33.7599983
2343 34.6699982 2344 35.3600006 2345 35.0499992 2346 20287672 2347
35.9300003 2348 35.2999992 2349 35.0900002 2350 35.6899986 2351
39.5299988 2352 41.7099991 2353 50.9500008 2354 49.4500008 2355
35.0699997 2356 35.0099983 2357 35 2358 35.5900002 2359 34.7599983 2360
35.0499992 2361 35.1300011 2362 35.2599983 2363 20178352 2364 34.9799995
2365 34.4599991 2366 34.7700005 2367 35.2900009 2368 35.7999992 2369
20418736 2370 33.8800011 2371 20419064 2372 34.3499985 2373 33.9099998
2374 33.8199997 2375 34.8800011 2376 37.0600014 2377 40.9300003 2378
44.7700005 2379 20421360 2380 20421360 2381 43.5400009 2382 33.7799988
2383 20422224 2384 33.8899994 2385 34.2599983 2386 34.4500008 2387
34.0099983 2388 34.4199982 2389 33.6500015 2390 33.5800018 2391 20424520
2392 35.3899994 2393 33.4000015 2394 20425176 2395 20425176 2396
35.2200012 2397 20463440 2398 20463440 2399 34.8899994 2400 34.4599991
2401 34.25 2402 33.6699982 2403 35.0299988 2404 35.6199989 2405
35.0099983 2406 33.8499985 2407 20466480 2408 33.0200005 2409 32.5800018
2410 31.3199997 2411 33.4099998 2412 30.5699997 2413 20140592 2414
32.9099998 2415 32.5800018 2416 20141456 2417 32.9700012 2418 32.5900002
2419 32.1199989 2420 32.5200005 2421 32.1300011 2422 32.0499992 2423
31.5200005 2424 32 2425 33.9300003 2426 32.8300018 2427 32.7799988 2428
20145272 2429 33.8400002 2430 34.1100006 2431 33.2599983 2432 34.1699982
2433 35.1199989 2434 20146912 2435 34.5699997 2436 19948560 2437
34.9799995 2438 34.5699997 2439 33.2799988 2440 35.5600014 2441
36.1599998 2442 36.6399994 2443 36.1599998 2444 43.1300011 2445
35.1199989 2446 19951512 2447 35.4300003 2448 35.5 2449 35.4900017 2450
35.8300018 2451 35.9000015 2452 35.7000008 2453 36.1100006 2454 35.75
2455 19789216 2456 35.9500008 2457 36.0600014 2458 34.9500008 2459
35.5900002 2460 36.1599998 2461 35.9599991 2462 36.4599991 2463 19791720
2464 37.0499992 2465 35.9500008 2466 34.9500008 2467 37.4900017 2468
39.7999992 2469 41.8199997 2470 46.25 2471 47.8800011 2472 36.4799995
2473 20246424 2474 36.4000015 2475 36.1800003 2476 35.6300011 2477
36.5400009 2478 37.7000008 2479 39.6599998 2480 37.9500008 2481
39.0699997 2482 40.0499992 2483 163277120 2484 36.9300003 2485 163277456
2486 36.8699989 2487 36.7999992 2488 36.6399994 2489 36.5600014 2490
38.25 2491 38.2700005 2492 38.6699982 2493 37.5600014 2494 163280288
2495 38.4000015 2496 39.0099983 2497 39.5699997 2498 39.25 2499
163281808 2500 39.9799995 2501 40.0400009 2502 40.3400002 2503
39.7799988 2504 41.6100006 2505 42.0800018 2506 40.9199982 2507 19941656
2508 19941656 2509 41.2299995 2510 20069992 2511 41.9900017 2512
43.0299988 2513 43.0099983 2514 41.8300018 2515 41.5099983 2516
41.2799988 2517 41.8199997 2518 44.5 2519 19945376 2520 45.4099998 2521
45.8899994 2522 45.3800011 2523 45.6500015 2524 46.2299995 2525
47.5099983 2526 46.3199997 2527 46.8699989 2528 20083752 2529 47.3699989
2530 47.6300011 2531 48.7799988 2532 47.4599991 2533 48.0400009 2534 48
2535 52.1399994 2536 48.0200005 2537 20086376 2538 20086376 2539
47.9000015 2540 20086704 2541 47.9599991 2542 48.0999985 2543 48.25 2544
47.8100014 2545 48.1300011 2546 20088552 2547 47.9900017 2548 47.2200012
2549 47.4500008 2550 47.6599998 2551 47.9199982 2552 48.6399994 2553
46.8400002 2554 19757832 2555 19757832 2556 31.6399994 2557 30.1200008
2558 31.1499996 2559 32.4700012 2560 32.4599991 2561 29.5200005 2562
29.6299992 2563 29.4699993 2564 29.6499996 2565 29.3199997 2566
30.7399998 2567 28.8799992 2568 28.2299995 2569 28.7299995 2570
25.7600002 2571 25.3500004 2572 223469904 2573 27.9099998 2574
31.3299999 2575 27.1800003 2576 32.7299995 2577 33.9900017 2578
34.7599983 2579 35.1100006 2580 36.3199997 2581 34.1399994 2582
36.2299995 2583 38.4599991 2584 37.8199997 2585 38.5099983 2586
38.8899994 2587 39.2099991
#attr 31 ID i aOccupancy r=0.5

2556 2557 2558 2559 2560 2561 2562 2563 2564 2565 2566 2567 2568 2569
2570 2571 2573 2574 2575 2576 2577 2578 2579 2580 2581 2582 2583 2584
2585 2586 2587
#attr 11 ID i aHintLP i=1

471 502 621 648 660 1139 1353 2335 2479 2569 2587
#attr 2464 ID i aHidden i=1

1 2 3 4 5 6 7 8 9 10 11 12 13 14 15 16 17 18 19 20 21 22 23 24 25 26 27
28 29 30 31 32 33 34 35 36 37 38 39 40 41 42 43 44 45 46 47 48 49 50 51
52 53 54 55 56 57 58 59 60 61 62 63 64 65 66 67 68 69 70 71 72 73 74 75
76 77 78 79 80 81 82 83 84 85 86 87 88 89 90 91 92 93 94 95 96 97 98 99
100 101 102 103 104 105 106 107 108 109 110 111 112 113 114 115 116 117
118 119 120 121 122 123 124 125 126 127 128 129 130 131 132 133 134 135
136 137 138 139 140 141 142 143 144 145 146 147 148 149 150 151 152 153
154 155 156 157 158 159 160 161 162 163 164 165 166 167 168 169 170 171
172 173 174 175 176 177 178 179 180 181 182 183 184 185 186 187 188 189
190 191 192 193 194 195 196 197 198 199 200 201 202 203 204 205 206 207
208 209 210 211 212 213 214 223 228 233 234 235 236 237 238 239 240 241
242 243 244 245 246 247 248 250 251 255 256 257 258 259 260 261 262 263
264 265 267 268 274 275 276 277 278 279 280 281 282 283 284 285 286 287
288 289 290 291 292 293 294 295 296 297 298 299 300 301 302 303 304 305
306 307 308 309 310 311 312 313 314 315 316 317 318 319 320 321 322 323
324 325 326 327 328 329 330 331 332 333 334 335 336 337 338 339 340 341
342 343 344 345 346 347 348 349 350 351 352 353 354 355 356 357 358 359
360 361 362 363 364 365 366 367 368 369 370 371 372 373 374 375 376 377
378 379 380 381 382 383 384 385 386 387 388 389 390 391 392 393 394 395
396 397 398 399 400 401 402 403 404 405 406 407 408 409 411 412 414 415
416 417 418 419 420 421 422 423 424 425 426 427 428 429 430 431 432 433
434 435 436 437 438 439 440 441 442 443 444 445 446 447 448 449 450 451
452 453 454 455 456 457 458 459 460 461 462 463 464 465 466 467 468 469
470 471 472 473 474 475 476 477 478 479 480 481 482 483 484 485 486 487
488 489 490 491 492 493 494 495 496 497 498 499 500 501 502 503 504 505
506 507 508 509 510 511 512 513 514 515 516 517 518 519 520 521 522 523
524 525 526 527 528 529 530 531 532 533 534 535 536 537 538 539 540 541
542 543 544 545 546 547 548 549 550 551 552 553 554 555 556 557 558 559
560 561 562 563 564 565 566 567 568 569 570 571 572 573 574 575 576 577
578 579 580 581 582 583 584 585 586 587 588 589 590 591 592 593 594 595
596 597 598 599 600 601 602 603 604 605 606 607 608 609 610 611 612 613
614 615 616 617 618 619 620 621 622 623 624 625 626 627 628 629 630 631
632 633 634 635 636 637 638 639 640 641 642 643 644 645 646 647 648 649
650 651 652 653 654 655 656 657 658 659 660 661 662 663 664 665 666 667
668 669 670 671 672 673 674 675 676 677 678 679 680 681 682 683 684 685
686 687 688 689 690 691 692 693 694 695 696 697 698 699 700 701 702 703
704 705 706 707 708 709 710 711 712 713 714 715 716 717 718 719 720 721
722 723 724 725 726 727 728 729 730 731 732 733 734 735 736 737 738 739
740 741 742 743 744 745 746 747 748 749 750 751 752 753 754 755 756 757
758 759 760 761 762 763 764 765 766 767 768 769 770 771 772 773 774 775
776 777 778 779 780 781 782 783 784 785 786 787 788 789 790 791 792 793
794 795 796 797 798 799 800 801 802 803 804 805 806 807 808 809 810 811
812 813 814 815 816 817 818 819 820 821 822 823 824 825 826 827 828 829
831 832 836 837 847 859 866 875 876 877 879 880 882 883 884 885 886 887
888 889 891 896 899 904 905 906 907 908 909 910 911 912 913 914 915 916
917 918 919 920 921 922 923 924 925 926 927 928 929 930 931 932 933 934
935 936 937 938 939 940 941 942 943 944 945 946 947 948 949 950 951 952
953 954 955 956 957 958 959 960 961 962 963 964 965 966 967 968 969 970
971 972 973 974 975 976 977 978 979 980 981 982 983 984 985 986 987 988
989 990 991 992 993 994 995 996 997 998 999 1000 1001 1002 1003 1004
1005 1006 1007 1008 1009 1010 1011 1012 1013 1014 1015 1016 1017 1018
1019 1020 1021 1022 1023 1024 1025 1026 1027 1028 1029 1030 1031 1032
1033 1034 1035 1036 1037 1038 1039 1040 1041 1042 1043 1044 1045 1046
1047 1048 1049 1050 1051 1052 1053 1054 1055 1056 1057 1058 1059 1060
1061 1062 1063 1064 1065 1066 1067 1068 1069 1070 1071 1072 1073 1074
1075 1076 1077 1078 1079 1080 1081 1082 1083 1084 1085 1086 1087 1088
1089 1090 1091 1092 1093 1094 1095 1096 1097 1098 1099 1100 1101 1102
1103 1104 1105 1106 1107 1108 1109 1110 1111 1112 1113 1114 1115 1116
1117 1118 1119 1120 1121 1122 1123 1124 1125 1126 1127 1128 1129 1130
1131 1132 1133 1134 1135 1136 1137 1138 1139 1140 1141 1142 1143 1144
1145 1146 1147 1148 1149 1150 1151 1152 1153 1154 1155 1156 1157 1158
1159 1160 1161 1162 1163 1164 1165 1166 1167 1168 1169 1170 1171 1172
1173 1174 1175 1176 1177 1178 1179 1180 1181 1182 1183 1184 1185 1186
1187 1188 1189 1190 1191 1192 1193 1194 1195 1196 1197 1198 1199 1200
1201 1202 1203 1204 1205 1206 1207 1208 1209 1210 1211 1212 1213 1214
1215 1216 1217 1218 1219 1220 1221 1222 1223 1224 1225 1226 1227 1228
1229 1230 1231 1232 1233 1234 1235 1236 1237 1238 1239 1240 1241 1242
1243 1244 1245 1246 1247 1248 1249 1250 1251 1252 1253 1254 1255 1256
1257 1258 1259 1260 1261 1262 1263 1264 1265 1266 1267 1268 1269 1270
1271 1272 1273 1274 1275 1276 1277 1278 1279 1280 1281 1282 1283 1284
1285 1286 1287 1288 1289 1290 1291 1292 1293 1294 1295 1296 1297 1298
1299 1300 1301 1302 1303 1304 1305 1306 1307 1308 1309 1310 1311 1312
1313 1314 1315 1316 1317 1318 1319 1320 1321 1322 1323 1324 1325 1326
1327 1328 1329 1330 1331 1332 1333 1334 1335 1336 1337 1338 1339 1340
1341 1342 1343 1344 1345 1346 1347 1348 1349 1350 1351 1352 1353 1354
1355 1356 1357 1358 1359 1360 1361 1362 1363 1364 1365 1366 1367 1368
1369 1370 1371 1372 1373 1374 1375 1376 1377 1378 1379 1380 1381 1382
1383 1384 1385 1386 1387 1388 1389 1390 1391 1392 1393 1394 1395 1396
1397 1398 1399 1400 1401 1402 1403 1404 1405 1406 1407 1408 1409 1410
1411 1412 1413 1414 1415 1416 1417 1418 1419 1420 1421 1422 1423 1424
1425 1426 1427 1428 1429 1430 1431 1432 1433 1434 1435 1436 1437 1438
1439 1440 1441 1442 1443 1445 1446 1451 1452 1453 1454 1455 1456 1457
1458 1459 1460 1461 1462 1463 1464 1465 1466 1467 1468 1469 1470 1471
1472 1473 1474 1475 1476 1477 1478 1479 1480 1481 1482 1483 1484 1485
1486 1487 1488 1489 1490 1491 1492 1493 1494 1495 1496 1497 1498 1499
1500 1501 1502 1503 1504 1505 1506 1507 1508 1509 1510 1511 1512 1513
1514 1515 1516 1517 1518 1519 1520 1521 1522 1523 1524 1525 1526 1527
1528 1529 1530 1531 1532 1533 1534 1535 1536 1537 1538 1539 1540 1541
1542 1543 1544 1545 1546 1547 1548 1549 1550 1551 1552 1553 1554 1555
1556 1557 1559 1560 1568 1569 1570 1571 1572 1573 1574 1575 1576 1577
1578 1579 1580 1581 1582 1583 1584 1585 1586 1587 1588 1589 1590 1591
1592 1593 1594 1595 1596 1597 1598 1599 1600 1601 1602 1603 1604 1605
1606 1607 1608 1609 1610 1611 1612 1613 1614 1615 1616 1617 1618 1619
1620 1621 1622 1623 1624 1625 1626 1627 1628 1629 1630 1631 1632 1633
1634 1635 1636 1637 1638 1639 1640 1641 1642 1643 1644 1645 1646 1647
1648 1649 1650 1651 1652 1653 1654 1655 1656 1657 1658 1659 1660 1661
1662 1663 1664 1665 1666 1667 1668 1669 1670 1671 1672 1673 1674 1675
1676 1677 1678 1679 1680 1681 1682 1683 1684 1685 1686 1687 1688 1689
1690 1691 1692 1693 1694 1695 1696 1697 1698 1699 1700 1701 1702 1703
1704 1705 1706 1707 1708 1709 1710 1711 1712 1713 1714 1715 1716 1717
1718 1719 1720 1721 1722 1723 1724 1725 1726 1727 1728 1729 1730 1731
1732 1733 1734 1735 1736 1737 1738 1739 1740 1741 1742 1743 1744 1745
1746 1747 1748 1749 1750 1751 1752 1753 1754 1755 1756 1757 1758 1759
1760 1761 1762 1763 1764 1765 1766 1767 1768 1769 1770 1771 1772 1773
1774 1775 1776 1777 1778 1779 1780 1781 1782 1783 1784 1785 1786 1787
1788 1789 1790 1791 1792 1793 1794 1795 1796 1797 1798 1799 1800 1801
1802 1803 1804 1805 1806 1807 1808 1809 1810 1811 1812 1813 1814 1815
1816 1817 1818 1819 1820 1821 1822 1823 1824 1825 1826 1827 1828 1829
1830 1831 1832 1833 1834 1835 1836 1837 1838 1839 1840 1841 1842 1843
1844 1845 1846 1847 1848 1849 1850 1851 1852 1853 1854 1855 1856 1857
1858 1859 1860 1861 1862 1863 1864 1865 1866 1867 1868 1869 1870 1871
1872 1873 1874 1875 1876 1877 1878 1879 1880 1881 1882 1883 1884 1885
1886 1887 1888 1889 1890 1891 1892 1893 1894 1895 1896 1897 1898 1899
1900 1901 1902 1903 1904 1905 1906 1907 1908 1909 1910 1911 1912 1913
1914 1915 1916 1917 1918 1919 1920 1921 1922 1923 1924 1925 1926 1927
1928 1929 1930 1931 1932 1933 1934 1935 1936 1937 1938 1939 1940 1941
1942 1943 1944 1945 1946 1947 1948 1949 1950 1951 1952 1953 1954 1955
1956 1957 1958 1959 1960 1961 1962 1963 1964 1965 1966 1967 1968 1969
1970 1971 1972 1973 1974 1975 1976 1977 1978 1979 1980 1981 1982 1983
1984 1985 1986 1987 1988 1989 1990 1991 1992 1993 1994 1995 1996 1997
1998 1999 2000 2001 2002 2003 2004 2005 2006 2007 2008 2009 2010 2011
2012 2013 2014 2015 2016 2017 2018 2019 2020 2021 2022 2023 2024 2025
2026 2027 2028 2029 2030 2031 2032 2033 2034 2035 2036 2037 2038 2039
2040 2041 2042 2043 2044 2045 2046 2047 2048 2049 2050 2051 2052 2053
2054 2055 2056 2057 2058 2059 2060 2061 2062 2063 2064 2065 2066 2067
2068 2069 2070 2071 2072 2073 2074 2075 2076 2077 2078 2079 2080 2081
2082 2083 2084 2085 2086 2087 2088 2089 2090 2091 2092 2093 2094 2095
2096 2097 2098 2099 2100 2101 2102 2103 2104 2105 2106 2107 2108 2109
2110 2111 2112 2113 2114 2115 2116 2117 2118 2119 2120 2121 2122 2123
2124 2125 2126 2127 2128 2129 2130 2131 2132 2133 2134 2135 2136 2137
2138 2139 2140 2141 2142 2143 2144 2145 2146 2147 2148 2149 2150 2151
2152 2153 2154 2155 2156 2157 2158 2159 2160 2161 2162 2163 2164 2165
2166 2167 2168 2169 2170 2171 2172 2173 2174 2175 2176 2177 2178 2179
2180 2181 2182 2183 2184 2185 2186 2187 2188 2189 2190 2191 2192 2193
2194 2195 2196 2197 2198 2199 2200 2201 2202 2203 2204 2205 2206 2207
2208 2209 2210 2211 2212 2213 2214 2215 2216 2217 2218 2219 2220 2221
2222 2223 2224 2225 2226 2227 2228 2229 2230 2231 2232 2233 2234 2235
2236 2237 2238 2239 2240 2241 2242 2243 2244 2245 2246 2247 2248 2249
2250 2251 2252 2253 2254 2255 2256 2257 2258 2259 2260 2261 2262 2263
2264 2265 2266 2267 2268 2269 2270 2271 2272 2273 2274 2275 2276 2277
2278 2279 2280 2281 2282 2283 2284 2285 2286 2287 2288 2289 2290 2291
2292 2293 2294 2295 2296 2297 2298 2299 2300 2301 2302 2303 2304 2305
2306 2307 2308 2309 2310 2311 2312 2313 2314 2315 2316 2317 2318 2319
2320 2321 2322 2323 2324 2325 2326 2327 2328 2329 2330 2331 2332 2333
2334 2335 2336 2337 2338 2339 2340 2341 2342 2343 2344 2345 2346 2347
2348 2349 2350 2351 2352 2353 2354 2355 2356 2357 2358 2359 2360 2361
2362 2363 2364 2365 2366 2367 2368 2369 2370 2371 2372 2373 2374 2375
2376 2377 2378 2379 2380 2381 2382 2383 2384 2385 2386 2387 2388 2389
2390 2391 2392 2393 2394 2395 2396 2397 2398 2399 2400 2401 2402 2403
2404 2405 2406 2407 2408 2409 2410 2411 2412 2413 2414 2415 2416 2417
2418 2419 2420 2421 2422 2423 2424 2425 2426 2427 2428 2429 2430 2431
2432 2433 2434 2435 2436 2437 2438 2439 2440 2441 2442 2443 2444 2445
2446 2447 2448 2449 2450 2451 2452 2453 2454 2455 2456 2457 2458 2459
2460 2461 2462 2463 2464 2465 2466 2467 2468 2469 2470 2471 2472 2473
2474 2475 2476 2477 2478 2479 2480 2481 2482 2483 2484 2485 2486 2487
2488 2489 2490 2491 2492 2493 2494 2495 2496 2497 2498 2499 2500 2501
2502 2503 2504 2505 2506 2507 2508 2509 2510 2511 2512 2513 2514 2515
2516 2517 2518 2519 2520 2521 2522 2523 2524 2525 2526 2527 2528 2529
2530 2531 2532 2533 2534 2535 2536 2537 2538 2539 2540 2541 2542 2543
2544 2545 2546 2547 2548 2549 2550 2551 2552 2553 2554 2555 2572
#attr 1296 ID i aBackbone i=1

1 3 4 5 6 7 12 13 14 15 19 20 21 22 23 33 34 35 36 37 42 43 44 45 46 48
49 50 51 52 56 57 58 59 60 69 70 71 72 73 85 86 87 88 89 95 96 97 98 99
107 108 109 110 114 115 116 117 118 131 132 133 134 135 140 141 142 143
144 157 158 159 160 161 166 167 168 169 170 179 180 181 182 183 188 189
190 191 192 193 194 195 196 197 206 207 208 209 213 214 215 216 217 222
223 224 225 226 227 228 229 230 231 233 235 236 237 238 239 247 248 249
250 251 255 256 257 258 259 264 265 266 267 268 274 275 276 277 278 280
281 282 283 284 289 290 291 292 293 295 296 297 298 299 307 308 309 310
311 312 313 314 315 316 321 322 323 324 325 330 331 332 333 334 343 344
345 346 347 352 353 354 355 356 358 359 360 361 362 367 368 369 370 371
374 375 376 377 378 391 392 393 394 395 400 401 402 403 404 408 409 410
411 412 414 415 416 417 418 422 423 424 425 426 435 436 437 438 439 444
445 446 447 448 453 455 456 457 458 459 464 465 466 467 468 476 477 478
479 480 484 485 486 487 488 494 495 496 497 498 506 507 508 509 510 523
524 525 526 527 529 530 531 532 533 538 539 540 541 542 547 548 549 550
551 555 556 557 558 559 565 566 567 568 569 574 575 576 577 578 587 588
589 590 591 596 597 598 599 600 605 606 607 608 609 614 615 616 617 618
626 627 628 629 630 635 636 637 638 639 640 641 642 643 644 652 653 654
655 656 664 665 666 667 668 673 674 675 676 677 684 685 686 687 688 692
693 694 695 696 700 701 702 703 704 711 712 713 714 715 720 721 722 723
724 729 730 731 732 733 734 735 736 737 738 740 741 742 743 744 747 748
749 750 751 756 757 758 759 760 769 770 771 772 776 777 778 779 780 781
782 783 784 785 786 787 788 789 793 794 795 796 797 802 803 804 805 806
811 812 813 814 815 819 820 821 822 823 828 829 830 831 832 836 837 838
839 840 846 847 848 849 850 858 859 860 861 862 865 866 867 868 869 878
879 880 881 882 890 891 892 893 894 895 896 897 898 899 906 907 908 909
910 915 916 917 918 919 923 924 925 926 927 932 933 934 935 936 946 947
948 949 950 955 956 957 958 959 972 973 974 975 976 980 981 982 983 984
993 994 995 996 997 1010 1011 1012 1013 1014 1021 1022 1023 1024 1025
1031 1032 1033 1034 1035 1043 1044 1045 1046 1047 1051 1052 1053 1054
1058 1059 1060 1061 1062 1072 1073 1074 1075 1076 1077 1082 1083 1084
1085 1086 1094 1095 1096 1097 1098 1103 1104 1105 1106 1107 1112 1113
1114 1115 1116 1121 1122 1123 1124 1125 1131 1132 1133 1134 1135 1143
1144 1145 1146 1147 1152 1153 1154 1155 1156 1161 1162 1163 1164 1165
1168 1169 1170 1171 1172 1182 1183 1184 1185 1186 1190 1191 1192 1193
1194 1202 1203 1204 1205 1206 1214 1215 1216 1217 1218 1222 1223 1224
1225 1226 1228 1229 1230 1231 1232 1241 1242 1243 1244 1245 1246 1247
1248 1249 1250 1255 1256 1257 1258 1259 1265 1266 1267 1268 1269 1277
1278 1279 1280 1281 1286 1287 1288 1289 1290 1292 1293 1294 1295 1296
1300 1301 1302 1303 1304 1317 1318 1319 1320 1321 1330 1331 1332 1333
1334 1337 1338 1339 1340 1341 1346 1347 1348 1349 1350 1358 1359 1360
1361 1362 1375 1376 1377 1378 1379 1384 1385 1386 1387 1388 1393 1394
1395 1396 1397 1399 1400 1401 1402 1403 1405 1406 1407 1408 1409 1422
1423 1424 1425 1426 1433 1434 1435 1436 1437 1442 1443 1444 1445 1446
1451 1452 1453 1454 1455 1460 1461 1462 1463 1464 1468 1469 1470 1471
1472 1478 1479 1480 1481 1482 1491 1492 1493 1494 1495 1502 1503 1504
1505 1506 1510 1511 1512 1513 1514 1518 1519 1520 1521 1522 1531 1532
1533 1534 1535 1540 1541 1542 1543 1544 1547 1548 1549 1550 1551 1556
1557 1558 1559 1560 1568 1569 1570 1571 1572 1576 1577 1578 1579 1580
1585 1586 1587 1588 1589 1598 1599 1600 1601 1602 1614 1615 1616 1617
1618 1623 1624 1625 1626 1627 1629 1630 1631 1632 1636 1637 1638 1639
1640 1646 1647 1648 1649 1650 1655 1656 1657 1658 1659 1664 1665 1666
1667 1668 1676 1677 1678 1679 1680 1685 1686 1687 1688 1689 1702 1703
1704 1705 1706 1710 1711 1712 1713 1714 1724 1725 1726 1727 1728 1733
1734 1735 1736 1737 1742 1743 1744 1745 1746 1754 1755 1756 1757 1758
1762 1763 1764 1765 1766 1771 1772 1773 1774 1775 1779 1780 1781 1782
1783 1795 1796 1797 1798 1799 1803 1804 1805 1806 1807 1815 1816 1817
1818 1819 1820 1821 1822 1823 1824 1828 1829 1830 1831 1832 1837 1838
1839 1840 1841 1846 1847 1848 1849 1850 1862 1863 1864 1865 1866 1872
1873 1874 1875 1876 1881 1882 1883 1884 1885 1893 1894 1895 1896 1897
1901 1902 1903 1904 1905 1910 1911 1912 1913 1914 1915 1916 1917 1918
1919 1921 1922 1923 1924 1925 1929 1930 1931 1932 1936 1937 1938 1939
1940 1950 1951 1952 1953 1957 1958 1959 1960 1961 1962 1963 1964 1965
1966 1970 1971 1972 1973 1974 1983 1984 1985 1986 1987 1992 1993 1994
1995 1996 2001 2002 2003 2004 2005 2011 2012 2013 2014 2015 2021 2022
2023 2024 2025 2033 2034 2035 2036 2037 2040 2041 2042 2043 2044 2057
2058 2059 2060 2061 2074 2075 2076 2077 2078 2083 2084 2085 2086 2087
2096 2097 2098 2099 2100 2106 2107 2108 2109 2110 2111 2112 2113 2114
2115 2120 2121 2122 2123 2124 2137 2138 2139 2140 2141 2146 2147 2148
2149 2150 2163 2164 2165 2166 2167 2169 2170 2171 2172 2176 2177 2178
2179 2180 2185 2186 2187 2188 2189 2199 2200 2201 2202 2203 2208 2209
2210 2211 2212 2217 2218 2219 2220 2224 2225 2226 2227 2228 2234 2235
2236 2237 2238 2243 2244 2245 2246 2247 2257 2258 2259 2260 2261 2269
2270 2271 2272 2273 2278 2279 2280 2281 2282 2287 2288 2289 2290 2291
2296 2297 2298 2299 2300 2305 2306 2307 2308 2309 2312 2313 2314 2315
2316 2328 2329 2330 2331 2332 2340 2341 2342 2343 2344 2345 2346 2347
2348 2349 2355 2356 2357 2358 2362 2363 2364 2365 2366 2370 2371 2372
2373 2374 2382 2383 2384 2385 2386 2399 2400 2401 2402 2406 2407 2408
2409 2410 2415 2416 2417 2418 2419 2427 2428 2429 2430 2431 2435 2436
2437 2438 2439 2445 2446 2447 2448 2449 2454 2455 2456 2457 2458 2462
2463 2464 2465 2466 2472 2473 2474 2475 2476 2484 2485 2486 2487 2488
2493 2494 2495 2496 2497 2498 2499 2500 2501 2502 2509 2510 2511 2512
2513 2518 2519 2520 2521 2522 2527 2528 2529 2530 2531 2539 2540 2541
2542 2543 2545 2546 2547 2548 2549
#attr 32 ID i aNucleusLook t=none

2556 2557 2558 2559 2560 2561 2562 2563 2564 2565 2566 2567 2568 2569
2570 2571 2572 2573 2574 2575 2576 2577 2578 2579 2580 2581 2582 2583
2584 2585 2586 2587
#attr 32 ID i aBondLook t=cylinder

2556 2557 2558 2559 2560 2561 2562 2563 2564 2565 2566 2567 2568 2569
2570 2571 2572 2573 2574 2575 2576 2577 2578 2579 2580 2581 2582 2583
2584 2585 2586 2587
#attr 2 ID i cResidueCount i cName t cHeader t cTag t cColorBy t cRGB ix
2850 261 1Y6A.A TRANSFERASE 1Y6A c:number 0 2851 1 1Y6A.A TRANSFERASE
1Y6A c:number 0
#attr 262 ID i rAtomCount i rName t rUID i rINS c rPos i rType t
2588 11 LEU 818 ! 1 amino 2589 7 PRO 819 ! 2 amino 2590 14 TYR 820 ! 3
amino 2591 9 ASP 821 ! 4 amino 2592 6 ALA 822 ! 5 amino 2593 8 SER 823 !
6 amino 2594 13 LYS 824 ! 7 amino 2595 16 TRP 825 ! 8 amino 2596 10 GLU
826 ! 9 amino 2597 12 PHE 827 ! 10 amino 2598 7 PRO 828 ! 11 amino 2599
17 ARG 829 ! 12 amino 2600 9 ASP 830 ! 13 amino 2601 17 ARG 831 ! 14
amino 2602 9 LEU 832 ! 15 amino 2603 13 LYS 833 ! 16 amino 2604 9 LEU
834 ! 17 amino 2605 5 GLY 835 ! 18 amino 2606 13 LYS 836 ! 19 amino 2607
7 PRO 837 ! 20 amino 2608 9 LEU 838 ! 21 amino 2609 5 GLY 839 ! 22 amino
2610 6 ARG 840 ! 23 amino 2611 14 GLN 845 ! 24 amino 2612 8 VAL 846 ! 25
amino 2613 9 ILE 847 ! 26 amino 2614 10 GLU 848 ! 27 amino 2615 6 ALA
849 ! 28 amino 2616 9 ASP 850 ! 29 amino 2617 6 ALA 851 ! 30 amino 2618
12 PHE 852 ! 31 amino 2619 5 GLY 853 ! 32 amino 2620 9 ILE 854 ! 33
amino 2621 9 ASP 855 ! 34 amino 2622 13 LYS 856 ! 35 amino 2623 9 THR
857 ! 36 amino 2624 6 ALA 858 ! 37 amino 2625 9 THR 859 ! 38 amino 2626
7 CYS 860 ! 39 amino 2627 17 ARG 861 ! 40 amino 2628 9 THR 862 ! 41
amino 2629 8 VAL 863 ! 42 amino 2630 6 ALA 864 ! 43 amino 2631 8 VAL 865
! 44 amino 2632 13 LYS 866 ! 45 amino 2633 9 MET 867 ! 46 amino 2634 9
LEU 868 ! 47 amino 2635 11 THR 873 ! 48 amino 2636 12 HIS 874 ! 49 amino
2637 8 SER 875 ! 50 amino 2638 10 GLU 876 ! 51 amino 2639 12 HIS 877 !
52 amino 2640 17 ARG 878 ! 53 amino 2641 6 ALA 879 ! 54 amino 2642 9 LEU
880 ! 55 amino 2643 9 MET 881 ! 56 amino 2644 8 SER 882 ! 57 amino 2645
10 GLU 883 ! 58 amino 2646 9 LEU 884 ! 59 amino 2647 13 LYS 885 ! 60
amino 2648 9 ILE 886 ! 61 amino 2649 9 LEU 887 ! 62 amino 2650 9 ILE 888
! 63 amino 2651 12 HIS 889 ! 64 amino 2652 9 ILE 890 ! 65 amino 2653 5
GLY 891 ! 66 amino 2654 12 HIS 892 ! 67 amino 2655 12 HIS 893 ! 68 amino
2656 9 LEU 894 ! 69 amino 2657 11 ASN 895 ! 70 amino 2658 8 VAL 896 ! 71
amino 2659 8 VAL 897 ! 72 amino 2660 11 ASN 898 ! 73 amino 2661 9 LEU
899 ! 74 amino 2662 9 LEU 900 ! 75 amino 2663 5 GLY 901 ! 76 amino 2664
6 ALA 902 ! 77 amino 2665 7 CYS 903 ! 78 amino 2666 9 THR 904 ! 79 amino
2667 13 LYS 905 ! 80 amino 2668 7 PRO 906 ! 81 amino 2669 5 GLY 907 ! 82
amino 2670 5 GLY 908 ! 83 amino 2671 7 PRO 909 ! 84 amino 2672 9 LEU 910
! 85 amino 2673 9 MET 911 ! 86 amino 2674 8 VAL 912 ! 87 amino 2675 9
ILE 913 ! 88 amino 2676 8 VAL 914 ! 89 amino 2677 10 GLU 915 ! 90 amino
2678 12 PHE 916 ! 91 amino 2679 7 CYS 917 ! 92 amino 2680 13 LYS 918 !
93 amino 2681 12 PHE 919 ! 94 amino 2682 5 GLY 920 ! 95 amino 2683 11
ASN 921 ! 96 amino 2684 9 LEU 922 ! 97 amino 2685 8 SER 923 ! 98 amino
2686 9 THR 924 ! 99 amino 2687 14 TYR 925 ! 100 amino 2688 9 LEU 926 !
101 amino 2689 17 ARG 927 ! 102 amino 2690 8 SER 928 ! 103 amino 2691 13
LYS 929 ! 104 amino 2692 17 ARG 930 ! 105 amino 2693 11 ASN 931 ! 106
amino 2694 10 GLU 932 ! 107 amino 2695 12 PHE 933 ! 108 amino 2696 8 VAL
934 ! 109 amino 2697 7 PRO 935 ! 110 amino 2698 14 TYR 936 ! 111 amino
2699 10 ASP 996 ! 112 amino 2700 12 PHE 997 ! 113 amino 2701 9 LEU 998 !
114 amino 2702 9 THR 999 ! 115 amino 2703 9 LEU 1000 ! 116 amino 2704 10
GLU 1001 ! 117 amino 2705 12 HIS 1002 ! 118 amino 2706 9 LEU 1003 ! 119
amino 2707 9 ILE 1004 ! 120 amino 2708 7 CYS 1005 ! 121 amino 2709 14
TYR 1006 ! 122 amino 2710 8 SER 1007 ! 123 amino 2711 12 PHE 1008 ! 124
amino 2712 12 GLN 1009 ! 125 amino 2713 8 VAL 1010 ! 126 amino 2714 6
ALA 1011 ! 127 amino 2715 13 LYS 1012 ! 128 amino 2716 5 GLY 1013 ! 129
amino 2717 9 MET 1014 ! 130 amino 2718 10 GLU 1015 ! 131 amino 2719 12
PHE 1016 ! 132 amino 2720 9 LEU 1017 ! 133 amino 2721 6 ALA 1018 ! 134
amino 2722 8 SER 1019 ! 135 amino 2723 17 ARG 1020 ! 136 amino 2724 13
LYS 1021 ! 137 amino 2725 7 CYS 1022 ! 138 amino 2726 9 ILE 1023 ! 139
amino 2727 12 HIS 1024 ! 140 amino 2728 17 ARG 1025 ! 141 amino 2729 9
ASP 1026 ! 142 amino 2730 9 LEU 1027 ! 143 amino 2731 6 ALA 1028 ! 144
amino 2732 6 ALA 1029 ! 145 amino 2733 17 ARG 1030 ! 146 amino 2734 11
ASN 1031 ! 147 amino 2735 9 ILE 1032 ! 148 amino 2736 9 LEU 1033 ! 149
amino 2737 9 LEU 1034 ! 150 amino 2738 8 SER 1035 ! 151 amino 2739 10
GLU 1036 ! 152 amino 2740 13 LYS 1037 ! 153 amino 2741 11 ASN 1038 ! 154
amino 2742 8 VAL 1039 ! 155 amino 2743 8 VAL 1040 ! 156 amino 2744 13
LYS 1041 ! 157 amino 2745 9 ILE 1042 ! 158 amino 2746 7 CYS 1043 ! 159
amino 2747 9 ASP 1044 ! 160 amino 2748 12 PHE 1045 ! 161 amino 2749 8
PRO 1066 ! 162 amino 2750 9 LEU 1067 ! 163 amino 2751 13 LYS 1068 ! 164
amino 2752 16 TRP 1069 ! 165 amino 2753 9 MET 1070 ! 166 amino 2754 6
ALA 1071 ! 167 amino 2755 7 PRO 1072 ! 168 amino 2756 10 GLU 1073 ! 169
amino 2757 9 THR 1074 ! 170 amino 2758 9 ILE 1075 ! 171 amino 2759 12
PHE 1076 ! 172 amino 2760 9 ASP 1077 ! 173 amino 2761 17 ARG 1078 ! 174
amino 2762 8 VAL 1079 ! 175 amino 2763 14 TYR 1080 ! 176 amino 2764 9
THR 1081 ! 177 amino 2765 9 ILE 1082 ! 178 amino 2766 12 GLN 1083 ! 179
amino 2767 8 SER 1084 ! 180 amino 2768 9 ASP 1085 ! 181 amino 2769 8 VAL
1086 ! 182 amino 2770 16 TRP 1087 ! 183 amino 2771 8 SER 1088 ! 184
amino 2772 12 PHE 1089 ! 185 amino 2773 5 GLY 1090 ! 186 amino 2774 8
VAL 1091 ! 187 amino 2775 9 LEU 1092 ! 188 amino 2776 9 LEU 1093 ! 189
amino 2777 16 TRP 1094 ! 190 amino 2778 10 GLU 1095 ! 191 amino 2779 9
ILE 1096 ! 192 amino 2780 12 PHE 1097 ! 193 amino 2781 8 SER 1098 ! 194
amino 2782 9 LEU 1099 ! 195 amino 2783 5 GLY 1100 ! 196 amino 2784 6 ALA
1101 ! 197 amino 2785 8 SER 1102 ! 198 amino 2786 7 PRO 1103 ! 199 amino
2787 14 TYR 1104 ! 200 amino 2788 7 PRO 1105 ! 201 amino 2789 5 GLY 1106
! 202 amino 2790 8 VAL 1107 ! 203 amino 2791 13 LYS 1108 ! 204 amino
2792 9 ILE 1109 ! 205 amino 2793 9 ASP 1110 ! 206 amino 2794 10 GLU 1111
! 207 amino 2795 10 GLU 1112 ! 208 amino 2796 12 PHE 1113 ! 209 amino
2797 7 CYS 1114 ! 210 amino 2798 17 ARG 1115 ! 211 amino 2799 17 ARG
1116 ! 212 amino 2800 9 LEU 1117 ! 213 amino 2801 13 LYS 1118 ! 214
amino 2802 10 GLU 1119 ! 215 amino 2803 5 GLY 1120 ! 216 amino 2804 9
THR 1121 ! 217 amino 2805 17 ARG 1122 ! 218 amino 2806 9 MET 1123 ! 219
amino 2807 17 ARG 1124 ! 220 amino 2808 6 ALA 1125 ! 221 amino 2809 7
PRO 1126 ! 222 amino 2810 9 ASP 1127 ! 223 amino 2811 14 TYR 1128 ! 224
amino 2812 9 THR 1129 ! 225 amino 2813 9 THR 1130 ! 226 amino 2814 7 PRO
1131 ! 227 amino 2815 10 GLU 1132 ! 228 amino 2816 9 MET 1133 ! 229
amino 2817 14 TYR 1134 ! 230 amino 2818 12 GLN 1135 ! 231 amino 2819 9
THR 1136 ! 232 amino 2820 9 MET 1137 ! 233 amino 2821 9 LEU 1138 ! 234
amino 2822 9 ASP 1139 ! 235 amino 2823 7 CYS 1140 ! 236 amino 2824 16
TRP 1141 ! 237 amino 2825 12 HIS 1142 ! 238 amino 2826 5 GLY 1143 ! 239
amino 2827 10 GLU 1144 ! 240 amino 2828 7 PRO 1145 ! 241 amino 2829 8
SER 1146 ! 242 amino 2830 12 GLN 1147 ! 243 amino 2831 17 ARG 1148 ! 244
amino 2832 7 PRO 1149 ! 245 amino 2833 9 THR 1150 ! 246 amino 2834 12
PHE 1151 ! 247 amino 2835 8 SER 1152 ! 248 amino 2836 10 GLU 1153 ! 249
amino 2837 9 LEU 1154 ! 250 amino 2838 8 VAL 1155 ! 251 amino 2839 10
GLU 1156 ! 252 amino 2840 12 HIS 1157 ! 253 amino 2841 9 LEU 1158 ! 254
amino 2842 5 GLY 1159 ! 255 amino 2843 11 ASN 1160 ! 256 amino 2844 9
LEU 1161 ! 257 amino 2845 9 LEU 1162 ! 258 amino 2846 12 GLN 1163 ! 259
amino 2847 6 ALA 1164 ! 260 amino 2848 11 ASN 1165 ! 261 amino 2849 32
AAZ 201 ! 1 none
#attr 262 ID i rRGB ix rColorBy t rSegment t
2588 0 r:rgb none 2589 0 r:rgb none 2590 0 r:rgb none 2591 0 r:rgb none
2592 0 r:rgb none 2593 0 r:rgb none 2594 0 r:rgb none 2595 0 r:rgb none
2596 0 r:rgb none 2597 0 r:rgb none 2598 0 r:rgb none 2599 0 r:rgb none
2600 0 r:rgb none 2601 0 r:rgb none 2602 0 r:rgb none 2603 0 r:rgb none
2604 0 r:rgb none 2605 0 r:rgb none 2606 0 r:rgb none 2607 0 r:rgb none
2608 0 r:rgb none 2609 0 r:rgb none 2610 0 r:rgb none 2611 0 r:rgb none
2612 0 r:rgb none 2613 0 r:rgb none 2614 0 r:rgb none 2615 0 r:rgb none
2616 0 r:rgb none 2617 0 r:rgb none 2618 0 r:rgb none 2619 0 r:rgb none
2620 0 r:rgb none 2621 0 r:rgb none 2622 0 r:rgb none 2623 0 r:rgb none
2624 0 r:rgb none 2625 0 r:rgb none 2626 0 r:rgb none 2627 0 r:rgb none
2628 0 r:rgb none 2629 0 r:rgb none 2630 0 r:rgb none 2631 0 r:rgb none
2632 0 r:rgb none 2633 0 r:rgb none 2634 0 r:rgb none 2635 0 r:rgb none
2636 0 r:rgb none 2637 0 r:rgb none 2638 0 r:rgb none 2639 0 r:rgb none
2640 0 r:rgb none 2641 0 r:rgb none 2642 0 r:rgb none 2643 0 r:rgb none
2644 0 r:rgb none 2645 0 r:rgb none 2646 0 r:rgb none 2647 0 r:rgb none
2648 0 r:rgb none 2649 0 r:rgb none 2650 0 r:rgb none 2651 0 r:rgb none
2652 0 r:rgb none 2653 0 r:rgb none 2654 0 r:rgb none 2655 0 r:rgb none
2656 0 r:rgb none 2657 0 r:rgb none 2658 0 r:rgb none 2659 0 r:rgb none
2660 0 r:rgb none 2661 0 r:rgb none 2662 0 r:rgb none 2663 0 r:rgb none
2664 0 r:rgb none 2665 0 r:rgb none 2666 0 r:rgb none 2667 0 r:rgb none
2668 0 r:rgb none 2669 0 r:rgb none 2670 0 r:rgb none 2671 0 r:rgb none
2672 0 r:rgb none 2673 0 r:rgb none 2674 0 r:rgb none 2675 0 r:rgb none
2676 0 r:rgb none 2677 0 r:rgb none 2678 0 r:rgb none 2679 0 r:rgb none
2680 0 r:rgb none 2681 0 r:rgb none 2682 0 r:rgb none 2683 0 r:rgb none
2684 0 r:rgb none 2685 0 r:rgb none 2686 0 r:rgb none 2687 0 r:rgb none
2688 0 r:rgb none 2689 0 r:rgb none 2690 0 r:rgb none 2691 0 r:rgb none
2692 0 r:rgb none 2693 0 r:rgb none 2694 0 r:rgb none 2695 0 r:rgb none
2696 0 r:rgb none 2697 0 r:rgb none 2698 0 r:rgb none 2699 0 r:rgb none
2700 0 r:rgb none 2701 0 r:rgb none 2702 0 r:rgb none 2703 0 r:rgb none
2704 0 r:rgb none 2705 0 r:rgb none 2706 0 r:rgb none 2707 0 r:rgb none
2708 0 r:rgb none 2709 0 r:rgb none 2710 0 r:rgb none 2711 0 r:rgb none
2712 0 r:rgb none 2713 0 r:rgb none 2714 0 r:rgb none 2715 0 r:rgb none
2716 0 r:rgb none 2717 0 r:rgb none 2718 0 r:rgb none 2719 0 r:rgb none
2720 0 r:rgb none 2721 0 r:rgb none 2722 0 r:rgb none 2723 0 r:rgb none
2724 0 r:rgb none 2725 0 r:rgb none 2726 0 r:rgb none 2727 0 r:rgb none
2728 0 r:rgb none 2729 0 r:rgb none 2730 0 r:rgb none 2731 0 r:rgb none
2732 0 r:rgb none 2733 0 r:rgb none 2734 0 r:rgb none 2735 0 r:rgb none
2736 0 r:rgb none 2737 0 r:rgb none 2738 0 r:rgb none 2739 0 r:rgb none
2740 0 r:rgb none 2741 0 r:rgb none 2742 0 r:rgb none 2743 0 r:rgb none
2744 0 r:rgb none 2745 0 r:rgb none 2746 0 r:rgb none 2747 0 r:rgb none
2748 0 r:rgb none 2749 0 r:rgb none 2750 0 r:rgb none 2751 0 r:rgb none
2752 0 r:rgb none 2753 0 r:rgb none 2754 0 r:rgb none 2755 0 r:rgb none
2756 0 r:rgb none 2757 0 r:rgb none 2758 0 r:rgb none 2759 0 r:rgb none
2760 0 r:rgb none 2761 0 r:rgb none 2762 0 r:rgb none 2763 0 r:rgb none
2764 0 r:rgb none 2765 0 r:rgb none 2766 0 r:rgb none 2767 0 r:rgb none
2768 0 r:rgb none 2769 0 r:rgb none 2770 0 r:rgb none 2771 0 r:rgb none
2772 0 r:rgb none 2773 0 r:rgb none 2774 0 r:rgb none 2775 0 r:rgb none
2776 0 r:rgb none 2777 0 r:rgb none 2778 0 r:rgb none 2779 0 r:rgb none
2780 0 r:rgb none 2781 0 r:rgb none 2782 0 r:rgb none 2783 0 r:rgb none
2784 0 r:rgb none 2785 0 r:rgb none 2786 0 r:rgb none 2787 0 r:rgb none
2788 0 r:rgb none 2789 0 r:rgb none 2790 0 r:rgb none 2791 0 r:rgb none
2792 0 r:rgb none 2793 0 r:rgb none 2794 0 r:rgb none 2795 0 r:rgb none
2796 0 r:rgb none 2797 0 r:rgb none 2798 0 r:rgb none 2799 0 r:rgb none
2800 0 r:rgb none 2801 0 r:rgb none 2802 0 r:rgb none 2803 0 r:rgb none
2804 0 r:rgb none 2805 0 r:rgb none 2806 0 r:rgb none 2807 0 r:rgb none
2808 0 r:rgb none 2809 0 r:rgb none 2810 0 r:rgb none 2811 0 r:rgb none
2812 0 r:rgb none 2813 0 r:rgb none 2814 0 r:rgb none 2815 0 r:rgb none
2816 0 r:rgb none 2817 0 r:rgb none 2818 0 r:rgb none 2819 0 r:rgb none
2820 0 r:rgb none 2821 0 r:rgb none 2822 0 r:rgb none 2823 0 r:rgb none
2824 0 r:rgb none 2825 0 r:rgb none 2826 0 r:rgb none 2827 0 r:rgb none
2828 0 r:rgb none 2829 0 r:rgb none 2830 0 r:rgb none 2831 0 r:rgb none
2832 0 r:rgb none 2833 0 r:rgb none 2834 0 r:rgb none 2835 0 r:rgb none
2836 0 r:rgb none 2837 0 r:rgb none 2838 0 r:rgb none 2839 0 r:rgb none
2840 0 r:rgb none 2841 0 r:rgb none 2842 0 r:rgb none 2843 0 r:rgb none
2844 0 r:rgb none 2845 0 r:rgb none 2846 0 r:rgb none 2847 0 r:rgb none
2848 0 r:rgb none 2849 0 r:rgb none
#attr 262 ID i rRibbonWidth r rRibbonHeight r rRibbonColorBy t rRibbonMode t
2588 0 0 r:aseg none 2589 0 0 r:aseg none 2590 0 0 r:aseg none 2591 0 0
r:aseg none 2592 0 0 r:aseg none 2593 0 0 r:aseg none 2594 0 0 r:aseg
none 2595 0 0 r:aseg none 2596 0 0 r:aseg none 2597 0 0 r:aseg none 2598
0 0 r:aseg none 2599 0 0 r:aseg none 2600 0 0 r:aseg none 2601 0 0
r:aseg none 2602 0 0 r:aseg none 2603 0 0 r:aseg none 2604 0 0 r:aseg
none 2605 0 0 r:aseg none 2606 0 0 r:aseg none 2607 0 0 r:aseg auto 2608
0 0 r:aseg auto 2609 0 0 r:aseg auto 2610 0 0 r:aseg auto 2611 0 0
r:aseg auto 2612 0 0 r:aseg auto 2613 0 0 r:aseg auto 2614 0 0 r:aseg
auto 2615 0 0 r:aseg auto 2616 0 0 r:aseg none 2617 0 0 r:aseg none 2618
0 0 r:aseg none 2619 0 0 r:aseg none 2620 0 0 r:aseg none 2621 0 0
r:aseg none 2622 0 0 r:aseg none 2623 0 0 r:aseg none 2624 0 0 r:aseg
none 2625 0 0 r:aseg none 2626 0 0 r:aseg none 2627 0 0 r:aseg none 2628
0 0 r:aseg none 2629 0 0 r:aseg auto 2630 0 0 r:aseg auto 2631 0 0
r:aseg auto 2632 0 0 r:aseg none 2633 0 0 r:aseg none 2634 0 0 r:aseg
none 2635 0 0 r:aseg none 2636 0 0 r:aseg none 2637 0 0 r:aseg none 2638
0 0 r:aseg none 2639 0 0 r:aseg none 2640 0 0 r:aseg none 2641 0 0
r:aseg none 2642 0 0 r:aseg none 2643 0 0 r:aseg none 2644 0 0 r:aseg
none 2645 0 0 r:aseg none 2646 0 0 r:aseg none 2647 0 0 r:aseg none 2648
0 0 r:aseg none 2649 0 0 r:aseg none 2650 0 0 r:aseg none 2651 0 0
r:aseg none 2652 0 0 r:aseg none 2653 0 0 r:aseg none 2654 0 0 r:aseg
none 2655 0 0 r:aseg none 2656 0 0 r:aseg none 2657 0 0 r:aseg none 2658
0 0 r:aseg none 2659 0 0 r:aseg none 2660 0 0 r:aseg none 2661 0 0
r:aseg none 2662 0 0 r:aseg none 2663 0 0 r:aseg none 2664 0 0 r:aseg
none 2665 0 0 r:aseg none 2666 0 0 r:aseg none 2667 0 0 r:aseg none 2668
0 0 r:aseg none 2669 0 0 r:aseg none 2670 0 0 r:aseg none 2671 0 0
r:aseg none 2672 0 0 r:aseg none 2673 0 0 r:aseg none 2674 0 0 r:aseg
none 2675 0 0 r:aseg auto 2676 0 0 r:aseg auto 2677 0 0 r:aseg auto 2678
0 0 r:aseg auto 2679 0 0 r:aseg auto 2680 0 0 r:aseg auto 2681 0 0
r:aseg auto 2682 0 0 r:aseg auto 2683 0 0 r:aseg auto 2684 0 0 r:aseg
auto 2685 0 0 r:aseg none 2686 0 0 r:aseg none 2687 0 0 r:aseg none 2688
0 0 r:aseg none 2689 0 0 r:aseg none 2690 0 0 r:aseg none 2691 0 0
r:aseg none 2692 0 0 r:aseg none 2693 0 0 r:aseg none 2694 0 0 r:aseg
none 2695 0 0 r:aseg none 2696 0 0 r:aseg none 2697 0 0 r:aseg none 2698
0 0 r:aseg none 2699 0 0 r:aseg none 2700 0 0 r:aseg none 2701 0 0
r:aseg none 2702 0 0 r:aseg none 2703 0 0 r:aseg none 2704 0 0 r:aseg
none 2705 0 0 r:aseg none 2706 0 0 r:aseg none 2707 0 0 r:aseg none 2708
0 0 r:aseg none 2709 0 0 r:aseg none 2710 0 0 r:aseg none 2711 0 0
r:aseg none 2712 0 0 r:aseg none 2713 0 0 r:aseg none 2714 0 0 r:aseg
none 2715 0 0 r:aseg none 2716 0 0 r:aseg none 2717 0 0 r:aseg none 2718
0 0 r:aseg none 2719 0 0 r:aseg none 2720 0 0 r:aseg none 2721 0 0
r:aseg none 2722 0 0 r:aseg none 2723 0 0 r:aseg none 2724 0 0 r:aseg
none 2725 0 0 r:aseg none 2726 0 0 r:aseg none 2727 0 0 r:aseg none 2728
0 0 r:aseg none 2729 0 0 r:aseg none 2730 0 0 r:aseg none 2731 0 0
r:aseg none 2732 0 0 r:aseg none 2733 0 0 r:aseg none 2734 0 0 r:aseg
none 2735 0 0 r:aseg auto 2736 0 0 r:aseg auto 2737 0 0 r:aseg auto 2738
0 0 r:aseg none 2739 0 0 r:aseg none 2740 0 0 r:aseg none 2741 0 0
r:aseg none 2742 0 0 r:aseg none 2743 0 0 r:aseg none 2744 0 0 r:aseg
none 2745 0 0 r:aseg none 2746 0 0 r:aseg none 2747 0 0 r:aseg auto 2748
0 0 r:aseg auto 2749 0 0 r:aseg auto 2750 0 0 r:aseg none 2751 0 0
r:aseg none 2752 0 0 r:aseg none 2753 0 0 r:aseg none 2754 0 0 r:aseg
none 2755 0 0 r:aseg none 2756 0 0 r:aseg none 2757 0 0 r:aseg none 2758
0 0 r:aseg none 2759 0 0 r:aseg none 2760 0 0 r:aseg none 2761 0 0
r:aseg none 2762 0 0 r:aseg none 2763 0 0 r:aseg none 2764 0 0 r:aseg
none 2765 0 0 r:aseg none 2766 0 0 r:aseg none 2767 0 0 r:aseg none 2768
0 0 r:aseg none 2769 0 0 r:aseg none 2770 0 0 r:aseg none 2771 0 0
r:aseg none 2772 0 0 r:aseg none 2773 0 0 r:aseg none 2774 0 0 r:aseg
none 2775 0 0 r:aseg none 2776 0 0 r:aseg none 2777 0 0 r:aseg none 2778
0 0 r:aseg none 2779 0 0 r:aseg none 2780 0 0 r:aseg none 2781 0 0
r:aseg none 2782 0 0 r:aseg none 2783 0 0 r:aseg none 2784 0 0 r:aseg
none 2785 0 0 r:aseg none 2786 0 0 r:aseg none 2787 0 0 r:aseg none 2788
0 0 r:aseg none 2789 0 0 r:aseg none 2790 0 0 r:aseg none 2791 0 0
r:aseg none 2792 0 0 r:aseg none 2793 0 0 r:aseg none 2794 0 0 r:aseg
none 2795 0 0 r:aseg none 2796 0 0 r:aseg none 2797 0 0 r:aseg none 2798
0 0 r:aseg none 2799 0 0 r:aseg none 2800 0 0 r:aseg none 2801 0 0
r:aseg none 2802 0 0 r:aseg none 2803 0 0 r:aseg none 2804 0 0 r:aseg
none 2805 0 0 r:aseg none 2806 0 0 r:aseg none 2807 0 0 r:aseg none 2808
0 0 r:aseg none 2809 0 0 r:aseg none 2810 0 0 r:aseg none 2811 0 0
r:aseg none 2812 0 0 r:aseg none 2813 0 0 r:aseg none 2814 0 0 r:aseg
none 2815 0 0 r:aseg none 2816 0 0 r:aseg none 2817 0 0 r:aseg none 2818
0 0 r:aseg none 2819 0 0 r:aseg none 2820 0 0 r:aseg none 2821 0 0
r:aseg none 2822 0 0 r:aseg none 2823 0 0 r:aseg none 2824 0 0 r:aseg
none 2825 0 0 r:aseg none 2826 0 0 r:aseg none 2827 0 0 r:aseg none 2828
0 0 r:aseg none 2829 0 0 r:aseg none 2830 0 0 r:aseg none 2831 0 0
r:aseg none 2832 0 0 r:aseg none 2833 0 0 r:aseg none 2834 0 0 r:aseg
none 2835 0 0 r:aseg none 2836 0 0 r:aseg none 2837 0 0 r:aseg none 2838
0 0 r:aseg none 2839 0 0 r:aseg none 2840 0 0 r:aseg none 2841 0 0
r:aseg none 2842 0 0 r:aseg none 2843 0 0 r:aseg none 2844 0 0 r:aseg
none 2845 0 0 r:aseg none 2846 0 0 r:aseg none 2847 0 0 r:aseg none 2848
0 0 r:aseg none 2849 0 0 r:aseg none
#endmolecule
#graphics 4 tag t value *
GTitle t Molecular!Surface GVisible i 1 GTransparency i* 2 191 191
GMaterial i* 2 2162528 2162528
#gtext 0 color ix x r y r z r text t
#gvertex 7505 color ix x r y r z r nx r ny r nz r
2cd130 -0.4914984 34.0181885 10.3007345 0.9008354 0.1782796 0.3958686
2dd031 -0.4875471 33.9321594 10.3280897 0.8901247 0.178935 0.4191184
2fcd35 -0.4682606 33.5945244 10.4349871 0.8392254 0.2082475 0.5023282
36c53f -0.3581708 33.2909164 10.407444 0.7824084 0.2896079 0.5513297
2fcd36 -0.4570024 33.4774094 10.4715023 0.819214 0.2270963 0.5266078
2ece35 -0.4448425 33.2595482 10.540513 0.7728107 0.2543617 0.5814325
3dbd47 -0.1990152 33.0170097 10.355526 0.7133427 0.3859404 0.5849719
2dcd37 -0.4016246 32.9373207 10.6394634 0.6979092 0.3143531 0.6435099
30ca3a -0.2516727 32.6681366 10.6360159 0.6154321 0.4177805 0.6683583
2dce36 -0.3885284 32.8895569 10.6533041 0.6845898 0.328017 0.6509544
2ccf35 -0.334565 32.6304512 10.7304983 0.6070511 0.3920017 0.6912479
31c93b -0.0821241 32.4214439 10.6681719 0.4851372 0.5428955 0.6854972
27d42f -0.2119885 32.359333 10.8030968 0.48853 0.4982365 0.7163092
35c441 0.3218752 32.3089943 10.5510454 0.2179796 0.7580386 0.6147051
29d232 0.0955578 32.1960449 10.7661209 0.2809341 0.6737596 0.6834647
26d52e 0.0100008 32.1522369 10.8426847 0.2970278 0.6432664 0.7056789
34c640 0.9812135 32.3854752 10.4536123 -0.2417761 0.8776697 0.4138118
30c93c 0.7478727 32.2541389 10.6118736 -0.1440452 0.8612863 0.487275
28d332 0.5153211 32.1248703 10.7765179 -0.0541575 0.8215864 0.5675057
27d430 0.4858729 32.1086426 10.7979689 -0.0448486 0.8147892 0.57802
27d52f 0.1704137 32.1152382 10.8348303 0.1815022 0.7154745 0.6746504
2bd034 1.5514085 32.6670609 10.4855089 -0.6763735 0.706442 0.2084671
2bd034 1.3311366 32.4792213 10.5735369 -0.4741518 0.8212461 0.3173877
2ad034 1.0829701 32.3300209 10.6525049 -0.3333847 0.8551357 0.3969857
27d332 0.814582 32.2088356 10.724906 -0.208747 0.8545024 0.4756577
27d331 0.5248681 32.1171951 10.7903805 -0.0647868 0.8221821 0.5655256
18e61a -0.6416413 34.6022224 10.4477587 0.9369757 0.1461335 0.3173667
1ee021 -0.5958704 34.2607918 10.4569254 0.9201901 0.1281263 0.3699106
1be31d -0.6351935 34.3575478 10.5261545 0.9235401 0.1173511 0.365106
1ce21e -0.6372288 34.2550049 10.5595951 0.9140844 0.1044669 0.3918373
1fdf22 -0.6552281 33.8933563 10.678874 0.8709065 0.0900211 0.4831336
2bd131 -0.5107453 33.5820503 10.5125999 0.8368748 0.1888963 0.5137691
1fdf22 -0.6552735 33.8923721 10.6791983 0.8707708 0.0900736 0.4833685
20dd25 -0.6949618 33.5177078 10.8053694 0.802944 0.1059883 0.5865555
25d72c -0.5716898 33.2114792 10.7260532 0.7553169 0.2059633 0.6221539
20dd25 -0.6982859 33.4589691 10.8247929 0.7915517 0.1139165 0.6003907
1ae220 -0.7407658 33.1381531 10.9338808 0.7222029 0.1513611 0.6749169
2dce36 -0.4146481 32.9320412 10.6570339 0.6968876 0.3099945 0.6467234
1fdc27 -0.6351696 32.8342705 10.9189959 0.6657834 0.2479157 0.7037544
1ce023 -0.743432 33.0285187 10.969696 0.6994768 0.1735247 0.6932686
1cdf24 -0.7699726 32.7692871 11.056881 0.6500423 0.2249765 0.725831
22d92a -0.4735126 32.5669136 10.8873129 0.5998693 0.3541607 0.7174448
1ddf24 -0.6982405 32.4581299 11.1152477 0.5962681 0.3220247 0.7353669
1cdf24 -0.7521411 32.5475922 11.1264315 0.6132796 0.2873201 0.7357549
1ce023 -0.7487072 32.4329224 11.1631212 0.6001891 0.322839 0.7318115
24d82b -0.3062564 32.3142204 10.9009247 0.4970189 0.4695488 0.7297233
1ede24 -0.5320038 32.2027664 11.1206112 0.5228443 0.4302088 0.7359037
1be121 -0.6644836 32.137104 11.248456 0.5557626 0.432521 0.7099673
1de021 1.7907284 33.4617996 10.5161915 -0.9898013 -0.0045193 -0.1423831
1edf22 1.7826858 33.3630333 10.5491533 -0.9905968 0.020982 -0.1351951
22da29 -0.1321091 32.079567 10.9702806 0.333005 0.5966002 0.7301889
1de022 -0.3602515 31.9618416 11.1705933 0.4003867 0.5467603 0.7353528
1ae31e -0.5136611 31.8841782 11.311676 0.4709538 0.5408299 0.6969258
20dd25 1.7480438 33.0279427 10.6618938 -0.9835665 0.1694288 -0.0623757
1fde23 1.7352712 32.9824409 10.6781988 -0.9773862 0.2070579 -0.0429325
24d72c 0.2830023 31.9962101 10.9430466 0.02575 0.7664765 0.6417559
20dc26 0.0504153 31.866848 11.1074047 0.1074006 0.7083871 0.697605
1ce21f -0.1817197 31.7386703 11.2754192 0.2113739 0.6622209 0.7188773
1ae41d -0.2679337 31.6923695 11.3433819 0.2643327 0.6563537 0.7066315
1ce023 1.6357012 32.6905823 10.7849731 -0.8583561 0.4959549 0.1313529
1edd26 1.4723717 32.4630737 10.8787994 -0.6533985 0.7031175 0.2805285
1cdf25 1.4513905 32.4462967 10.8718309 -0.6286793 0.7210329 0.2913314
1edd27 1.2016114 32.2719193 10.8971138 -0.4453182 0.8104559 0.3805956
20db28 0.9590322 32.1163979 10.9806395 -0.3431 0.8274567 0.4445197
1fdd26 0.71909 31.9677773 11.0854988 -0.2698548 0.8194634 0.5056266
1ddf23 0.4802052 31.8219242 11.1989107 -0.2050732 0.7972427 0.5677579
1de022 0.4237953 31.7877884 11.2269888 -0.1895421 0.7909073 0.5818414
1de021 0.2078146 31.7107277 11.2786293 -0.0905408 0.7611579 0.6422157
1be31e -0.1167326 31.6673412 11.3327913 0.1305785 0.6956368 0.7064267
1cdf24 1.4577526 32.4441071 10.8867455 -0.6348997 0.7157683 0.2908231
1cdf24 1.2400788 32.2526665 10.9756165 -0.469067 0.7972552 0.3799478
1edd26 1.0005622 32.0914841 11.057394 -0.3667456 0.8197708 0.4398561
1ede24 0.7485976 31.9475479 11.135129 -0.2899766 0.8168499 0.4986681
1ddf22 0.4874595 31.8163185 11.2098837 -0.2112968 0.7973582 0.5653085
10ef10 -0.8017908 35.2216225 10.5845728 0.9434244 0.2208144 0.2473689
10ef11 -0.7702202 34.9386559 10.6722574 0.936462 0.1583702 0.3129821
11ed12 -0.7313775 34.5966148 10.7001476 0.9245498 0.1052741 0.3662309
11ee11 -0.7622518 34.6738586 10.756978 0.9237309 0.1061137 0.3680506
11ee11 -0.7648899 34.5920296 10.7837887 0.9170064 0.0888108 0.3888597
14eb15 -0.7941509 34.2212524 10.8988047 0.8792241 0.0319812 0.4753338
13eb15 -0.7977133 34.2299919 10.9050264 0.8791871 0.0312116 0.4754533
13eb15 -0.7995902 34.2196274 10.9086132 0.8777272 0.0295399 0.4782493
1fdf22 -0.6556615 33.8932381 10.6797085 0.8708302 0.0898366 0.4833054
15e918 -0.8659614 33.8222313 11.0243578 0.8187963 0.0027436 0.5740775
15e917 -0.8759422 33.8453751 11.0391846 0.8193311 -0.0020674 0.5733169
15e917 -0.8856785 33.8141289 11.0505009 0.8135979 -0.004335 0.5814117
1be220 -0.7223375 33.5076599 10.8467951 0.7975975 0.0960142 0.5954993
16e71a -0.9408925 33.4150391 11.1246662 0.7502827 0.0284674 0.6605039
15e819 -0.9768577 33.4921837 11.1659746 0.7556223 0.0041677 0.6549943
15e819 -1.0205418 33.3772163 11.2085857 0.7363121 0.0116347 0.676542
1be121 -0.7911886 33.1163864 10.9962883 0.7147181 0.138965 0.6854683
18e41e -1.0144807 33.0113602 11.235837 0.69204 0.1074828 0.7138124
17e51c -1.0834919 33.1469154 11.2909079 0.7066242 0.054612 0.7054784
18e51d -1.1443881 32.947403 11.3630114 0.6975886 0.1120588 0.7076814
ff00f 1.7838575 34.4831429 10.5039625 -0.9941565 0.0525488 -0.0942941
1be122 -0.8588989 32.7280998 11.1550083 0.6500735 0.2191924 0.7275707
19e41f -1.0824713 32.6223412 11.3922911 0.6879595 0.2538262 0.6799147
18e51d -1.1585703 32.7579346 11.4260893 0.7029037 0.1941762 0.6842675
18e41e -1.1612424 32.5864906 11.4819098 0.7225817 0.291048 0.62703
13ec14 1.7648333 34.1109886 10.5815735 -0.9919902 0.0075353 -0.12609
11ee12 1.7600466 34.1375885 10.6187506 -0.992012 0.0126248 -0.1255103
11ed12 1.758739 34.116909 10.6256056 -0.9917918 0.0111238 -0.1273788
1ae220 -0.9209338 32.3546715 11.3596401 0.654745 0.3615211 0.6637857
18e51d -1.0744877 32.2923012 11.5664043 0.7510617 0.4572331 0.4762816
14eb15 1.7445188 33.7576942 10.7436285 -0.9891514 -0.0170302 -0.1459095
1ae31f -0.7553849 32.0975075 11.3594408 0.6072438 0.4553813 0.6510628
16e719 -0.9326242 32.0336037 11.6325989 0.7561764 0.5601792 0.3382255
14ea15 1.7437391 33.6671906 10.7730188 -0.988971 -0.0233839 -0.1462519
13eb15 1.7350794 33.4015579 10.8600655 -0.9909092 -0.0143093 -0.1337695
18e61b -0.5851181 31.8526955 11.3974056 0.5313615 0.5528589 0.6418738
14ea16 -0.7629621 31.7928085 11.6895628 0.7386609 0.6232167 0.2568678
14ea16 1.7325814 33.1896553 10.9289598 -0.994416 0.0112325 -0.1049317
14e917 1.7181945 33.0406265 10.9789734 -0.995711 0.0648511 -0.0659851
17e719 -0.4085391 31.6244106 11.486434 0.4076169 0.6663668 0.6243426
12ec14 -0.5713438 31.5661545 11.7392359 0.6731658 0.6929052 0.2583219
16e819 1.6860665 32.7611008 11.0734177 -0.9719405 0.229884 0.0498512
16e71a 1.6477085 32.6451759 11.1156807 -0.9320761 0.3419145 0.119702
1ce120 0.2423856 31.6788635 11.32094 -0.1313769 0.7716008 0.6223925
19e41c 0.0064465 31.5407238 11.4581814 -0.0162889 0.7592033 0.6506498
16e918 -0.2242609 31.4162827 11.6377449 0.219129 0.7865813 0.5772974
14ea15 -0.3338613 31.3690357 11.7736797 0.438614 0.8110728 0.3870125
17e61c 1.5649117 32.4359512 11.193635 -0.796358 0.5520028 0.2471979
18e51d 1.3802696 32.1987495 11.2932339 -0.5909917 0.726472 0.3506667
18e41d 1.1619505 32.0082016 11.3818951 -0.4727668 0.7876123 0.3951688
18e61b 0.9286461 31.8384132 11.4656906 -0.4129516 0.8042743 0.4273334
16e719 0.723217 31.6997414 11.5359688 -0.3801598 0.803962 0.4573004
16e819 0.6887333 31.6772919 11.5463915 -0.3742721 0.8037111 0.4625677
15e917 0.4458123 31.5208721 11.6271515 -0.3282379 0.8004106 0.5016001
15e917 0.4288541 31.51017 11.6337147 -0.3233173 0.8012146 0.5035088
17e719 0.1927878 31.3788471 11.7054014 -0.2301279 0.8113005 0.5374315
15e917 -0.1084105 31.3031139 11.7671461 0.0718253 0.8486137 0.5241143
16e819 0.6893734 31.6768951 11.5475464 -0.3746323 0.8037183 0.4622634
15e917 0.4464412 31.5204449 11.6282148 -0.3287024 0.8004497 0.5012335
df20d -0.9454726 35.5950928 10.7989521 0.9478669 0.2330059 0.2173856
10ef10 -0.8200992 35.2659378 10.6153774 0.9434456 0.2222867 0.2459657
df20d -0.9385925 35.5514336 10.812232 0.9473134 0.2254481 0.2275312
df20d -0.9043238 35.271534 10.8985901 0.9371111 0.1688856 0.3054513
ff010 -0.8669967 34.9321442 10.9424639 0.921183 0.1101785 0.3732056
ff00f -0.892435 34.9944992 10.9867868 0.9210798 0.111348 0.3731135 ff00f
-0.8942494 34.9279633 11.0085459 0.9151515 0.0961681 0.3914708 ff010
-0.9297909 34.5550156 11.1336498 0.8754039 0.0173159 0.483082 ff010
-0.9300048 34.5535545 11.1341496 0.8752332 0.0170643 0.4834002 11ed13
-1.0048569 34.1491814 11.2401695 0.820029 -0.0444849 0.5705904 11ed13
-1.0195037 34.1845474 11.2646484 0.8195854 -0.0470048 0.5710256 11ed13
-1.0374538 34.1356239 11.2827024 0.810916 -0.0546909 0.5826011 13eb15
-1.0843801 33.7299652 11.3033304 0.7645341 -0.0555792 0.6421826 12ed13
-1.1396207 33.8579559 11.3852024 0.7651574 -0.0769481 0.6392286 12ec14
-1.2342343 33.6588364 11.4613466 0.7369269 -0.0797757 0.6712485 14e918
-1.1639333 33.3106728 11.3662481 0.719843 -0.0006795 0.6941366 12ec15
-1.2762401 33.5542297 11.5003977 0.7277162 -0.0685798 0.6824412 13ea17
-1.3884455 33.2024498 11.5959272 0.7340006 0.0254597 0.6786714 13eb16
-1.4078565 33.2435684 11.6172171 0.7355281 0.0123852 0.677381 13ea17
-1.430192 33.1825829 11.6397181 0.7467904 0.0417103 0.6637502 df20d
1.8172756 34.9239044 10.6746683 -0.9879538 0.1537754 -0.0173287 17e51c
-1.2381634 32.9053116 11.4722271 0.7175744 0.1391228 0.6824454 16e71a
-1.4491183 32.8203354 11.759304 0.8290809 0.3075334 0.466956 df20d
1.7879018 34.7322845 10.7403202 -0.9916048 0.1248096 -0.0338011 df20d
1.7631785 34.5390091 10.805933 -0.9933477 0.1019751 -0.0534918 16e71b
-1.294456 32.5469208 11.7233105 0.817021 0.4424693 0.3697264 16e71a
-1.4416786 32.7974319 11.7657976 0.8326 0.3254354 0.4481842 15e818
-1.3385738 32.5414696 11.8358984 0.8366373 0.5081027 0.2046206 df20d
1.738371 34.3079109 10.8837986 -0.9948309 0.0702425 -0.0733315 df20d
1.724772 34.1642189 10.9319887 -0.994972 0.0538159 -0.0844666 16e819
-1.1298622 32.2872543 11.7153854 0.7991556 0.533693 0.2766262 13eb16
-1.1758854 32.2961845 11.8951778 0.805407 0.5924418 0.0182288 ff010
1.719723 33.7818718 10.9231167 -0.9928898 -0.0032237 -0.1189934 ef10e
1.7060381 33.8597107 11.0328627 -0.9950432 0.0119447 -0.0987231 ef10e
1.7024636 33.7997932 11.0526981 -0.9950107 0.006215 -0.0995746 14e917
-0.9605074 32.0400543 11.7459726 0.7858437 0.5927736 0.1762642 12ed13
-0.9925817 32.0641747 11.9476128 0.783581 0.6145033 -0.0915786 fef10
1.6968472 33.4461174 11.1678648 -0.995749 -0.0278316 -0.0878025 12ec14
-0.785696 31.8071423 11.8207016 0.7742765 0.6290541 0.0691873 10ee11
-0.8030393 31.8361816 11.9979744 0.7748883 0.6144859 -0.1481729 fef10
1.6992143 33.3761711 11.1902113 -0.9961326 -0.032746 -0.0815322 10ef11
1.6991726 33.0975571 11.2803936 -0.9992608 -0.0134526 -0.0360135 10ee11
-0.6046377 31.5905857 11.9459639 0.7577955 0.6511579 -0.0417053 10ef10
-0.6122481 31.6089935 12.0479221 0.7657672 0.6226449 -0.1609782 10ee12
1.7036053 32.8770981 11.3512011 -0.9990882 0.0370897 0.021145 11ed13
1.690448 32.7418823 11.3965931 -0.9911867 0.1105503 0.0729892 ff010
-0.4148406 31.3860664 12.0956736 0.7223365 0.6817694 -0.1158465 10ef10
-0.4500405 31.423687 12.0878487 0.7336333 0.6677164 -0.1262413 12ec15
1.6492233 32.4594421 11.493104 -0.9157236 0.3455902 0.2049823 13eb16
1.5905142 32.3274651 11.5430784 -0.832137 0.4865398 0.2661335 16e61b
1.4331497 32.1875343 11.4307346 -0.644966 0.6855015 0.3377968 18e51d
1.178972 32.0016441 11.420435 -0.4849439 0.7828298 0.3898807 17e61b
0.9326932 31.8364315 11.4740334 -0.4155676 0.803874 0.4255468 15e917
0.2050066 31.3699913 11.7250252 -0.240851 0.8141958 0.5282765 14ea16
-0.0283135 31.2387104 11.8834534 7.38e-005 0.8859298 0.4638194 10ef11
-0.1700865 31.1936321 12.1277018 0.458759 0.8841022 0.0889013 15e819
1.5042289 32.1673164 11.6055794 -0.7015754 0.6374479 0.3185156 15e819
1.3038636 31.9518986 11.7000723 -0.5501855 0.7575914 0.3512139 14ea16
1.0802882 31.7686329 11.7870264 -0.4821006 0.7960876 0.365819 13eb14
0.8490016 31.5960503 11.8714762 -0.4530562 0.8059919 0.3809423 12ec13
0.6152813 31.4268379 11.9551363 -0.4279622 0.812008 0.3968518 13ec14
0.3753481 31.2662334 12.0367785 -0.3637903 0.8389106 0.4048279 12ec14
0.1041196 31.148983 12.1082573 -0.1154409 0.9273144 0.3560356 df20d
-1.0714558 35.933197 11.0225878 0.9622006 0.2086593 0.1750177 df20d
-0.9572017 35.5975838 10.8456945 0.9488685 0.2228702 0.2235566 df20d
-1.0609614 35.861248 11.0445786 0.960255 0.1991873 0.1955371 df20d
-1.033357 35.6076736 11.1232386 0.9486983 0.1553624 0.2753797 df20d
-1.002962 35.2667656 11.1819792 0.92607 0.1037239 0.3628164 df20d
-1.0220526 35.3143539 11.2167797 0.9275805 0.1011555 0.3596691 df20d
-1.0238084 35.2637672 11.2333698 0.9225078 0.0903588 0.3752528 df20d
-1.0604154 34.8901329 11.3588276 0.8781704 0.0117684 0.4782033 ff010
-0.9305231 34.5548096 11.1350298 0.8752266 0.0170218 0.4834136 ff00f
-1.062367 34.8772125 11.3632507 0.8765274 0.0092458 0.4812632 ff00f
-1.1421281 34.4803848 11.4691219 0.8177705 -0.063585 0.5720213 ff00f
-1.1557328 34.5135612 11.4924936 0.8179451 -0.0649862 0.571614 ff00f
-1.1740457 34.4668961 11.509861 0.8091952 -0.074073 0.5828518 10ee12
-1.2239773 34.0550804 11.5134659 0.7637662 -0.1009792 0.6375456 ff00f
-1.2836818 34.1978226 11.6105042 0.7631378 -0.1123553 0.6363937 10ee11
-1.405434 33.967823 11.6999969 0.7295287 -0.1283498 0.6717992 12ec14
-1.3079221 33.6242867 11.5408573 0.7276316 -0.0833411 0.6808865 10ee12
-1.4325883 33.9111176 11.7217083 0.7246653 -0.1266373 0.6773649 11ed14
-1.5330799 33.5143776 11.7653151 0.734261 -0.0534656 0.6767586 11ed13
-1.5823215 33.6255531 11.8326445 0.7325796 -0.0746797 0.6765723 11ed13
-1.6557628 33.4565544 11.8964233 0.7719722 0.0069363 0.6356184 df20d
1.9289443 35.415062 10.8193903 -0.9579248 0.2767364 0.0761374 12eb15
-1.6054139 33.1139832 11.886632 0.8361985 0.2090625 0.5070156 11ec14
-1.6808145 33.2690086 11.9602222 0.8332521 0.1539924 0.5310153 11ec14
-1.669461 33.0976753 12.0142736 0.8739068 0.3226604 0.3635618 df20d
1.8830637 35.2337379 10.883749 -0.9677584 0.2430214 0.0662135 df20d
1.8354925 35.0048218 10.9637232 -0.9762303 0.2114957 0.0473701 16e71a
-1.4541441 32.8194313 11.7709217 0.8324382 0.3167456 0.4546635 11ed13
-1.548141 32.8257484 12.0872898 0.8444654 0.5311083 0.0692969 df20d
1.8052064 34.8486061 11.0180283 -0.9814636 0.1885196 0.0344917 df20d
1.76511 34.609436 11.1003962 -0.9871645 0.1591731 0.0130453 11ed13
-1.3738099 32.5879593 12.1427031 0.7846303 0.6103701 -0.1086445 df20d
1.7410798 34.4444504 11.1567669 -0.9909012 0.1345911 2.21e-005 df20d
1.713505 34.2261429 11.230834 -0.9944909 0.1038897 -0.0139581 10ee11
-1.1777722 32.364151 12.1909084 0.749864 0.6290041 -0.20508 df20d
1.69496 34.0153503 11.3013525 -0.9975404 0.0665315 -0.0220636 df20d
1.6835518 33.8567963 11.3540821 -0.998876 0.0413292 -0.0232103 ff010
-0.9756297 32.1442719 12.2370872 0.7417021 0.619718 -0.2565686 ef00f
1.6850454 33.4800758 11.3490543 -0.9989018 -0.0227068 -0.0409828 ef10f
1.6784778 33.5451927 11.4555645 -0.999805 -0.014605 -0.0132904 ef10f
1.6778704 33.5030785 11.4692698 -0.9997578 -0.0195098 -0.0101836 ff00f
-0.7761313 31.9226933 12.2841434 0.7506815 0.598572 -0.2796226 ef00f
1.6931363 33.1628532 11.5775023 -0.998311 -0.0493207 0.0307021 ef10e
-0.583131 31.696928 12.3333578 0.7643761 0.5810814 -0.2794165 ef00f
1.7075849 33.011879 11.6245813 -0.997165 -0.0482247 0.0577615 ff010
1.7137821 32.8260918 11.6839485 -0.9945279 -0.007838 0.1041767 ff00f
-0.4101973 31.4090672 12.1794825 0.7406545 0.6517354 -0.1633152 ef10e
-0.3947579 31.4681835 12.3841085 0.7664282 0.5908837 -0.2518814 10ee12
1.7179933 32.504467 11.7875261 -0.9638007 0.1634676 0.2106337 10ee12
1.712572 32.4752541 11.7976522 -0.9562558 0.1905385 0.2219684 ef10f
-0.1974121 31.2452164 12.43188 0.7092388 0.6851312 -0.1660591 ef10e
-0.3024409 31.3595047 12.4078722 0.7481219 0.6265437 -0.2185329 11ec14
1.6170052 32.1513786 11.9142933 -0.7752784 0.5434237 0.3219225 12ec14
1.4924853 31.9834595 11.9840355 -0.6484842 0.682393 0.3373544 13ea16
1.4115317 31.9199314 11.9623175 -0.5925713 0.7301717 0.3401596 13eb15
1.1597681 31.7403584 11.9715471 -0.5072883 0.7883807 0.3480148 12ec13
0.9119092 31.5710106 12.0123644 -0.4735068 0.8033574 0.3611206 12ed13
0.6652802 31.4048824 12.0631294 -0.4463014 0.8112503 0.3777408 12ec13
0.4207616 31.2442818 12.1309671 -0.3827423 0.8392723 0.3861741 12ed13
0.1846986 31.1058178 12.2672071 -0.1515809 0.9325657 0.3276344 fef10
0.077188 31.0720024 12.4539986 0.2454937 0.9593382 0.1392945 11ed14
1.4335318 31.9125576 12.0142717 -0.5983527 0.7263519 0.3382114 12ec14
1.2169807 31.7195606 12.103507 -0.518137 0.7854851 0.3384481 11ed12
0.9898156 31.5412693 12.1892958 -0.4881895 0.8022381 0.3436351 11ee12
0.7596591 31.3671207 12.2741137 -0.4670205 0.8112461 0.3518119 11ed12
0.5239452 31.2006702 12.3571262 -0.4099713 0.8403803 0.3545201 10ef11
0.2619304 31.0706558 12.4315968 -0.1759939 0.935563 0.3061831 ff00f
-1.1741472 36.2863045 11.2384901 0.9781588 0.1673933 0.123227 df20d
-1.0898095 35.9409981 11.1123714 0.9644718 0.1866877 0.1869278 ef10e
-1.1569465 36.13451 11.2854939 0.9735815 0.1537977 0.1687762 df20d
-1.1421355 35.9568596 11.3411617 0.9664025 0.1253049 0.2244213 df20d
-1.135373 35.6106949 11.4502478 0.9416724 0.0675306 0.3296856 df20d
-1.1360883 35.6126251 11.4518318 0.9417612 0.0672896 0.3294814 df20d
-1.1361965 35.6106262 11.4524918 0.9415685 0.066868 0.3301173 df20d
-1.178756 35.2331619 11.5799255 0.8958783 -0.0096597 0.4441946 df20d
-1.0668887 34.8883858 11.3713074 0.8768445 0.0084836 0.4806992 df20d
-1.1860484 35.1888428 11.595171 0.8897387 -0.0180411 0.4561136 df20d
-1.2778816 34.8155632 11.710351 0.8270897 -0.090527 0.554732 df20d
-1.2844586 34.8321838 11.7227755 0.8278678 -0.0921843 0.5532964 df20d
-1.2942015 34.8087578 11.7315617 0.8231789 -0.0970925 0.559419 ef10e
-1.3615957 34.385376 11.7396097 0.7650319 -0.1309016 0.6305481 df20d
-1.4178014 34.5239143 11.8390341 0.7695931 -0.1448927 0.6218782 ef10e
-1.5484477 34.2949638 11.9292889 0.7307951 -0.1684864 0.6614763 10ee11
-1.4482909 33.9473801 11.7447519 0.7239234 -0.1318558 0.6771623 ef10e
-1.5738958 34.2471657 11.9479046 0.7254553 -0.1695071 0.6670696 10ee11
-1.674601 33.8344536 11.9598875 0.7245504 -0.1130725 0.6798834 ef10e
-1.7356551 33.9782639 12.0549345 0.7235032 -0.136583 0.6766744 ef10e
-1.8535419 33.7484245 12.1438999 0.7738925 -0.0294497 0.6326319 11ed13
-1.753238 33.4175568 12.0302162 0.8198355 0.1042078 0.5630367 ef10e
-1.871389 33.6733093 12.1704178 0.8005763 0.0274651 0.598601 10ee11
-1.8720549 33.3864441 12.2633486 0.8825098 0.3276778 0.3373481 ef10e
2.0346234 35.6570625 11.0454941 -0.9254425 0.3498622 0.1454395 ef10e
1.9970337 35.5280914 11.0918846 -0.9332204 0.3300617 0.1419824 10ef11
-1.7474926 33.1166039 12.335289 0.8372811 0.5450968 0.042776 df10e
1.9331723 35.304615 11.1721106 -0.9467914 0.2933171 0.1324805 df20d
1.8850917 35.1059456 11.2423573 -0.9554074 0.2695439 0.1205939 fef10
-1.5677249 32.8823166 12.3888969 0.7684678 0.6280206 -0.1226679 df20d
1.8451223 34.9336014 11.3030796 -0.9631462 0.2461871 0.1083578 df20d
1.7974432 34.69944 11.3847637 -0.9714733 0.2185025 0.0921749 ff010
-1.3643181 32.6632538 12.4346552 0.7266573 0.6546233 -0.2084166 df20d
1.769359 34.5455666 11.4380388 -0.9773419 0.1949706 0.0823974 df20d
1.732067 34.3072815 11.5197744 -0.9847908 0.1580868 0.0720806 ef10e
-1.1523739 32.449688 12.4775791 0.7131085 0.6536171 -0.2534973 df20d
1.7118787 34.132206 11.5789356 -0.9900657 0.1228672 0.0683637 df20d
1.6943091 33.9329071 11.6456137 -0.9940273 0.0836165 0.0701288 df10e
-0.9412571 32.2355919 12.5207777 0.7220256 0.635013 -0.2746589 df20d
1.6877913 33.6725845 11.7306767 -0.9964821 0.0230573 0.0805709 df20d
1.6871076 33.5782089 11.7613068 -0.9961711 0.004972 0.0872836 df20e
-0.7374878 32.0167618 12.5664158 0.7455519 0.6054677 -0.2784982 ef10e
1.7089709 33.2422333 11.8673487 -0.9907711 -0.0557719 0.1235402 df20e
-0.5447243 31.790844 12.6157084 0.773792 0.5746429 -0.2665175 ef10e
1.7245934 33.1286087 11.9021931 -0.9876141 -0.0697788 0.1405322 ef10e
1.7471565 32.9167671 11.9679708 -0.9813062 -0.0649329 0.1811681 df20d
-0.3626002 31.558075 12.6685343 0.7961379 0.5577148 -0.2347737 ff00f
1.7867346 32.5921974 12.0681295 -0.9641525 0.0220455 0.2644316 fef11
1.7436531 32.5209045 11.8966799 -0.9642946 0.1189821 0.2365994 ef10e
-0.1926283 31.288105 12.6000986 0.7669126 0.6183923 -0.1715692 df20e
-0.1856793 31.3219547 12.7230883 0.7954623 0.5817755 -0.1696378 ff010
1.7922467 32.541893 12.0837297 -0.9587879 0.0504156 0.2796142 10ee11
1.7599492 32.2248878 12.1903257 -0.8561236 0.3593906 0.3713365 11ed13
1.6795321 32.1420135 12.0844355 -0.7891437 0.5001061 0.3565754 df10e
0.0054569 31.0949879 12.7729216 0.6957186 0.7181687 -0.0144686 df10e
-0.0802006 31.1919231 12.7521362 0.7561502 0.6471941 -0.0968336 10ee12
1.7346758 32.1286583 12.224597 -0.7930028 0.4716393 0.3856202 10ee12
1.5637716 31.8724251 12.3286572 -0.603023 0.7020671 0.3787678 fef11
1.3513191 31.6737518 12.4192238 -0.5181891 0.7739184 0.3640472 ff010
1.1268154 31.4917717 12.5058775 -0.4908867 0.7915428 0.3639922 10ef11
0.9589835 31.359005 12.5695953 -0.4795742 0.7946576 0.3721934 10ef11
0.8945736 31.314621 12.5785904 -0.4767432 0.7954233 0.3741894 fef10
0.6473669 31.1469803 12.6246824 -0.4300665 0.8158537 0.3865561 fef10
0.4063018 30.9954185 12.7204571 -0.2396783 0.8885722 0.3911443 ff010
0.3592387 30.9727669 12.7687464 -0.1312855 0.9141637 0.3834956 10ef11
0.9005705 31.3122044 12.5919647 -0.4764358 0.7948395 0.375818 ff010
0.6713519 31.1367569 12.6770868 -0.4300484 0.8118164 0.3949842 fef10
0.4235154 30.9871006 12.7561617 -0.2431554 0.8829315 0.401631 4ba46e
3.1598423 21.7734776 15.4000387 0.4638405 -0.7918919 0.3971893 5c947d
2.9082487 21.6290264 15.4778938 0.5783829 -0.6471735 0.4966282 737b98
2.6715157 21.4639893 15.5605745 0.5957646 -0.5958589 0.5385319 8f5db8
2.4325564 21.3020363 15.6425333 0.561097 -0.6116953 0.5576727 ac3fd7
2.1808622 21.1577225 15.720356 0.4916961 -0.6620828 0.5655805 fef10
-1.2110486 36.3141785 11.471015 0.9804544 0.1152095 0.1594865 16e817
-1.2287177 36.3742294 11.5342731 0.9820039 0.1024474 0.1586597 16e917
-1.2253506 36.3225098 11.5505962 0.9803151 0.0952753 0.1729304 df20d
-1.2249776 35.9726944 11.6637745 0.9612878 0.0414948 0.2724041 df20d
-1.2302018 35.883297 11.6933556 0.9542508 0.0274729 0.2977428 df20d
-1.2680104 35.5949211 11.7913656 0.9232053 -0.0351027 0.3827006 df20d
-1.2008853 35.2281647 11.62675 0.8921643 -0.0236144 0.4510934 df20d
-1.2905072 35.4738464 11.833334 0.9071341 -0.0587257 0.4167241 df20d
-1.3801978 35.1726151 11.9419203 0.8558813 -0.1269275 0.5013547 df20d
-1.3955598 35.1263885 11.9587812 0.8476269 -0.1357002 0.5129464 df20d
-1.4961196 34.723774 11.9907856 0.7804145 -0.1768226 0.5997391 df20d
-1.5347837 34.8262672 12.0731306 0.7877048 -0.193383 0.5849138 df20d
-1.6394165 34.6556206 12.1412983 0.7544239 -0.2181916 0.6190614 df20d
-1.5861851 34.2769547 11.9686642 0.7257955 -0.1748239 0.6653251 df20d
-1.6968037 34.5577278 12.1800756 0.7397233 -0.2249848 0.6341855 df20d
-1.813071 34.1625175 12.179141 0.7202971 -0.1775886 0.6705478 df20d
-1.8689432 34.3032074 12.2837353 0.725234 -0.2078843 0.6563687 df20d
-2.0210979 34.0597572 12.381341 0.7643875 -0.1089508 0.6354853 ef10e
-1.8978391 33.7295685 12.199873 0.7931172 0.0073108 0.6090251 df20d
-2.0308633 34.0345268 12.3907137 0.7723202 -0.0919295 0.6285463 df20d
-2.0740147 33.675621 12.5122137 0.8827452 0.3060855 0.3564723 df20d
-1.9436916 33.3985138 12.5354128 0.8449547 0.5250102 0.102058 df20d
-1.9996723 33.4983253 12.5604076 0.8617133 0.4806674 0.1625088 df20d
-1.9521018 33.4040756 12.5850334 0.8326348 0.5495744 0.068463 ef00f
2.229311 36.0206413 11.2212458 -0.8829109 0.4324492 0.18291 ef10f
2.1077638 35.6960335 11.3413363 -0.9060553 0.3760891 0.1939609 ef10f
2.0974367 35.6619339 11.3536482 -0.907486 0.3721849 0.1948013 df20d
-1.7697742 33.1632576 12.6029091 0.770262 0.6330621 -0.0769989 df20d
-1.7714466 33.1703606 12.6383467 0.762375 0.6411259 -0.0879884 ef10e
2.0011363 35.3507538 11.4662714 -0.9242699 0.3305454 0.1909578 ef10e
1.9689825 35.2291527 11.5096045 -0.9285332 0.3197017 0.1887244 df20d
-1.5652694 32.9530792 12.6831856 0.7181396 0.6760312 -0.1650976 df20d
-1.7376291 33.1353111 12.6455107 0.7554346 0.6473637 -0.1011874 ef10e
1.9059284 34.9896584 11.5949154 -0.9396554 0.2919109 0.1784256 df20d
1.8648907 34.8120575 11.6574707 -0.9462084 0.2735655 0.1727764 ef10e
-1.3483489 32.7427216 12.7244568 0.6983882 0.6862986 -0.2030966 df20d
1.8221656 34.6127052 11.7272758 -0.9554918 0.2439732 0.1658691 df20d
1.7855728 34.4109192 11.7971115 -0.9632971 0.2124993 0.1640206 df10e
-1.1291569 32.5338211 12.7649736 0.7000821 0.6792651 -0.2201908 df20d
1.7573919 34.209446 11.8658047 -0.9715369 0.1695597 0.1654253 df20d
1.7389663 34.0308456 11.925889 -0.9763979 0.1309287 0.1717696 df20e
-0.9144512 32.3220367 12.8069801 0.7201768 0.6569557 -0.2230575 df20d
1.7291081 33.7556381 12.0161829 -0.9803595 0.0586982 0.1882811 df20d
1.7285321 33.6740685 12.042655 -0.9799801 0.0396189 0.195114 df20d
-0.7098588 32.1037369 12.8523455 0.7528264 0.6225303 -0.2137953 df20d
1.7534719 33.3400726 12.1476755 -0.9716856 -0.0410738 0.2326803 df20d
-0.5191844 31.8764744 12.9023323 0.7903119 0.5818965 -0.1918425 df20d
1.7765676 33.1968994 12.1911612 -0.9647763 -0.0701902 0.253535 ef10e
1.8026557 33.0216904 12.2446451 -0.9549335 -0.0867957 0.283846 df20d
-0.3436422 31.6394653 12.9573431 0.8242559 0.5451809 -0.1529055 ef10e
1.864889 32.7117119 12.3372822 -0.9329651 -0.0662783 0.3538125 df20d
-0.1809035 31.3942127 13.0166063 0.8454763 0.5268334 -0.0872717 ef10f
1.9023292 32.529686 12.3915682 -0.9137886 -0.001484 0.4061873 ef00f
1.9106076 32.3910942 12.4354029 -0.888268 0.0961124 0.4491574 df10e
-0.0012537 31.0985603 12.808816 0.7239238 0.6897494 -0.0134188 df20d
-0.024284 31.1450176 13.0779009 0.8345227 0.5500705 0.0315343 fef10
1.8793223 32.0685692 12.5436611 -0.7332796 0.4503317 0.5094137 fef11
1.8410786 31.9962597 12.5717916 -0.6821177 0.5296453 0.5041739 10ef11
1.6443983 31.8390236 12.5066843 -0.5781012 0.6947705 0.4278938 fef10
1.3917856 31.6572285 12.5090456 -0.510127 0.7699384 0.3833605 ff010
1.1428442 31.4850464 12.5411043 -0.4892395 0.7893085 0.3709943 ef10e
0.1870317 30.9009247 12.9925423 0.4983335 0.8087595 0.3123649 df10e
0.143999 30.9033337 13.1353226 0.6952736 0.6631119 0.2772673 fef10
1.7126018 31.8065395 12.6490803 -0.550478 0.6898627 0.4701739 ff00f
1.500312 31.6076393 12.7396994 -0.479194 0.7588752 0.4410006 ef10e
1.2771424 31.4238129 12.826786 -0.4619614 0.7704758 0.4392706 ef10e
1.0547205 31.2389488 12.914115 -0.4569234 0.7619073 0.4590406 ef10e
0.8355744 31.0495472 13.0025082 -0.4331293 0.7506449 0.4989301 ef10f
0.6140701 30.8634129 13.0901356 -0.3359523 0.753648 0.5649342 ef10e
0.3284276 30.7661304 13.1569328 0.200643 0.7946706 0.5729232 51a95c
-0.577619 22.3872776 15.9808826 -0.8212344 -0.1464628 0.5514732 4cae56
-0.4610421 22.1122971 16.0554733 -0.7784811 -0.2468342 0.5770963 4fac57
-0.310067 21.8594666 16.1186428 -0.7108708 -0.3658203 0.6006981 5ba063
-0.1193324 21.6322422 16.1686096 -0.6146101 -0.4858353 0.6214647 72897b
0.115193 21.4332199 16.2040348 -0.4884429 -0.5960016 0.6373426 9763a2
0.3983342 21.2655067 16.2233181 -0.3343905 -0.6873021 0.6448246 c831d5
0.7564057 21.1460476 16.2177181 -0.1362643 -0.7478004 0.6497897 9c5ea7
0.4363929 21.2497253 16.2237206 -0.3154679 -0.6956056 0.6454555 e116f2
1.2278037 21.0995712 16.1744881 0.1124489 -0.7566007 0.6441356 d524e3
0.8849529 21.1213131 16.2098331 -0.0708225 -0.7570945 0.6494552 5e9180
2.7401936 21.7234993 15.7855864 0.5216763 -0.6408386 0.5631872 668988
2.632987 21.6513443 15.8079081 0.5549645 -0.5982943 0.5779778 668988
2.6307979 21.6606903 15.8194389 0.5531561 -0.5978809 0.5801351 8070a1
2.39027 21.4954605 15.8903208 0.551284 -0.5823423 0.5974641 8070a0
2.3882813 21.503664 15.9002419 0.5509636 -0.5807008 0.5993544 a34dc3
2.1442828 21.3310127 15.9462767 0.4974083 -0.6204506 0.6063217 a150c0
2.1382453 21.3570557 15.9786034 0.4981219 -0.6131198 0.6131546 c52ae6
1.8898257 21.1443882 15.9337177 0.4018607 -0.6946847 0.5965912 c42edf
1.870451 21.2350483 16.0511971 0.4067889 -0.6655397 0.6257634 db1af1
1.5783899 21.1466579 16.1159096 0.2814172 -0.7177421 0.636907 e016f2
1.2563338 21.0998192 16.1708813 0.1259593 -0.7549639 0.6435555 4e9291
3.5910046 21.9213676 15.6163692 -0.0345128 -0.9835748 0.1771709 4e948d
3.5039959 21.9299965 15.6243315 0.0012893 -0.9770024 0.2132241 4e9b7d
3.166615 21.9043884 15.6743259 0.2579002 -0.8754353 0.4087793 55987a
2.8826313 21.8048077 15.741662 0.471236 -0.7015427 0.5345787 5188a1
3.8854823 21.8945026 15.5886612 -0.1212723 -0.9895676 0.0777756 1ee021
-1.2839406 36.7040176 11.7518539 0.9898862 0.0324525 0.1381017 1ce21e
-1.2876625 36.5961838 11.7872171 0.9851045 0.0467455 0.1654811 1ae51b
-1.2907465 36.3495789 11.8674164 0.9741677 0.0236577 0.2245831 df20d
-1.2594093 35.9765549 11.7862635 0.9573702 0.0134582 0.28855 19e619
-1.3071331 36.1301651 11.9404583 0.9603971 -0.0048679 0.2785923 16e916
-1.3270863 35.9761162 11.9927845 0.9472989 -0.0407157 0.3177531 ef10e
-5.2318683 33.6793556 13.2188654 -0.7269335 0.6865795 -0.0132775 ff010
-5.4394603 33.4739494 13.3110104 -0.6874473 0.7261047 0.0137188 10ee12
-5.6517811 33.2750931 13.4016199 -0.6519096 0.7543299 0.0774619 1ae41d
-5.8684177 33.0822144 13.4908285 -0.5971493 0.7855551 0.1622218 20dd25
-6.0714183 32.9207497 13.5681839 -0.5138357 0.8240033 0.238729 21dc26
-6.0968838 32.9030113 13.5709324 -0.4993938 0.8295174 0.2500135 df20d
-1.3279036 35.5862122 11.9386415 0.9135028 -0.0763401 0.3996059 15ea16
-1.3750309 35.7312317 12.0779715 0.919958 -0.0938073 0.3806277 df20d
-1.4258295 35.5624657 12.138875 0.8947958 -0.1387475 0.4243695 21dc26
-6.094275 32.9021111 13.5770416 -0.5030077 0.8277715 0.2485508 df20d
-1.4086725 35.1637344 11.9917259 0.8503767 -0.1424997 0.5065109 df20d
-1.4855118 35.3912926 12.2016554 0.8662514 -0.1775889 0.4669804 df20d
-1.6235214 35.0808182 12.2995758 0.8064132 -0.2438735 0.5387239 df20d
-1.6289341 35.0969887 12.314641 0.8076026 -0.2465138 0.5357322 df20d
-1.6457975 35.0707474 12.3252192 0.8021262 -0.2521783 0.5412945 df20d
-1.7195246 34.6184502 12.2294207 0.7425991 -0.2397117 0.6253678 df20d
-1.7957182 34.8350487 12.4200401 0.7589384 -0.2860239 0.584981 df20d
-1.9458632 34.5054512 12.4443264 0.7276345 -0.2667771 0.6319636 df20d
-1.9766208 34.5926666 12.520853 0.7327957 -0.2884005 0.6163081 df20d
-2.1071482 34.4235802 12.5917168 0.7426414 -0.2462817 0.6227592 df20d
-2.0384998 34.051899 12.4014053 0.7700571 -0.099356 0.6301908 df20d
-2.1538775 34.3452377 12.6228504 0.7582848 -0.2087899 0.6175848 df20d
-2.2519956 33.9725227 12.7202024 0.875195 0.1775945 0.4499932 df20d
-2.2681823 34.0105934 12.7452927 0.8743671 0.1557221 0.4596008 df20d
-2.2696705 33.9688568 12.7589855 0.8809641 0.2166666 0.4206636 df20d
-2.1023617 33.673687 12.591259 0.8800792 0.3733456 0.2933831 df20d
-2.162432 33.6878624 12.8366776 0.836917 0.5307398 0.1337357 df20d
-1.9862283 33.4512787 12.891469 0.7659255 0.642544 -0.0222578 13ea18
2.3111017 36.0476265 11.5198965 -0.8876083 0.4232093 0.1817838 12eb16
2.2278657 35.8151131 11.605442 -0.8948576 0.3939649 0.2098129 ef00f
2.1315286 35.7041054 11.4285631 -0.9052675 0.3759879 0.1977972 df20d
-1.7827001 33.2322922 12.9371872 0.7204649 0.6865261 -0.0980422 10ed13
2.1916411 35.7201271 11.6406641 -0.9000178 0.3792636 0.2147723 10ee12
2.0839887 35.3762703 11.7652664 -0.907225 0.3496533 0.2338491 10ee12
2.0827706 35.3716125 11.7669239 -0.9072183 0.3494733 0.234144 df20d
-1.5658491 33.0065727 12.9131536 0.6995752 0.7003272 -0.1419025 df20d
-1.5655893 33.0220566 12.9783955 0.6953812 0.7060868 -0.1337403 ff010
1.9851249 35.020237 11.8927231 -0.9163969 0.3204826 0.2398077 ff010
1.9676348 34.9474068 11.918458 -0.917464 0.3154849 0.2423408 df20d
-1.3432251 32.8152008 13.0178595 0.6888677 0.7102771 -0.1448025 df20d
-1.5332071 32.9924126 12.9839878 0.6946506 0.7065228 -0.1352264 ef10f
1.8977007 34.6483574 12.0238953 -0.9287714 0.2761894 0.2471906 df20d
1.8765121 34.5386658 12.0620184 -0.9319125 0.2607525 0.2520857 df20d
-1.1219909 32.6076202 13.0576982 0.6989046 0.700699 -0.1433641 df20d
1.8311058 34.2476234 12.1618319 -0.9429747 0.1996536 0.2663401 df20d
1.8205155 34.1525459 12.1939135 -0.9450377 0.1792539 0.2734444 df20d
-0.9072666 32.3958435 13.099699 0.724582 0.6762679 -0.1328257 df20d
1.8049576 33.792469 12.3123817 -0.9487072 0.0807373 0.3056733 df20d
1.8035372 33.7903214 12.3075933 -0.9494142 0.0799265 0.3036849 df20d
-0.7043831 32.176445 13.1456318 0.761775 0.6378399 -0.1133981 df20d
1.8050374 33.7907448 12.3129301 -0.9486906 0.0802033 0.3058653 df20d
1.8314087 33.459446 12.4168997 -0.9373118 -0.0115185 0.3483013 df20d
-0.5175149 31.9467316 13.1968813 0.8038064 0.589031 -0.0832928 df20d
1.8779345 33.1967659 12.4961691 -0.9181826 -0.077929 0.388417 df20d
1.8870165 33.1451988 12.5117369 -0.9136267 -0.0865208 0.3972409 df20d
-0.3490996 31.7051334 13.2542601 0.8434384 0.53583 -0.0387026 df20d
1.9651909 32.8454857 12.5990801 -0.8802784 -0.1113004 0.4612181 df20d
-0.1995878 31.4513607 13.317915 0.8741313 0.484908 0.027543 df10e
2.0525217 32.5516701 12.683383 -0.8361841 -0.0668057 0.5443649 ef10f
1.9915248 32.4792862 12.5624294 -0.8665133 -0.0095497 0.4990627 df20d
-0.068748 31.185564 13.3877697 0.8893173 0.4393516 0.1268263 ef10e
2.0961456 32.4014816 12.7266016 -0.802641 0.0046989 0.5964438 ef10e
2.1151931 32.2419739 12.7758741 -0.7496235 0.1357348 0.6477968 fef10
1.908409 32.050663 12.5965281 -0.7118911 0.4546197 0.5352868 df20d
0.0405458 30.9058914 13.4647799 0.8787745 0.3926974 0.2711903 ef10f
2.0808916 31.9296207 12.8812122 -0.5588077 0.4935586 0.6664338 ef10f
2.0111713 31.8249245 12.9237175 -0.4951662 0.5918588 0.6360137 ef10f
1.8607391 31.7148457 12.9173651 -0.4530518 0.6886864 0.5660875 ef10e
1.6119033 31.5429401 12.9502783 -0.4296938 0.7456743 0.5092475 ef10e
1.364181 31.373951 12.9922009 -0.4375829 0.7524881 0.4922224 ef10e
1.1155206 31.2025032 13.0265331 -0.4497482 0.7419627 0.49721 ef10e
0.8661039 31.0290775 13.0547476 -0.4368648 0.7345372 0.5192344 ef10f
0.6183244 30.8599358 13.0962057 -0.3390048 0.7499393 0.5680376 ef10e
0.3782431 30.7109528 13.1999388 0.0633966 0.7604831 0.6462557 df10e
0.1585557 30.615366 13.468648 0.7627417 0.410951 0.499344 df20d
0.0951679 30.7365742 13.5128298 0.8451127 0.3732877 0.3826757 df20d
0.125922 30.610817 13.5497313 0.8110837 0.3457997 0.4717688 ef10f
1.8995801 31.6878052 12.9818926 -0.4257593 0.6859994 0.5900287 ef10e
1.6808059 31.4978886 13.070406 -0.3953236 0.7340291 0.5521961 ef10e
1.4577005 31.3139725 13.1575136 -0.403336 0.7301444 0.5515517 df10e
1.2420763 31.1196918 13.2470503 -0.4183114 0.7001381 0.5786382 ef10e
1.0392398 30.9076958 13.3407402 -0.422918 0.6518818 0.6294366 ef10e
0.9314555 30.7795258 13.3955479 -0.4081002 0.620589 0.6695696 ef10e
0.8205543 30.6988125 13.3927364 -0.4001065 0.6048704 0.6885104 ef10e
0.5695198 30.5211506 13.4078636 -0.2562596 0.5838513 0.7703562 ef10e
0.3273383 30.3666668 13.4946079 0.2512055 0.4947033 0.8319642 df20d
0.1962285 30.306036 13.6396875 0.6443108 0.3305815 0.6896228 ef10e
0.8543587 30.670826 13.4402609 -0.3987599 0.5856689 0.7056788 ef10e
0.6871644 30.4094543 13.5455265 -0.3257862 0.5068072 0.7981289 ef10f
0.5736549 30.1990433 13.6276608 -0.2432927 0.4620086 0.8528521 ef10f
0.5087188 30.1509533 13.6224775 -0.1889873 0.4540212 0.8707173 df20d
0.2674424 29.9988403 13.7165432 0.3737449 0.4286501 0.8225411 df20d
0.2467769 30.0335541 13.721632 0.4575592 0.4033598 0.7924269 df20d
0.2534791 29.9928493 13.7339783 0.4168592 0.425778 0.8030825 ef10f
0.5444435 30.1141777 13.65874 -0.2133602 0.4510846 0.8666027 df20d
0.297273 29.9636002 13.7380314 0.3065682 0.4671525 0.8293277 48b155
-0.9795709 23.5978336 15.9562521 -0.586094 -0.760397 0.2798041 6f8880
-0.7617463 23.3880558 15.9972229 -0.7504611 -0.4660927 0.4685784 857395
-0.6166171 23.1314602 16.0623341 -0.7963291 -0.1941401 0.5728608 847591
-0.5168244 22.8456707 16.142498 -0.7841249 -0.088575 0.6142496 6c8c7a
-0.6022877 22.7533665 16.011919 -0.8231323 -0.0952557 0.5598031 7d7d87
-0.4444435 22.6102695 16.2097416 -0.7626567 -0.103141 0.638527 7b7f85
-0.4246061 22.5550003 16.2251778 -0.7571183 -0.1045918 0.6448507 76857f
-0.3070252 22.2806664 16.2994347 -0.7101141 -0.1808954 0.6804519 7a8182
-0.1564898 22.0275536 16.362751 -0.6394398 -0.2878842 0.7129091 8b7192
0.0345985 21.8005562 16.4125996 -0.5394578 -0.4025981 0.7395269 a754af
0.271714 21.6032028 16.4471645 -0.4090361 -0.5101932 0.7565662 ce2dd6
0.5760161 21.4491158 16.4594212 -0.2342752 -0.5957212 0.7682652 9f5ca9
0.4216952 21.2907295 16.2589836 -0.3232311 -0.6759371 0.6622921 aa52b1
0.2903834 21.5922909 16.4483891 -0.399364 -0.5163796 0.7575358 e714f1
0.9670305 21.3508739 16.4428825 -0.0142698 -0.6455333 0.7635989 dc1ee7
0.8492771 21.2400265 16.3326283 -0.0849353 -0.7029508 0.7061489 e11aea
0.7994094 21.3801136 16.4541397 -0.1113067 -0.6313135 0.7674986 d820e7
1.5630062 21.3846264 16.358284 0.2907317 -0.6170189 0.7312747 dc1ceb
1.5227345 21.3534756 16.3494129 0.2715966 -0.6314924 0.7262593 dc1cea
1.5170974 21.3718605 16.3680916 0.2697774 -0.6228531 0.7343529 e116f2
1.250759 21.1209831 16.195137 0.1249149 -0.7465885 0.6534538 e613f2
1.1857362 21.3379135 16.4200401 0.1010703 -0.6469929 0.7557678 548d94
3.0989444 22.0237179 15.9615641 0.1170467 -0.8697272 0.4794525 55997a
2.8804877 21.8197556 15.7641945 0.4595524 -0.7053835 0.5396719 539781
2.8492422 21.9913559 16.0029068 0.3255388 -0.7324342 0.5979671 599779
2.5756261 21.8774147 16.0736084 0.4818338 -0.5803562 0.6565233 6d8786
2.325439 21.7310143 16.1519203 0.5167258 -0.5257352 0.6757195 8e67a4
2.0746315 21.585474 16.230032 0.4803089 -0.5373528 0.693221 b93dcb
1.8085741 21.4610596 16.3031883 0.3950985 -0.5783207 0.7137523 577cb6
3.5851941 21.9868069 15.9134026 -0.1398349 -0.9577134 0.2514583 577cb5
3.5604491 21.9920826 15.9147539 -0.1360524 -0.9563714 0.2585412 548a9b
3.1758213 22.0319271 15.9494038 0.0522811 -0.8982806 0.4363011 5871cc
4.0064139 21.9080162 15.8868341 -0.165092 -0.972913 0.1618178 5872ca
3.971885 21.9151001 15.8888102 -0.1683456 -0.9717158 0.1656144 546ae0
4.3756642 21.8487225 15.8603792 -0.1213802 -0.984024 0.1302446 24da26
-1.3175632 36.7259102 11.9487724 0.9840543 0.003037 0.1778425 29d52c
-1.3357002 36.8030243 12.043704 0.9817798 -0.0271672 0.1880705 27d62a
-1.3381068 36.7383156 12.0649452 0.9795097 -0.0218013 0.2002135 20de22
-1.3713161 36.3668709 12.1892738 0.9614754 -0.0291795 0.2733378 df20d
-4.8172727 34.2312813 13.3064709 -0.8856798 0.376893 0.271151 df20d
-4.8615432 34.1191521 13.3482361 -0.8302182 0.5255049 0.1859633 20de21
-1.3722167 36.3606186 12.1914091 0.9611013 -0.0296046 0.274605 1ae51a
-1.4443508 35.96978 12.326828 0.9267458 -0.1135846 0.3581072 df20e
-4.9763145 33.9586143 13.4143839 -0.7634699 0.6388122 0.0950401 ef10e
-5.1729608 33.7380447 13.5100842 -0.7185851 0.6935586 0.0511079 ff010
-5.3756428 33.5258331 13.6038246 -0.7051657 0.7068084 0.0562423 10ee12
-5.5781732 33.3134155 13.6976137 -0.6969104 0.7121882 0.0842848 10ee12
-5.5944748 33.2970848 13.7049141 -0.6947856 0.7140504 0.0860524 13eb16
-5.8428345 33.0885658 13.5801926 -0.6197 0.7709947 0.146762 2ccf36
-6.5486126 32.6794891 14.0084143 0.1060297 0.9261798 -0.3618684 2bcf36
-6.5514135 32.6808128 14.0226746 0.1259751 0.9064518 -0.4030823 1ae51a
-1.4447607 35.9681244 12.3274136 0.9265681 -0.1139158 0.3584617 17e817
-1.5298498 35.5370789 12.3508701 0.8739446 -0.1962981 0.444621 18e619
-1.5587074 35.632988 12.4499722 0.8783698 -0.203486 0.4325042 18e718
-1.6184788 35.5075836 12.4979506 0.8550318 -0.2403742 0.4595007 13eb16
-5.7813292 33.10186 13.7911997 -0.6730558 0.7299564 0.1189935 17e51d
-5.9922962 32.9011269 13.8822489 -0.6081553 0.7822831 0.1348345 1fdc27
-6.2288117 32.7357903 13.9650011 -0.4290973 0.9016538 0.0538138 2bcf36
-6.5437164 32.6790428 14.022295 0.1133561 0.9136542 -0.3903671 17e817
-1.7037549 35.3409348 12.5624294 0.8234775 -0.2805137 0.49315 df20d
-1.8435637 34.9843025 12.5654154 0.7657156 -0.3197471 0.5580694 16e916
-1.8737042 35.0833778 12.6668005 0.7718237 -0.3352589 0.5402681 df20d
-2.0226831 34.8972168 12.745472 0.7410675 -0.3571328 0.5685729 df20d
-2.0596061 34.8479233 12.7659903 0.7360348 -0.3575773 0.5747966 df20d
-2.1721778 34.3925095 12.6594248 0.7520439 -0.2308604 0.6173601 df20d
-2.2471728 34.6147728 12.8646393 0.7434755 -0.308128 0.5935498 df20d
-2.3923998 34.2955246 12.92381 0.8285815 -0.0593646 0.5567122 df20d
-2.4126096 34.3509674 12.9704752 0.8222147 -0.091079 0.561843 df20d
-2.4382806 34.2795105 12.9967766 0.8486929 0.0121985 0.5287453 df20d
-2.3847353 33.9639359 13.0922976 0.8436915 0.4803011 0.2397821 df20d
-2.2175884 33.7215233 13.1500969 0.7668459 0.6386219 0.0641044 1ddb2b
2.5254815 36.4260178 11.6884184 -0.9163259 0.3993926 -0.0288509 1adf26
2.4970319 36.3924828 11.6329679 -0.9084783 0.417498 0.0190401 df20d
-2.0166335 33.5008812 13.1966696 0.7227106 0.6909836 -0.0152006 1ddc2a
2.5121119 36.4024467 11.6977015 -0.9188823 0.3938798 -0.0226736 19e123
2.3847983 36.0858269 11.8159189 -0.9304755 0.355863 0.087045 18e321
2.3503027 35.9631462 11.85989 -0.9257761 0.3543293 0.1318683 df20d
-1.8025349 33.2887039 13.2388783 0.6994294 0.7130098 -0.0491473 16e61d
2.2751083 35.7447891 11.9398594 -0.923888 0.3375811 0.1801945 14e81a
2.2177913 35.5277519 12.0171938 -0.9121303 0.3396888 0.229412 10ee12
2.0872202 35.3770943 11.7765942 -0.9075444 0.3488397 0.2338247 df20d
-1.5819666 33.0806923 13.2789383 0.6880768 0.7232349 -0.0590055 12ec15
2.1750929 35.3903542 12.0669422 -0.9106167 0.3324256 0.2455004 10ee12
2.1014802 35.102787 12.1691179 -0.9007905 0.3282853 0.2842626 fef11
2.0338771 35.0264244 12.0515385 -0.9102055 0.3204777 0.2623357 df20d
-1.356038 32.8652992 13.2710123 0.6878803 0.7224695 -0.0697027 df20d
-1.3585901 32.8744888 13.3180656 0.6876155 0.7239954 -0.0549139 10ee12
2.0807846 35.0280113 12.195878 -0.9014735 0.3215048 0.2897935 ef010
2.0043337 34.6901665 12.3146772 -0.8997436 0.2917846 0.3245355 ef00f
1.9718794 34.6530952 12.2564697 -0.9087111 0.2836008 0.3062918 df20d
-1.1385945 32.6661072 13.3583155 0.7005295 0.7124888 -0.0402274 df20d
-1.3222725 32.8404884 13.3245802 0.6898839 0.7220129 -0.0525125 ef00f
1.9963241 34.6520233 12.3280125 -0.9007179 0.2852108 0.3276614 df10e
1.9422239 34.3001099 12.4486036 -0.9037483 0.2208034 0.3667219 df20e
1.8975065 34.247364 12.3612938 -0.9202026 0.2052262 0.3333308 df20d
-0.9265399 32.4526138 13.4012032 0.7270604 0.6863055 -0.0191813 df20e
1.9365522 34.2418365 12.4681654 -0.9046531 0.2056725 0.3732312 df20d
1.9237612 33.9381638 12.5680361 -0.9017702 0.1269056 0.4131651 df20d
-0.7273164 32.2308578 13.4483509 0.7645952 0.6444585 0.0082139 df20d
1.9326597 33.7542381 12.6264658 -0.8959328 0.0693741 0.4387388 df20d
1.9458963 33.6023598 12.6739874 -0.8868103 0.0264539 0.4613759 df20d
-0.5456564 31.9977894 13.5013304 0.8073103 0.5884775 0.0440932 df20d
2.0060828 33.2910614 12.7673035 -0.8564608 -0.0631828 0.5123308 df20d
1.9143848 33.1789322 12.5713501 -0.9018673 -0.0845081 0.4236671 df20d
-0.3851559 31.7510948 13.5613365 0.8483785 0.5214532 0.0913256 df20d
2.0757871 33.0629692 12.8325129 -0.8229738 -0.1181826 0.5556501 df20d
2.0950627 32.9983063 12.851059 -0.8122529 -0.1285794 0.5689574 df20d
-0.2487265 31.4888973 13.6293354 0.8819704 0.4455943 0.1535381 df20d
2.2059472 32.7196579 12.9275408 -0.7539284 -0.1459606 0.6405368 df20d
-0.1410578 31.2081795 13.7068853 0.9047648 0.3578325 0.2309905 df20d
2.3281128 32.4482765 13.0002756 -0.674327 -0.1021367 0.7313352 ef10e
2.1913207 32.3117867 12.8392706 -0.7356157 0.0309637 0.676691 df20d
0.004269 30.9020176 13.5599537 0.8993243 0.337419 0.2781442 df20d
-0.1389207 31.2011566 13.7088938 0.9048557 0.3561312 0.2332523 df20d
-0.066331 30.9062462 13.795373 0.9035366 0.2669584 0.3351938 ef10e
2.4465024 32.1744614 13.0742655 -0.5498226 0.0404866 0.8342997 ef10e
2.3797762 32.1145973 13.0243731 -0.563274 0.1328875 0.8155141 ef10f
2.1148815 31.9006462 12.9273787 -0.5226966 0.505721 0.6863195 df20d
-0.03512 30.5762882 13.8983107 0.8903647 0.1694427 0.4225398 ef10f
2.5090742 31.9697304 13.1327944 -0.4142623 0.2268696 0.8814289 ef10f
2.4932747 31.8545246 13.1720362 -0.3383154 0.3591358 0.869807 ef10f
2.3103957 31.7219391 13.1695833 -0.3080127 0.5596047 0.7693964 ef10e
2.0635235 31.5551739 13.2183809 -0.2957322 0.6793393 0.6715955 ef10e
1.8185103 31.3932781 13.282217 -0.3183483 0.7094213 0.6287891 df10e
1.5724099 31.2285328 13.3372593 -0.3592474 0.6984867 0.6189164 df10e
1.323899 31.057478 13.3728018 -0.4007685 0.6688674 0.6260999 ef10e
1.0730212 30.8802261 13.3891964 -0.4234021 0.6342369 0.6468959 df20d
0.1048313 30.2636967 13.7405081 0.794341 0.2218046 0.5655308 df20d
-0.0340211 30.5628452 13.9025259 0.8892902 0.1681672 0.4253033 df20d
-0.0341606 30.2268467 14.0112944 0.8583564 0.1595012 0.4876306 ef10e
2.3859303 31.6473351 13.2523661 -0.2298901 0.5684846 0.7899214 ef10e
2.1572056 31.4712029 13.3376484 -0.2239684 0.6653271 0.7121643 df10e
1.9197563 31.3071575 13.4200974 -0.2595723 0.6832108 0.6825286 df10e
1.6936466 31.1274033 13.5062284 -0.3048755 0.6586761 0.6878929 df10e
1.4873865 30.9201488 13.5988064 -0.346817 0.6040279 0.7175432 df10e
1.3925741 30.7956123 13.650835 -0.3605105 0.5663476 0.741136 df10e
1.2712182 30.7085438 13.6531029 -0.3872313 0.5412568 0.7463866 ef10e
1.016511 30.521265 13.6385202 -0.4094115 0.4969231 0.7651468 ef10e
0.7612444 30.3325214 13.6194124 -0.373151 0.4651574 0.8027371 df20d
0.0487735 29.90592 13.9934921 0.786071 0.3657965 0.4982823 df20d
-0.0149816 30.043478 14.0682735 0.8373635 0.2583709 0.4817333 df20d
-0.0017922 29.8976345 14.1138477 0.7945127 0.3864352 0.4684202 df10e
1.3126696 30.669199 13.7016287 -0.3736542 0.5227494 0.7662347 df10e
1.1770706 30.3640575 13.8171549 -0.3792248 0.4293526 0.8196614 df20d
1.1489335 30.2886486 13.8450403 -0.3742254 0.4167749 0.8284045 ef10e
0.9509971 30.1387291 13.8150091 -0.3853102 0.4039906 0.8296551 df20d
0.6952217 29.9486523 13.7917852 -0.3219587 0.4450934 0.8356043 df20d
0.4472764 29.7790775 13.8319025 -0.0412765 0.6127174 0.7892234 df20d
0.2215667 29.6677227 14.0518942 0.4663958 0.7686127 0.4378465 df20d
0.1743578 29.6610184 14.1686573 0.512347 0.7755139 0.3688884 df20d
1.0883727 29.9939404 13.9479132 -0.3438342 0.3808791 0.8583176 df20d
1.0390885 29.8678493 13.9948168 -0.3116578 0.418765 0.8529392 df20d
0.8841599 29.7527275 13.980792 -0.2870967 0.4893371 0.8234832 df20d
0.639143 29.5908203 14.0445995 -0.0612522 0.7612429 0.6455675 df20d
0.5389815 29.5457802 14.160882 0.1245788 0.8738721 0.4699231 df20d
0.3054923 29.5995159 14.1723528 0.38554 0.8499072 0.3591889 df20d
0.9732259 29.6604652 14.0700817 -0.2185687 0.521486 0.8247909 df20d
0.7132077 29.5276852 14.1452007 0.0188148 0.8063394 0.5911537 2dc34c
2.9061964 28.6198692 14.1679392 0.0114868 0.0912201 0.9957645 2fc14f
2.8251402 28.5615807 14.1688862 0.0272801 0.0817495 0.9962795 27cd3e
2.7862675 28.627779 14.1802044 0.0616877 0.0486046 0.9969113 34b95b
2.5757766 28.3882923 14.1975288 0.1491861 0.1512391 0.9771746 1eda2d
2.448422 28.6028156 14.2300482 0.2270655 0.0305266 0.973401 36b65f
2.3366201 28.2417297 14.3087435 0.4564408 0.4087865 0.7902882 29ca43
2.255641 28.3768883 14.3270035 0.4795403 0.3090672 0.8212908 36b75d
2.2911086 28.2237511 14.3721848 0.5377293 0.4883152 0.6873103 479989
2.9725914 28.3696575 14.240716 -0.2602355 0.451025 0.8537294 4c8f98
2.964361 28.3072701 14.2619267 -0.3001792 0.5388598 0.7870976 4f89a3
2.7524798 28.1603336 14.2875624 -0.1998371 0.6533217 0.73023 4f89a2
2.5736785 28.0556698 14.3916559 0.018136 0.820144 0.5718697 4a9590
2.4759915 28.0716305 14.3985662 0.1838281 0.7858322 0.590487 5282ad
2.7808661 28.1422691 14.3380146 -0.2441293 0.7194592 0.6502149 25d82a
-1.2973038 23.8124523 16.2435608 -0.3247094 -0.9328211 0.1562325 39c341
-0.9619769 23.6783466 16.2455139 -0.4270367 -0.8659232 0.2604164 2ad230
-1.175455 23.7632542 16.244421 -0.3697989 -0.9101474 0.1867635 659472
-0.6806998 23.5094318 16.2654152 -0.5765343 -0.6684736 0.4698418 9861a6
-0.4732035 23.2930012 16.3098145 -0.6755731 -0.335817 0.6563748 9761a6
-0.4791774 23.2867069 16.3013573 -0.6814393 -0.330612 0.6529442 9266a1
-0.499106 23.3192787 16.304512 -0.6699921 -0.3772341 0.6393787 9c5cab
-0.4560186 23.2595882 16.3185062 -0.6781076 -0.3041378 0.6690816 b248be
-0.3314189 23.0342541 16.3760357 -0.6752723 -0.1154107 0.7284831 b744c0
-0.2177435 22.7574043 16.4515915 -0.6436015 -0.0618731 0.7628557 807a8a
-0.407663 22.5723305 16.2469273 -0.7495093 -0.1026515 0.6539866 b843c0
-0.0969896 22.4851112 16.5247955 -0.5962216 -0.1052385 0.7958924 916b99
-0.2231681 22.3647709 16.399992 -0.6692421 -0.1542383 0.72686 bf3dc5
0.0551246 22.2330151 16.5875854 -0.5236822 -0.1934456 0.8296601 9f5da6
-0.0463367 22.1371479 16.4910622 -0.5835848 -0.2412656 0.7753836 ce2ed5
0.2528806 22.010313 16.6352215 -0.4175754 -0.2957794 0.8591539 a854af
0.1219379 21.8871193 16.5129108 -0.4950887 -0.3618497 0.7899063 e21ae8
0.5052576 21.8227882 16.6647186 -0.2744144 -0.3932251 0.8775368 aa51b2
0.2806375 21.6120205 16.457304 -0.4046662 -0.5060664 0.7616706 eb11f2
0.8425505 21.6899471 16.6660194 -0.0809417 -0.4655075 0.8813349 e516ed
0.7148407 21.5786514 16.5845108 -0.1568197 -0.5280442 0.8346118 e715ee
0.6212884 21.7671623 16.6683788 -0.2103837 -0.4236737 0.8810444 de1de7
1.3307211 21.654274 16.6172199 0.1826754 -0.4847536 0.8553617 e912f2
1.1285288 21.4915695 16.545763 0.0750605 -0.571889 0.8168898 ea12f2
1.0596211 21.6529179 16.6511707 0.0378321 -0.4841188 0.874184 539584
2.6704915 22.1670322 16.2856388 0.2578031 -0.6405319 0.7233647 539d74
2.5227191 22.0532513 16.2553043 0.405339 -0.5498356 0.7303295 519e74
2.4970655 22.1265392 16.3201828 0.3739704 -0.5291286 0.7616884 629278
2.2752271 21.8848648 16.2990875 0.4794804 -0.4797471 0.734807 5c9971
2.2326448 21.9998589 16.3938732 0.4500227 -0.4344627 0.7802062 837396
2.0294092 21.7208595 16.3564148 0.458284 -0.4868146 0.7436312 7a7e8a
1.9765892 21.8615875 16.4702778 0.430954 -0.4229062 0.797138 b444c3
1.7798374 21.5470276 16.3833733 0.3840634 -0.5431222 0.7466683 a852b4
1.706602 21.7426186 16.54216 0.3500981 -0.4485148 0.8223538 d624e0
1.4091194 21.6617393 16.6051121 0.2207098 -0.4800633 0.849015 5a73c5
3.2074399 22.1627712 16.2206421 -0.1254187 -0.8738175 0.4698012 597bb5
3.1781242 22.1194344 16.1260529 -0.0570541 -0.881981 0.4678186 5a74c3
3.1772418 22.1702538 16.2219524 -0.1149596 -0.8681232 0.4828524 568b96
2.802639 22.1962109 16.2598591 0.1507156 -0.7201313 0.6772708 576adb
3.6074395 22.0703144 16.2011204 -0.213828 -0.9188569 0.3316318 576adb
3.6046724 22.0711117 16.2012043 -0.2138845 -0.9186455 0.3321804 566adc
4.003809 21.9408417 16.034874 -0.1775646 -0.9597695 0.2175161 5166eb
4.0025883 21.9747353 16.1832085 -0.1886423 -0.9437343 0.2716239 4a66f2
4.4296007 21.8854485 16.094038 -0.1132611 -0.9687757 0.2205573 4766f6
4.4268422 21.8978977 16.155632 -0.1140986 -0.9630193 0.2440806 5066ec
4.0347333 21.9683266 16.1813087 -0.1855761 -0.9453784 0.2679947 4767f6
4.4430208 21.8957043 16.1543427 -0.1111875 -0.963577 0.2432215 43b84b
-1.3135331 37.1733818 12.2385874 0.9290885 -0.3149671 0.1938819 3cc042
-1.3759031 36.999012 12.3027353 0.9654003 -0.1333336 0.2241082 34c938
-1.4073713 36.7628937 12.383049 0.9639091 -0.0734887 0.2558881 df20d
-4.6832299 34.6532249 13.4708281 -0.7834565 -0.1924284 0.5909037 20de22
-1.3739913 36.3671646 12.198761 0.9610605 -0.0303116 0.2746707 2dd030
-1.4371543 36.5908737 12.4424076 0.9580073 -0.0542755 0.2815604 29d62a
-1.4730361 36.3705444 12.5181551 0.9431893 -0.088148 0.3203497 df20d
-4.6625671 34.3164749 13.5772676 -0.7936975 0.4435925 0.4162571 df20d
-4.7585745 34.2200012 13.4613686 -0.8193659 0.4928572 0.2927992 1edc28
-6.6450872 33.0397263 14.2355824 0.3973278 0.3493786 -0.8485666 1fdb29
-6.6925631 32.993206 14.1833334 0.4050959 0.3916432 -0.8261434 1dde26
-6.7872806 33.1567535 14.2152815 0.4007588 0.322681 -0.8574785 1ae51a
-1.4452044 35.9697075 12.3291454 0.9265929 -0.1139943 0.3583724 24db25
-1.5121863 36.2018242 12.5776043 0.9292644 -0.1169857 0.3504028 20df20
-1.5927892 35.943367 12.6712217 0.8965886 -0.18888 0.4005662 df20d
-4.711256 34.2247047 13.6129894 -0.7584029 0.5626679 0.3289831 ef10e
-4.8969307 33.9889336 13.7122536 -0.6936779 0.695198 0.1884429 ff010
-5.0984669 33.7751389 13.806365 -0.6802763 0.7196386 0.1390844 10ef11
-5.3013721 33.5632362 13.900033 -0.686717 0.716287 0.1239065 10ef11
-5.3218575 33.541832 13.9094934 -0.6864876 0.7168376 0.121978 10ee12
-5.57271 33.3162117 13.7194948 -0.6965883 0.7123315 0.0857238 1fdb29
-6.37571 32.8631477 14.2594347 0.2298899 0.5790463 -0.7822123 2bcf35
-6.54597 32.686409 14.0297928 0.1323352 0.8981684 -0.4192623 1fe01f
-1.6229916 35.8623352 12.7011824 0.8852368 -0.2090808 0.4155009 19e51a
-1.7393583 35.4681435 12.7019205 0.8279749 -0.2913623 0.4791301 1ce31c
-1.7678107 35.5699654 12.813715 0.8320537 -0.2938812 0.4704472 1ae41b
-1.8682971 35.4158821 12.876009 0.7987801 -0.3373421 0.4981472 11ed13
-5.5020609 33.3482666 13.9944201 -0.6939034 0.7106694 0.1159612 13ea17
-5.7037334 33.1346588 14.0884876 -0.6818255 0.7265936 0.08471 18e41e
-5.9178734 32.9383202 14.1785069 -0.6038929 0.7961866 -0.0374216 1edd27
-6.1868167 32.8179054 14.2507277 -0.1550713 0.8376725 -0.5236961 1ae51a
-1.9374475 35.3119774 12.9181862 0.7779635 -0.3597896 0.5150963 df20d
-2.0681632 34.8758545 12.7943878 0.7346504 -0.3646678 0.5721068 18e718
-2.1259005 35.0800552 13.0165482 0.7353045 -0.3938161 0.5515761 16e916
-2.2950907 34.7613106 13.004529 0.7216234 -0.3626845 0.5896776 17e817
-2.3243251 34.8619499 13.1116705 0.7155126 -0.3837748 0.5837453 df20d
-2.5103891 34.6523132 13.2025232 0.7377368 -0.290217 0.6095232 df20d
-2.5192168 34.6389465 13.2079401 0.7413238 -0.279781 0.6100506 df20d
-2.5992136 34.2336464 13.2966604 0.8441625 0.3158937 0.4331292 df20d
-2.6284144 34.2972298 13.3320408 0.8411067 0.2483461 0.4804828 df20d
-2.6226499 34.2299576 13.3531017 0.8313597 0.3661772 0.4180375 df20d
-2.4371443 33.9673691 13.2683125 0.7950495 0.5717395 0.2025098 df20d
-2.4741402 33.9755402 13.4170895 0.755375 0.6256232 0.1949465 df20d
-2.2589016 33.7434387 13.3707981 0.7250497 0.684496 0.0759486 df20d
-2.2748899 33.7538033 13.4642286 0.7103001 0.6981768 0.0895709 1fd82f
2.5109453 36.4289131 11.7455206 -0.9326664 0.3436731 -0.1096456 2dc44a
2.4658208 36.6068687 11.9547558 -0.7634656 -0.0751583 -0.6414604 29ca43
2.4525893 36.4482574 12.0077276 -0.8511081 -0.021949 -0.5245315 df20d
-2.0600486 33.5421028 13.5061903 0.6925043 0.7199379 0.0461217 df20d
-2.1454613 33.6281815 13.4888878 0.700649 0.710728 0.0629019 24d139
2.3972406 36.2088814 12.0920477 -0.943395 0.037724 -0.3295192 21d533
2.3849118 36.054615 12.1435022 -0.9777145 0.0981069 -0.1856054 df20d
-1.8415271 33.3327751 13.5469303 0.6861013 0.7266307 0.0356765 1ddb2b
2.333117 35.8047218 12.2307863 -0.9870468 0.1603139 -0.0061745 1bde27
2.3174222 35.6610947 12.2792139 -0.9740139 0.2064679 0.0931018 df20d
-1.6219388 33.1241302 13.5873156 0.6839675 0.7283062 0.0419345 17e420
2.262816 35.4091225 12.3675194 -0.948072 0.2452811 0.2024762 14e919
2.2406936 35.2616234 12.4179945 -0.9256992 0.2717681 0.263103 df20d
-1.4026076 32.9153252 13.6277857 0.6869406 0.7243701 0.0583146 11ec15
2.1879466 35.0198479 12.5027685 -0.9040797 0.277768 0.3247842 10ee13
2.1626749 34.8613205 12.5572033 -0.8866289 0.2821926 0.3664105 df20d
-1.1608059 32.6858559 13.5109339 0.7007648 0.7131743 0.0176386 df20d
-1.1862228 32.7046165 13.6692352 0.6988847 0.7106346 0.0809847 fef11
2.1205373 34.6202431 12.6404409 -0.8743929 0.2565768 0.4118319 ff010
2.1039147 34.473423 12.6900167 -0.8641881 0.2406393 0.4418955 df20d
-0.9731509 32.4865685 13.6895618 0.7232387 0.6835679 0.0982888 df20d
-0.9774383 32.4890175 13.7132082 0.7224641 0.6828675 0.10834 ef10f
2.0820088 34.1806259 12.7874928 -0.851959 0.1771038 0.4927474 df10e
2.0808253 34.1084938 12.8109856 -0.8471431 0.1621783 0.5060106 df20d
-0.7832035 32.2640495 13.7620125 0.7566944 0.6382751 0.1414869 df20d
-0.9167895 32.4190559 13.7283554 0.7334352 0.6693628 0.1184328 df20e
2.1025224 33.7724075 12.9170828 -0.8227716 0.0668427 0.564428 df20d
2.0316443 33.6969528 12.8134575 -0.8533863 0.0462977 0.5192189 df20d
-0.6080701 32.0267754 13.8171597 0.7968543 0.5765681 0.1805338 df20d
2.1292825 33.6221428 12.96241 -0.8068615 0.0178143 0.5904719 df20d
2.1632717 33.4614754 13.0102119 -0.7850893 -0.0288019 0.6187127 df20d
-0.4541524 31.7735977 13.8697767 0.8371459 0.4996658 0.2225331 df20d
-0.4805821 31.814764 13.8700209 0.8303649 0.5121704 0.2194893 df20d
-0.4567184 31.7741909 13.8802032 0.8363006 0.498977 0.2272076 df20d
2.2608674 33.1742668 13.0911064 -0.731833 -0.1112192 0.6723471 df20d
2.1188755 33.0237274 12.8861704 -0.8015845 -0.1301045 0.5835538 df20d
-0.296018 31.4970188 13.809597 0.8782685 0.422101 0.224667 df20d
-0.3357849 31.5020142 13.9533482 0.8668214 0.4079815 0.2866561 df20d
2.388706 32.9065399 13.1619577 -0.6623453 -0.1733927 0.7288578 df20d
2.3051341 32.8207855 13.0535002 -0.705833 -0.1735535 0.6867889 df20d
-0.1425745 31.2081585 13.7114706 0.9048435 0.3567159 0.2324048 df20d
-0.2481922 31.2083664 14.0375643 0.8832431 0.3051949 0.3560024 df20d
2.5445597 32.6568527 13.2235069 -0.5731587 -0.2086793 0.792428 df20d
2.4833238 32.5967178 13.1555576 -0.6039848 -0.1961471 0.7724822 df20d
-0.1833429 30.8904133 14.0881376 0.8904527 0.2021678 0.4077035 df20d
-0.2064837 30.9420547 14.1186037 0.8851233 0.2161536 0.4121098 df20d
-0.2024761 30.8877487 14.135685 0.8841216 0.1964391 0.4239583 df20d
2.727355 32.4245148 13.2761097 -0.4589934 -0.2139156 0.8623022 df20d
2.6561232 32.3585358 13.2140102 -0.4880919 -0.1784023 0.8543646 df20d
-0.040109 30.5748215 13.9074211 0.8911992 0.1662291 0.4220567 df20d
-0.2037871 30.5368481 14.2494221 0.8662499 0.1197996 0.4850352 10ef10
2.9399931 32.2113953 13.3188028 -0.3206863 -0.1953337 0.9268252 ff00f
2.8263366 32.1135864 13.251544 -0.3424138 -0.0974519 0.9344816 ef10f
2.5636508 31.9054165 13.1724186 -0.3461775 0.268623 0.8988898 df20d
-0.1006903 30.2052002 14.1238117 0.8689027 0.1470535 0.4726344 df20d
-0.2040636 30.4457111 14.2789545 0.8614732 0.1251848 0.4921308 df20d
-0.2257741 30.1726303 14.3700247 0.8415492 0.17138 0.5122733 12ed12
3.1968281 32.026741 13.3468208 -0.1889482 -0.1813882 0.9650891 11ee11
2.9963081 31.868 13.2871199 -0.1633352 0.0515746 0.9852216 ff00f
2.7444611 31.6882095 13.2956753 -0.1225665 0.3930174 0.9113258 ef10e
2.49985 31.5273666 13.3627663 -0.115679 0.5839386 0.8035136 ef10e
2.2580001 31.3737507 13.4521914 -0.1474886 0.6524349 0.7433544 df10e
2.0156453 31.2188129 13.5375319 -0.2040425 0.658905 0.7240241 df20e
1.7708765 31.0575562 13.6033468 -0.2713284 0.632851 0.7251762 df20e
1.5228796 30.8878479 13.6430473 -0.3364846 0.5897424 0.7341539 df20d
-0.1519886 29.8598862 14.4152975 0.7779813 0.4537835 0.4345407 df20d
-0.1841036 29.9250698 14.4450006 0.7935541 0.3930224 0.4645484 df20d
-0.1732906 29.8563709 14.4658995 0.7640489 0.4710541 0.440837 1be31e
3.4915919 31.8665123 13.3622427 -0.1443242 -0.1566653 0.9770499 19e41c
3.420881 31.8094158 13.3364248 -0.1107988 -0.0988655 0.9889132 16e818
3.3337824 31.9535141 13.3535919 -0.1619132 -0.1800662 0.9702372 15ea16
3.167521 31.6256657 13.3327398 0.0074191 0.2226007 0.9748815 10ef10
2.9239171 31.4674568 13.4079771 0.0551768 0.4663967 0.8828531 ff00f
2.6848257 31.3210659 13.5197172 0.0360871 0.5758961 0.816726 df20d
2.4462521 31.1760292 13.6356487 -0.0199257 0.6064197 0.794895 df20d
2.2057021 31.0258179 13.735589 -0.0957777 0.5940315 0.7987198 df20d
1.9618087 30.8668518 13.808485 -0.1799572 0.5568772 0.8108657 df20d
1.7140368 30.6977329 13.8500051 -0.2616899 0.5072742 0.8210916 df20d
1.4625227 30.5188141 13.8612528 -0.330567 0.4568738 0.825828 df20d
1.2080334 30.3321056 13.8484335 -0.3755246 0.4174554 0.8274734 df20d
0.0252975 29.6334515 14.5100451 0.5370817 0.7988197 0.2709803 df20d
0.0241558 29.6334705 14.5136375 0.5363905 0.7992211 0.2711656 29d42e
3.747334 31.6811523 13.3906231 -0.2727474 -0.038575 0.9613121 20dd25
3.5877552 31.5557213 13.3469458 -0.0975414 0.0968815 0.9905047 18e61a
3.3405852 31.3881779 13.3933353 0.1067704 0.3525896 0.9296669 13ec14
3.1020694 31.2432919 13.5097322 0.1672495 0.491337 0.8547605 ff00f
2.8663311 31.1056786 13.6485977 0.1464161 0.5416967 0.827724 ff00f
2.7172527 31.0177765 13.7326717 0.1063099 0.5424383 0.833342 ef10e
2.5908427 31.0107651 13.7505674 0.0640415 0.5565638 0.8283329 df20d
2.3008597 30.9194965 13.8159552 -0.0440327 0.5538797 0.8314315 df20d
2.0664222 30.7512779 13.8993816 -0.1276604 0.5085956 0.8514889 df20d
1.8849483 30.5096874 14.0000095 -0.1838339 0.4264987 0.8856094 df20d
1.8679062 30.4707947 14.0147047 -0.1862918 0.414617 0.8907233 df20d
1.6484041 30.3148842 14.0255327 -0.2547971 0.3749443 0.8913446 df20d
1.3941054 30.1286755 14.0142546 -0.3107606 0.3519963 0.882908 df20d
1.1385496 29.9391747 13.9928064 -0.3316744 0.3744198 0.865911 df20d
0.419535 29.4954414 14.3139505 0.2866726 0.9183393 0.2728952 df20d
0.3403381 29.4870338 14.5219479 0.3394088 0.9159312 0.2141767 df20d
0.0275233 29.6318951 14.51373 0.534614 0.8008171 0.2699625 34c73c
3.8779202 31.4151936 13.4605627 -0.4463426 0.1805138 0.8764662 2ad230
3.7622218 31.3219051 13.4188862 -0.2419883 0.2598306 0.9348421 1ce120
3.5157933 31.1563034 13.4712734 0.1011563 0.4215235 0.9011578 15e917
3.2789025 31.0156727 13.6008158 0.2163509 0.4813831 0.8493895 12ed13
3.0899754 30.907753 13.7222071 0.2169707 0.4871313 0.8459473 11ee12
2.9956932 30.9429054 13.7224846 0.1999435 0.5030308 0.8408226 df20d
1.8079381 30.1233807 14.1345634 -0.1755888 0.3007513 0.9373992 df20d
1.8039964 30.0795784 14.1492281 -0.1691149 0.2914214 0.9415274 df20d
1.5758418 29.9138947 14.1450033 -0.2177833 0.2891957 0.9321675 df20d
1.3220865 29.7291069 14.1381207 -0.2286486 0.3563149 0.9059578 df20d
1.0723294 29.5547905 14.1635818 -0.1459352 0.5578917 0.8169821 df20d
0.8361182 29.4159393 14.2986221 0.1139368 0.8547012 0.5064626 df20d
0.7100403 29.3750668 14.5124865 0.2670636 0.9161336 0.2989586 df20d
0.5368707 29.4192734 14.5195847 0.3129748 0.92074 0.2329905 38c440
3.9043748 31.1630535 13.5389013 -0.484858 0.2863572 0.8263851 36c53f
3.8850741 31.0697422 13.5714893 -0.4313262 0.3336127 0.8382484 25d82a
3.6936643 30.9314003 13.5707531 -0.0351096 0.4287565 0.9027376 19e51b
3.4545364 30.784914 13.6822004 0.2019825 0.4457836 0.8720551 16e818
3.345124 30.7220116 13.7507839 0.2251427 0.4342361 0.8722097 df20d
1.8849572 29.7816601 14.2356462 -0.0825455 0.2135432 0.9734401 df20d
1.7528542 29.6867447 14.2375374 -0.1045619 0.2220654 0.969409 df20d
1.5017992 29.5090275 14.2524996 -0.0805067 0.3352343 0.9386888 df20d
1.2577902 29.3497601 14.3244591 0.0742122 0.6120458 0.7873325 df20d
1.0791612 29.2627239 14.5032177 0.2841282 0.8306257 0.4788864 df20d
0.996736 29.275198 14.5093699 0.2933856 0.8607789 0.4159141 32c93a
3.8441343 30.7535152 13.6789017 -0.2696999 0.3707242 0.8887213 2ad230
3.7492435 30.6322098 13.7298946 -0.0855428 0.3835454 0.9195517 20dd24
3.6295292 30.552475 13.7583961 0.1079114 0.3896382 0.9146241 1de021
3.5715938 30.5178013 13.7888851 0.1442397 0.3798073 0.9137512 df20d
2.0965111 29.5678425 14.2786999 0.0256159 0.1244106 0.9919001 df20d
1.9248999 29.4465904 14.2898941 0.0175173 0.1478816 0.9888499 df20d
1.6769255 29.2769394 14.3297758 0.0956808 0.2999682 0.9491387 df20d
1.4397213 29.1354885 14.4567823 0.320753 0.6197649 0.7162464 df20d
1.3996246 29.1190453 14.510107 0.368313 0.6762419 0.6379987 25d82a
3.7056816 30.4523277 13.7935009 0.0243488 0.3623358 0.9317296 fef11
2.5123549 29.48559 14.2539167 0.1290192 0.0401642 0.9908284 10ef12
2.3413744 29.3668022 14.2736845 0.1070979 0.0268622 0.9938855 df20d
2.2338402 29.5333652 14.2728825 0.0538885 0.0841851 0.9949919 10ed13
2.0919678 29.1934013 14.3019819 0.1312982 0.0711948 0.9887831 11ec15
1.8469708 29.0315475 14.3659487 0.2711577 0.2497849 0.9295596 11ec15
1.6167544 28.908392 14.5494843 0.527568 0.5812171 0.6195633 11ec15
1.6154673 28.9079914 14.5517359 0.5287817 0.5829934 0.6168538 23d929
3.7207699 29.9137554 13.9659529 0.0126981 0.2539023 0.9671465 1ae31f
3.4887636 29.7619057 14.0325985 0.1725368 0.1865321 0.9671798 17e71a
3.4564888 29.8115597 14.0317001 0.1878235 0.195775 0.9624939 15e819
3.2453413 29.6041737 14.1093044 0.2081322 0.1055869 0.9723849 14e918
3.2137706 29.6548119 14.1124382 0.212596 0.1173983 0.9700621 10ee13
3.0001211 29.4417362 14.1714678 0.1913268 0.0330666 0.9809693 fef11
2.9367919 29.5455284 14.1820488 0.18843 0.0593496 0.9802917 11ed14
2.7525072 29.2730293 14.2142649 0.1637997 -0.0199105 0.9862927 fef11
2.6213708 29.4895 14.2391748 0.1409205 0.0340982 0.9894335 12eb16
2.5032287 29.0999641 14.243598 0.1574035 -0.0385462 0.9867818 14e91a
2.2546153 28.9286404 14.2783098 0.2154047 0.0086422 0.9764866 15e61c
2.0120697 28.7732029 14.3621092 0.4129159 0.2034315 0.887759 14e919
1.7882063 28.6666832 14.5970373 0.6664299 0.5307479 0.5236199 14e919
1.7826688 28.6656113 14.6095171 0.6694843 0.5377793 0.5124297 2fcb3a
3.802732 29.6164818 14.0520382 -0.2011548 0.2636605 0.9434087 22d92b
3.6577129 29.5136452 14.059906 -0.0369951 0.2201061 0.9747742 1be122
3.4099379 29.3445168 14.1014013 0.0884493 0.1192503 0.9889166 14e81a
3.1621001 29.1752224 14.1423874 0.1247076 0.0317828 0.9916844 16e61d
2.912982 29.0025787 14.1730185 0.1314387 -0.0289365 0.9909019 18e222
2.6630456 28.8277912 14.1970282 0.1519407 -0.0503455 0.9871066 1bde28
2.414634 28.6569958 14.2333746 0.2430235 0.0007873 0.9700201 1ddb2c
2.1738296 28.5061169 14.3312569 0.4947543 0.2144778 0.8421505 1ddc2a
1.955137 28.4131355 14.6080151 0.7342299 0.5184978 0.4382539 1cdd29
1.9318106 28.411602 14.673295 0.7395785 0.5420156 0.3990523 37be4c
3.7973161 29.3394012 14.1423893 -0.3404019 0.3298893 0.880511 39bb50
3.8061924 29.268652 14.1641912 -0.3987294 0.3476207 0.8486311 2acb3e
3.5810132 29.10182 14.1459064 -0.2127671 0.2658313 0.9402468 23d237
3.3284996 28.9202862 14.1490688 -0.0906979 0.1664603 0.981868 27cd3f
3.0766926 28.7406006 14.1579485 -0.0276701 0.0989674 0.9947059 2bc747
2.1228924 28.161747 14.6256638 0.7011256 0.6158869 0.3593135 28cb41
2.0892498 28.1629353 14.7343178 0.7102479 0.625438 0.3230715 3bb45e
3.7106211 28.9665108 14.273798 -0.4883213 0.4349063 0.7565705 3fab6b
3.6797142 28.8371429 14.3194914 -0.542746 0.4870649 0.6842474 3ea972
3.5103557 28.7058182 14.2807865 -0.4676716 0.4730321 0.7466753 449e81
3.2542322 28.5148296 14.2547455 -0.383269 0.4690591 0.7956685 4b9195
3.0014 28.3324604 14.255331 -0.3159332 0.5183359 0.7946786 4f8ba0
2.516531 28.0221691 14.4247255 0.0941752 0.855095 0.5098466 459d83
2.3047817 27.9473667 14.7576494 0.449662 0.8413898 0.2997789 449e81
2.2983866 27.9475613 14.7781734 0.4586996 0.8367622 0.2990378 449f80
3.5755029 28.6607018 14.3894806 -0.5420116 0.5522007 0.6334807 5185a9
3.3998399 28.4110622 14.4919958 -0.5284879 0.6689586 0.5226805 5675c6
3.1986904 28.1967297 14.5862331 -0.4805394 0.7721536 0.4157652 566ed5
2.9650002 28.0274754 14.6699028 -0.3872876 0.8544263 0.3463581 5672cb
2.6879206 27.9183311 14.739481 -0.1758749 0.9296883 0.3236474 469b87
2.3165977 27.9397449 14.7784519 0.424944 0.8535987 0.3013169 1edf23
-1.3087641 23.8742542 16.542469 -0.2859637 -0.93283 0.2192097 2ad32e
-0.9475234 23.7568359 16.5358181 -0.3108217 -0.9079543 0.2810851 23da27
-1.104395 23.8051052 16.539587 -0.3095128 -0.9178005 0.2486846 4cb054
-0.6071171 23.6260014 16.5360851 -0.3682162 -0.8110754 0.4545036 51aa5a
-0.6218272 23.6038284 16.4867973 -0.4082319 -0.7890661 0.459044 4ab252
-0.6228242 23.6309624 16.5364208 -0.3668706 -0.8165737 0.4456606 897194
-0.3069532 23.4692497 16.549715 -0.4509089 -0.5343264 0.7149661 c03acb
-0.0904694 23.2586079 16.5911312 -0.4794247 -0.1943649 0.8557886 b742c3
-0.2999441 23.0653706 16.4118576 -0.6534038 -0.1284697 0.7460288 da21e3
0.0646035 23.0084171 16.6529388 -0.4557237 -0.0330586 0.8895072 cc2fd5
-0.1187001 22.8493004 16.5386219 -0.5828577 -0.0568487 0.8105832 e417ec
0.2035405 22.7478352 16.7201061 -0.4100199 -0.017759 0.9119036 da22e1
0.0600275 22.6266422 16.645031 -0.5026963 -0.0629034 0.8621715 e913ef
0.3672809 22.5032272 16.7790356 -0.3359248 -0.072716 0.9390777 e21ae8
0.2343231 22.3923779 16.7155876 -0.4186139 -0.1256556 0.8994293 eb12f0
0.5829155 22.2920399 16.820734 -0.222801 -0.1527877 0.9628165 e616ec
0.402749 22.142746 16.7386608 -0.3315232 -0.2315579 0.9145891 e814ee
0.8800637 22.1333466 16.8353653 -0.0604078 -0.2279765 0.9717909 ea12f0
0.8318964 22.0961399 16.8249702 -0.086993 -0.2475738 0.9649556 ea12f0
0.7859789 22.1722965 16.8343887 -0.1118934 -0.2095133 0.9713826 e814ee
0.5641127 21.8746223 16.7046051 -0.2420017 -0.3673177 0.8980606 b745bf
1.3605306 22.0927105 16.7891235 0.1824149 -0.2607988 0.9480025 cf2cd7
1.2458586 22.0097733 16.7884388 0.1332594 -0.2974141 0.945403 cf2dd6
1.2073574 22.0815392 16.8116741 0.1119411 -0.2584103 0.9595277 ea11f1
0.9859045 21.8087578 16.731411 -0.001926 -0.4028492 0.9152643 519684
2.4480231 22.4430027 16.5413132 0.1739652 -0.4739292 0.8632075 4f9d78
2.3906169 22.3979893 16.5260696 0.2433415 -0.4383979 0.8652122 4f9d78
2.3704634 22.4422188 16.5511551 0.2231696 -0.4192658 0.8800066 54a268
2.1405659 22.2229023 16.5491524 0.3790348 -0.3443817 0.8589144 51a565
2.0800352 22.3515663 16.6163979 0.3366299 -0.2816161 0.8985392 70897e
1.8941829 22.0574188 16.6019096 0.3821187 -0.3346967 0.8613729 6a8f77
1.8124453 22.2292747 16.6890583 0.3340221 -0.2458304 0.9099432 a05aab
1.6457173 21.8864822 16.6378174 0.3183326 -0.380232 0.8683824 9863a2
1.5322235 22.1244831 16.757616 0.2557935 -0.2536902 0.932851 d526df
1.3920764 21.7019939 16.6318607 0.2123972 -0.4608365 0.8616943 5b6dd0
2.9203417 22.3971195 16.4977779 -0.1403653 -0.7379204 0.6601295 57879e
2.7850614 22.2605209 16.3316479 0.1002341 -0.7064594 0.7006199 5a7bb4
2.7223339 22.447752 16.505867 -0.0344772 -0.6490293 0.7599818 5366ea
3.2952392 22.288496 16.4865913 -0.2522573 -0.8272085 0.502088 5667e4
3.1572173 22.3382874 16.4875374 -0.2377896 -0.8027422 0.5468648 4866f5
3.6578817 22.1719818 16.4794731 -0.2553153 -0.8719675 0.4177161 4966f5
3.6251626 22.1830196 16.4799461 -0.2595662 -0.8685366 0.4222198 4068fa
4.0376916 22.0665226 16.4666557 -0.1979239 -0.9045895 0.3775499 346dfe
4.4552016 21.9853439 16.4413204 -0.1096704 -0.928547 0.3546449 3f68fa
4.0704346 22.0591621 16.4649906 -0.1927048 -0.9068449 0.3748296 316efe
4.9315934 21.9420834 16.396431 -0.0006886 -0.9434731 0.3314483 326efe
4.8648963 21.9445534 16.4038773 -0.0169471 -0.9421079 0.3348813 346dfe
4.4824476 21.9813786 16.4392357 -0.1042145 -0.9297302 0.353187 5e9b6c
-1.2344508 37.4363365 12.4611979 0.6687188 -0.7067496 0.2309115 58a361
-1.4011286 37.1861534 12.5627785 0.9215533 -0.2766163 0.2724391 15e916
-4.716311 35.0511627 13.6636152 -0.633012 -0.4230771 0.6483067 21d82d
-6.8465929 33.6792526 14.3709946 0.3641137 0.3526675 -0.8620017 58a360
-1.4051363 37.1798019 12.5653296 0.9242591 -0.2669691 0.2728968 41bc45
-1.4840239 36.7696877 12.6480579 0.9518973 -0.0852687 0.2943141 46b74a
-1.4957201 36.8122978 12.6954756 0.9500856 -0.0939252 0.2975153 44b948
-1.5021122 36.7710609 12.7096128 0.9481223 -0.0950458 0.3033652 15ea15
-4.5211635 34.8267784 13.7121162 -0.6183908 -0.2858062 0.7320571 df20d
-4.6672673 34.6700706 13.4935331 -0.7684672 -0.2043451 0.6063837 1cdd27
-6.60851 33.4825211 14.4052391 0.407767 0.3102521 -0.8587606 1cde26
-6.8542004 33.2606125 14.2151756 0.3938897 0.3165534 -0.862928 30ce32
-1.5576459 36.365921 12.7589569 0.928178 -0.1189784 0.3526043 35c937
-1.5767676 36.4315834 12.8287182 0.9278167 -0.1196055 0.3533422 33cb34
-1.5959175 36.3605919 12.854063 0.9201013 -0.1369842 0.3669452 df20d
-4.3906708 34.5607605 13.7820864 -0.6315785 0.1764807 0.754959 df20d
-4.4744325 34.4843483 13.7140627 -0.7046617 0.2727439 0.6550288 1bdf26
-6.3840098 33.2770424 14.4439936 0.4142837 0.3130579 -0.8546132 1bdf25
-6.4103265 33.2525635 14.4206133 0.4134571 0.3144386 -0.8545067 1bdf26
-6.4699259 33.350399 14.430871 0.4177806 0.305156 -0.8557682 21de22
-1.6423166 35.9332275 12.7804766 0.8857951 -0.2082063 0.4147494 29d629
-1.6870658 36.0913925 12.9524612 0.8875064 -0.2017065 0.4143029 25da25
-1.7780945 35.8932114 13.0278587 0.8526893 -0.2617531 0.4521131 df20d
-4.4142013 34.4464722 13.8219862 -0.6273431 0.4191238 0.6563352 df20d
-4.58465 34.1896057 13.9261951 -0.5876755 0.7034305 0.3997788 ef10e
-4.7906866 33.9820442 14.0188456 -0.589211 0.7537519 0.2910128 ff010
-4.8779349 33.896904 14.057189 -0.5951771 0.7576231 0.267902 ff010
-5.0291553 33.780159 14.0248394 -0.6297573 0.7470427 0.2129154 10ef11
-5.294661 33.5646057 13.9229002 -0.6827008 0.7190887 0.1297348 1ddd27
-6.1310678 33.0898781 14.4733028 0.2791963 0.4892721 -0.8262337 1edd27
-6.2516727 32.9773483 14.3646383 0.2633274 0.5163968 -0.8148577 23dc23
-1.8283697 35.7941551 13.0661345 0.8348431 -0.2883507 0.4689253 1be41b
-1.9559867 35.3805656 12.9953756 0.7769556 -0.363304 0.51415 1ee01f
-1.9978418 35.5359383 13.17066 0.7779544 -0.3605324 0.5145904 1be41b
-2.1794684 35.2750435 13.2333908 0.7232406 -0.4120509 0.5541996 1ce31c
-2.1878347 35.3061485 13.2685213 0.7225512 -0.4120754 0.5550798 1be41b
-2.2643576 35.2299995 13.3026285 0.7053707 -0.4214101 0.56997 fef10
-5.0017877 33.781498 14.1098518 -0.6110216 0.7523287 0.2462804 10ee11
-5.2098675 33.576767 14.2018385 -0.6328425 0.7428866 0.2182425 13eb15
-5.4161782 33.3695831 14.2944002 -0.6410754 0.747835 0.1725256 17e61b
-5.6295505 33.172184 14.3846684 -0.6047693 0.795104 0.0454285 1cdf24
-5.8840818 33.0318031 14.4615688 -0.2647301 0.8522456 -0.4512156 33be51
1.5465815 37.334198 12.1504726 -0.3765295 -0.4274485 -0.8218961 19e51a
-2.3922982 35.096405 13.3616829 0.6813118 -0.4256063 0.5955447 df20d
-2.5221336 34.6464653 13.2137365 0.7381413 -0.284824 0.611574 18e718
-2.6019213 34.8938141 13.4531689 0.6658818 -0.3768109 0.6439061 df20d
-2.7466307 34.5382843 13.4435377 0.7571378 -0.064372 0.6500759 16e916
-2.7991004 34.6739807 13.5486956 0.6934193 -0.1813515 0.6973388 df20d
-2.8927264 34.4752693 13.6245852 0.7264102 0.1885987 0.6608773 33bd54
1.8077568 37.1392403 12.12117 -0.390885 -0.4066073 -0.8257599 31c04e
1.6907108 37.0769615 12.2159147 -0.4003803 -0.432242 -0.8079991 df20d
-2.7778039 34.1992226 13.6997261 0.6886932 0.6117229 0.3892258 2ec24e
1.9779049 36.8941154 12.1581755 -0.4264595 -0.4030237 -0.8097556 2cc648
1.8369601 36.8210907 12.280653 -0.4259674 -0.4443104 -0.7881244 df20d
-2.5733223 33.9808502 13.7451277 0.6612823 0.7104447 0.240778 31be53
2.3752167 36.7641563 11.9869499 -0.5765153 -0.2413157 -0.7806388 2dc44b
2.1466403 36.6452942 12.183753 -0.5118433 -0.375792 -0.7725263 2bc846
1.9829525 36.565052 12.3454771 -0.4726581 -0.4527029 -0.7560782 df20d
-2.3526947 33.7728767 13.7851686 0.6579499 0.7326994 0.1739352 2ac944
2.310338 36.3832817 12.1685781 -0.7329974 -0.2404972 -0.6362987 29ca43
2.1165245 36.3010139 12.4144249 -0.5663045 -0.4436376 -0.6946113 df20d
-2.0705056 33.5460968 13.5554209 0.6879517 0.7232947 0.0597273 df20d
-2.1302545 33.5660706 13.8246069 0.6636808 0.7331705 0.1482864 28cb41
2.2547033 36.0266151 12.4249849 -0.797933 -0.3127632 -0.5152494 29ca43
2.1559832 36.190403 12.4453478 -0.6275251 -0.4268066 -0.65119 29ca42
2.2276154 36.0224991 12.4908381 -0.7324142 -0.3843807 -0.5619795 df20d
-1.8818827 33.3493462 13.7418776 0.6770474 0.7289726 0.1010242 df20d
-1.9095393 33.3581543 13.8646183 0.6703581 0.7273813 0.1467534 26cf3c
2.30127 35.7198753 12.5796814 -0.9327345 -0.2195102 -0.2860446 df20d
-1.6913533 33.1486092 13.9054689 0.6752719 0.719932 0.1603305 df20d
-1.7140585 33.1708374 13.9010811 0.6749905 0.7205222 0.1588571 21d533
2.3114095 35.4820976 12.6553888 -0.9976526 -0.060417 -0.0322343 1fd82f
2.3226414 35.3835793 12.6858873 -0.9970912 0.0117144 0.0753123 df20d
-1.478461 32.9356537 13.9480782 0.6796957 0.7097393 0.1851588 17e51f
2.3091159 35.0248108 12.8036804 -0.9289856 0.1607534 0.3333828 14e81a
2.2888834 35.0034828 12.7750034 -0.9240931 0.1779668 0.3382009 df20d
-1.2700264 32.7198296 13.9921675 0.6887627 0.6923431 0.2150977 16e51e
2.3055954 34.9971581 12.8130655 -0.9240223 0.1639632 0.3453966 11ec14
2.2877474 34.6609917 12.924077 -0.8525864 0.1998753 0.4828523 10ee12
2.2088726 34.5829926 12.834218 -0.8589314 0.2158656 0.4643695 df20d
-1.0698036 32.4987183 14.0389833 0.7067484 0.6623693 0.2485428 10ee13
2.2794352 34.5404091 12.9641333 -0.8358617 0.1880282 0.5157331 fef11
2.2799671 34.3059235 13.0399628 -0.7981681 0.1667888 0.5788861 ef10f
2.1259234 34.1548042 12.8696642 -0.8371292 0.1617485 0.522544 df20d
-0.7938574 32.2653923 13.8005486 0.7550858 0.6364096 0.1575699 df20d
-0.8832641 32.2687912 14.0903425 0.7341682 0.6159177 0.2857314 ef00f
2.2953391 34.0253868 13.1288633 -0.7622642 0.1052073 0.6386585 ef10e
2.3016033 33.969799 13.14608 -0.7538161 0.0942629 0.650289 df20d
-0.6209099 32.0275993 13.860199 0.7945294 0.5738291 0.1986033 df20d
-0.7168008 32.0259361 14.1483688 0.7676201 0.5508907 0.3275344 df10e
2.3671479 33.661953 13.2376165 -0.7044024 0.0078795 0.7097571 df20d
2.2317832 33.5303535 13.0930719 -0.7591661 -0.0199476 0.6505913 df20d
-0.5766697 31.7661228 14.2151384 0.8005863 0.4674476 0.3749056 df20d
2.4678891 33.3767738 13.3174667 -0.6447848 -0.0821106 0.759941 df20d
2.419059 33.3300781 13.2686319 -0.6657802 -0.0927715 0.7403581 df20d
-0.4686783 31.4856129 14.2925806 0.8261958 0.3675547 0.4269708 df20d
2.6063976 33.1159134 13.3847752 -0.5701036 -0.1646099 0.8049133 df20d
2.5980177 33.1080208 13.3769112 -0.5736524 -0.1661254 0.8020756 df20d
-0.3314914 31.1931381 14.2290974 0.8627015 0.2757436 0.423924 df20d
-0.4530807 31.4239674 14.310605 0.8292138 0.346703 0.438408 df20d
-0.4068327 31.1753826 14.3853464 0.8349005 0.2561224 0.4871781 df20d
2.7835095 32.8799171 13.4392653 -0.4785362 -0.2335422 0.8464403 df20d
2.7698333 32.8672638 13.4274044 -0.4838772 -0.2348699 0.8430296 df20d
-0.386931 30.8369789 14.4870825 0.828046 0.1527674 0.5394461 df20d
-0.3901484 30.8437939 14.4906082 0.8270234 0.1547258 0.5404555 df20d
-0.3906057 30.8357754 14.4932594 0.826593 0.1522311 0.5418208 ff00f
3.000464 32.6695786 13.480526 -0.3723945 -0.287629 0.8823785 ff00f
2.9357855 32.6111565 13.4304686 -0.3929882 -0.285402 0.8741316 df20d
-0.2425376 30.5244236 14.3157454 0.8600233 0.1127578 0.4976402 df20d
-0.428571 30.4612675 14.6191683 0.7991242 0.1086788 0.5912609 11ee11
3.2594736 32.4863243 13.5078211 -0.2684609 -0.3295841 0.9051536 10ef10
3.0978644 32.3449059 13.4021969 -0.2969934 -0.2958488 0.9078923 df20d
-0.3068855 30.1449394 14.5016661 0.8239816 0.187568 0.5346706 df20d
-0.4300834 30.406126 14.6372023 0.7952195 0.1221355 0.593893 df20d
-0.459195 30.0914879 14.7426386 0.7605079 0.2478281 0.6001741 19e61b
3.5595772 32.3295364 13.5214701 -0.2157363 -0.3540776 0.9099928 18e61a
3.5287182 32.3027687 13.5023108 -0.2150343 -0.3525553 0.9107497 17e818
3.4976799 32.359745 13.5193434 -0.2248503 -0.3512627 0.9088767 14ea16
3.2587583 32.0755539 13.3643408 -0.1961331 -0.2394616 0.9508891 df20d
-0.355826 29.8057976 14.8122244 0.6536965 0.5896023 0.4743944 df20d
-0.3710771 29.8313904 14.8159304 0.6657148 0.5600047 0.493172 df20d
-0.3616985 29.8042183 14.8235655 0.6488777 0.5939035 0.4756432 2ad32e
3.8556204 32.1701279 13.5364685 -0.2965043 -0.2945596 0.9084712 21dc25
3.6857409 32.0232773 13.4331388 -0.2349154 -0.2796932 0.9309063 df20d
-0.1203894 29.6095638 14.856739 0.4603291 0.8393528 0.289109 df20d
-0.3395438 29.7877064 14.8261709 0.6356037 0.6201651 0.4597861 46b54e
4.0708637 31.9586887 13.5782967 -0.5429076 -0.102711 0.8334877 2fcd35
3.8500917 31.7629757 13.4232464 -0.3779298 -0.1067388 0.9196607 ef10e
2.6296191 30.965517 13.7795877 0.0854096 0.5437088 0.8349167 df20d
2.3899603 30.8176384 13.8867378 0.0028252 0.5163968 0.8563448 df20d
2.1467357 30.6604252 13.965044 -0.0886336 0.4712455 0.8775373 df20d
1.8996569 30.4931202 14.0121708 -0.1773808 0.4195697 0.8902232 df20d
0.2261024 29.4685974 14.7950478 0.3598683 0.9137044 0.1887832 df20d
0.2034091 29.4680328 14.8625202 0.355657 0.9135737 0.1972086 59a262
4.161828 31.6672134 13.6613922 -0.7362435 0.1146217 0.6669387 43b84b
4.0289893 31.5407619 13.5310297 -0.648697 0.101735 0.7542163 11ed12
3.0443525 30.8811722 13.7492962 0.2188294 0.4890324 0.8443702 ff00f
2.8081222 30.7422695 13.884181 0.1679673 0.4685575 0.8673182 df20d
2.5689585 30.5956879 13.9953365 0.0895546 0.4283758 0.8991519 df20d
2.3260982 30.4394283 14.0765896 -0.0007344 0.377371 0.9260619 df20d
2.0793686 30.273037 14.1265411 -0.0896313 0.3268255 0.9408248 df20d
1.8291756 30.097578 14.1484756 -0.1651066 0.2908287 0.9424216 df20d
0.6277637 29.3500252 14.659009 0.3211072 0.9222507 0.2152761 df20d
0.5539253 29.3437099 14.8594303 0.3407708 0.917689 0.2042601 df20d
0.2612865 29.448349 14.8617363 0.3565957 0.9138406 0.1942546 5e9c68
4.1715007 31.426281 13.7381783 -0.7914227 0.1645105 0.5887159 609a6a
4.1743798 31.3252392 13.7705269 -0.7969229 0.1930349 0.5724084 3cbf45
3.9472713 31.115799 13.576436 -0.5489371 0.2903112 0.7838287 13eb14
3.2190969 30.6480827 13.8234816 0.2544512 0.4237498 0.8693047 fef10
2.9826736 30.5086765 13.9568062 0.2271821 0.3847666 0.8946189 ef00f
2.7434845 30.3620281 14.0677576 0.1612694 0.3338062 0.9287441 df20d
2.5007014 30.2059708 14.1496344 0.0792693 0.2783524 0.9572023 df20d
2.2542431 30.0402889 14.2017813 -0.0023712 0.2294873 0.9733088 df20d
2.004631 29.8663502 14.2284155 -0.0687305 0.2024532 0.9768771 df20d
1.0332165 29.2413788 14.5536404 0.3230478 0.857556 0.4002971 df20d
0.8884258 29.2090721 14.8616581 0.3982739 0.8807353 0.2562876 df20d
0.7518445 29.261755 14.8614893 0.3807344 0.8971709 0.2238875 669471
4.1749411 30.9755421 13.8836422 -0.7942554 0.1827428 0.5794509 5f9b6a
4.1460667 30.9456825 13.8451815 -0.7767767 0.1916904 0.599894 36c63e
3.8754818 30.7168312 13.7021589 -0.320002 0.3556094 0.8781461 16e818
3.3913052 30.4083538 13.8771534 0.2473211 0.3525621 0.9025144 12ed13
3.1536708 30.2657757 14.0006809 0.2578252 0.2997635 0.918514 ff00f
2.9138854 30.1175671 14.1068077 0.2127044 0.2399225 0.9472033 df20d
2.6708682 29.9608955 14.1867914 0.1449215 0.180397 0.972859 df20d
2.4244823 29.7954044 14.2395229 0.0763703 0.1322515 0.9882697 df20d
2.1753883 29.6228218 14.2703485 0.0263361 0.1121805 0.9933388 df20d
1.2249403 29.0527477 14.7651825 0.48897 0.8012247 0.3448873 df20d
1.1806356 29.0471973 14.8779287 0.4987488 0.8092676 0.3103796 699173
4.177906 30.9244156 13.8998232 -0.7934739 0.1727731 0.5835655 6f8a7b
4.1800842 30.6287956 13.9952354 -0.7567454 0.1539122 0.6353325 55a560
4.0630841 30.5174084 13.8803587 -0.6197484 0.2180778 0.7538925 2dcf34
3.8052111 30.3218403 13.8401661 -0.0986795 0.3187622 0.9426839 1ce21f
3.5618985 30.1643963 13.9177589 0.1786004 0.2887704 0.9405921 14ea16
3.3218665 30.0155411 14.0218925 0.2489132 0.2263631 0.9417017 10ef10
3.0807986 29.8639736 14.1176443 0.2344922 0.1577684 0.9592302 df20d
2.8370907 29.7054939 14.1920404 0.1873431 0.0930913 0.9778735 fef11
2.5904758 29.5394039 14.242919 0.1366415 0.0443022 0.9896294 df20d
1.4228667 28.853138 14.9107952 0.6109378 0.7217371 0.3253467 df20d
1.3785366 28.8865719 14.9054537 0.5934272 0.7388574 0.319271 748483
4.2121668 30.3839626 14.0705137 -0.751135 0.1385322 0.6454495 758287
4.2142801 30.3007603 14.0971823 -0.7431711 0.1392754 0.6544456 45b550
3.9846284 30.1009865 13.9521542 -0.4112022 0.2529217 0.875753 24d82a
3.733 29.9217701 13.9624786 0.0029933 0.2576458 0.9662348 11ec15
1.6276875 28.634985 14.9560843 0.6978197 0.6406969 0.3202423 6f8684
4.2350945 29.9641075 14.2035723 -0.7324893 0.2002479 0.6506613 629475
4.1739368 29.9060307 14.1441555 -0.682491 0.2309953 0.6934315 3cbc4b
3.9092746 29.692688 14.0490427 -0.3284419 0.2887662 0.8992997 17e41f
1.8015722 28.3969097 15.0116463 0.7458557 0.5962858 0.2968882 6b8a80
4.2354579 29.8587055 14.2376423 -0.7299043 0.2425309 0.6390763 5c9874
4.205627 29.5950718 14.3266592 -0.7248408 0.3262818 0.6067504 4fa469
4.0996685 29.5005741 14.2498283 -0.6555194 0.3595579 0.6640877 3bb952
3.8365412 29.2912483 14.1671305 -0.422748 0.3556028 0.8335651 1fd82f
1.9667236 28.1532097 15.0701075 0.7364818 0.6126257 0.2868523 589a73
4.1728969 29.4523811 14.3768892 -0.7128401 0.3845859 0.5864748 4fa16e
4.0868354 29.1685123 14.4794073 -0.709025 0.4614251 0.5332639 4da36c
4.0366216 29.1244984 14.4462729 -0.6911239 0.4696902 0.5493076 3fad67
3.7703774 28.907011 14.3383608 -0.5799456 0.4851535 0.6544381 33bb58
2.1563728 27.9252872 15.1204348 0.6057559 0.7314992 0.3129996 4fa26e
4.0628881 29.1117878 14.5007267 -0.7022602 0.4773228 0.5281984 4c9f78
3.9177778 28.8198223 14.6131639 -0.6707495 0.554088 0.4930331 4c9886
3.8165627 28.6443977 14.6824551 -0.6475158 0.6116602 0.4545273 4e928f
3.7207475 28.5660648 14.643342 -0.6235068 0.6337362 0.4578401 5381af
3.462095 28.3684559 14.5968447 -0.555401 0.7027534 0.4445981 5674c7
3.2103081 28.1888218 14.6058855 -0.4845768 0.7764899 0.4028012 566ed5
2.9654024 28.0272064 14.6705914 -0.3874823 0.8544713 0.3460293 566fd1
2.7295458 27.8892841 14.8085012 -0.2200024 0.9262264 0.3061103 557abc
2.5069304 27.7860298 15.0535221 0.0547932 0.9432185 0.3276225 5381b0
2.4622648 27.7722244 15.1321621 0.1264352 0.9283705 0.3494888 4f928f
3.7537763 28.5540276 14.7194662 -0.6237872 0.6409162 0.4473433 5680ad
3.5581319 28.3320694 14.8154917 -0.5507118 0.7248035 0.4139763 5677c2
3.3400302 28.1412201 14.9042234 -0.4749341 0.7956571 0.3759886 5671ce
3.1007895 27.9796562 14.9860907 -0.3920324 0.8516946 0.3477454 566fd3
2.8387837 27.8496304 15.060565 -0.2663742 0.9026644 0.3379966 5578bf
2.539053 27.7718639 15.1227865 0.014576 0.937957 0.346445 1be31d
-1.6658192 24.063549 16.8428364 -0.247214 -0.9122217 0.3267061 18e719
-1.2964675 23.951355 16.8334904 -0.268442 -0.9138965 0.3045194 19e61a
-1.5126874 24.0180283 16.8386402 -0.2716395 -0.9106372 0.311371 1fdf21
-0.9211833 23.8429813 16.822176 -0.2348434 -0.9118366 0.3367529 1be21e
-1.0555233 23.8776951 16.8275471 -0.2556369 -0.9116362 0.3218217 32cb37
-0.5299397 23.7448864 16.8055611 -0.1921073 -0.8702035 0.4536966 2dd031
-0.6151553 23.7606316 16.8109989 -0.2072808 -0.8807163 0.4258796 5f9d67
-0.1369683 23.6479034 16.7883739 -0.167941 -0.7000219 0.694093 66956f
-0.1705708 23.6151104 16.7519588 -0.2190567 -0.677707 0.7019454 59a261
-0.1825188 23.6542778 16.7919407 -0.1755215 -0.7234698 0.6676703 9d5caa
0.2226474 23.529438 16.7822609 -0.1488419 -0.3367976 0.9297384 b940c5
-0.0172764 23.3258591 16.652626 -0.4050827 -0.2360415 0.883285 bf3acb
0.5181118 23.3696613 16.797451 -0.1194389 -0.0314025 0.9923448 c930d5
0.4178702 23.29496 16.787466 -0.1875699 -0.0342044 0.9816555 ac4db9
0.3024668 23.4754047 16.7898846 -0.1456793 -0.236852 0.9605616 d823e1
0.1546116 23.0852909 16.7037067 -0.3889339 -0.0372895 0.9205106 bf3acb
0.7471796 23.1671238 16.8346901 -0.0780489 0.0861375 0.9932214 d724e0
0.5888488 23.0520115 16.8311882 -0.1635724 0.0597142 0.9847224 e417ec
0.3290133 22.851305 16.7751198 -0.3290392 0.006094 0.9442966 ac4fb6
0.9811344 22.9677334 16.8703041 -0.0030214 0.0931043 0.9956518 d526de
0.7596553 22.8086128 16.8735199 -0.1069821 0.0433771 0.9933143 e814ef
0.5013637 22.6119499 16.8299408 -0.2555291 -0.0321158 0.9662678 738680
1.3811233 22.8752708 16.8507862 0.122351 0.0540005 0.9910167 9b60a5
1.1792434 22.7369785 16.8824997 0.0746994 0.0295737 0.9967675 a357ad
1.0476134 22.936121 16.8723183 0.0243859 0.0851822 0.9960669 d12bd8
0.9272811 22.5568867 16.8901215 -0.0341212 -0.0351213 0.9988004 ea12f0
0.6695763 22.3617592 16.8512897 -0.1736518 -0.1217779 0.9772488 4ca270
1.993606 22.9196529 16.7607079 0.0782605 -0.1360421 0.9876071 4fa665
1.8368367 22.8088913 16.7709503 0.1807003 -0.0717618 0.9809167 50a566
1.758741 22.9369583 16.7841396 0.1432966 -0.019833 0.989481 679274
1.5898335 22.6417828 16.8186893 0.2077612 -0.0494153 0.9769306 6b8e79
1.4437214 22.880373 16.8413963 0.1398579 0.0487926 0.9889687 95669e
1.3418539 22.4721184 16.8585281 0.1524588 -0.0834535 0.9847801 ce2ed5
1.0899762 22.2922497 16.8668365 0.0480714 -0.1534388 0.9869882 597db0
2.404454 22.8341827 16.7375832 -0.1144764 -0.4058734 0.9067314 50997f
2.2441628 22.7051506 16.6807365 0.1048586 -0.3084922 0.9454296 509882
2.1240957 22.9238129 16.7432308 0.0215031 -0.2103843 0.9773822 4fa764
1.993081 22.5273647 16.6954823 0.27475 -0.2029295 0.9398575 689174
1.746374 22.3610325 16.7456169 0.2944371 -0.1840833 0.9377741 9764a0
1.4984384 22.1914825 16.7858105 0.2372389 -0.2214533 0.9458732 5767e2
2.7473145 22.7049294 16.7370358 -0.2585828 -0.5954986 0.7606026 5c73c3
2.6572113 22.6163921 16.6368141 -0.1290824 -0.5843381 0.8011783 5b6fce
2.5791166 22.7864494 16.7314415 -0.2107355 -0.5136594 0.8317118 4966f5
3.0712113 22.5634613 16.7427845 -0.3250158 -0.7045946 0.630802 3e69fb
3.3952496 22.4220867 16.7484856 -0.3149226 -0.7701194 0.5547431 4866f6
3.1054873 22.5502434 16.7428246 -0.329703 -0.7128505 0.6189831 376bfd
3.738481 22.2930698 16.7478142 -0.2688289 -0.8189666 0.5069761 396afd
3.6135345 22.3394203 16.7482567 -0.2931873 -0.8028577 0.5190961 2d70ff
4.110147 22.1823673 16.7377014 -0.1928285 -0.8568405 0.4781648 386bfd
4.0743837 22.1256256 16.6057873 -0.1967791 -0.881582 0.4290585 2f6fff
4.0763726 22.1912289 16.7390079 -0.2009839 -0.8539436 0.4799852 2e70ff
4.5252385 22.0996304 16.7131672 -0.0991007 -0.885357 0.4542269 2e6fff
4.4893026 22.0417652 16.5769939 -0.1051668 -0.9085292 0.4043694 2e70ff
4.4950805 22.1041718 16.7154255 -0.1063179 -0.8836694 0.4558781 2f6fff
4.9996524 22.0550957 16.6689358 0.0015817 -0.9083865 0.4181286 2e6fff
4.8821201 22.0609856 16.6815586 -0.0237878 -0.9033118 0.4283246 356cfe
5.2472806 22.0481091 16.6405869 0.044882 -0.9205422 0.3880562 32c544
-6.8623033 34.0883751 14.5580139 0.3440154 0.4720738 -0.8116648 30c642
-6.8938694 34.0583687 14.5272169 0.339026 0.4643409 -0.8181986 659374
-0.8408758 37.6161385 12.6718454 0.1141539 -0.9878247 0.1056944 698f78
-0.9064864 37.6152802 12.680233 0.1343559 -0.9816136 0.1355844 768286
-1.2128593 37.5467186 12.7402983 0.4684603 -0.8352623 0.2878921 59a261
-1.4058836 37.1852837 12.5737114 0.9224819 -0.2714213 0.2745134 788283
-1.4299529 37.3544731 12.8293571 0.8479301 -0.414202 0.3308343 718a79
-1.485875 37.2007561 12.8860226 0.9066584 -0.2722449 0.3222627 17e817
-4.5560226 35.2235718 13.9054937 -0.503929 -0.4402758 0.7431102 29d037
-6.6002822 33.9070587 14.5843086 0.4095755 0.4119532 -0.8139671 24d531
-6.7369423 33.7786293 14.4572735 0.3848965 0.3784878 -0.8417848 4bae57
-0.2375106 37.6353302 12.5023727 -0.003701 -0.9820981 -0.1883338 54a560
-0.2904492 37.6205597 12.6023731 -0.038695 -0.9852465 -0.1667093 5b9e68
-0.5562459 37.6230736 12.6344156 -0.0041908 -0.9993666 -0.0353376 67966c
-1.5517009 37.0301437 12.9493818 0.9349056 -0.1528344 0.3203015 55a859
-1.611941 36.7695122 13.0411863 0.9270139 -0.1343241 0.350146 17e817
-4.3125639 35.0303001 13.937953 -0.4089659 -0.3801737 0.8295872 16e817
-4.3665867 34.9777222 13.8800182 -0.4606293 -0.3654532 0.8088663 17e817
-4.4563403 35.138134 13.920825 -0.4725275 -0.4137603 0.7781518 22d72e
-6.364634 33.7087593 14.6193609 0.4599837 0.3675189 -0.8082975 1ddd27
-6.5746374 33.51297 14.430831 0.4150178 0.3174469 -0.8526357 44b452
0.4111122 37.683754 12.3182583 -0.0775907 -0.8395574 -0.5377017 4bad5a
0.19212 37.5812759 12.5554333 -0.1729299 -0.8760545 -0.4501374 4bad5a
0.1855143 37.5814743 12.5561857 -0.1712626 -0.8783488 -0.4462874 51a95d
-0.1922344 37.6117897 12.59307 -0.0718765 -0.9721909 -0.222887 4faf51
-1.6426131 36.6630936 13.079421 0.9224212 -0.1310721 0.363262 3bc43c
-1.7482003 36.3317032 13.1997337 0.8847793 -0.1921825 0.4245367 16e817
-4.0593891 34.8432884 13.967186 -0.2745615 -0.2065029 0.9391339 15ea15
-4.200459 34.7220726 13.8844986 -0.432784 -0.0698394 0.8987883 20da2a
-6.1467304 33.4990349 14.660306 0.4874761 0.3604194 -0.7952766 3db852
0.826773 37.6018372 12.2954674 -0.2657257 -0.6343773 -0.7259169 3fb752
0.5994646 37.4862976 12.5025263 -0.3178792 -0.6913528 -0.6488329 3fb752
0.5584264 37.4671211 12.5470991 -0.3303514 -0.6977168 -0.6356565 3bc43b
-1.752 36.32164 13.2034607 0.8836083 -0.1939304 0.4261777 26d926
-1.8494374 35.8705444 13.1508427 0.8332756 -0.284564 0.4739991 2ed12e
-1.8932939 36.0243874 13.3171377 0.8312589 -0.2739866 0.4836734 26d827
-2.040051 35.7936935 13.4099474 0.776599 -0.3404679 0.5300713 15ea15
-3.8167715 34.6494789 13.9999237 -0.0710287 0.1611502 0.9843706 df20d
-4.0198631 34.5043068 14.0060215 -0.265931 0.4683072 0.8425966 df20d
-4.2700539 34.3288536 14.0279751 -0.4208214 0.6853334 0.5943294 ef10e
-4.519918 34.1542549 14.0525684 -0.5064729 0.754805 0.4168389 ef10e
-4.7714992 33.9751587 14.0632734 -0.5703613 0.7628713 0.3044919 22d92b
-5.9173021 33.2967262 14.6974239 0.4353195 0.4942961 -0.7524416 20db29
-5.9643335 33.2500648 14.6431952 0.3999054 0.4924096 -0.7730514 21da2b
-6.0498133 33.4016876 14.6798334 0.4806882 0.3934141 -0.7836863 38ba54
1.2334659 37.4964371 12.2001305 -0.3516088 -0.4825239 -0.8022106 36bd4f
1.0037739 37.3746567 12.387908 -0.3887995 -0.5393672 -0.7469391 36bf4b
0.8057078 37.2763138 12.578289 -0.4292946 -0.5797744 -0.6925083 39bd4d
0.7084548 37.3500214 12.5664549 -0.3944012 -0.6252688 -0.6734141 26d926
-2.0604198 35.7629204 13.4224253 0.769464 -0.3481558 0.5354555 21de21
-2.2520261 35.5353699 13.519762 0.7063413 -0.4036606 0.5814982 1ae51a
-2.4094825 35.15242 13.4185638 0.66946 -0.4338765 0.6029713 1de21d
-2.462173 35.3334999 13.6110773 0.6444549 -0.4349948 0.6288541 19e619
-2.6445253 35.0166283 13.563056 0.6201394 -0.4185437 0.6635121 1be41b
-2.6870077 35.1519775 13.6976233 0.5860471 -0.4322827 0.6853324 18e718
-2.8824313 34.8733368 13.6843853 0.5758313 -0.3400102 0.7435129 19e619
-2.9222095 34.9848213 13.7808018 0.5281473 -0.3768548 0.7609474 16e917
-3.120857 34.7286873 13.8015118 0.5166512 -0.140604 0.8445722 18e718
-3.1622522 34.8243675 13.8624086 0.4559039 -0.2263228 0.8607727 14eb15
-3.3577278 34.5881119 13.9312172 0.3780951 0.2273117 0.897426 15ea16
-3.3928249 34.650795 13.9470901 0.3370162 0.113069 0.9346847 df20d
-3.4567587 34.5312691 13.99368 0.2849612 0.3948561 0.8734334 df20d
-3.9564376 34.4456024 14.0831766 -0.1854216 0.5903667 0.7855482 df20d
-4.1908298 34.2773209 14.1666183 -0.3202297 0.7420432 0.5889183 ef10e
-4.4262342 34.1104431 14.2497311 -0.4078842 0.781379 0.4723106 ff00f
-4.655405 33.9349289 14.3348684 -0.4698042 0.7815416 0.4104591 11ee11
-4.8768649 33.7487335 14.4225101 -0.5136879 0.7711838 0.3760322 13ec14
-5.0925536 33.5545387 14.5120258 -0.5376453 0.7693565 0.3450044 17e71a
-5.3094153 33.3619728 14.601161 -0.5247964 0.8039268 0.2798041 1edf23
-5.5529733 33.2063904 14.6816254 -0.3314196 0.9433808 -0.0139199 32c04e
1.405762 37.2569389 12.2545118 -0.3993979 -0.4541386 -0.7963915 31c24b
1.1770713 37.1377792 12.4503889 -0.4401474 -0.5006337 -0.7454101 30c348
0.9986109 37.0504875 12.6275358 -0.4729516 -0.5323277 -0.7020997 df20d
-2.9667847 34.4414749 13.7084723 0.6814972 0.3187252 0.6587685 df20d
-3.1856744 34.3479767 13.9836349 0.462002 0.6366964 0.6173912 df20d
-3.2199893 34.3336906 14.0283604 0.4248202 0.6657722 0.6134128 2ec548
1.5772301 37.015274 12.3021955 -0.4205477 -0.4530375 -0.786064 2cc843
1.3492811 36.898056 12.5040731 -0.4596226 -0.4964928 -0.7363708 2bc942
1.1744758 36.8136864 12.6824398 -0.4872577 -0.5259265 -0.6971235 df20d
-2.7976394 34.1937256 13.7373657 0.6685962 0.6332701 0.3898052 df20d
-2.9606795 34.150631 14.0555563 0.5059568 0.7447062 0.4352246 df20d
-3.1242819 34.2787743 14.0343046 0.4671444 0.6901903 0.5526423 2ac944
1.7487036 36.7736206 12.3499231 -0.4394745 -0.4624995 -0.7700366 27cd3e
1.521583 36.6585693 12.5585012 -0.469196 -0.508651 -0.7218928 27ce3c
1.3526715 36.5783882 12.7365694 -0.4876505 -0.5388072 -0.686938 df20d
-2.6171548 33.975666 13.8579865 0.6254321 0.7334673 0.2661961 df20d
-2.7093942 33.9624023 14.0854158 0.5559499 0.7595135 0.3377263 29ca43
1.9201521 36.5319023 12.3974476 -0.4766878 -0.4693044 -0.7433183 26ce3d
1.6943521 36.420311 12.6167097 -0.4838452 -0.5257208 -0.699651 25d03a
1.5406765 36.3494072 12.7874432 -0.4855264 -0.5587888 -0.6723238 df20d
-2.4314067 33.771389 14.0211897 0.6129135 0.7492582 0.2508965 df20d
-2.4669867 33.7684555 14.1182241 0.593637 0.7513041 0.2883353 29cb42
2.090728 36.287899 12.4379148 -0.5621234 -0.4543073 -0.6911022 27ce3e
1.8674054 36.1827927 12.6772165 -0.518533 -0.5386946 -0.6640269 27cd3e
1.7379277 36.1263771 12.8352451 -0.4940797 -0.5784297 -0.6490796 df20d
-2.2350297 33.5677795 14.1545029 0.6230258 0.7334542 0.2718158 df20d
-2.2930317 33.6202087 14.144702 0.6171312 0.7369859 0.2756827 28cc40
2.039808 35.943573 12.73246 -0.5993111 -0.5318312 -0.5983158 28cb41
1.9373746 35.9047661 12.8823195 -0.5329885 -0.5904418 -0.6060542 df20d
-2.015765 33.3589287 14.1949949 0.6428681 0.7135964 0.2783895 28cc40
2.2080364 35.6934242 12.7539349 -0.7919918 -0.4340387 -0.429371 29ca43
2.1248167 35.6754189 12.9333792 -0.6346498 -0.5776281 -0.5133862 df20d
-1.6947234 33.1487617 13.9164944 0.6748155 0.7194178 0.1645055 df20d
-1.8041037 33.1451797 14.2380133 0.6541858 0.6953893 0.2974468 28cb41
2.280762 35.4257927 12.9948978 -0.8223238 -0.4868015 -0.2946317 df20d
-1.5124906 32.9352798 14.051259 0.6754729 0.7018588 0.2261206 df20d
-1.5984765 32.9275475 14.2830343 0.6601352 0.6773212 0.3247422 23d336
2.3878095 35.1446724 13.0726528 -0.9635612 -0.2472354 0.1021008 df20d
-1.3326313 32.7155838 14.1668224 0.6791456 0.6756868 0.2867202 df20d
-1.3990824 32.7058983 14.3301258 0.6658033 0.6549062 0.3574967 1ddb2b
2.415607 34.9850502 13.1208811 -0.9488933 -0.1219959 0.2910644 1ae025
2.4511075 34.8353806 13.1649361 -0.897424 -0.011226 0.4410262 df20d
-1.1555254 32.488678 14.2601128 0.689411 0.6389271 0.3412984 df20d
-1.208811 32.4783783 14.3802462 0.6764987 0.6221102 0.3941171 14e81a
2.4940357 34.5129662 13.2639837 -0.783702 0.0810101 0.6158316 11ec15
2.4191718 34.4429932 13.1960249 -0.7902867 0.1101473 0.6027558 df20d
-0.9816611 32.2532845 14.3271809 0.7094892 0.5893971 0.386311 df20d
-1.0334325 32.2412643 14.4353113 0.6946028 0.5735555 0.4342361 11ec15
2.5116897 34.3589516 13.3116503 -0.7432198 0.0774537 0.6645489 10ed13
2.541851 34.1937027 13.3614073 -0.6982429 0.0758474 0.7118315 ef10e
2.3292477 33.9965477 13.1750488 -0.747901 0.091092 0.6575304 df20d
-0.8116418 32.0078239 14.3631439 0.7403637 0.5258754 0.4187082 df20d
-0.8804539 31.9897251 14.4978151 0.7177511 0.5059128 0.4784199 ef00f
2.6162016 33.8915253 13.4500208 -0.6297308 0.0227617 0.77648 ef10f
2.5197923 33.8048286 13.3770514 -0.6585084 0.0143031 0.7524374 df20d
-0.6460169 31.7508602 14.3635588 0.779664 0.4491081 0.4363782 df20d
-0.7577356 31.7186985 14.5703669 0.7398889 0.4183975 0.5267903 ef10f
2.7223814 33.609848 13.5280647 -0.5631831 -0.0537842 0.82458 ef10f
2.7022986 33.5920601 13.5140276 -0.5692216 -0.0569 0.8202128 df20d
-0.4851209 31.4815121 14.3257198 0.8215137 0.3630148 0.4396993 df20d
-0.6725907 31.4234734 14.6553955 0.7536474 0.3144228 0.5771949 ef10e
2.8222828 33.435688 13.5720854 -0.5135299 -0.1116729 0.8507739 ef10e
2.8698349 33.3547516 13.5924025 -0.4891985 -0.1372825 0.8613004 df20d
-0.5379641 31.1321507 14.6047077 0.7902318 0.2245989 0.5701658 df20d
-0.6632226 31.3623848 14.6740103 0.7541718 0.2944882 0.5869426 df20d
-0.647418 31.0896263 14.7603388 0.7472216 0.2016947 0.6332292 df20d
3.0597818 33.1270218 13.6426306 -0.4063433 -0.2202668 0.8867737 df20d
3.0484252 33.1170807 13.6352024 -0.4088204 -0.22171 0.8852743 df20d
2.9558103 33.2507057 13.6154499 -0.4523539 -0.1752982 0.8744407 df20d
-0.6025757 30.7519779 14.7884951 0.750492 0.1217215 0.6495734 df20d
-0.6590994 30.8636818 14.8349142 0.7323238 0.1471931 0.6648579 df20d
-0.6865525 30.7143669 14.8866358 0.717452 0.114156 0.6871907 10ef11
3.294966 32.928421 13.6778374 -0.3210727 -0.2961543 0.8995582 10ef10
3.2127573 32.8567314 13.6251593 -0.3327505 -0.3008799 0.8937272 df20d
-0.4536501 30.4512882 14.653821 0.7916614 0.1082805 0.6012883 df20d
-0.6733762 30.3556004 14.9222174 0.7100683 0.1247456 0.6929946 df20d
-0.7294753 30.4681835 14.9716225 0.690366 0.1202083 0.7134037 df20d
-0.7747152 30.3075314 15.029212 0.6698743 0.1433358 0.7285075 14eb15
3.5700438 32.7555161 13.6997967 -0.2570587 -0.3588673 0.8972932 12ed12
3.3722401 32.583683 13.5758877 -0.2619727 -0.352655 0.8983344 df20d
-0.5198345 30.0669956 14.8248854 0.7367178 0.2704302 0.6197696 df20d
-0.7385249 29.97402 15.1016607 0.6275882 0.3861118 0.6760553 df20d
-0.7731684 30.0357208 15.1169968 0.6279109 0.3362633 0.7018937 df20d
-0.7718897 29.9592934 15.1415758 0.6095493 0.4087415 0.6792495 23da26
3.8706 32.5990181 13.7132959 -0.2659211 -0.3809643 0.8855237 20de23
3.8023 32.5394669 13.6695795 -0.2537282 -0.3810019 0.889078 1ce21e
3.7321844 32.6681633 13.7080259 -0.259254 -0.3720268 0.8912819 df20d
-0.56629 29.7343616 15.1555462 0.5060515 0.7106453 0.4887691 df20d
-0.5899944 29.7263756 15.194478 0.4890778 0.7235149 0.4871643 43b94a
4.1433997 32.4246445 13.7360125 -0.4141341 -0.2906445 0.8625652 31cb36
3.9595644 32.2606087 13.6023617 -0.3427086 -0.3060547 0.8881899 df20d
-0.1720554 29.5963421 14.9594288 0.4371758 0.8497761 0.2945469 df20d
-0.2922195 29.5680866 15.2089005 0.372831 0.8713019 0.319108 df20d
-0.5301658 29.6990833 15.1959162 0.4704146 0.7552146 0.4564657 6f8b78
4.3187828 32.1875305 13.7910767 -0.6542315 -0.0437842 0.7550259 4ead56
4.1274352 32.0095253 13.6209459 -0.578386 -0.1003719 0.8095648 df20d
0.0567465 29.4427643 15.2063246 0.3254435 0.9139809 0.2423332 df20d
-0.0083015 29.46912 15.2058353 0.3372469 0.9058414 0.2563512 897192
4.374907 31.8736191 13.8857422 -0.7884402 0.1558623 0.595037 7b8084
4.3176823 31.8170261 13.8205414 -0.7860333 0.135107 0.6032394 df20d
0.4343175 29.3231449 15.1399956 0.3467001 0.9126744 0.2163896 df20d
0.4103244 29.3204117 15.2022181 0.3438714 0.910937 0.2279174 8b7094
4.3678598 31.7875443 13.9144726 -0.801591 0.164245 0.57487 916a9a
4.3666506 31.5182438 14.0017853 -0.8250999 0.2031528 0.5271993 6b8f75
4.2309246 31.3788681 13.8251781 -0.8198762 0.1821865 0.5427809 df20d
0.8325492 29.1955929 14.9762125 0.4099797 0.8819527 0.2325426 df20d
0.7421488 29.1840496 15.2053347 0.4086694 0.8773182 0.2515991 df20d
0.4723152 29.2962971 15.2023592 0.3576329 0.905012 0.2303302 95669e
4.358655 31.3073044 14.0710478 -0.8333364 0.1711572 0.5256003 9863a1
4.3576641 31.1623974 14.1180706 -0.8308051 0.1650937 0.5315139 df20d
1.0336105 29.0216942 15.2218533 0.5046343 0.8184048 0.2748778 df20d
1.021584 29.0283699 15.22118 0.5012063 0.8210722 0.27319 a258ad
4.3774481 30.8250809 14.224803 -0.8240538 0.1066431 0.5563836 9a5fa6
4.3540611 30.7996521 14.1883469 -0.8248835 0.1063708 0.5552048 df20d
1.4112288 28.849884 14.9327545 0.6122159 0.7250116 0.3155153 df20d
1.2854506 28.8338223 15.2515297 0.599561 0.7404898 0.3036469 a356af
4.3831997 30.7803097 14.2385836 -0.8228348 0.0994307 0.5595144 a94fb9
4.4102464 30.4961452 14.3272142 -0.8049418 0.0860524 0.5870805 7f7890
4.2596588 30.3414783 14.1311407 -0.773081 0.1220325 0.6224579 11ed14
1.5897895 28.6267891 15.0378141 0.6978946 0.6506014 0.2994341 10ee12
1.4963406 28.6195793 15.2948036 0.6801503 0.6623701 0.3141042 a253b7
4.4526587 30.1910954 14.4207058 -0.8041167 0.1211763 0.5819902 a154b7
4.453465 30.1739197 14.4261646 -0.8036421 0.1243521 0.5819759 16e61d
1.7631655 28.3901176 15.1009312 0.7462691 0.6003673 0.2874744 14e91a
1.6771729 28.3859787 15.3480577 0.7309515 0.6027672 0.3199712 846f9e
4.4516902 29.8227196 14.5400553 -0.794401 0.2536561 0.5518928 787b92
4.3781757 29.7501698 14.4569416 -0.7861822 0.2786614 0.5516026 1ddb2c
1.9341422 28.1471634 15.14464 0.7430254 0.6047071 0.2867796 19e124
1.8409054 28.1413651 15.406991 0.7408566 0.5818945 0.3354553 7a7994
4.4394197 29.716444 14.5759706 -0.7901042 0.3034116 0.5326131 61907e
4.3702555 29.4202175 14.6803989 -0.7737386 0.4103521 0.4826384 5d957a
4.3118939 29.3656216 14.6272182 -0.7658964 0.4236974 0.4836148 2ec24e
2.1083732 27.9127312 15.214674 0.6409557 0.6976663 0.3200584 26cf3c
2.0071909 27.8983955 15.4650755 0.6819988 0.6277817 0.3751902 5e947b
4.347322 29.351038 14.7056246 -0.7682294 0.4321016 0.4723471 559a77
4.2185922 29.0363808 14.8233814 -0.7415049 0.5043663 0.4424761 559a78
4.1752968 28.9446049 14.8584385 -0.7318083 0.5255582 0.4338722 509a7e
3.9861188 28.7812653 14.7441921 -0.6930279 0.5661634 0.4462863 48988b
2.2932594 27.7061958 15.3709021 0.362479 0.8390184 0.4057795 41a478
2.2199373 27.6853466 15.5077333 0.448669 0.7757075 0.4438174 539780
4.0704732 28.7485828 14.9348421 -0.6984094 0.5692419 0.4338065 52928c
3.9012439 28.4900303 15.0394468 -0.6304197 0.6483929 0.4267992 538c97
3.7670312 28.3316231 15.1073084 -0.5741897 0.7056646 0.415143 54889e
3.6890395 28.2720413 15.0933027 -0.550147 0.7290952 0.4071344 577db3
3.4381313 28.0947094 15.1094522 -0.4747309 0.7938472 0.3800488 5578c0
3.1935461 27.9339333 15.1767511 -0.4023347 0.8404809 0.3629305 5674c8
2.9542999 27.7871361 15.287241 -0.3156753 0.8735058 0.3705896 5675c5
2.7205317 27.6546803 15.4420424 -0.1847829 0.8902298 0.4163487 5577c1
2.6976142 27.6429138 15.4624176 -0.1660623 0.8897813 0.4251029 4f8aa1
2.3893888 27.6265011 15.5058327 0.1883221 0.8668244 0.461682 548a9b
3.7079289 28.264843 15.1362286 -0.5467764 0.7277076 0.414098 5583a8
3.4892373 28.0748119 15.2247696 -0.4635531 0.7890802 0.4030768 537fb3
3.2516253 27.9109917 15.3071651 -0.391791 0.8315321 0.3937692 5578bf
2.9984379 27.7687492 15.3845024 -0.3149515 0.8621634 0.3968374 5676c4
2.7272034 27.6515064 15.4559793 -0.1873344 0.8877813 0.4204167 14e917
-1.6157882 24.1649513 17.1213264 -0.2711044 -0.8646411 0.4229636 14eb15
-1.2535298 24.0481892 17.114336 -0.2544292 -0.8788191 0.4036617 12ec14
-1.4870934 24.1228638 17.1190395 -0.2768129 -0.8680716 0.4120999 18e61a
-0.8694478 23.9454803 17.1001015 -0.1792435 -0.8905914 0.4179937 14ea15
-1.0303265 23.9830818 17.1078186 -0.2193545 -0.885429 0.4097549 22dc24
-0.4393978 23.8723774 17.0706005 -0.0645615 -0.8722186 0.4848366 1de020
-0.6084318 23.8916111 17.0852699 -0.1176398 -0.8815137 0.4572684 39c33e
0.0609637 23.844553 17.0177517 0.0851078 -0.761789 0.6422104 2bd22f
-0.219086 23.8452282 17.0521526 -0.0091778 -0.8307408 0.5565837 589f69
0.7282507 23.9242306 16.9094753 0.259692 -0.4552548 0.8516473 70897d
0.5176367 23.7671795 16.8880634 0.1348919 -0.4290153 0.8931685 54a65f
0.4780152 23.8654957 16.9594193 0.2044536 -0.5618921 0.801546 9861a4
0.2540076 23.5565414 16.8013058 -0.1133445 -0.3520992 0.9290744 40bd45
0.1414095 23.8388157 17.0096645 0.1051125 -0.7241616 0.6815727 5a8a93
1.4261411 24.0236168 16.7910366 0.0013636 -0.2133317 0.9769788 638d83
1.1766559 23.8428268 16.7880478 0.1243737 -0.1189223 0.9850831 579a76
1.0937876 23.9984303 16.8402729 0.2257674 -0.3077226 0.9243029 7e7793
0.9265327 23.6675491 16.8105488 0.1075314 -0.0675853 0.9919018 599e6b
0.7866998 23.9308567 16.9001045 0.2663222 -0.4227981 0.8662068 a652b6
0.6745734 23.4874649 16.8181953 -0.0095809 -0.0436526 0.9990008 5e7ab2
1.7135789 23.8586712 16.8088913 -0.2238291 -0.1434959 0.964007 5c8896
1.5933689 23.7636642 16.7737694 -0.1007339 -0.0657837 0.9927362 5a8a94
1.4325926 24.0220661 16.790741 -0.003027 -0.2118166 0.9773048 648e81
1.3408647 23.5821533 16.7770081 0.048365 0.0532432 0.9974096 807692
1.0922927 23.4109383 16.8120556 0.0562267 0.0970768 0.9936874 ae4bbb
0.8425801 23.2367363 16.8378773 -0.0267524 0.0945619 0.9951594 5d74bf
1.9431865 23.6564808 16.8459492 -0.3117215 -0.1660173 0.9355575 588d8f
1.7604226 23.5104389 16.7857437 -0.1107782 -0.0407402 0.9930098 5b9875
1.5084072 23.3302078 16.7929363 0.0548914 0.07997 0.9952847 768285
1.2606897 23.1612301 16.8348961 0.0765402 0.1150362 0.9904081 a555b0
1.0121084 22.9899902 16.8698692 0.0109778 0.0982482 0.9951014 5c6ecf
2.1720653 23.4538212 16.8832512 -0.3610632 -0.250121 0.8983724 539388
1.926402 23.2544003 16.7890263 -0.0726641 -0.0896382 0.9933202 53a16a
1.6746122 23.0747604 16.7980442 0.1046417 0.0286899 0.9940961 6c8d7a
1.4273654 22.9070148 16.843811 0.1325133 0.0582454 0.9894684 5868e0
2.4065773 23.2547913 16.9186802 -0.3873726 -0.3589249 0.8491851 5a6cd4
2.3551717 23.2068062 16.8722782 -0.3365492 -0.3442256 0.8764949 5b6cd4
2.2296963 23.4108047 16.890049 -0.3735225 -0.2791907 0.8846092 509684
2.0884075 22.9879589 16.7601624 9.5e-006 -0.1839775 0.9829305 4e65f1
2.6567309 23.0658321 16.9489155 -0.4030337 -0.4705929 0.7849243 5a6dd3
2.5114086 22.9252586 16.796751 -0.2584593 -0.4551012 0.8521043 4367f9
2.9260323 22.8892059 16.9727936 -0.4091984 -0.5697489 0.7127011 3a6afc
3.2106078 22.7224159 16.9916 -0.3812867 -0.6462595 0.6610364 4666f7
3.0931318 22.5875206 16.777914 -0.3398249 -0.6975687 0.6308066 4168fa
2.9864867 22.8553905 16.976265 -0.4092763 -0.5880697 0.6976152 346dfe
3.515954 22.5690022 17.0035095 -0.3340692 -0.7092418 0.6207848 316efe
3.8510604 22.4347534 17.0055351 -0.2617825 -0.7603576 0.5944125 346dfe
3.5634861 22.5490475 17.0040913 -0.326313 -0.7173456 0.6155771 2d70ff
4.2213345 22.3231544 16.9958839 -0.1779114 -0.8030256 0.5687683 2d70ff
4.0475235 22.3714867 17.0017262 -0.2194401 -0.7845352 0.5799574 2f6fff
4.6355243 22.2398357 16.9716511 -0.0912811 -0.8401664 0.5345916 2e6fff
4.4793801 22.2662144 16.9824142 -0.1242483 -0.827041 0.5482386 396bfd
5.1000876 22.1889591 16.9306889 -0.0164108 -0.8803704 0.4740027 316efe
4.8777647 22.2073116 16.9522324 -0.0514032 -0.860864 0.506232 3c6afc
5.2553463 22.177227 16.9152946 -0.002629 -0.8965518 0.442931 1ce31c
-4.6048727 35.611351 14.1035175 -0.479376 -0.4192815 0.7709745 1ae51a
-4.6826205 35.5314941 14.0022755 -0.5270886 -0.4290601 0.7335427 3fb654
-6.6599889 34.2878494 14.7859373 0.3938172 0.552127 -0.7348903 788087
-0.8645421 37.6434364 12.8611517 0.014185 -0.9924941 0.1214672 837593
-0.8841321 37.6574631 12.9813128 -0.029958 -0.990662 0.1330083 8f68a0
-1.1897377 37.6549797 13.0198946 0.2441997 -0.9172863 0.3145669 9465a1
-1.4500741 37.5226402 13.0949106 0.7363335 -0.5472749 0.3978732 817b87
-1.5888714 37.1857872 13.1393023 0.9154606 -0.201936 0.3480714 8a7291
-1.6026684 37.2410431 13.2049179 0.9074768 -0.2181537 0.3590192 87758d
-1.6167632 37.1856461 13.2245893 0.9091893 -0.2066568 0.3614798 1ae51b
-4.3510113 35.4247818 14.1325216 -0.3571444 -0.4414391 0.8231521 18e718
-4.5244865 35.2549171 13.9420958 -0.4805538 -0.4434324 0.7565948 34c443
-6.398385 34.1062622 14.8123713 0.4736186 0.4881973 -0.7330408 31c740
-6.4477034 34.056324 14.7511978 0.4588672 0.4699891 -0.7540233 39be4a
-6.5170231 34.1892204 14.8001862 0.441021 0.5146802 -0.7352583 6e8a7c
-0.4365828 37.5937195 12.937849 -0.2102504 -0.9672422 -0.1422577 6f8a7d
-0.440192 37.5933075 12.9471998 -0.2141424 -0.9664161 -0.1420669 817790
-0.8356064 37.657383 12.9753408 -0.0708767 -0.9922292 0.1022633 5da160
-1.6702836 36.7616234 13.1871815 0.9172931 -0.1406812 0.3725347 718c75
-1.7088765 36.8951836 13.3299894 0.9104515 -0.1538648 0.383932 669769
-1.7551131 36.7464905 13.383832 0.894043 -0.1731199 0.4131787 1ae51a
-4.0512872 35.267746 14.1462975 -0.1967903 -0.4360304 0.8781521 1ae51a
-4.0836849 35.2388229 14.1226788 -0.2205863 -0.4339617 0.8735095 1ae51a
-4.1100798 35.2917328 14.1458025 -0.2327365 -0.4349928 0.8698362 2ecc39
-6.1669941 33.9052238 14.8488369 0.5391591 0.4399699 -0.7181463 26d432
-6.2883921 33.7828255 14.7005415 0.4912996 0.3958928 -0.775818 4bad5a
0.1880936 37.5794449 12.5600195 -0.1748743 -0.8764491 -0.4486156 56a266
-0.0271245 37.4955597 12.8648834 -0.3087643 -0.8668687 -0.3914119 57a068
-0.0698736 37.4817352 12.9375343 -0.3388108 -0.8580442 -0.3859628 6e8a7d
-0.4318998 37.5911064 12.946887 -0.2182786 -0.964664 -0.1475732 3cc33c
-1.7544793 36.3301735 13.2125435 0.8832188 -0.1938719 0.4270107 57a857
-1.8235213 36.5610161 13.4523211 0.8738379 -0.1936969 0.4459694 41be41
-1.9637338 36.2619019 13.565649 0.8185594 -0.2603327 0.5120424 41be41
-1.9639243 36.2625275 13.566287 0.818529 -0.2603038 0.5121056 41be41
-1.964518 36.2615776 13.5666685 0.818292 -0.2605707 0.5123487 1ae51b
-3.660038 35.1696548 14.1296816 0.0513375 -0.4178956 0.9070434 1ae51b
-3.6645257 35.1660652 14.12819 0.0483738 -0.4171875 0.9075322 1ae51b
-3.6662071 35.1698112 14.130393 0.0471372 -0.4176354 0.9073912 18e718
-3.9307563 34.948616 14.0203876 -0.1521424 -0.3107412 0.9382391 2bcf35
-5.9570503 33.6903687 14.8924255 0.5930051 0.4225055 -0.6854445 21d92b
-6.1248822 33.5203247 14.6838465 0.4999954 0.3678586 -0.7840182 43b455
0.3771462 37.3838196 12.7499523 -0.3884154 -0.7193173 -0.5759479 47af5b
0.2235602 37.3206482 12.9533987 -0.4485916 -0.7149095 -0.5363488 51a563
0.0512351 37.4147987 12.9442282 -0.3903055 -0.8018669 -0.4524059 26d827
-2.066221 35.7825584 13.4430418 0.7679626 -0.3469111 0.5384108 33cc33
-2.1330328 36.0038071 13.6709309 0.7532187 -0.3283867 0.5699331 25da25
-2.2926521 35.6693153 13.6571989 0.6905439 -0.3963656 0.6050152 29d62a
-2.3263431 35.778614 13.7677145 0.6796491 -0.3861626 0.623663 22dd22
-2.5266545 35.5362473 13.8101082 0.6067643 -0.4325002 0.6669188 23dc24
-2.542002 35.5843811 13.8572397 0.5995607 -0.4283285 0.6760634 1fe01f
-2.7674408 35.3854179 13.9081383 0.5186653 -0.4514289 0.7260842 1fdf20
-2.7789767 35.4196777 13.9398422 0.5111144 -0.4495342 0.7325852 1ce31c
-3.0138576 35.2198448 13.9606199 0.4261458 -0.4436316 0.7884103 1de21d
-3.0377946 35.2852364 14.0153513 0.4056382 -0.4453905 0.798176 1ae51a
-3.2642217 35.0439377 13.9811716 0.3224806 -0.3876002 0.8635811 1be41c
-3.3242314 35.1890526 14.0818911 0.2624004 -0.4195307 0.8689879 18e718
-3.5163932 34.8633003 13.9871006 0.1850794 -0.234678 0.9542913 15ea15
-3.7682383 34.6835136 13.9956703 -0.0237415 0.0834176 0.9962318 2dce36
-5.7566872 33.4693451 14.9391947 0.6271366 0.484297 -0.610046 36bf4b
0.7777936 37.2625923 12.605711 -0.4354297 -0.5850562 -0.6841858 38bc4e
0.555826 37.1610374 12.8559752 -0.4871103 -0.6127987 -0.622255 3aba51
0.4500124 37.1164284 12.9915047 -0.5131 -0.6165494 -0.5971559 df20d
-3.5932002 34.4511948 14.0722322 0.147779 0.5870073 0.7959798 df20d
-3.8285482 34.3146019 14.2142553 -0.0533201 0.7566306 0.6516649 df20d
-4.0649252 34.1753197 14.3479538 -0.194406 0.804536 0.5611845 ef00f
-4.3040395 34.0288658 14.4595089 -0.3002424 0.8039585 0.5133275 ff00f
-4.5468841 33.8726463 14.5408907 -0.3845622 0.7872726 0.4819894 11ed12
-4.7934761 33.7066154 14.5919561 -0.4496804 0.7724396 0.4484691 14eb15
-5.0428786 33.533226 14.6202831 -0.4931895 0.7741102 0.3968846 18e61b
-5.2931361 33.3575974 14.6416998 -0.5007299 0.8124041 0.2987793 22da28
-5.528594 33.2207184 14.7828321 -0.1220554 0.9912408 -0.0504397 2dce35
-5.5348406 33.2621574 14.9788303 0.4993801 0.8199308 -0.2798804 31c348
0.9518903 37.0278091 12.6746588 -0.4827707 -0.5398204 -0.6895843 31c447
0.7302618 36.9271393 12.9276648 -0.5260583 -0.5668033 -0.634032 31c348
0.6408593 36.8892746 13.0414343 -0.5419698 -0.573162 -0.614617 df20d
-3.4077065 34.2462502 14.2333775 0.2444566 0.7755878 0.5819833 df20d
-3.6327698 34.1365891 14.4585981 0.0771041 0.8120848 0.5784231 df20d
-3.636533 34.1346169 14.4617815 0.0747073 0.8120444 0.5787941 df20d
-3.9543757 34.0900459 14.5154982 -0.111744 0.8056031 0.5818221 ff00f
-4.228981 33.9774742 14.5858803 -0.2462304 0.7951901 0.5541148 ff010
-4.4776587 33.8289833 14.6646824 -0.3373679 0.7749768 0.5344099 12ec13
-4.7090144 33.656498 14.7491102 -0.3916417 0.7550816 0.5258028 16e818
-4.9311132 33.4711838 14.836544 -0.4042872 0.7523711 0.5200862 1edf22
-5.1589766 33.2938614 14.9221058 -0.3322988 0.8070883 0.4880429 2cd033
-5.4640298 33.2234688 14.9825993 0.312523 0.9490557 -0.040283 2bc942
1.1247346 36.7897453 12.7334747 -0.4973596 -0.5329305 -0.6845571 2dc745
0.9034334 36.6899338 12.9891291 -0.5360814 -0.558691 -0.6328359 2ec547
0.8205715 36.654953 13.0950603 -0.5481176 -0.5657961 -0.6159885 df20d
-3.0029233 34.1358528 14.122592 0.4686354 0.7634395 0.4444558 df20d
-3.2166853 34.0549431 14.4356689 0.3036986 0.7999871 0.5174821 df20d
-3.2175899 34.055336 14.4356537 0.3033085 0.7999699 0.5177374 df20d
-3.6309509 34.1349869 14.4609718 0.0780725 0.8118674 0.5785983 28ce3c
1.2977564 36.5521469 12.7937269 -0.4979587 -0.5460874 -0.6736658 2bc942
1.076821 36.4532928 13.0523396 -0.5315927 -0.5714196 -0.6252111 29ca42
1.0029371 36.4223404 13.1478062 -0.5402091 -0.5784863 -0.6111692 df20d
-2.8164659 33.9334335 14.2915316 0.4835941 0.7769496 0.4030955 df20d
-2.9081407 33.9035912 14.446516 0.4264017 0.7773904 0.4624346 25d03a
1.471607 36.3167191 12.8606834 -0.495853 -0.5682974 -0.6566337 27cd3e
1.2512161 36.2192879 13.123702 -0.5200833 -0.59571 -0.6120808 28cc40
1.1954778 36.1962776 13.1971731 -0.524038 -0.6020934 -0.602385 df20d
-2.6301801 33.7305603 14.4590816 0.5098462 0.7498802 0.4215881 df20d
-2.6359947 33.7287941 14.469449 0.5069151 0.7492923 0.4261433 27cd3e
1.6464572 36.0839043 12.9357262 -0.5002041 -0.5936053 -0.6304194 27cd3f
1.4271392 35.9892845 13.2074242 -0.5057424 -0.6276251 -0.591871 27cd3f
1.402016 35.9792328 13.2418919 -0.5052891 -0.6314657 -0.5881616 df20d
-2.2460451 33.5661011 14.181263 0.6189557 0.7330906 0.2819078 df20d
-2.3966672 33.5328636 14.5032797 0.5593842 0.7155289 0.4184587 df20d
-2.614166 33.7123871 14.4720612 0.5124505 0.7460323 0.4252414 29ca42
1.8222286 35.853508 13.0182209 -0.5199804 -0.6187011 -0.5889222 28cc40
1.6256995 35.7732277 13.2809172 -0.4911875 -0.6633517 -0.5645347 27cd3f
1.5317466 35.8567924 13.2654848 -0.4982275 -0.6496525 -0.5742133 df20d
-2.0644107 33.3510513 14.3111877 0.6293589 0.7059568 0.3248574 df20d
-2.1760855 33.3248634 14.543335 0.5934551 0.6825908 0.4264749 28cb41
1.9986634 35.6248436 13.1060829 -0.5666513 -0.6397265 -0.5192845 29cb42
1.8654876 35.5775948 13.3145952 -0.4943054 -0.6947947 -0.5224199 df20d
-1.8851177 33.1298714 14.4221706 0.6357881 0.6757726 0.3729677 df20d
-1.9693846 33.1079216 14.5880003 0.6125427 0.6525526 0.4460566 2ac845
2.1752365 35.3965416 13.1950636 -0.6562428 -0.6448132 -0.3918691 2bc846
2.1064 35.3826828 13.3479004 -0.54198 -0.718495 -0.4359159 df20d
-1.707967 32.9030838 14.5158224 0.6373467 0.6453063 0.421152 df20d
-1.773653 32.8839149 14.6363077 0.6206871 0.6244974 0.4740786 29ca42
2.349494 35.162178 13.2653103 -0.8127398 -0.5687972 -0.126189 2cc649
2.3306887 35.1770706 13.3867245 -0.6683513 -0.7037244 -0.240995 df20d
-1.5327142 32.6713257 14.5941229 0.6372704 0.6128702 0.4672007 df20d
-1.5879724 32.6534348 14.687952 0.6234049 0.5943019 0.5081058 28cc40
2.5205822 34.9493027 13.4369707 -0.8260525 -0.5430782 0.1506763 df20d
-1.3593642 32.4345894 14.6570301 0.6406333 0.5745654 0.5093758 df20d
-1.4144428 32.4151306 14.7436314 0.6260242 0.5559893 0.5467811 21d632
2.6686537 34.694603 13.5011044 -0.8039332 -0.2466667 0.5411534 df20d
-1.1882197 32.1920738 14.702095 0.6524258 0.5263055 0.5452918 df20d
-1.2585908 32.1654434 14.8051815 0.631852 0.5033121 0.5894403 1ae024
2.7850189 34.419487 13.5757656 -0.6878955 -0.0730749 0.7221218 12eb16
2.614193 34.2629967 13.4342413 -0.6955913 0.0328544 0.7176861 df20d
-1.0198148 31.9423866 14.7249994 0.675051 0.4655293 0.5723535 df20d
-1.1290628 31.8988018 14.8754721 0.6397251 0.4317338 0.6358913 13e919
2.8925712 34.1386909 13.6533537 -0.5967058 -0.0344389 0.8017207 11ec15
2.7994702 34.0574875 13.5936337 -0.6048125 -0.0164686 0.7961976 df20d
-0.8547141 31.6840477 14.7211733 0.7078629 0.3920231 0.5875781 df20d
-1.0356107 31.6089268 14.9577427 0.6443444 0.3406034 0.6846967 10ee12
3.0150962 33.8675423 13.7259693 -0.5269097 -0.0668954 0.8472846 10ef12
2.9788198 33.8364563 13.7050743 -0.5286933 -0.0657603 0.8462618 df20d
-0.6934283 31.4157219 14.6864872 0.7466483 0.3091882 0.5889984 df20d
-0.9120927 31.322813 14.9634714 0.6672803 0.2542815 0.7000557 df20d
-1.0171674 31.5000172 14.9907131 0.6434675 0.3053942 0.7019145 df20d
-1.0059298 31.2779846 15.0611887 0.6329741 0.2312542 0.738827 fef11
3.1691191 33.6166725 13.7881269 -0.4651543 -0.1357805 0.8747543 fef11
3.1535685 33.6033783 13.7792959 -0.4647876 -0.1359366 0.874925 ef10e
2.8783407 33.3623695 13.598712 -0.4878857 -0.137567 0.8619993 df20d
-0.7551677 31.0430679 14.8935099 0.7081138 0.1794285 0.6829205 df20d
-0.9796569 30.9349079 15.1233749 0.6236672 0.1383774 0.7693444 df20d
-1.0286857 31.0229816 15.1465368 0.6110236 0.1597451 0.7753268 df20d
-1.0640137 30.8905201 15.1937771 0.59332 0.1256037 0.7951069 ff010
3.3621976 33.3909607 13.8373146 -0.4074743 -0.2245382 0.8851821 ff010
3.3234758 33.3576241 13.8143539 -0.4030335 -0.2238357 0.8873903 df20d
-0.825477 30.6479759 15.0312052 0.6664245 0.101645 0.7386113 df20d
-1.0538802 30.5295677 15.2294083 0.5826579 0.095986 0.8070294 df20d
-1.1301767 30.6705894 15.27314 0.5606729 0.1034507 0.8215497 df20d
-1.241174 30.4263706 15.3659067 0.5180667 0.1097557 0.8482692 13eb14
3.5941522 33.1902809 13.8735943 -0.3600816 -0.3219712 0.8756002 12ed12
3.4879651 33.0976868 13.805582 -0.33684 -0.3122647 0.8882734 df20d
-0.8983678 30.2461243 15.1480188 0.6231201 0.1669282 0.7641049 df20d
-1.1270461 30.126997 15.343996 0.5367959 0.2473031 0.8066544 df20d
-1.2587035 30.3556499 15.3909636 0.5079187 0.1359912 0.8506027 df20d
-1.3279731 30.0204124 15.5080309 0.4594609 0.3633919 0.8104579 1be41b
3.856379 33.0090981 13.8998213 -0.3433599 -0.41066 0.844667 16e916
3.6469326 32.823288 13.752142 -0.2727757 -0.3726069 0.8869935 df20d
-0.9608462 29.8715363 15.3490629 0.5114498 0.530371 0.6761108 df20d
-1.1472862 29.7867184 15.5613337 0.4099867 0.6644533 0.6248302 32cb36
4.1311264 32.8359795 13.9218903 -0.3962019 -0.4496855 0.8005042 30cd34
4.0812106 32.7901154 13.8799562 -0.3668775 -0.4335667 0.8230558 28d62b
4.0180407 32.9054451 13.9133863 -0.3732903 -0.432588 0.8206839 df20d
-0.7800392 29.6543217 15.4722929 0.3796992 0.8023033 0.4605844 df20d
-0.8462784 29.6305103 15.5746832 0.3473813 0.8249597 0.4458337 5aa161
4.3776298 32.6446686 13.9533386 -0.5492036 -0.3530459 0.7574524 4fad56
4.2396517 32.5143394 13.822257 -0.4704722 -0.3117175 0.825523 df20d
-0.3758067 29.5424805 15.3570528 0.3396031 0.8811728 0.3289441 df20d
-0.4938124 29.5074425 15.5709457 0.3001695 0.8905852 0.3416963 df20d
-0.7040676 29.5872955 15.5710907 0.3331235 0.8489094 0.4103431 92699b
4.5395079 32.3988609 14.012887 -0.7247754 -0.0661199 0.6858053 817a8a
4.413043 32.27771 13.885499 -0.6901205 -0.049704 0.7219856 df20d
0.0304222 29.4358673 15.2579632 0.3205183 0.9139935 0.2487646 df20d
-0.1214095 29.397213 15.5605869 0.2895269 0.9093667 0.2987077 df20d
-0.2392235 29.4363251 15.5624924 0.2953279 0.9017115 0.3157497 b348bc
4.573462 32.1360016 14.0937691 -0.7809944 0.1414069 0.6083189 b843c1
4.5845609 32.0778198 14.111228 -0.7875562 0.1770477 0.5902621 df20d
0.2442046 29.2826118 15.5524836 0.3228699 0.900156 0.2923599 df20d
0.2219517 29.2904358 15.552702 0.3212698 0.9005361 0.2929511 c734cf
4.5664392 31.7160912 14.2305479 -0.8003202 0.2312843 0.5531682 be3dc6
4.5287514 31.6790466 14.1885767 -0.8096785 0.2220258 0.5432543 df20d
0.6360648 29.1607571 15.432622 0.400294 0.8722947 0.2808321 df20d
0.580321 29.1490154 15.5541744 0.3917137 0.867012 0.3079782 c834d0
4.5600214 31.6616287 14.2489681 -0.8016128 0.2219724 0.5551083 cc2fd4
4.5500827 31.3554993 14.3492804 -0.8015688 0.1905175 0.5667368 b04ab9
4.4451799 31.2492294 14.2189894 -0.8281369 0.1667885 0.5351363 df20d
1.0295278 29.0207195 15.2302628 0.5045138 0.8185134 0.2747757 df20d
0.8783063 28.99086 15.5685282 0.4805668 0.8120537 0.3310957 df20d
0.7392116 29.0668507 15.5611267 0.4403963 0.8391644 0.319146 ce2cd7
4.5531597 31.1781445 14.4063044 -0.8003241 0.1478312 0.581057 d02ada
4.5613976 31.0127277 14.4588251 -0.7936381 0.1244484 0.595526 df20d
1.2165284 28.8197212 15.4035969 0.5911941 0.7433058 0.3130273 df20d
1.1331655 28.8049335 15.5972013 0.5717606 0.7405598 0.3530738 d128de
4.6020079 30.6888237 14.5586424 -0.7832854 0.0810397 0.6163574 ca2ed8
4.5581808 30.6434765 14.5001631 -0.7963985 0.0756939 0.6000167 fef11
1.3970363 28.6017227 15.5244074 0.6640085 0.6648073 0.3422337 fef10
1.3490714 28.5939198 15.6388092 0.6509683 0.6632386 0.3692626 d028df
4.6180148 30.5953064 14.5869312 -0.7820705 0.0803148 0.617993 c531d7
4.6470752 30.3677883 14.6569786 -0.7764819 0.1028066 0.6216966 a352b8
4.4627814 30.1826916 14.4348946 -0.8045517 0.1223937 0.5811337 12eb17
1.5714492 28.3677673 15.5959129 0.7170563 0.5962714 0.3609579 12eb16
1.5317591 28.3615131 15.6914482 0.7067994 0.5933675 0.3851619 a450bc
4.6731243 30.0345058 14.761631 -0.7859346 0.2084676 0.5821065 a350bb
4.6680026 30.0293999 14.7556219 -0.7871507 0.2091659 0.5802099 17e41f
1.7413917 28.1221046 15.6312551 0.7406418 0.5559871 0.377264 16e61d
1.6899289 28.1133175 15.7522278 0.7317386 0.5458847 0.408128 a351bb
4.6729345 30.0262337 14.7643318 -0.7862998 0.2122573 0.580241 767c92
4.6191216 29.6496696 14.8928642 -0.7854126 0.3755253 0.4920444 747e90
4.5946612 29.6263695 14.8687916 -0.7871412 0.3791912 0.4864389 20d732
1.9101869 27.8734398 15.6573162 0.7114965 0.570806 0.4098209 1eda2c
1.8361596 27.8574314 15.8169727 0.7147685 0.5378873 0.4469711 737f8f
4.6108856 29.6191998 14.9037447 -0.7853087 0.3868258 0.4833799 60917f
4.4938521 29.2883396 15.025301 -0.7759748 0.4687025 0.422115 5e927e
4.455337 29.1941357 15.0605526 -0.7715942 0.4840919 0.4126711 579878
4.2594004 29.0171757 14.9090319 -0.7495351 0.5082517 0.4241195 34b95a
2.0830855 27.635519 15.7165728 0.5730742 0.6622616 0.4826961 2dc44b
1.9921628 27.6078415 15.8784723 0.6207897 0.5930382 0.512763 5e927f
4.3594384 28.981554 15.1412115 -0.760328 0.5079628 0.4048149 5a9380
4.2142482 28.6896992 15.253623 -0.7219764 0.5562665 0.4114822 5a9380
4.2133951 28.6882648 15.2541933 -0.721639 0.5566599 0.4115421 53938a
3.9470725 28.468029 15.1347904 -0.6374304 0.6445908 0.4221199 537eb4
2.4902537 27.5313644 15.6250792 0.0148548 0.8694217 0.4938474 4a9392
2.2655153 27.422554 15.852931 0.2737439 0.7685702 0.5782422 469c84
2.2140815 27.4006996 15.9180832 0.3324401 0.7322589 0.594374 569385
4.0511289 28.4226818 15.3602123 -0.6453395 0.6249393 0.4393039 54918b
3.8636386 28.1894264 15.4588861 -0.5450925 0.7026007 0.4574127 4f938c
3.6508994 27.9911499 15.5493593 -0.4516878 0.763019 0.4623635 4f9093
3.4837372 27.8683052 15.6097841 -0.402254 0.789373 0.4637692 508f96
3.4146781 27.8223 15.6261902 -0.3833138 0.7995766 0.4623288 4f8aa1
3.1724184 27.6676121 15.7123003 -0.3311808 0.8165016 0.4729107 4f89a2
3.1637034 27.6622009 15.7160549 -0.329273 0.8166385 0.4740051 5380b2
2.9169004 27.529007 15.7896748 -0.2691947 0.8240214 0.4985207 547eb6
2.6435075 27.4147549 15.8604498 -0.1436358 0.8247107 0.547011 4d8e9b
2.3162477 27.3751259 15.9137316 0.1870823 0.7772676 0.6007124 1ce120
-1.8826638 24.4123211 17.3917465 -0.2488382 -0.7920722 0.5574058 20dd25
-1.9718593 24.4417267 17.3932552 -0.2292755 -0.7904748 0.5679632 4f8f95
3.4184082 27.8202362 15.633419 -0.3824708 0.7987797 0.4643998 4f8aa1
3.1729195 27.6673279 15.7132568 -0.3310907 0.8163751 0.4731919 11ee11
-1.5330733 24.2874012 17.3889637 -0.2802292 -0.8048361 0.5231734 11ee11
-1.1749406 24.1679821 17.3833447 -0.2326311 -0.8275533 0.510919 10ef11
-1.4949585 24.2740536 17.3885727 -0.2791249 -0.8067906 0.5207477 13ec13
-0.7817762 24.0711231 17.3660927 -0.1261046 -0.8474113 0.5157438 12ed12
-1.0330703 24.1271763 17.379015 -0.201857 -0.8352347 0.5115044 19e51b
-0.3186029 24.019352 17.3255939 0.0368379 -0.8371413 0.5457448 14eb14
-0.6158291 24.0421505 17.3549557 -0.0746481 -0.8468243 0.5266082 25d829
0.3245825 24.0835075 17.2253189 0.2864765 -0.7315037 0.6187355 31cc35
0.1236839 23.9059353 17.0864601 0.142314 -0.7574533 0.63719 20de22
0.0993099 24.0374298 17.2680817 0.1961339 -0.7762135 0.5991862 1ae41c
-0.2405024 24.0151901 17.3172855 0.0634535 -0.828082 0.5570044 509092
1.4743899 24.4739304 16.9568176 0.1146922 -0.42533 0.8977417 47a570
1.2805657 24.3258934 16.9221649 0.2587248 -0.4522069 0.8535634 3db25f
1.243978 24.4236526 17.0015736 0.3403445 -0.4998043 0.796468 45ae5e
1.0272849 24.1423492 16.9191189 0.3289374 -0.4573755 0.8262008 30c742
0.9709347 24.3089161 17.0724621 0.4238685 -0.5614398 0.7107186 53a465
0.7740898 23.9590302 16.916769 0.2840562 -0.4566396 0.843085 2ccf36
0.6987135 24.1930408 17.1436176 0.3987466 -0.6277956 0.6684862 26d62c
0.4104617 24.0993729 17.209568 0.3160067 -0.7068484 0.6328547 5a6bd6
1.815702 24.3436775 16.9567833 -0.3172144 -0.2702482 0.9090329 5c72c4
1.6935676 24.2370148 16.8778629 -0.2276362 -0.2780718 0.9331977 5682a9
1.5682545 24.4674129 16.9473228 -0.002041 -0.3849767 0.922924 5a8a93
1.4299669 24.0264492 16.791338 -0.0006621 -0.2145116 0.9767212 5465e9
2.029974 24.1316128 16.9989338 -0.457053 -0.2305033 0.8590523 5d6cd0
1.8580055 23.9769402 16.8686771 -0.352389 -0.2073438 0.9125955 4f65ef
2.2212977 23.904768 17.0487041 -0.5021778 -0.2465335 0.8288779 5c6bd4
2.0256553 23.7252769 16.8854713 -0.3885005 -0.2081539 0.8976299 4a65f5
2.4155321 23.6797981 17.0975094 -0.5106583 -0.2955849 0.807377 5b6cd4
2.192347 23.4711037 16.8945179 -0.3806268 -0.259679 0.8875191 4467f8
2.6236472 23.4637661 17.1417046 -0.5021015 -0.3646196 0.7841853 3d69fb
2.8497229 23.2593021 17.1799355 -0.4762058 -0.4391547 0.761821 4068fa
2.8043656 23.2126865 17.1207542 -0.4707167 -0.4524133 0.7574615 4168fa
2.6932788 23.4018745 17.1531296 -0.497402 -0.3889305 0.7754511 386bfd
3.096935 23.0684509 17.2111492 -0.4363244 -0.5122467 0.7397462 4068fa
2.956584 22.92062 17.0127182 -0.4211861 -0.5624227 0.7115356 356cfe
3.3673666 22.8925514 17.2346516 -0.3863562 -0.5814355 0.716004 336dfe
3.667325 22.7356682 17.2483482 -0.3203969 -0.6430762 0.6955565 336dfe
3.5456302 22.6020546 17.0531216 -0.3342137 -0.6972159 0.6341854 346dfe
3.4486208 22.8484669 17.2388744 -0.3711017 -0.5994467 0.7091877 316efe
3.9962251 22.5974236 17.2524357 -0.2471408 -0.6994829 0.6705558 306fff
3.9869463 22.5873089 17.2378693 -0.2484729 -0.703503 0.6658413 306efe
3.9817865 22.6028481 17.2524643 -0.2505589 -0.6972531 0.6716087 346dfe
4.3647866 22.4847202 17.2433529 -0.1715081 -0.7520211 0.6364347 4167fb
4.7713237 22.3964729 17.2216606 -0.1105359 -0.8073734 0.5795947 346dfe
4.4360032 22.4665985 17.2404156 -0.1603342 -0.761719 0.6277556 4b65f5
5.2086978 22.3280869 17.1897278 -0.0862889 -0.8745764 0.4771481 4367fa
4.8536711 22.3809834 17.2164955 -0.1043939 -0.8193416 0.5637209 5268e6
5.6546926 22.2652512 17.1549339 -0.1289559 -0.9497765 0.2851227 4d66ef
5.6377487 22.2286339 17.0509186 -0.0687196 -0.9477564 0.311505 5268e6
5.6484714 22.2659035 17.1554909 -0.1281962 -0.9488586 0.2885017 4c64f4
5.253058 22.3206902 17.1866379 -0.0890334 -0.8822466 0.4622922 628e82
-6.7976227 34.6184502 15.013442 0.3414717 0.7015629 -0.6254651 23dc24
-4.3854923 35.8218155 14.3257742 -0.3559951 -0.395386 0.8467216 23dc23
-4.3902559 35.8173714 14.3214893 -0.3586715 -0.3959303 0.8453366 24db24
-4.3984947 35.8315735 14.3242226 -0.3633873 -0.3924542 0.8449434 53a268
-6.5022511 34.4586143 15.0286627 0.4440749 0.634002 -0.6331185 45b05a
-6.5980062 34.353405 14.8747301 0.4147593 0.5846273 -0.6972702 5c9677
-6.6832566 34.559803 15.0182877 0.3842373 0.6745968 -0.6303021 9761a7
-0.9236048 37.7012253 13.2895241 -0.2063327 -0.9739463 0.0941033 a354b4
-1.1589935 37.7526817 13.3019676 -0.029396 -0.9606721 0.2761248 aa4eb8
-1.4711692 37.6921577 13.3601475 0.5799304 -0.6635742 0.4725991 a952b1
-1.6553051 37.4542542 13.4599104 0.8639092 -0.275646 0.4215213 9a639e
-1.7628138 37.1607704 13.5681915 0.8861544 -0.1863805 0.4242554 21de21
-4.0888333 35.6628075 14.3405676 -0.1969731 -0.4300168 0.8810716 1de21d
-4.2359276 35.5308266 14.2305183 -0.285361 -0.4403204 0.8512855 47b156
-6.2453771 34.273983 15.0566673 0.5387107 0.5644776 -0.6254246 7b7d8b
-0.5653787 37.5818672 13.2838736 -0.3859131 -0.9044491 -0.1817771 8a6e9a
-0.7249175 37.6443367 13.2833767 -0.3388374 -0.9386796 -0.0637942 98659c
-1.776623 37.1293297 13.5800753 0.8873271 -0.1772152 0.4257292 708e72
-1.8711147 36.7154083 13.608428 0.8608094 -0.1970372 0.469237 7e8080
-1.8999554 36.8071938 13.699585 0.8530943 -0.1977191 0.4828429 738b74
-1.9578846 36.6850891 13.7462683 0.8286752 -0.2228423 0.5134576 21de21
-3.7060857 35.5592384 14.3267746 0.0168284 -0.4467446 0.8945032 1ee11f
-3.8112769 35.4724464 14.2804537 -0.044492 -0.4503886 0.8917234 21de21
-3.865787 35.5865898 14.3376637 -0.0768065 -0.4390261 0.8951854 40ba4b
-6.0204358 34.0687904 15.0952749 0.6249714 0.4986511 -0.6006311 609772
-0.2352049 37.4303627 13.2274876 -0.4587113 -0.8048337 -0.376599 609673
-0.2725247 37.4204102 13.2999306 -0.4844182 -0.7884815 -0.3789934 629d62
-2.0452578 36.5154953 13.8119602 0.7959645 -0.2514289 0.5506579 40bf40
-2.1847496 36.162838 13.8236122 0.7356516 -0.3164402 0.598901 4bb44b
-2.2171941 36.2606926 13.9156857 0.7247338 -0.3095838 0.6155638 3bc43b
-2.4130673 36.0418892 14.0107174 0.6429932 -0.3621481 0.6748397 26d827
-3.0130246 35.6555176 14.209939 0.3832116 -0.4411384 0.8115084 23dc23
-3.1476359 35.5601959 14.2178278 0.3195505 -0.4516644 0.8329986 24db25
-3.1632841 35.5993729 14.246685 0.308845 -0.4478392 0.8390797 1ee11e
-3.4040577 35.3684273 14.189374 0.1951336 -0.4531876 0.8697953 22dd22
-3.4811134 35.5466805 14.3030291 0.1407297 -0.4464759 0.8836597 3ebd47
-5.8239107 33.845295 15.1433191 0.7034143 0.4459331 -0.5534908 48ae5c
0.1600914 37.2951279 13.039958 -0.4716556 -0.7118161 -0.5204409 49ab60
-0.030825 37.2260056 13.3329735 -0.5457987 -0.6797043 -0.490006 4fa664
-0.1179674 37.2965012 13.3209295 -0.5278409 -0.7186978 -0.452612 3bc43b
-2.4142046 36.0406265 14.0112677 0.6425169 -0.3624233 0.6751454 30cf30
-2.6367772 35.8559685 14.0985479 0.5490988 -0.4046329 0.7312747 29d629
-2.8850114 35.7068672 14.177494 0.440686 -0.4334985 0.7860502 3fbc48
-5.6509562 33.6066208 15.1991901 0.7789615 0.4199468 -0.4656862 3cb854
0.3379592 37.0702171 13.1394119 -0.5391649 -0.6199329 -0.570074 3db657
0.1727291 37.0070381 13.3786831 -0.5776023 -0.6128629 -0.5392352 43b84b
-5.4949074 33.3570595 15.2606745 0.8520114 0.445127 -0.2755695 33c04b
0.5122571 36.8359566 13.2099876 -0.5650554 -0.5813551 -0.5854388 35be4e
0.3566005 36.7753944 13.4309292 -0.5906123 -0.5849519 -0.5558853 df20d
-3.8641372 34.0104179 14.632822 -0.0565402 0.8073772 0.5873205 ff00f
-4.0999231 33.8726845 14.7713041 -0.1669832 0.7805668 0.6023554 10ef10
-4.3402052 33.7231712 14.8734131 -0.2560598 0.7464339 0.6142231 13eb14
-4.5843801 33.5634689 14.9440279 -0.3183835 0.7179996 0.6189576 18e61a
-4.8309836 33.3974075 14.9950018 -0.3401724 0.7098694 0.6167399 21dc25
-5.0769334 33.2330589 15.0512609 -0.2657784 0.7499951 0.6056973 37c43f
-5.3098116 33.1029358 15.2132635 0.4637448 0.7813329 0.4176837 44b74c
-5.3457112 33.1030846 15.3244343 0.8129297 0.5448247 0.205697 30c24b
0.6855301 36.5990181 13.2722712 -0.5697537 -0.5755544 -0.5866156 32c04e
0.5351557 36.5403252 13.4849396 -0.5900502 -0.5832196 -0.5582971 df20d
-3.2170675 34.0547791 14.436142 0.3034382 0.8000317 0.517566 df20d
-3.4402261 33.9501038 14.6767712 0.1646692 0.7964174 0.5818964 df20d
-3.6687758 33.8313141 14.8737907 0.0420142 0.7664093 0.6409771 df20d
-3.6908591 33.8187561 14.8882265 0.0312865 0.762634 0.6460732 ff00f
-3.9691546 33.7578239 14.9423513 -0.0981936 0.7427429 0.6623375 10ef10
-4.2346835 33.6326752 15.0156803 -0.2016889 0.7091502 0.6755943 14eb15
-4.4705486 33.4664345 15.0986443 -0.2623955 0.6681746 0.6961978 19e51b
-4.6854119 33.2711029 15.1884279 -0.2751618 0.6235342 0.7317725 24d928
-4.8855629 33.0553856 15.2829895 -0.2226183 0.5683641 0.792088 27d62b
-4.9287162 33.0215721 15.2992687 -0.1839018 0.5649706 0.8043559 36c63d
-5.1272087 32.8904228 15.3510237 0.0692557 0.5415557 0.8378073 3bc142
-5.1608171 32.872097 15.3763399 0.1967497 0.523815 0.8287988 2ac846
0.8591206 36.3629074 13.3371239 -0.5619144 -0.5890658 -0.5807354 2cc648
0.7178275 36.3079109 13.5375834 -0.5787653 -0.5981861 -0.5542599 df20d
-3.0291643 33.856144 14.6167784 0.3563036 0.7751348 0.5217411 df20d
-3.2275658 33.7670593 14.8476877 0.248627 0.7507035 0.6120693 df20d
-3.2747703 33.7818527 14.8487349 0.2283464 0.7533007 0.6167625 df20d
-3.6603954 33.8230782 14.8830614 0.0458639 0.7636037 0.6440542 35c73c
-5.0984669 32.8573341 15.3734102 0.0350852 0.508198 0.8605253 29ca43
1.0338402 36.1297531 13.4111099 -0.5460404 -0.6149428 -0.5689335 2ac944
0.9112112 36.0823898 13.5866709 -0.558184 -0.6245616 -0.5462173 df20d
-2.843811 33.6508331 14.7767839 0.4057541 0.7261078 0.5550956 df20d
-2.9087882 33.6222954 14.8551369 0.3741371 0.7147815 0.5908544 27cd3e
1.2102988 35.9011536 13.4991646 -0.5245094 -0.6501369 -0.549738 27cd3e
1.1202905 35.8669815 13.6305456 -0.5298512 -0.6592986 -0.5334633 df20d
-2.4480238 33.51688 14.5932264 0.5391331 0.7087281 0.4550165 df20d
-2.6421537 33.4439545 14.8799 0.4573438 0.6720987 0.5823401 df20d
-2.713321 33.4970512 14.8715105 0.4371898 0.6840644 0.5838844 27cc40
1.604992 35.7643356 13.306756 -0.4927071 -0.6658461 -0.5602576 26cf3c
1.3891323 35.678772 13.6064301 -0.4974338 -0.6940808 -0.5203955 25d03b
1.3486229 35.6639709 13.6680279 -0.4964404 -0.699701 -0.5137758 df20d
-2.2688837 33.2952995 14.7029743 0.5627546 0.6631281 0.4935265 df20d
-2.4182098 33.2381172 14.9188385 0.5075176 0.6269791 0.5910356 27cc3f
1.7848171 35.5445518 13.4220438 -0.4875817 -0.7093545 -0.5089992 27cd3e
1.600751 35.476284 13.697608 -0.4620653 -0.7435529 -0.4833475 26cf3c
1.500363 35.5475693 13.686945 -0.4774066 -0.7259142 -0.4951077 df20d
-2.0924022 33.066761 14.7912121 0.5772678 0.6198 0.5316107 df20d
-2.2181182 33.0169182 14.9656982 0.5358409 0.5840831 0.6096897 2bc846
1.9676368 35.3326073 13.5615559 -0.4790802 -0.7630309 -0.4338963 2ac845
1.8779645 35.3047523 13.7188587 -0.434967 -0.7890016 -0.4339126 df20d
-1.9180717 32.8325882 14.862051 0.5831056 0.5807059 0.5681272 df20d
-2.0375643 32.7831383 15.0190458 0.5472065 0.5431917 0.636795 2ec24d
2.1670625 35.1408768 13.7361622 -0.4359296 -0.8321544 -0.34276 2ec24e
2.1405666 35.1536674 13.7352972 -0.4366542 -0.8281398 -0.3514507 df20d
-1.7454489 32.5939445 14.919075 0.5838715 0.5436121 0.6029759 df20d
-1.8745494 32.538063 15.0782166 0.547104 0.5009969 0.6705813 32bc56
2.4655719 34.9830589 13.7503414 -0.4897992 -0.856217 -0.1642842 df20d
-1.5743642 32.3512726 14.9636583 0.5849251 0.50396 0.635521 df20d
-1.73057 32.2807274 15.1437092 0.5407798 0.4518298 0.7095118 33bb57
2.7304511 34.8035851 13.7756872 -0.6149125 -0.767979 0.1791394 df20d
-1.404964 32.1041908 14.9946127 0.5913788 0.4568428 0.6645041 df20d
-1.6114444 32.0073853 15.217454 0.5310832 0.3894984 0.7524903 2dc54a
2.95315 34.5969429 13.8150396 -0.6805608 -0.4852017 0.5490139 27cd3e
2.9069269 34.549839 13.7564402 -0.6943046 -0.3709971 0.6166865 32bd55
2.7921906 34.7439423 13.7873592 -0.6467917 -0.7047444 0.2915405 df20d
-1.2376519 31.8516445 15.0086765 0.6069499 0.3990178 0.6873112 df20d
-1.46219 31.7433567 15.2381468 0.5377427 0.3297617 0.7759447 df20d
-1.591983 31.9436283 15.2356844 0.5286797 0.372677 0.7626334 df20d
-1.5469968 31.6988335 15.3093548 0.5119444 0.3040549 0.8034075 23d337
3.1279407 34.3594513 13.8703012 -0.6460741 -0.2591588 0.7179311 20d830
3.0818419 34.3171997 13.8320074 -0.6329871 -0.2121508 0.7445263 df20d
-1.0729574 31.5922413 15.001565 0.6321571 0.330227 0.7009476 df20d
-1.298478 31.4813824 15.2230864 0.5584266 0.2667145 0.7855082 df20d
-1.5286728 31.358284 15.4067965 0.4845215 0.204245 0.8506015 df20d
-1.5480515 31.3897762 15.4095163 0.4824498 0.2113902 0.8500332 df20d
-1.560408 31.3401375 15.4271097 0.4748896 0.1962805 0.8578775 10ee12
-3.2228234 30.2695351 15.9791307 0.1492535 0.2620202 0.953451 10ee12
-3.2281122 30.2659874 15.980278 0.1496525 0.2658156 0.9523373 10ee12
-3.2306571 30.2698021 15.9800129 0.1488733 0.2635033 0.9531017 10ee12
-3.2328451 30.2630825 15.9824581 0.1518972 0.2715751 0.9503548 1ae025
3.2811441 34.1080589 13.9327297 -0.6038493 -0.1906232 0.7739695 19e123
3.2577651 34.0871964 13.9157305 -0.5930195 -0.1786193 0.7851261 df20d
-1.1374129 31.2124767 15.186615 0.5875649 0.1994214 0.7842184 df20d
-1.3681103 31.0880623 15.3662596 0.5101586 0.1476788 0.847307 df20d
-1.6028557 30.9530506 15.5131578 0.4355994 0.1033178 0.8941916 df20d
-1.6660558 31.0602608 15.530757 0.4261529 0.1218373 0.8964092 df20d
-1.8411242 30.8088131 15.6315556 0.3647418 0.0712689 0.9283772 df20d
-1.8442314 30.8141003 15.6324558 0.3642823 0.0718864 0.92851 df20d
-1.8770936 30.7861328 15.6455698 0.3551735 0.0692299 0.9322333 df10e
-2.4487209 30.4180031 15.8353844 0.2137255 0.1031502 0.9714327 ef10e
-2.5705819 30.3377361 15.8682194 0.1874437 0.1348984 0.9729683 ef10e
-2.586776 30.3637962 15.8699951 0.1845304 0.12598 0.9747192 fef10
-2.8146231 30.1783829 15.9399195 0.1621061 0.2761366 0.947349 ff010
-2.8790147 30.2756519 15.9346504 0.1490307 0.2076803 0.9667775 10ee12
-2.9770169 30.0777779 16.0108109 0.1822044 0.4484863 0.8750209 10ee12
-3.2162437 30.2498341 15.9846935 0.1526831 0.2835064 0.9467375 13e919
3.4399357 33.8602638 13.9933033 -0.573333 -0.2200676 0.7892146 13e918
3.4322135 33.8533325 13.987525 -0.5685719 -0.2172303 0.7934337 df20d
-1.2097753 30.8120098 15.307703 0.542829 0.1038925 0.8333925 df20d
-1.4441767 30.6778984 15.4573841 0.4664901 0.0823044 0.8806889 df20d
-1.6816415 30.5357647 15.582283 0.394899 0.0815454 0.9150984 df20d
-1.9213449 30.3877697 15.6890736 0.3280706 0.1125264 0.9379272 df20d
-2.0609567 30.6213455 15.7216349 0.3018633 0.0654657 0.9511008 df10e
-2.1622078 30.2367382 15.7864838 0.266625 0.1920582 0.9444706 df20e
-2.3086562 30.4715004 15.8007545 0.2403131 0.0850472 0.9669625 ef10e
-2.4026461 30.0868206 15.8873301 0.2142679 0.3430717 0.9145442 10ef11
-2.6357942 29.9474697 16.0108051 0.1841294 0.571489 0.7996854 10ef11
-2.6480939 29.9557514 16.0096455 0.1829047 0.5621235 0.8065749 12ec15
3.6201625 33.6262703 14.0467596 -0.5513098 -0.3046027 0.7767076 11ec15
3.6033628 33.6108322 14.0326271 -0.5383174 -0.2983796 0.7881522 df20d
-1.2860442 30.4013138 15.3971882 0.502808 0.113527 0.8569106 df20d
-1.5213091 30.2649403 15.5398846 0.4297814 0.1656013 0.8876171 df20d
-1.757606 30.1258659 15.6742315 0.3590155 0.2709913 0.8931246 ef10e
-1.9932692 29.9884491 15.8137045 0.2872151 0.4420783 0.8497495 ef10e
-2.2259669 29.8587971 15.9771671 0.2177403 0.6566873 0.7220464 ef10f
-2.2459424 29.8484783 15.9946537 0.2137279 0.6756329 0.7055781 1ae41d
3.827147 33.4095116 14.0913305 -0.5372432 -0.4160824 0.733652 19e51b
3.7690957 33.3541489 14.0339155 -0.4837664 -0.3901357 0.7834311 df20d
-1.3568478 30.0049286 15.5308867 0.4480471 0.3806899 0.8089061 df10e
-1.5868908 29.8822269 15.7158232 0.356937 0.5590762 0.7483514 ef10e
-1.8137443 29.7678776 15.9265633 0.2630495 0.7399443 0.6191021 ef10e
-1.863587 29.7446575 15.9809904 0.2454917 0.7736335 0.5841447 ef10e
-2.2111421 29.84342 15.9919882 0.2161114 0.679165 0.701449 1fe020
4.0572634 33.2076492 14.1282196 -0.5373051 -0.5211476 0.6631051 1ee11e
3.9274416 33.078125 13.9754496 -0.4045106 -0.4478905 0.7973489 df20d
-1.1827358 29.7701836 15.5999575 0.392225 0.686221 0.6125849 df10e
-1.4035513 29.6716423 15.8595409 0.292174 0.8091156 0.5098689 df10e
-1.4849547 29.6384411 15.968564 0.2624728 0.8417156 0.4718294 ef10e
-1.7710063 29.7266769 15.9753656 0.252642 0.7834544 0.5677774 34ca38
4.2983899 33.0128784 14.1614532 -0.5701056 -0.5736463 0.5881407 df20d
-0.9942198 29.5731525 15.7855501 0.2928887 0.8617215 0.4143095 df20d
-1.10414 29.5336285 15.9554129 0.2637252 0.8801672 0.3946576 df10e
-1.3248591 29.6016083 15.9606953 0.2680924 0.852598 0.4485567 55a75b
4.527185 32.8101654 14.198781 -0.6588486 -0.5085322 0.5543586 df20d
-0.5842844 29.476244 15.7164431 0.2792583 0.8952131 0.3472871 df20d
-0.7189441 29.4316387 15.9408064 0.2598072 0.8971296 0.3572936 df20d
-0.8804577 29.4789562 15.9454575 0.2652065 0.8865263 0.3791261 8b7193
4.7075777 32.5762825 14.252182 -0.7716441 -0.2488933 0.5853354 df20d
-0.1738986 29.3805161 15.6509809 0.2817809 0.9075494 0.3113736 df20d
-0.3337429 29.3296509 15.926199 0.2674672 0.8973249 0.3510973 df20d
-0.4386888 29.359951 15.9293652 0.2665607 0.8955377 0.356311 c13aca
4.8005781 32.2861176 14.3346024 -0.7850781 0.0896459 0.6128752 bc3fc5
4.6099501 32.1026497 14.1389704 -0.7886699 0.1693237 0.5910408 df20d
0.2345531 29.2797222 15.5698719 0.3217506 0.8995925 0.2953133 df20d
0.0390684 29.2196865 15.9157047 0.3015404 0.8813299 0.3637733 df20d
0.0121339 29.228405 15.916213 0.2990543 0.8822596 0.3635718 da22e1
4.7956495 31.9684906 14.4380159 -0.7518215 0.227871 0.61874 db20e3
4.7973857 31.9340019 14.4489641 -0.7490985 0.2382872 0.6181187 df20d
0.4318999 29.1058121 15.8269014 0.3710214 0.8536895 0.3654551 df20d
0.3820096 29.0904827 15.9151297 0.364771 0.8474379 0.3857344 e319ea
4.7779131 31.5714035 14.5687313 -0.733849 0.2268915 0.6403014 e21ae9
4.7370081 31.5337009 14.5338593 -0.7497703 0.2178952 0.6247928 df20d
0.8298704 28.9775772 15.661005 0.4730535 0.8095761 0.3475729 df20d
0.6862413 28.9363518 15.9274092 0.4455406 0.7955183 0.410663 df20d
0.5139404 29.026228 15.9196186 0.399535 0.8262501 0.3970925 e319ea
4.7751765 31.5038624 14.5909309 -0.7326517 0.2116227 0.6468673 e318eb
4.7842503 31.2254276 14.6799288 -0.7220439 0.1664669 0.6715217 dd1ee6
4.6518378 31.0997009 14.5513401 -0.7736387 0.1340947 0.6192752 df20d
1.0158501 28.7739048 15.8260794 0.5475176 0.7344716 0.4009687 df20d
0.9474497 28.7545128 15.9539738 0.5309684 0.7282739 0.4332317 e01aea
4.8116684 30.9603157 14.7623472 -0.7149327 0.1167977 0.689369 df1bea
4.8190951 30.89781 14.7816601 -0.712184 0.1108623 0.6931837 df20d
1.1957777 28.554388 15.9421959 0.615689 0.6545164 0.4387885 df20d
1.1683489 28.5467148 15.9939241 0.6082134 0.6524162 0.4521388 d324e3
4.8714347 30.581459 14.8775826 -0.7075974 0.1131302 0.6975009 ce29df
4.7562795 30.4715366 14.7632751 -0.7532452 0.100223 0.6500593 fef11
1.3700022 28.3199387 16.0121784 0.6728224 0.5788329 0.4607196 fef11
1.3520753 28.3149776 16.046217 0.6679556 0.5775235 0.4693632 c234d6
4.9017777 30.342495 14.9511757 -0.7227062 0.1676923 0.6705036 b93cce
4.9064946 30.2539787 14.9792423 -0.7272803 0.1966027 0.6575794 14e81a
1.5394452 28.0729694 16.0434799 0.7125259 0.5183333 0.4729032 14e919
1.5049117 28.0633469 16.1087685 0.7047949 0.5146001 0.4883142 8969a4
4.8731995 29.8890934 15.1014595 -0.7605003 0.3641038 0.5376502 886aa3
4.8715916 29.8814449 15.1041336 -0.7607798 0.3671526 0.5351757 1ae025
1.7058979 27.8181705 16.0505905 0.7216252 0.489576 0.4894614 19e223
1.635721 27.7975311 16.1786346 0.7144108 0.4742489 0.514495 6d848c
4.7602773 29.552536 15.22435 -0.778352 0.4677928 0.4187338 6a8789
4.7099996 29.4273205 15.2710934 -0.7813382 0.4858868 0.3916946 628e82
4.5392795 29.2703629 15.1272421 -0.7808265 0.4803372 0.3994824 27ce3e
1.8725953 27.5640125 16.0596828 0.670591 0.5164639 0.5325155 22d534
1.756061 27.5249729 16.251976 0.6888257 0.466162 0.5551686 48af59
-2.4996576 24.7842731 17.6651268 -0.0603687 -0.7006571 0.7109397 6a868b
4.6265249 29.2448349 15.340476 -0.7908743 0.4936395 0.3617152 6c838f
4.4893389 28.9418926 15.4554873 -0.7925381 0.4980656 0.3518722 6c8290
4.4848619 28.932272 15.4591541 -0.7918081 0.4989149 0.3523121 5a9380
4.2148275 28.6894703 15.2549229 -0.7221621 0.5561637 0.4112954 3baf69
2.0441034 27.3224506 16.107687 0.4998982 0.6083105 0.6164902 30bf52
1.8827893 27.2565289 16.3231964 0.6035925 0.5006807 0.6204796 28d232
-2.1031067 24.6895962 17.6467495 -0.1981349 -0.7108754 0.6748323 46b156
-2.4705341 24.7798576 17.6629543 -0.0714705 -0.7032785 0.7073128 6c8291
4.3503437 28.6414547 15.569911 -0.7669494 0.5154531 0.382226 68858f
4.2351575 28.4214039 15.6553726 -0.7141404 0.560236 0.4196894 62898b
4.1725855 28.3678665 15.619669 -0.6854745 0.5849435 0.4335502 549387
3.9114685 28.163805 15.5532351 -0.5556633 0.6903157 0.46336 4f948b
3.6602333 27.9856167 15.5667372 -0.452746 0.7610408 0.4645836 5381b0
2.9319503 27.5176163 15.8129053 -0.2760343 0.8194294 0.5023351 537fb3
2.6931264 27.3719234 15.9268103 -0.1895112 0.8098406 0.555197 5283ad
2.4567528 27.2326469 16.0605373 -0.0380994 0.7763684 0.6291268 4c9097
2.2242963 27.1036282 16.2259521 0.1925045 0.6915371 0.6962172 459e82
2.0608943 27.0211697 16.3773575 0.3752325 0.5934077 0.712087 16e719
-1.7518083 24.5657749 17.6434002 -0.2658935 -0.7147315 0.6468844 24d72d
-2.0338643 24.6679173 17.6452065 -0.2179487 -0.7122028 0.6672822 66878d
4.2018738 28.3541431 15.6812572 -0.695608 0.5722851 0.4343032 589382
4.0319777 28.0965157 15.7856445 -0.5797622 0.6502856 0.490922 4c9e78
3.8327715 27.8794899 15.8805132 -0.4584132 0.7167261 0.5255101 47a079
3.6094868 27.6958218 15.9675627 -0.3711105 0.7539469 0.542071 479e7f
3.3719559 27.531889 16.049984 -0.3220834 0.7668662 0.5551383 49958f
3.1284008 27.3763027 16.1304512 -0.2931505 0.7637117 0.5751585 4d8d9c
2.8825507 27.2238941 16.2101707 -0.2597652 0.7502505 0.6079854 5087a5
2.6314535 27.0787563 16.288187 -0.1884091 0.7291418 0.6579167 5088a4
2.3537042 26.9705391 16.3575478 -0.0014836 0.6916817 0.7222009 df20d
-1.4110004 24.4351997 17.6435337 -0.2631272 -0.7312898 0.6292689 10ee11
-1.5054673 24.3212986 17.4485569 -0.2794364 -0.7889696 0.5472131 11ee11
-1.5472031 24.4867229 17.6436939 -0.2730842 -0.7235027 0.6340102 df20d
-1.0552375 24.3142529 17.6387005 -0.1960125 -0.7584357 0.6215742 df20d
-1.0660696 24.3015308 17.6177845 -0.2001911 -0.7647847 0.6123952 df20d
-1.0698494 24.3184204 17.6391582 -0.1999591 -0.7572933 0.6217099 11ee11
-0.6498045 24.225296 17.6173744 -0.0636149 -0.7811502 0.6210938 13ec13
-0.1285445 24.2109318 17.5575867 0.1492786 -0.7657868 0.6255289 15ea15
-0.2534342 24.0887699 17.4210415 0.0757223 -0.8120023 0.5787213 12ec13
-0.2737348 24.2015228 17.5785809 0.0858013 -0.7752194 0.6258378 11ee11
-0.6463656 24.2247467 17.6171265 -0.0624389 -0.7811983 0.6211526 2ec449
1.3008033 24.7813797 17.1962605 0.4680924 -0.4451377 0.7633753 26d138
1.1536415 24.6841908 17.2348175 0.5141746 -0.4959836 0.6997319 26d137
1.1512147 24.6924534 17.2435341 0.5174143 -0.4939648 0.6987712 20db29
0.9086545 24.5223618 17.2988663 0.506758 -0.5675298 0.648927 1edc28
0.9035707 24.5425301 17.3226719 0.5112026 -0.5637867 0.6487036 1de022
0.6584848 24.346962 17.3209896 0.4409684 -0.6378847 0.6313874 1ae31e
0.644421 24.4085464 17.3980732 0.4505446 -0.6288421 0.6336933 22db26
0.3988667 24.1468258 17.2666798 0.3281109 -0.7102698 0.6227841 18e51b
0.3656964 24.3016815 17.4671173 0.3519342 -0.6899146 0.6325822 14eb14
0.0618697 24.2295895 17.5280094 0.2273744 -0.7421634 0.6304715 586dd4
1.9105511 24.8240013 17.10709 -0.2362471 -0.1686445 0.9569464 5872ca
1.8026431 24.7336082 17.0537663 -0.170632 -0.2452796 0.9543179 5384a8
1.70575 24.9102211 17.1044998 0.0677774 -0.2559492 0.9643113 53899f
1.5388697 24.5225906 16.9658432 0.0641223 -0.401217 0.9137359 38b55e
1.4013883 24.838871 17.1652184 0.4247828 -0.4057584 0.8092712 5266ea
2.1160331 24.6062756 17.1521587 -0.4297391 -0.143057 0.8915486 5567e5
1.9671814 24.4737968 17.0453911 -0.3988097 -0.2145689 0.8915778 4d65f1
2.2891374 24.3676968 17.2079811 -0.5017683 -0.1598187 0.8501098 4f65f0
2.1368275 24.2273598 17.0783367 -0.4943538 -0.2109335 0.8432801 4966f5
2.4597249 24.1274986 17.264637 -0.5241752 -0.196083 0.828729 4a65f5
2.3078351 23.9844875 17.1222954 -0.525726 -0.2376385 0.8167865 4666f7
2.6395431 23.8932438 17.3182278 -0.52004 -0.2462017 0.8178895 4666f7
2.4775176 23.7381439 17.1555328 -0.525232 -0.2893874 0.8002414 4267f9
2.8351541 23.6691608 17.3665752 -0.4987827 -0.306426 0.810752 4367f9
2.6439371 23.4832592 17.1623764 -0.5063232 -0.3616902 0.7828264 4168f9
3.0505655 23.4578285 17.4083481 -0.4650661 -0.3729405 0.8028879 4068fa
3.2899666 23.2619457 17.4421539 -0.4197441 -0.4413404 0.7931164 3d69fb
3.2581465 23.2305794 17.4063358 -0.4255431 -0.4543163 0.78263 4068fa
3.1980441 23.3358917 17.4295845 -0.4389587 -0.4160758 0.7963644 4268f9
3.5569181 23.0838051 17.4668121 -0.3638373 -0.5087318 0.7802656 366cfe
3.4091847 22.935421 17.2887516 -0.3844103 -0.5666941 0.7287568 4466f9
3.8490167 22.9218597 17.48312 -0.3054856 -0.5774267 0.7571374 4865f7
4.1770396 22.7830505 17.4874992 -0.2474303 -0.6469869 0.7212393 4566f9
3.8546717 22.9192371 17.4832706 -0.3045209 -0.5786669 0.7565789 4d64f4
4.5330272 22.6622486 17.4825916 -0.2047881 -0.7226158 0.6602184 3d69fc
4.4155812 22.539362 17.3200321 -0.18053 -0.7429039 0.644595 4b65f6
4.3552771 22.7187252 17.4862862 -0.2249578 -0.6848909 0.6930501 5664eb
4.9112315 22.5557556 17.4703083 -0.1950369 -0.8064042 0.5582768 4b64f5
4.8367376 22.4718323 17.3416977 -0.1472374 -0.8068528 0.5721098 5463ed
4.8101168 22.5816135 17.4744377 -0.1955546 -0.7837781 0.5894492 5c67dc
5.2946892 22.4526463 17.4562778 -0.2403712 -0.8886083 0.3906367 5564ea
5.2539525 22.3939838 17.3314762 -0.163651 -0.8847871 0.4363142 5b67de
5.2512846 22.4634399 17.4581509 -0.2339886 -0.8801085 0.4131082 5369e3
5.6544576 22.2723846 17.1860867 -0.1513784 -0.9503042 0.2720413 5c74c0
5.6591163 22.3372822 17.4485683 -0.3442946 -0.9275861 0.1450701 5b78ba
5.7163744 22.3121281 17.4496326 -0.3677535 -0.9246525 0.0988694 895cc0
-7.0238843 34.8919792 15.2703772 0.2516719 0.8365293 -0.4867032 3dc23d
-4.3765578 36.2468071 14.5046091 -0.3595366 -0.3135514 0.8788737 2dd22d
-4.5510874 36.0868874 14.3598518 -0.446136 -0.3314406 0.8313302 816fa1
-6.6823964 34.7618408 15.2702847 0.3744069 0.7769344 -0.5061545 737d93
-6.727901 34.7039261 15.1633568 0.3627713 0.747979 -0.5558097 836ba7
-6.7483816 34.7903137 15.2692251 0.3527643 0.7884558 -0.5038797 ac4bbc
-1.3410122 37.8516541 13.60993 -0.0014893 -0.9219394 0.3873314 ab4db9
-1.4721075 37.7025108 13.3773994 0.5659 -0.673097 0.4761279 b544c2
-1.4970586 37.8683167 13.6238279 0.3141514 -0.7810101 0.5397519 b843bf
-1.6939521 37.6012764 13.6286583 0.8186325 -0.3079192 0.4847954 be3ec5
-1.7185432 37.6821556 13.7114611 0.7919458 -0.3102259 0.5259104 bd40c2
-1.7545216 37.5853539 13.7472401 0.8148456 -0.2703364 0.5127816 36c936
-4.1023488 36.0733414 14.5268574 -0.2099614 -0.3673848 0.9060599 35ca35
-4.1127262 36.0644073 14.5206938 -0.2154512 -0.3683159 0.9043916 36c936
-4.1243773 36.0851173 14.5257702 -0.2228813 -0.3633997 0.9045798 728386
-6.3900237 34.600071 15.2865009 0.48888 0.7074786 -0.510363 9463a5
-0.9680452 37.741787 13.5993853 -0.4330688 -0.901255 -0.0138155 9f58b0
-1.0949458 37.8042488 13.5948563 -0.3693247 -0.923623 0.1025664 9c61a0
-1.7840927 37.1542587 13.6059294 0.8836504 -0.1798196 0.4322348 b845bc
-1.8557814 37.3792839 13.8264551 0.847257 -0.1805765 0.4995476 a856aa
-1.9738868 37.0940208 13.9333839 0.8193498 -0.1935446 0.5396354 33cc33
-3.7396901 35.9568367 14.5197353 -0.0118978 -0.4034224 0.9149365 26d827
-3.9600146 35.7736282 14.416647 -0.1280927 -0.4223617 0.8973309 669274
-6.134604 34.414505 15.3149881 0.5977141 0.6275835 -0.4988755 7a7d8b
-0.6266398 37.5757141 13.4462528 -0.4713026 -0.8561514 -0.2118456 748287
-0.6908422 37.5702515 13.6206388 -0.5429215 -0.8037527 -0.2433473 a757a9
-1.9867666 37.067749 13.9434795 0.8172463 -0.192618 0.5431453 758a75
-2.0856998 36.6331825 13.9184122 0.7801015 -0.2471309 0.5747764 8e718e
-2.1391926 36.7859192 14.0535412 0.7581878 -0.2370403 0.6074233 718e71
-2.3109522 36.5230217 14.1421032 0.6848456 -0.2891886 0.6688471 748b74
-2.3167205 36.5388603 14.1554508 0.682238 -0.2876954 0.6721478 6f906f
-2.3573048 36.4970398 14.1740036 0.6645562 -0.2978 0.6853322 3ac53b
-3.1447818 35.9899025 14.4354925 0.300305 -0.406189 0.8630338 32cd32
-3.2868013 35.8864403 14.4314566 0.2296987 -0.4210925 0.8774506 37c837
-3.3147142 35.9494476 14.469593 0.2116214 -0.4118746 0.8863271 26d926
-3.5460024 35.687397 14.3805208 0.0999693 -0.4418934 0.8914798 33cc33
-3.6672459 35.944828 14.5146666 0.0249994 -0.4062359 0.9134262 5e9c69
-5.9150333 34.2058525 15.3553791 0.6935511 0.5481557 -0.4674528 4cae57
-5.9726348 34.1299515 15.2089863 0.6585638 0.5229785 -0.5410982 649571
-6.091887 34.3738441 15.3228683 0.6176439 0.6117336 -0.4942653 5b9b6e
-0.4388844 37.3766899 13.6256924 -0.5888066 -0.7106129 -0.3851443 5a9c6e
-0.4531886 37.3732414 13.6550255 -0.5962952 -0.7038888 -0.3859696 3bc43b
-2.4144008 36.0411644 14.0117207 0.6424258 -0.3623781 0.6752564 5ca35c
-2.5210726 36.3289642 14.2486486 0.591674 -0.3343848 0.7335589 32cd33
-2.6525071 35.8973503 14.1314306 0.5405747 -0.4012086 0.7394665 4bb44b
-2.7530549 36.1573448 14.3328724 0.4860089 -0.3724368 0.7906239 2ad52a
-2.897006 35.7367973 14.1994257 0.4331756 -0.4319084 0.7910841 3ec13e
-3.0149629 36.0271835 14.4073782 0.3620915 -0.3991703 0.8423496 5c9f65
-5.7279572 33.9762688 15.4065609 0.7810672 0.4685997 -0.4127328 41ba4a
-5.8110642 33.8623695 15.1766033 0.7154315 0.4499611 -0.5345024 48ac5f
-0.0524042 37.2183685 13.3668461 -0.5530621 -0.6765689 -0.4861861 49ac5f
-0.2488184 37.1548004 13.7004642 -0.61935 -0.6351108 -0.4615625 50a566
-0.3452003 37.2585945 13.6787844 -0.6106457 -0.6664666 -0.4277081 5d9e65
-5.5730124 33.7259979 15.4684114 0.8630129 0.3853686 -0.3266492 43b84c
-5.6370039 33.627491 15.2452574 0.7975153 0.4142242 -0.4386201 3db657
0.1237009 36.988842 13.4520397 -0.5881126 -0.6115526 -0.5292702 38bc50
-0.0639917 36.9237709 13.7523928 -0.6286233 -0.5990596 -0.4959439 609b68
-5.4917717 33.5424881 15.517766 0.9135177 0.3258048 -0.2435911 63996b
-5.4540896 33.4525261 15.5422239 0.9379862 0.287646 -0.1934985 35be4f
0.2974336 36.7531052 13.5180426 -0.6001773 -0.5866225 -0.5437473 34bf4f
0.1126273 36.6874542 13.8070469 -0.6294821 -0.5878493 -0.5081196 6a9073
-5.3727727 33.1548386 15.6285238 0.9863183 0.1644805 0.0110602 32c04e
0.4706222 36.5159454 13.5796442 -0.5991858 -0.5864195 -0.5450583 32c04e
0.2892223 36.4511261 13.8617086 -0.6230038 -0.5939906 -0.5089613 ff00f
-3.9037845 33.69561 15.0185566 -0.0680108 0.7251526 0.6852213 10ef10
-4.1435714 33.5473976 15.1246719 -0.161467 0.6770536 0.718002 14ea15
-4.3874183 33.3885536 15.1979437 -0.2302421 0.6299841 0.741693 19e51c
-4.6342635 33.221859 15.2469606 -0.2615468 0.5908875 0.763181 24d928
-4.8823166 33.052002 15.2862072 -0.2229878 0.565222 0.7942296 63976d
-5.3463721 32.7962074 15.6239691 0.9550465 0.0703289 0.2879933 73887d
-5.3636975 32.8720703 15.7189245 0.9877167 0.0171417 0.1553124 75857f
-5.3667431 32.8086624 15.7398233 0.9822461 -0.0136015 0.1871033 2cc649
0.6443437 36.2801781 13.6455564 -0.5887291 -0.60251 -0.538869 2cc648
0.4719881 36.2187691 13.9143209 -0.609116 -0.6129268 -0.5032877 df20d
-3.2505801 33.756031 14.8715057 0.2368209 0.747844 0.6201977 df20d
-3.4797997 33.6354866 15.0631037 0.1222487 0.7075819 0.6959764 ff00f
-3.7144036 33.500843 15.2111464 0.0135697 0.655393 0.7551661 10ef10
-3.9540074 33.3531113 15.3187437 -0.0845285 0.5973989 0.7974769 13ec13
-4.1980944 33.1936378 15.3900738 -0.1645107 0.5382546 0.8265702 19e51b
-4.4458203 33.0246391 15.4319649 -0.2155105 0.4810329 0.8498015 21dc24
-4.6959519 32.8493385 15.4543972 -0.2207786 0.4258068 0.8774653 2fcd34
-4.9465442 32.6728325 15.4730988 -0.1329335 0.369202 0.9197927 44b74d
-5.1926193 32.5081558 15.5283442 0.2712525 0.2730298 0.9229717 73877f
-5.4115858 32.4144592 15.8028889 0.9451038 -0.0487168 0.3231184 7d7c89
-5.4206553 32.4579849 15.8599911 0.9623361 -0.0819208 0.2592264 7d7c8a
-5.4274116 32.4195328 15.873271 0.9601475 -0.0756105 0.2690723 2ac945
0.8193849 36.0478668 13.7221451 -0.5702245 -0.6307746 -0.5262769 2ac945
0.666096 35.9937172 13.9631672 -0.5868887 -0.6423423 -0.4929077 df20d
-3.0661995 33.548172 15.0236435 0.2996559 0.6871909 0.6617969 df20d
-3.295202 33.428196 15.2169991 0.1917985 0.6366494 0.7469209 df20d
-3.4975755 33.3122978 15.3457527 0.0993081 0.586628 0.8037447 df20d
-3.5474575 33.3139267 15.3513918 0.0784375 0.5856026 0.8067943 10ef10
-3.8383482 33.2239151 15.4164848 -0.0405689 0.5462515 0.8366382 12ed12
-4.0624623 33.0413933 15.5032644 -0.1202209 0.4746309 0.871936 14eb14
-4.1538048 32.8896828 15.5636597 -0.1444146 0.4181058 0.8968456 16e916
-4.2620645 32.8151436 15.5790472 -0.1764735 0.3896367 0.9039028 1ee020
-4.5136657 32.6359978 15.5895901 -0.2150362 0.3312272 0.9187208 28d52c
-4.7670336 32.4522247 15.5858412 -0.2016866 0.2825089 0.9378226 34c83a
-5.0195513 32.2706795 15.588973 -0.0691046 0.2615154 0.9627223 48b351
-5.2633638 32.111927 15.6625214 0.4465284 0.273144 0.8520591 728780
-5.4629164 32.0466118 15.9983625 0.9434906 0.1275731 0.3058605 27cc40
0.9964325 35.8208084 13.8149633 -0.5444641 -0.6694394 -0.5053808 28cc40
0.8763631 35.7790718 14.0066481 -0.555182 -0.6806092 -0.4780627 df20d
-2.6622725 33.4355316 14.9059334 0.4490576 0.6683632 0.5929906 df20d
-2.8855913 33.3304367 15.1452665 0.3526693 0.6202196 0.7006797 df20d
-3.103296 33.216156 15.3281307 0.2558737 0.5661288 0.7835986 df20d
-3.1302795 33.2289886 15.3273134 0.2459844 0.5694531 0.7843564 15ea15
-4.2051992 32.7461395 15.6164732 -0.1612018 0.3651687 0.9168783 16e916
-4.221704 32.4958992 15.6995077 -0.162093 0.2865595 0.9442508 18e718
-4.3343177 32.4149628 15.7010183 -0.1906306 0.2620188 0.9460476 21dd24
-4.5888414 32.2281647 15.6879215 -0.209641 0.2282416 0.9507662 2ad32e
-4.8433642 32.0413666 15.6748295 -0.1497332 0.238802 0.9594548 35c63c
-5.0923481 31.8690739 15.7065468 0.1365705 0.3489522 0.9271358 47b351
-5.3204098 31.7515602 15.9075108 0.7310789 0.4422632 0.5195448 70897e
-5.4604778 32.0201607 16.0066223 0.9408054 0.1470924 0.3053671 54a660
-5.3882976 31.7446079 16.0868855 0.8402949 0.4035811 0.3619762 25d03b
1.1762246 35.6009369 13.9299841 -0.5107013 -0.7174407 -0.4737752 26ce3d
1.1071522 35.5776443 14.043314 -0.5139615 -0.7254068 -0.4578522 df20d
-2.4846268 33.210041 15.0035896 0.4831033 0.6114526 0.6266873 df20d
-2.7084918 33.1035156 15.2385044 0.3944987 0.5549945 0.7323605 df20d
-2.8525078 33.027607 15.3581553 0.3345965 0.5171345 0.7877926 15ea16
-4.1522956 32.1905403 15.7897625 -0.1496785 0.2054367 0.9671567 15e916
-4.1577682 32.1865997 15.7898083 -0.1513064 0.2043743 0.9671285 19e619
-4.4124746 31.9993229 15.7752314 -0.1841647 0.1841174 0.9654968 22dc25
-4.6673088 31.8117123 15.7596207 -0.1482835 0.2149497 0.9653023 2ad32f
-4.9172959 31.6367912 15.7832232 0.0639723 0.356129 0.9322444 34c83b
-5.1500502 31.5069923 15.946229 0.5660229 0.5607724 0.6042784 3cbf44
-5.2474108 31.485281 16.1534042 0.729628 0.5623032 0.3891763 26ce3d
1.5712212 35.4649124 13.7400312 -0.4637696 -0.7469336 -0.4764535 26ce3e
1.3618779 35.3916321 14.072032 -0.4652157 -0.7737321 -0.4300152 26ce3d
1.3548622 35.3964386 14.0713434 -0.4667128 -0.7724167 -0.430757 df20d
-2.309727 32.9773598 15.0790348 0.5056295 0.5591936 0.6569942 df20d
-2.534385 32.8687592 15.3075342 0.4242009 0.4963972 0.7573925 df20d
-2.655988 32.8041077 15.4062014 0.3774265 0.4625932 0.8022199 15ea15
-4.1297207 32.1485863 15.8005505 -0.1435527 0.195977 0.9700441 14eb14
-4.009038 31.9327393 15.8554935 -0.1067784 0.1525588 0.9825091 16e916
-4.2383265 31.7646732 15.844595 -0.1407286 0.1429762 0.97967 19e51a
-4.4926682 31.578352 15.8329678 -0.1109275 0.1882275 0.9758409 20df21
-4.7421374 31.4047871 15.8607607 0.0793835 0.3494361 0.9335912 2bd230
-4.9752178 31.2741337 16.0211258 0.5158946 0.5980048 0.6133865 30cb38
-5.0690041 31.2501183 16.2074661 0.6584048 0.6311284 0.4100977 29ca43
1.7572824 35.2614555 13.9057646 -0.4240637 -0.8072056 -0.410596 29ca43
1.6509002 35.2277031 14.0893612 -0.4084408 -0.8240896 -0.3924949 df20d
-2.1370122 32.7389565 15.1368017 0.5173904 0.5134093 0.6846299 df20d
-2.3626614 32.6277618 15.3572855 0.4424978 0.4458391 0.7780895 df20d
-2.5062842 32.5504608 15.4697924 0.3914607 0.4038035 0.8268623 df20d
-3.8046587 31.714304 15.9009295 -0.0534166 0.108094 0.9927046 df20d
-3.812851 31.7084541 15.9012022 -0.055774 0.1068826 0.9927061 df20d
-3.8498883 31.7609272 15.8914299 -0.0662456 0.1169035 0.9909315 df10e
-4.0665431 31.5238323 15.8948307 -0.0897463 0.1047565 0.9904401 17e818
-4.3199739 31.3398952 15.8905735 -0.0567127 0.1624556 0.9850847 1ee021
-4.5681314 31.1697655 15.9289742 0.1334156 0.3449713 0.9290829 25d72a
-4.7993646 31.0439491 16.1042843 0.5267261 0.6187717 0.5828217 28d52d
-4.8742485 31.0254841 16.2560959 0.6242248 0.6590974 0.4194449 2fc24e
2.1567929 35.1372528 13.752326 -0.432431 -0.834271 -0.3420459 30bf52
1.9665787 35.0809441 14.0978394 -0.3555484 -0.8725029 -0.3351477 2fc150
1.9271299 35.0966492 14.0976324 -0.3633252 -0.8666087 -0.3420294 df20d
-1.9659849 32.4961357 15.1809196 0.52139 0.472204 0.7107572 df20d
-2.1927738 32.3819542 15.3921814 0.4517729 0.4012237 0.7968192 df20d
-2.4013453 32.2679863 15.5482483 0.3829767 0.3378791 0.8597479 df20d
-3.5235324 31.5452919 15.9208803 0.0200708 0.0816333 0.9964603 df20e
-3.644069 31.459753 15.9271564 -0.0106071 0.0670924 0.9976904 ef10f
-3.8969927 31.2771454 15.927001 -0.0381597 0.0732815 0.996581 11ed13
-4.1492414 31.096302 15.9323063 0.003929 0.1465676 0.9891928 16e71a
-4.3954167 30.9313622 15.9867411 0.2059707 0.3608153 0.9096089 1edd25
-4.6229348 30.8152714 16.1921024 0.557697 0.6498939 0.5163448 20dc27
-4.6729856 30.8050404 16.3025665 0.6094534 0.6797521 0.4080486 35b75d
2.3526452 34.9594307 13.9972658 -0.3617194 -0.9047232 -0.2250223 36b65f
2.314472 34.9549332 14.0956192 -0.3183763 -0.9159265 -0.2443672 df20d
-1.796376 32.2495995 15.2135649 0.5226394 0.430775 0.735718 df20d
-2.0243835 32.1322289 15.4149675 0.4560899 0.3581936 0.8146652 df20d
-2.2568541 32.0031738 15.5802679 0.3841272 0.2867916 0.8776087 df20d
-2.3878555 32.2004852 15.568428 0.3773127 0.3214439 0.8685096 df20d
-2.4057984 31.9150581 15.6630287 0.3367776 0.243968 0.9094287 df20d
-3.1299322 31.4487133 15.9034834 0.1117777 0.0748558 0.9909099 df20d
-3.2266014 31.3825665 15.9189816 0.0835154 0.0575654 0.9948424 df20d
-3.2797484 31.4640846 15.9170284 0.0728065 0.0699129 0.9948927 df20d
-3.4772592 31.2058907 15.9371567 0.0296327 0.0368184 0.9988825 fef11
-3.7292972 31.0256004 15.9441662 0.010746 0.0557503 0.9983869 12ec14
-3.9800065 30.8487892 15.9619246 0.0669618 0.1553022 0.9855949 17e51d
[truncated: 570,320 more chars]
