# Supplementary material for: Cytotoxic, Apoptosis-Inducing Activities, and Molecular Docking of a New Sterol from Bamboo Shoot Skin Phyllostachys heterocycla var. pubescens
Source: Molecules. 2020 Nov 30;25(23):5650. doi: 10.3390/molecules25235650 (PMC7731115; doi:10.3390/molecules25235650)
Supplement: Supplementary file 1 [file molecules-25-05650-s001.zip › Electronic supplementry Material (ESM)/Docking/1y6A/1y6a.pdb]

HEADER    TRANSFERASE                             05-DEC-04   1Y6A              
TITLE     CRYSTAL STRUCTURE OF VEGFR2 IN COMPLEX WITH A 2-ANILINO-5-ARYL-OXAZOLE
TITLE    2 INHIBITOR                                                            
COMPND    MOL_ID: 1;                                                            
COMPND   2 MOLECULE: VASCULAR ENDOTHELIAL GROWTH FACTOR RECEPTOR 2;             
COMPND   3 CHAIN: A;                                                            
COMPND   4 SYNONYM: VEGFR-2, KINASE INSERT DOMAIN RECEPTOR, PROTEIN-TYROSINE    
COMPND   5 KINASE RECEPTOR FLK-1;                                               
COMPND   6 EC: 2.7.1.112;                                                       
COMPND   7 ENGINEERED: YES                                                      
SOURCE    MOL_ID: 1;                                                            
SOURCE   2 ORGANISM_SCIENTIFIC: HOMO SAPIENS;                                   
SOURCE   3 ORGANISM_COMMON: HUMAN;                                              
SOURCE   4 ORGANISM_TAXID: 9606;                                                
SOURCE   5 GENE: KDR, FLK1;                                                     
SOURCE   6 EXPRESSION_SYSTEM: ESCHERICHIA COLI;                                 
SOURCE   7 EXPRESSION_SYSTEM_TAXID: 562                                         
KEYWDS    TRANSFERASE                                                           
EXPDTA    X-RAY DIFFRACTION                                                     
AUTHOR    P.A.HARRIS,M.CHEUNG,R.N.HUNTER,M.L.BROWN,J.M.VEAL,R.T.NOLTE,L.WANG,   
AUTHOR   2 W.LIU,R.M.CROSBY,J.H.JOHNSON,A.H.EPPERLY,R.KUMAR,D.K.LUTTRELL,       
AUTHOR   3 J.A.STAFFORD                                                         
REVDAT   4   11-OCT-17 1Y6A    1       REMARK                                   
REVDAT   3   13-JUL-11 1Y6A    1       VERSN                                    
REVDAT   2   24-FEB-09 1Y6A    1       VERSN                                    
REVDAT   1   07-JUN-05 1Y6A    0                                                
JRNL        AUTH   P.A.HARRIS,M.CHEUNG,R.N.HUNTER,M.L.BROWN,J.M.VEAL,R.T.NOLTE, 
JRNL        AUTH 2 L.WANG,W.LIU,R.M.CROSBY,J.H.JOHNSON,A.H.EPPERLY,R.KUMAR,     
JRNL        AUTH 3 D.K.LUTTRELL,J.A.STAFFORD                                    
JRNL        TITL   DISCOVERY AND EVALUATION OF 2-ANILINO-5-ARYLOXAZOLES AS A    
JRNL        TITL 2 NOVEL CLASS OF VEGFR2 KINASE INHIBITORS.                     
JRNL        REF    J.MED.CHEM.                   V.  48  1610 2005              
JRNL        REFN                   ISSN 0022-2623                               
JRNL        PMID   15743202                                                     
JRNL        DOI    10.1021/JM049538W                                            
REMARK   2                                                                      
REMARK   2 RESOLUTION.    2.10 ANGSTROMS.                                       
REMARK   3                                                                      
REMARK   3 REFINEMENT.                                                          
REMARK   3   PROGRAM     : REFMAC 5.2.0005                                      
REMARK   3   AUTHORS     : MURSHUDOV,VAGIN,DODSON                               
REMARK   3                                                                      
REMARK   3    REFINEMENT TARGET : MAXIMUM LIKELIHOOD                            
REMARK   3                                                                      
REMARK   3  DATA USED IN REFINEMENT.                                            
REMARK   3   RESOLUTION RANGE HIGH (ANGSTROMS) : 2.10                           
REMARK   3   RESOLUTION RANGE LOW  (ANGSTROMS) : 19.87                          
REMARK   3   DATA CUTOFF            (SIGMA(F)) : NULL                           
REMARK   3   COMPLETENESS FOR RANGE        (%) : 99.8                           
REMARK   3   NUMBER OF REFLECTIONS             : 20196                          
REMARK   3                                                                      
REMARK   3  FIT TO DATA USED IN REFINEMENT.                                     
REMARK   3   CROSS-VALIDATION METHOD          : THROUGHOUT                      
REMARK   3   FREE R VALUE TEST SET SELECTION  : RANDOM                          
REMARK   3   R VALUE     (WORKING + TEST SET) : 0.196                           
REMARK   3   R VALUE            (WORKING SET) : 0.196                           
REMARK   3   FREE R VALUE                     : 0.217                           
REMARK   3   FREE R VALUE TEST SET SIZE   (%) : 2.900                           
REMARK   3   FREE R VALUE TEST SET COUNT      : 606                             
REMARK   3                                                                      
REMARK   3  FIT IN THE HIGHEST RESOLUTION BIN.                                  
REMARK   3   TOTAL NUMBER OF BINS USED           : 20                           
REMARK   3   BIN RESOLUTION RANGE HIGH       (A) : 2.10                         
REMARK   3   BIN RESOLUTION RANGE LOW        (A) : 2.15                         
REMARK   3   REFLECTION IN BIN     (WORKING SET) : 1410                         
REMARK   3   BIN COMPLETENESS (WORKING+TEST) (%) : 97.98                        
REMARK   3   BIN R VALUE           (WORKING SET) : 0.2290                       
REMARK   3   BIN FREE R VALUE SET COUNT          : 44                           
REMARK   3   BIN FREE R VALUE                    : 0.2520                       
REMARK   3                                                                      
REMARK   3  NUMBER OF NON-HYDROGEN ATOMS USED IN REFINEMENT.                    
REMARK   3   PROTEIN ATOMS            : 2099                                    
REMARK   3   NUCLEIC ACID ATOMS       : 0                                       
REMARK   3   HETEROGEN ATOMS          : 31                                      
REMARK   3   SOLVENT ATOMS            : 150                                     
REMARK   3                                                                      
REMARK   3  B VALUES.                                                           
REMARK   3   B VALUE TYPE : LIKELY RESIDUAL                                     
REMARK   3   FROM WILSON PLOT           (A**2) : NULL                           
REMARK   3   MEAN B VALUE      (OVERALL, A**2) : 35.73                          
REMARK   3   OVERALL ANISOTROPIC B VALUE.                                       
REMARK   3    B11 (A**2) : 2.20000                                              
REMARK   3    B22 (A**2) : -0.26000                                             
REMARK   3    B33 (A**2) : -1.94000                                             
REMARK   3    B12 (A**2) : 0.00000                                              
REMARK   3    B13 (A**2) : 0.00000                                              
REMARK   3    B23 (A**2) : 0.00000                                              
REMARK   3                                                                      
REMARK   3  ESTIMATED OVERALL COORDINATE ERROR.                                 
REMARK   3   ESU BASED ON R VALUE                            (A): 0.191         
REMARK   3   ESU BASED ON FREE R VALUE                       (A): 0.156         
REMARK   3   ESU BASED ON MAXIMUM LIKELIHOOD                 (A): 0.116         
REMARK   3   ESU FOR B VALUES BASED ON MAXIMUM LIKELIHOOD (A**2): 8.424         
REMARK   3                                                                      
REMARK   3 CORRELATION COEFFICIENTS.                                            
REMARK   3   CORRELATION COEFFICIENT FO-FC      : 0.953                         
REMARK   3   CORRELATION COEFFICIENT FO-FC FREE : 0.948                         
REMARK   3                                                                      
REMARK   3  RMS DEVIATIONS FROM IDEAL VALUES        COUNT    RMS    WEIGHT      
REMARK   3   BOND LENGTHS REFINED ATOMS        (A):  2217 ; 0.013 ; 0.022       
REMARK   3   BOND LENGTHS OTHERS               (A):  2023 ; 0.002 ; 0.020       
REMARK   3   BOND ANGLES REFINED ATOMS   (DEGREES):  2998 ; 1.589 ; 1.995       
REMARK   3   BOND ANGLES OTHERS          (DEGREES):  4689 ; 0.867 ; 3.000       
REMARK   3   TORSION ANGLES, PERIOD 1    (DEGREES):   256 ; 6.212 ; 5.000       
REMARK   3   TORSION ANGLES, PERIOD 2    (DEGREES):    95 ;34.907 ;23.053       
REMARK   3   TORSION ANGLES, PERIOD 3    (DEGREES):   379 ;15.042 ;15.000       
REMARK   3   TORSION ANGLES, PERIOD 4    (DEGREES):    15 ;20.320 ;15.000       
REMARK   3   CHIRAL-CENTER RESTRAINTS       (A**3):   323 ; 0.079 ; 0.200       
REMARK   3   GENERAL PLANES REFINED ATOMS      (A):  2390 ; 0.006 ; 0.020       
REMARK   3   GENERAL PLANES OTHERS             (A):   478 ; 0.008 ; 0.020       
REMARK   3   NON-BONDED CONTACTS REFINED ATOMS (A):   456 ; 0.217 ; 0.200       
REMARK   3   NON-BONDED CONTACTS OTHERS        (A):  1981 ; 0.190 ; 0.200       
REMARK   3   NON-BONDED TORSION REFINED ATOMS  (A):  1054 ; 0.185 ; 0.200       
REMARK   3   NON-BONDED TORSION OTHERS         (A):  1131 ; 0.087 ; 0.200       
REMARK   3   H-BOND (X...Y) REFINED ATOMS      (A):   108 ; 0.256 ; 0.200       
REMARK   3   H-BOND (X...Y) OTHERS             (A):  NULL ;  NULL ;  NULL       
REMARK   3   POTENTIAL METAL-ION REFINED ATOMS (A):  NULL ;  NULL ;  NULL       
REMARK   3   POTENTIAL METAL-ION OTHERS        (A):  NULL ;  NULL ;  NULL       
REMARK   3   SYMMETRY VDW REFINED ATOMS        (A):     4 ; 0.084 ; 0.200       
REMARK   3   SYMMETRY VDW OTHERS               (A):    31 ; 0.170 ; 0.200       
REMARK   3   SYMMETRY H-BOND REFINED ATOMS     (A):     6 ; 0.341 ; 0.200       
REMARK   3   SYMMETRY H-BOND OTHERS            (A):  NULL ;  NULL ;  NULL       
REMARK   3   SYMMETRY METAL-ION REFINED ATOMS  (A):  NULL ;  NULL ;  NULL       
REMARK   3   SYMMETRY METAL-ION OTHERS         (A):  NULL ;  NULL ;  NULL       
REMARK   3                                                                      
REMARK   3  ISOTROPIC THERMAL FACTOR RESTRAINTS.     COUNT   RMS    WEIGHT      
REMARK   3   MAIN-CHAIN BOND REFINED ATOMS  (A**2):  1683 ; 1.261 ; 1.500       
REMARK   3   MAIN-CHAIN BOND OTHER ATOMS    (A**2):   525 ; 0.190 ; 1.500       
REMARK   3   MAIN-CHAIN ANGLE REFINED ATOMS (A**2):  2097 ; 1.426 ; 2.000       
REMARK   3   MAIN-CHAIN ANGLE OTHER ATOMS   (A**2):  NULL ;  NULL ;  NULL       
REMARK   3   SIDE-CHAIN BOND REFINED ATOMS  (A**2):  1103 ; 2.008 ; 3.000       
REMARK   3   SIDE-CHAIN BOND OTHER ATOMS    (A**2):  NULL ;  NULL ;  NULL       
REMARK   3   SIDE-CHAIN ANGLE REFINED ATOMS (A**2):   901 ; 2.716 ; 4.500       
REMARK   3   SIDE-CHAIN ANGLE OTHER ATOMS   (A**2):  NULL ;  NULL ;  NULL       
REMARK   3   LONG RANGE B REFINED ATOMS     (A**2):  NULL ;  NULL ;  NULL       
REMARK   3   LONG RANGE B OTHER ATOMS       (A**2):  NULL ;  NULL ;  NULL       
REMARK   3                                                                      
REMARK   3 ANISOTROPIC THERMAL FACTOR RESTRAINTS.    COUNT   RMS   WEIGHT       
REMARK   3   RIGID-BOND RESTRAINTS          (A**2):  NULL ;  NULL ;  NULL       
REMARK   3   SPHERICITY; FREE ATOMS         (A**2):  NULL ;  NULL ;  NULL       
REMARK   3   SPHERICITY; BONDED ATOMS       (A**2):  NULL ;  NULL ;  NULL       
REMARK   3                                                                      
REMARK   3  NCS RESTRAINTS STATISTICS                                           
REMARK   3   NUMBER OF DIFFERENT NCS GROUPS : NULL                              
REMARK   3                                                                      
REMARK   3  TLS DETAILS                                                         
REMARK   3   NUMBER OF TLS GROUPS  : 2                                          
REMARK   3                                                                      
REMARK   3   TLS GROUP : 1                                                      
REMARK   3    NUMBER OF COMPONENTS GROUP : 1                                    
REMARK   3    COMPONENTS        C SSSEQI   TO  C SSSEQI                         
REMARK   3    RESIDUE RANGE :   A   819        A   920                          
REMARK   3    ORIGIN FOR THE GROUP (A):   2.5880  33.6920   6.1600              
REMARK   3    T TENSOR                                                          
REMARK   3      T11:  -0.0526 T22:  -0.0432                                     
REMARK   3      T33:  -0.0561 T12:  -0.0037                                     
REMARK   3      T13:   0.0054 T23:  -0.0137                                     
REMARK   3    L TENSOR                                                          
REMARK   3      L11:   1.2565 L22:   2.3263                                     
REMARK   3      L33:   2.7065 L12:   0.1901                                     
REMARK   3      L13:   0.0922 L23:   0.6597                                     
REMARK   3    S TENSOR                                                          
REMARK   3      S11:  -0.0121 S12:   0.0070 S13:   0.0324                       
REMARK   3      S21:  -0.0310 S22:  -0.0240 S23:   0.2205                       
REMARK   3      S31:  -0.0837 S32:  -0.0894 S33:   0.0361                       
REMARK   3                                                                      
REMARK   3   TLS GROUP : 2                                                      
REMARK   3    NUMBER OF COMPONENTS GROUP : 1                                    
REMARK   3    COMPONENTS        C SSSEQI   TO  C SSSEQI                         
REMARK   3    RESIDUE RANGE :   A   921        A  1165                          
REMARK   3    ORIGIN FOR THE GROUP (A):   7.7760  41.4910  32.2770              
REMARK   3    T TENSOR                                                          
REMARK   3      T11:  -0.0015 T22:  -0.0551                                     
REMARK   3      T33:  -0.1163 T12:  -0.0025                                     
REMARK   3      T13:   0.0265 T23:  -0.0436                                     
REMARK   3    L TENSOR                                                          
REMARK   3      L11:   0.7801 L22:   2.7765                                     
REMARK   3      L33:   3.1824 L12:   0.2252                                     
REMARK   3      L13:   0.3939 L23:   1.7562                                     
REMARK   3    S TENSOR                                                          
REMARK   3      S11:  -0.0694 S12:  -0.0135 S13:   0.0243                       
REMARK   3      S21:   0.2004 S22:  -0.0596 S23:   0.1139                       
REMARK   3      S31:   0.1319 S32:  -0.1346 S33:   0.1290                       
REMARK   3                                                                      
REMARK   3  BULK SOLVENT MODELLING.                                             
REMARK   3   METHOD USED : MASK                                                 
REMARK   3   PARAMETERS FOR MASK CALCULATION                                    
REMARK   3   VDW PROBE RADIUS   : 1.20                                          
REMARK   3   ION PROBE RADIUS   : 0.80                                          
REMARK   3   SHRINKAGE RADIUS   : 0.80                                          
REMARK   3                                                                      
REMARK   3  OTHER REFINEMENT REMARKS: HYDROGENS HAVE BEEN ADDED IN THE RIDING   
REMARK   3  POSITIONS                                                           
REMARK   4                                                                      
REMARK   4 1Y6A COMPLIES WITH FORMAT V. 3.30, 13-JUL-11                         
REMARK 100                                                                      
REMARK 100 THIS ENTRY HAS BEEN PROCESSED BY RCSB ON 09-DEC-04.                  
REMARK 100 THE DEPOSITION ID IS D_1000031169.                                   
REMARK 200                                                                      
REMARK 200 EXPERIMENTAL DETAILS                                                 
REMARK 200  EXPERIMENT TYPE                : X-RAY DIFFRACTION                  
REMARK 200  DATE OF DATA COLLECTION        : NULL                               
REMARK 200  TEMPERATURE           (KELVIN) : NULL                               
REMARK 200  PH                             : NULL                               
REMARK 200  NUMBER OF CRYSTALS USED        : 1                                  
REMARK 200                                                                      
REMARK 200  SYNCHROTRON              (Y/N) : Y                                  
REMARK 200  RADIATION SOURCE               : APS                                
REMARK 200  BEAMLINE                       : 17-ID                              
REMARK 200  X-RAY GENERATOR MODEL          : NULL                               
REMARK 200  MONOCHROMATIC OR LAUE    (M/L) : M                                  
REMARK 200  WAVELENGTH OR RANGE        (A) : 1.0                                
REMARK 200  MONOCHROMATOR                  : NULL                               
REMARK 200  OPTICS                         : NULL                               
REMARK 200                                                                      
REMARK 200  DETECTOR TYPE                  : NULL                               
REMARK 200  DETECTOR MANUFACTURER          : NULL                               
REMARK 200  INTENSITY-INTEGRATION SOFTWARE : MAR                                
REMARK 200  DATA SCALING SOFTWARE          : SCALEPACK                          
REMARK 200                                                                      
REMARK 200  NUMBER OF UNIQUE REFLECTIONS   : 20720                              
REMARK 200  RESOLUTION RANGE HIGH      (A) : 2.100                              
REMARK 200  RESOLUTION RANGE LOW       (A) : 20.000                             
REMARK 200  REJECTION CRITERIA  (SIGMA(I)) : -3.000                             
REMARK 200                                                                      
REMARK 200 OVERALL.                                                             
REMARK 200  COMPLETENESS FOR RANGE     (%) : 99.7                               
REMARK 200  DATA REDUNDANCY                : NULL                               
REMARK 200  R MERGE                    (I) : NULL                               
REMARK 200  R SYM                      (I) : NULL                               
REMARK 200  <I/SIGMA(I)> FOR THE DATA SET  : NULL                               
REMARK 200                                                                      
REMARK 200 IN THE HIGHEST RESOLUTION SHELL.                                     
REMARK 200  HIGHEST RESOLUTION SHELL, RANGE HIGH (A) : 2.10                     
REMARK 200  HIGHEST RESOLUTION SHELL, RANGE LOW  (A) : 2.17                     
REMARK 200  COMPLETENESS FOR SHELL     (%) : 97.8                               
REMARK 200  DATA REDUNDANCY IN SHELL       : NULL                               
REMARK 200  R MERGE FOR SHELL          (I) : 0.37600                            
REMARK 200  R SYM FOR SHELL            (I) : NULL                               
REMARK 200  <I/SIGMA(I)> FOR SHELL         : 4.100                              
REMARK 200                                                                      
REMARK 200 DIFFRACTION PROTOCOL: SINGLE WAVELENGTH                              
REMARK 200 METHOD USED TO DETERMINE THE STRUCTURE: MOLECULAR REPLACEMENT        
REMARK 200 SOFTWARE USED: AMORE                                                 
REMARK 200 STARTING MODEL: NULL                                                 
REMARK 200                                                                      
REMARK 200 REMARK: NULL                                                         
REMARK 280                                                                      
REMARK 280 CRYSTAL                                                              
REMARK 280 SOLVENT CONTENT, VS   (%): 40.43                                     
REMARK 280 MATTHEWS COEFFICIENT, VM (ANGSTROMS**3/DA): 2.06                     
REMARK 280                                                                      
REMARK 280 CRYSTALLIZATION CONDITIONS: NULL                                     
REMARK 290                                                                      
REMARK 290 CRYSTALLOGRAPHIC SYMMETRY                                            
REMARK 290 SYMMETRY OPERATORS FOR SPACE GROUP: P 21 21 21                       
REMARK 290                                                                      
REMARK 290      SYMOP   SYMMETRY                                                
REMARK 290     NNNMMM   OPERATOR                                                
REMARK 290       1555   X,Y,Z                                                   
REMARK 290       2555   -X+1/2,-Y,Z+1/2                                         
REMARK 290       3555   -X,Y+1/2,-Z+1/2                                         
REMARK 290       4555   X+1/2,-Y+1/2,-Z                                         
REMARK 290                                                                      
REMARK 290     WHERE NNN -> OPERATOR NUMBER                                     
REMARK 290           MMM -> TRANSLATION VECTOR                                  
REMARK 290                                                                      
REMARK 290 CRYSTALLOGRAPHIC SYMMETRY TRANSFORMATIONS                            
REMARK 290 THE FOLLOWING TRANSFORMATIONS OPERATE ON THE ATOM/HETATM             
REMARK 290 RECORDS IN THIS ENTRY TO PRODUCE CRYSTALLOGRAPHICALLY                
REMARK 290 RELATED MOLECULES.                                                   
REMARK 290   SMTRY1   1  1.000000  0.000000  0.000000        0.00000            
REMARK 290   SMTRY2   1  0.000000  1.000000  0.000000        0.00000            
REMARK 290   SMTRY3   1  0.000000  0.000000  1.000000        0.00000            
REMARK 290   SMTRY1   2 -1.000000  0.000000  0.000000       18.86600            
REMARK 290   SMTRY2   2  0.000000 -1.000000  0.000000        0.00000            
REMARK 290   SMTRY3   2  0.000000  0.000000  1.000000       48.23650            
REMARK 290   SMTRY1   3 -1.000000  0.000000  0.000000        0.00000            
REMARK 290   SMTRY2   3  0.000000  1.000000  0.000000       47.28500            
REMARK 290   SMTRY3   3  0.000000  0.000000 -1.000000       48.23650            
REMARK 290   SMTRY1   4  1.000000  0.000000  0.000000       18.86600            
REMARK 290   SMTRY2   4  0.000000 -1.000000  0.000000       47.28500            
REMARK 290   SMTRY3   4  0.000000  0.000000 -1.000000        0.00000            
REMARK 290                                                                      
REMARK 290 REMARK: NULL                                                         
REMARK 300                                                                      
REMARK 300 BIOMOLECULE: 1                                                       
REMARK 300 SEE REMARK 350 FOR THE AUTHOR PROVIDED AND/OR PROGRAM                
REMARK 300 GENERATED ASSEMBLY INFORMATION FOR THE STRUCTURE IN                  
REMARK 300 THIS ENTRY. THE REMARK MAY ALSO PROVIDE INFORMATION ON               
REMARK 300 BURIED SURFACE AREA.                                                 
REMARK 350                                                                      
REMARK 350 COORDINATES FOR A COMPLETE MULTIMER REPRESENTING THE KNOWN           
REMARK 350 BIOLOGICALLY SIGNIFICANT OLIGOMERIZATION STATE OF THE                
REMARK 350 MOLECULE CAN BE GENERATED BY APPLYING BIOMT TRANSFORMATIONS          
REMARK 350 GIVEN BELOW.  BOTH NON-CRYSTALLOGRAPHIC AND                          
REMARK 350 CRYSTALLOGRAPHIC OPERATIONS ARE GIVEN.                               
REMARK 350                                                                      
REMARK 350 BIOMOLECULE: 1                                                       
REMARK 350 AUTHOR DETERMINED BIOLOGICAL UNIT: MONOMERIC                         
REMARK 350 APPLY THE FOLLOWING TO CHAINS: A                                     
REMARK 350   BIOMT1   1  1.000000  0.000000  0.000000        0.00000            
REMARK 350   BIOMT2   1  0.000000  1.000000  0.000000        0.00000            
REMARK 350   BIOMT3   1  0.000000  0.000000  1.000000        0.00000            
REMARK 465                                                                      
REMARK 465 MISSING RESIDUES                                                     
REMARK 465 THE FOLLOWING RESIDUES WERE NOT LOCATED IN THE                       
REMARK 465 EXPERIMENT. (M=MODEL NUMBER; RES=RESIDUE NAME; C=CHAIN               
REMARK 465 IDENTIFIER; SSSEQ=SEQUENCE NUMBER; I=INSERTION CODE.)                
REMARK 465                                                                      
REMARK 465   M RES C SSSEQI                                                     
REMARK 465     MET A   804                                                      
REMARK 465     ASP A   805                                                      
REMARK 465     PRO A   806                                                      
REMARK 465     ASP A   807                                                      
REMARK 465     GLU A   808                                                      
REMARK 465     LEU A   809                                                      
REMARK 465     PRO A   810                                                      
REMARK 465     LEU A   811                                                      
REMARK 465     ASP A   812                                                      
REMARK 465     GLU A   813                                                      
REMARK 465     HIS A   814                                                      
REMARK 465     CYS A   815                                                      
REMARK 465     GLU A   816                                                      
REMARK 465     ARG A   817                                                      
REMARK 465     GLY A   841                                                      
REMARK 465     ALA A   842                                                      
REMARK 465     PHE A   843                                                      
REMARK 465     GLY A   844                                                      
REMARK 465     LYS A   869                                                      
REMARK 465     GLU A   870                                                      
REMARK 465     GLY A   871                                                      
REMARK 465     ALA A   872                                                      
REMARK 465     LYS A   937                                                      
REMARK 465     THR A   938                                                      
REMARK 465     LYS A   939                                                      
REMARK 465     GLY A   940                                                      
REMARK 465     ALA A   941                                                      
REMARK 465     ARG A   942                                                      
REMARK 465     PHE A   943                                                      
REMARK 465     ARG A   944                                                      
REMARK 465     GLN A   945                                                      
REMARK 465     GLY A   946                                                      
REMARK 465     LYS A   947                                                      
REMARK 465     ASP A   948                                                      
REMARK 465     TYR A   949                                                      
REMARK 465     VAL A   950                                                      
REMARK 465     GLY A   951                                                      
REMARK 465     ALA A   952                                                      
REMARK 465     ILE A   953                                                      
REMARK 465     PRO A   954                                                      
REMARK 465     VAL A   955                                                      
REMARK 465     ASP A   956                                                      
REMARK 465     LEU A   957                                                      
REMARK 465     LYS A   958                                                      
REMARK 465     ARG A   959                                                      
REMARK 465     ARG A   960                                                      
REMARK 465     LEU A   961                                                      
REMARK 465     ASP A   962                                                      
REMARK 465     SER A   963                                                      
REMARK 465     ILE A   964                                                      
REMARK 465     THR A   965                                                      
REMARK 465     SER A   966                                                      
REMARK 465     SER A   967                                                      
REMARK 465     GLN A   968                                                      
REMARK 465     SER A   969                                                      
REMARK 465     SER A   970                                                      
REMARK 465     ALA A   971                                                      
REMARK 465     SER A   972                                                      
REMARK 465     SER A   973                                                      
REMARK 465     GLY A   974                                                      
REMARK 465     PHE A   975                                                      
REMARK 465     VAL A   976                                                      
REMARK 465     GLU A   977                                                      
REMARK 465     GLU A   978                                                      
REMARK 465     LYS A   979                                                      
REMARK 465     SER A   980                                                      
REMARK 465     LEU A   981                                                      
REMARK 465     SER A   982                                                      
REMARK 465     ASP A   983                                                      
REMARK 465     VAL A   984                                                      
REMARK 465     GLU A   985                                                      
REMARK 465     GLU A   986                                                      
REMARK 465     GLU A   987                                                      
REMARK 465     GLU A   988                                                      
REMARK 465     ALA A   989                                                      
REMARK 465     PRO A   990                                                      
REMARK 465     GLU A   991                                                      
REMARK 465     ASP A   992                                                      
REMARK 465     LEU A   993                                                      
REMARK 465     TYR A   994                                                      
REMARK 465     LYS A   995                                                      
REMARK 465     GLY A  1046                                                      
REMARK 465     LEU A  1047                                                      
REMARK 465     ALA A  1048                                                      
REMARK 465     ARG A  1049                                                      
REMARK 465     ASP A  1050                                                      
REMARK 465     ILE A  1051                                                      
REMARK 465     TYR A  1052                                                      
REMARK 465     LYS A  1053                                                      
REMARK 465     ASP A  1054                                                      
REMARK 465     PRO A  1055                                                      
REMARK 465     ASP A  1056                                                      
REMARK 465     TYR A  1057                                                      
REMARK 465     VAL A  1058                                                      
REMARK 465     ARG A  1059                                                      
REMARK 465     LYS A  1060                                                      
REMARK 465     GLY A  1061                                                      
REMARK 465     ASP A  1062                                                      
REMARK 465     ALA A  1063                                                      
REMARK 465     ARG A  1064                                                      
REMARK 465     LEU A  1065                                                      
REMARK 465     ALA A  1166                                                      
REMARK 465     GLN A  1167                                                      
REMARK 465     GLN A  1168                                                      
REMARK 465     ASP A  1169                                                      
REMARK 470                                                                      
REMARK 470 MISSING ATOM                                                         
REMARK 470 THE FOLLOWING RESIDUES HAVE MISSING ATOMS (M=MODEL NUMBER;           
REMARK 470 RES=RESIDUE NAME; C=CHAIN IDENTIFIER; SSEQ=SEQUENCE NUMBER;          
REMARK 470 I=INSERTION CODE):                                                   
REMARK 470   M RES CSSEQI  ATOMS                                                
REMARK 470     ARG A 840    CG   CD   NE   CZ   NH1  NH2                        
REMARK 500                                                                      
REMARK 500 GEOMETRY AND STEREOCHEMISTRY                                         
REMARK 500 SUBTOPIC: CLOSE CONTACTS IN SAME ASYMMETRIC UNIT                     
REMARK 500                                                                      
REMARK 500 THE FOLLOWING ATOMS ARE IN CLOSE CONTACT.                            
REMARK 500                                                                      
REMARK 500  ATM1  RES C  SSEQI   ATM2  RES C  SSEQI           DISTANCE          
REMARK 500   CB   CYS A   860     O    HOH A   151              1.97            
REMARK 500   SG   CYS A  1005     O    HOH A   153              2.08            
REMARK 500   O    HOH A    15     O    HOH A   133              2.10            
REMARK 500   O    HOH A     5     O    HOH A   151              2.11            
REMARK 500   O    HOH A    74     O    HOH A   103              2.17            
REMARK 500                                                                      
REMARK 500 REMARK: NULL                                                         
REMARK 500                                                                      
REMARK 500 GEOMETRY AND STEREOCHEMISTRY                                         
REMARK 500 SUBTOPIC: TORSION ANGLES                                             
REMARK 500                                                                      
REMARK 500 TORSION ANGLES OUTSIDE THE EXPECTED RAMACHANDRAN REGIONS:            
REMARK 500 (M=MODEL NUMBER; RES=RESIDUE NAME; C=CHAIN IDENTIFIER;               
REMARK 500 SSEQ=SEQUENCE NUMBER; I=INSERTION CODE).                             
REMARK 500                                                                      
REMARK 500 STANDARD TABLE:                                                      
REMARK 500 FORMAT:(10X,I3,1X,A3,1X,A1,I4,A1,4X,F7.2,3X,F7.2)                    
REMARK 500                                                                      
REMARK 500 EXPECTED VALUES: GJ KLEYWEGT AND TA JONES (1996). PHI/PSI-           
REMARK 500 CHOLOGY: RAMACHANDRAN REVISITED. STRUCTURE 4, 1395 - 1400            
REMARK 500                                                                      
REMARK 500  M RES CSSEQI        PSI       PHI                                   
REMARK 500    LYS A 856       -3.25     72.89                                   
REMARK 500    ALA A 858       49.26    -83.94                                   
REMARK 500    ARG A1025      -16.64     81.96                                   
REMARK 500    SER A1035     -164.96   -106.70                                   
REMARK 500    ASP A1044       73.10   -103.71                                   
REMARK 500    ARG A1078       14.94     59.30                                   
REMARK 500                                                                      
REMARK 500 REMARK: NULL                                                         
REMARK 800                                                                      
REMARK 800 SITE                                                                 
REMARK 800 SITE_IDENTIFIER: AC1                                                 
REMARK 800 EVIDENCE_CODE: SOFTWARE                                              
REMARK 800 SITE_DESCRIPTION: BINDING SITE FOR RESIDUE AAZ A 201                 
REMARK 900                                                                      
REMARK 900 RELATED ENTRIES                                                      
REMARK 900 RELATED ID: 1VR2   RELATED DB: PDB                                   
REMARK 900 THE SAME PROTEIN WITHOUT LIGAND                                      
REMARK 900 RELATED ID: 1Y6B   RELATED DB: PDB                                   
REMARK 900 CRYSTAL STRUCTURE OF VEGFR2 IN COMPLEX WITH A 2-ANILINO-5-ARYL-      
REMARK 900 OXAZOLE INHIBITOR                                                    
DBREF  1Y6A A  804  1169  UNP    P35968   VGFR2_HUMAN    806   1171             
SEQRES   1 A  366  MET ASP PRO ASP GLU LEU PRO LEU ASP GLU HIS CYS GLU          
SEQRES   2 A  366  ARG LEU PRO TYR ASP ALA SER LYS TRP GLU PHE PRO ARG          
SEQRES   3 A  366  ASP ARG LEU LYS LEU GLY LYS PRO LEU GLY ARG GLY ALA          
SEQRES   4 A  366  PHE GLY GLN VAL ILE GLU ALA ASP ALA PHE GLY ILE ASP          
SEQRES   5 A  366  LYS THR ALA THR CYS ARG THR VAL ALA VAL LYS MET LEU          
SEQRES   6 A  366  LYS GLU GLY ALA THR HIS SER GLU HIS ARG ALA LEU MET          
SEQRES   7 A  366  SER GLU LEU LYS ILE LEU ILE HIS ILE GLY HIS HIS LEU          
SEQRES   8 A  366  ASN VAL VAL ASN LEU LEU GLY ALA CYS THR LYS PRO GLY          
SEQRES   9 A  366  GLY PRO LEU MET VAL ILE VAL GLU PHE CYS LYS PHE GLY          
SEQRES  10 A  366  ASN LEU SER THR TYR LEU ARG SER LYS ARG ASN GLU PHE          
SEQRES  11 A  366  VAL PRO TYR LYS THR LYS GLY ALA ARG PHE ARG GLN GLY          
SEQRES  12 A  366  LYS ASP TYR VAL GLY ALA ILE PRO VAL ASP LEU LYS ARG          
SEQRES  13 A  366  ARG LEU ASP SER ILE THR SER SER GLN SER SER ALA SER          
SEQRES  14 A  366  SER GLY PHE VAL GLU GLU LYS SER LEU SER ASP VAL GLU          
SEQRES  15 A  366  GLU GLU GLU ALA PRO GLU ASP LEU TYR LYS ASP PHE LEU          
SEQRES  16 A  366  THR LEU GLU HIS LEU ILE CYS TYR SER PHE GLN VAL ALA          
SEQRES  17 A  366  LYS GLY MET GLU PHE LEU ALA SER ARG LYS CYS ILE HIS          
SEQRES  18 A  366  ARG ASP LEU ALA ALA ARG ASN ILE LEU LEU SER GLU LYS          
SEQRES  19 A  366  ASN VAL VAL LYS ILE CYS ASP PHE GLY LEU ALA ARG ASP          
SEQRES  20 A  366  ILE TYR LYS ASP PRO ASP TYR VAL ARG LYS GLY ASP ALA          
SEQRES  21 A  366  ARG LEU PRO LEU LYS TRP MET ALA PRO GLU THR ILE PHE          
SEQRES  22 A  366  ASP ARG VAL TYR THR ILE GLN SER ASP VAL TRP SER PHE          
SEQRES  23 A  366  GLY VAL LEU LEU TRP GLU ILE PHE SER LEU GLY ALA SER          
SEQRES  24 A  366  PRO TYR PRO GLY VAL LYS ILE ASP GLU GLU PHE CYS ARG          
SEQRES  25 A  366  ARG LEU LYS GLU GLY THR ARG MET ARG ALA PRO ASP TYR          
SEQRES  26 A  366  THR THR PRO GLU MET TYR GLN THR MET LEU ASP CYS TRP          
SEQRES  27 A  366  HIS GLY GLU PRO SER GLN ARG PRO THR PHE SER GLU LEU          
SEQRES  28 A  366  VAL GLU HIS LEU GLY ASN LEU LEU GLN ALA ASN ALA GLN          
SEQRES  29 A  366  GLN ASP                                                      
HET    AAZ  A 201      62                                                       
HETNAM     AAZ N-[5-(ETHYLSULFONYL)-2-METHOXYPHENYL]-5-[3-(2-                   
HETNAM   2 AAZ  PYRIDINYL)PHENYL]-1,3-OXAZOL-2-AMINE                            
FORMUL   2  AAZ    C23 H21 N3 O4 S                                              
FORMUL   3  HOH   *150(H2 O)                                                    
HELIX    1   1 ASP A  821  GLU A  826  1                                   6    
HELIX    2   2 PRO A  828  ASP A  830  5                                   3    
HELIX    3   3 THR A  873  GLY A  891  1                                  19    
HELIX    4   4 ASN A  921  LYS A  929  1                                   9    
HELIX    5   5 THR A  999  ARG A 1020  1                                  22    
HELIX    6   6 ALA A 1028  ARG A 1030  5                                   3    
HELIX    7   7 GLU A 1036  ASN A 1038  5                                   3    
HELIX    8   8 PRO A 1066  MET A 1070  5                                   5    
HELIX    9   9 ALA A 1071  ARG A 1078  1                                   8    
HELIX   10  10 THR A 1081  SER A 1098  1                                  18    
HELIX   11  11 ASP A 1110  GLY A 1120  1                                  11    
HELIX   12  12 THR A 1130  TRP A 1141  1                                  12    
HELIX   13  13 GLU A 1144  ARG A 1148  5                                   5    
HELIX   14  14 THR A 1150  ASN A 1165  1                                  16    
SHEET    1   A 5 LEU A 832  GLY A 839  0                                        
SHEET    2   A 5 VAL A 846  PHE A 852 -1  O  VAL A 846   N  LEU A 838           
SHEET    3   A 5 CYS A 860  MET A 867 -1  O  VAL A 865   N  ILE A 847           
SHEET    4   A 5 MET A 911  GLU A 915 -1  O  VAL A 914   N  ALA A 864           
SHEET    5   A 5 LEU A 899  CYS A 903 -1  N  LEU A 900   O  ILE A 913           
SHEET    1   B 2 ILE A1032  LEU A1034  0                                        
SHEET    2   B 2 VAL A1040  ILE A1042 -1  O  LYS A1041   N  LEU A1033           
SITE     1 AC1 16 LEU A 838  ARG A 840  VAL A 846  ALA A 864                    
SITE     2 AC1 16 LYS A 866  GLU A 883  VAL A 912  VAL A 914                    
SITE     3 AC1 16 GLU A 915  PHE A 916  CYS A 917  LYS A 918                    
SITE     4 AC1 16 GLY A 920  ASN A 921  LEU A1033  PHE A1045                    
CRYST1   37.732   94.570   96.473  90.00  90.00  90.00 P 21 21 21    4          
ORIGX1      1.000000  0.000000  0.000000        0.00000                         
ORIGX2      0.000000  1.000000  0.000000        0.00000                         
ORIGX3      0.000000  0.000000  1.000000        0.00000                         
SCALE1      0.026503  0.000000  0.000000        0.00000                         
SCALE2      0.000000  0.010574  0.000000        0.00000                         
SCALE3      0.000000  0.000000  0.010366        0.00000                         
ATOM      1  N   LEU A 818       0.546  50.497   1.349  1.00 45.55           N  
ATOM      2  CA  LEU A 818       2.032  50.392   1.472  1.00 44.16           C  
ATOM      3  C   LEU A 818       2.320  49.365   0.381  1.00 43.14           C  
ATOM      4  O   LEU A 818       1.404  48.627   0.014  1.00 43.72           O  
ATOM      5  CB  LEU A 818       2.399  49.910   2.881  1.00 44.85           C  
ATOM      6  CG  LEU A 818       3.549  50.464   3.732  1.00 46.82           C  
ATOM      7  CD1 LEU A 818       3.891  51.908   3.455  1.00 50.32           C  
ATOM      8  CD2 LEU A 818       3.198  50.287   5.223  1.00 46.23           C  
ATOM      9  N   PRO A 819       3.562  49.297  -0.133  1.00 41.14           N  
ATOM     10  CA  PRO A 819       3.849  48.422  -1.279  1.00 39.17           C  
ATOM     11  C   PRO A 819       3.851  46.975  -0.850  1.00 36.89           C  
ATOM     12  O   PRO A 819       4.077  46.688   0.337  1.00 38.16           O  
ATOM     13  CB  PRO A 819       5.281  48.806  -1.657  1.00 39.93           C  
ATOM     14  CG  PRO A 819       5.922  49.195  -0.300  1.00 40.35           C  
ATOM     15  CD  PRO A 819       4.784  49.963   0.374  1.00 41.94           C  
ATOM     16  N   TYR A 820       3.587  46.075  -1.793  1.00 33.25           N  
ATOM     17  CA  TYR A 820       3.849  44.672  -1.577  1.00 31.86           C  
ATOM     18  C   TYR A 820       4.714  44.090  -2.706  1.00 30.21           C  
ATOM     19  O   TYR A 820       4.267  43.979  -3.856  1.00 28.09           O  
ATOM     20  CB  TYR A 820       2.553  43.886  -1.420  1.00 30.93           C  
ATOM     21  CG  TYR A 820       2.759  42.374  -1.294  1.00 30.52           C  
ATOM     22  CD1 TYR A 820       3.306  41.821  -0.151  1.00 29.76           C  
ATOM     23  CD2 TYR A 820       2.406  41.521  -2.336  1.00 30.96           C  
ATOM     24  CE1 TYR A 820       3.501  40.443  -0.027  1.00 29.81           C  
ATOM     25  CE2 TYR A 820       2.594  40.140  -2.241  1.00 29.67           C  
ATOM     26  CZ  TYR A 820       3.133  39.603  -1.089  1.00 28.72           C  
ATOM     27  OH  TYR A 820       3.292  38.245  -1.005  1.00 27.87           O  
ATOM     28  N   ASP A 821       5.942  43.715  -2.353  1.00 28.62           N  
ATOM     29  CA  ASP A 821       6.881  43.157  -3.307  1.00 29.07           C  
ATOM     30  C   ASP A 821       6.666  41.665  -3.427  1.00 28.79           C  
ATOM     31  O   ASP A 821       7.214  40.892  -2.636  1.00 29.76           O  
ATOM     32  CB  ASP A 821       8.334  43.478  -2.901  1.00 29.41           C  
ATOM     33  CG  ASP A 821       9.339  43.127  -4.013  1.00 28.70           C  
ATOM     34  OD1 ASP A 821       8.973  42.354  -4.929  1.00 28.26           O  
ATOM     35  OD2 ASP A 821      10.487  43.589  -3.950  1.00 29.42           O  
ATOM     36  N   ALA A 822       5.857  41.246  -4.394  1.00 28.05           N  
ATOM     37  CA  ALA A 822       5.531  39.832  -4.545  1.00 28.09           C  
ATOM     38  C   ALA A 822       6.769  38.974  -4.830  1.00 28.02           C  
ATOM     39  O   ALA A 822       6.831  37.819  -4.438  1.00 27.39           O  
ATOM     40  CB  ALA A 822       4.459  39.626  -5.633  1.00 28.04           C  
ATOM     41  N   SER A 823       7.759  39.538  -5.511  1.00 28.67           N  
ATOM     42  CA  SER A 823       8.968  38.810  -5.832  1.00 29.14           C  
ATOM     43  C   SER A 823       9.626  38.362  -4.544  1.00 29.53           C  
ATOM     44  O   SER A 823      10.064  37.216  -4.417  1.00 29.22           O  
ATOM     45  CB  SER A 823       9.941  39.692  -6.612  1.00 28.96           C  
ATOM     46  OG  SER A 823      11.080  38.959  -6.992  1.00 29.66           O  
ATOM     47  N   LYS A 824       9.680  39.273  -3.588  1.00 30.68           N  
ATOM     48  CA  LYS A 824      10.296  38.992  -2.319  1.00 31.13           C  
ATOM     49  C   LYS A 824       9.477  38.045  -1.412  1.00 31.05           C  
ATOM     50  O   LYS A 824      10.043  37.159  -0.769  1.00 30.66           O  
ATOM     51  CB  LYS A 824      10.565  40.313  -1.598  1.00 31.93           C  
ATOM     52  CG  LYS A 824      11.397  40.164  -0.348  1.00 33.98           C  
ATOM     53  CD  LYS A 824      11.962  41.517   0.021  1.00 34.65           C  
ATOM     54  CE  LYS A 824      13.195  41.408   0.863  1.00 39.57           C  
ATOM     55  NZ  LYS A 824      14.011  42.712   0.746  1.00 42.17           N  
ATOM     56  N   TRP A 825       8.168  38.243  -1.336  1.00 29.85           N  
ATOM     57  CA  TRP A 825       7.354  37.588  -0.287  1.00 29.46           C  
ATOM     58  C   TRP A 825       6.379  36.513  -0.733  1.00 28.85           C  
ATOM     59  O   TRP A 825       5.949  35.708   0.089  1.00 28.16           O  
ATOM     60  CB  TRP A 825       6.542  38.642   0.461  1.00 29.43           C  
ATOM     61  CG  TRP A 825       7.398  39.596   1.175  1.00 29.76           C  
ATOM     62  CD1 TRP A 825       7.603  40.896   0.861  1.00 29.85           C  
ATOM     63  CD2 TRP A 825       8.233  39.312   2.302  1.00 30.29           C  
ATOM     64  NE1 TRP A 825       8.523  41.445   1.715  1.00 30.02           N  
ATOM     65  CE2 TRP A 825       8.925  40.501   2.614  1.00 30.34           C  
ATOM     66  CE3 TRP A 825       8.473  38.166   3.072  1.00 29.35           C  
ATOM     67  CZ2 TRP A 825       9.822  40.594   3.692  1.00 31.00           C  
ATOM     68  CZ3 TRP A 825       9.390  38.248   4.134  1.00 30.51           C  
ATOM     69  CH2 TRP A 825      10.042  39.461   4.434  1.00 30.84           C  
ATOM     70  N   GLU A 826       5.992  36.509  -2.008  1.00 28.92           N  
ATOM     71  CA  GLU A 826       4.900  35.633  -2.456  1.00 28.89           C  
ATOM     72  C   GLU A 826       5.361  34.174  -2.506  1.00 29.32           C  
ATOM     73  O   GLU A 826       6.424  33.857  -3.022  1.00 29.03           O  
ATOM     74  CB  GLU A 826       4.341  36.045  -3.816  1.00 28.58           C  
ATOM     75  CG  GLU A 826       3.035  35.315  -4.207  1.00 28.90           C  
ATOM     76  CD  GLU A 826       1.794  35.876  -3.552  1.00 29.56           C  
ATOM     77  OE1 GLU A 826       1.879  36.979  -2.965  1.00 31.26           O  
ATOM     78  OE2 GLU A 826       0.718  35.216  -3.626  1.00 30.66           O  
ATOM     79  N   PHE A 827       4.544  33.311  -1.936  1.00 28.71           N  
ATOM     80  CA  PHE A 827       4.863  31.911  -1.790  1.00 28.88           C  
ATOM     81  C   PHE A 827       3.737  31.133  -2.448  1.00 28.10           C  
ATOM     82  O   PHE A 827       2.594  31.504  -2.260  1.00 29.13           O  
ATOM     83  CB  PHE A 827       5.005  31.557  -0.295  1.00 28.52           C  
ATOM     84  CG  PHE A 827       5.442  30.134  -0.062  1.00 27.84           C  
ATOM     85  CD1 PHE A 827       6.762  29.757  -0.297  1.00 29.39           C  
ATOM     86  CD2 PHE A 827       4.531  29.176   0.326  1.00 28.76           C  
ATOM     87  CE1 PHE A 827       7.162  28.445  -0.119  1.00 29.90           C  
ATOM     88  CE2 PHE A 827       4.924  27.858   0.517  1.00 28.77           C  
ATOM     89  CZ  PHE A 827       6.253  27.499   0.298  1.00 27.85           C  
ATOM     90  N   PRO A 828       4.046  30.093  -3.244  1.00 28.10           N  
ATOM     91  CA  PRO A 828       2.981  29.318  -3.897  1.00 29.04           C  
ATOM     92  C   PRO A 828       2.066  28.549  -2.951  1.00 28.30           C  
ATOM     93  O   PRO A 828       2.530  27.835  -2.093  1.00 29.79           O  
ATOM     94  CB  PRO A 828       3.729  28.333  -4.805  1.00 28.41           C  
ATOM     95  CG  PRO A 828       5.128  28.749  -4.800  1.00 30.23           C  
ATOM     96  CD  PRO A 828       5.383  29.617  -3.624  1.00 28.52           C  
ATOM     97  N   ARG A 829       0.768  28.695  -3.136  1.00 29.01           N  
ATOM     98  CA  ARG A 829      -0.208  27.985  -2.322  1.00 28.86           C  
ATOM     99  C   ARG A 829      -0.065  26.470  -2.449  1.00 28.66           C  
ATOM    100  O   ARG A 829      -0.337  25.730  -1.476  1.00 28.53           O  
ATOM    101  CB  ARG A 829      -1.627  28.417  -2.681  1.00 28.67           C  
ATOM    102  CG  ARG A 829      -2.005  29.814  -2.197  1.00 29.63           C  
ATOM    103  CD  ARG A 829      -3.519  30.112  -2.435  1.00 29.06           C  
ATOM    104  NE  ARG A 829      -3.826  31.488  -2.035  1.00 30.57           N  
ATOM    105  CZ  ARG A 829      -3.748  32.544  -2.838  1.00 29.18           C  
ATOM    106  NH1 ARG A 829      -3.402  32.425  -4.107  1.00 30.57           N  
ATOM    107  NH2 ARG A 829      -4.007  33.731  -2.361  1.00 31.19           N  
ATOM    108  N   ASP A 830       0.381  25.996  -3.618  1.00 28.30           N  
ATOM    109  CA  ASP A 830       0.574  24.560  -3.810  1.00 28.88           C  
ATOM    110  C   ASP A 830       1.827  23.969  -3.139  1.00 28.27           C  
ATOM    111  O   ASP A 830       2.043  22.780  -3.204  1.00 27.94           O  
ATOM    112  CB  ASP A 830       0.445  24.129  -5.288  1.00 29.88           C  
ATOM    113  CG  ASP A 830       1.590  24.587  -6.158  1.00 32.34           C  
ATOM    114  OD1 ASP A 830       2.596  25.114  -5.662  1.00 31.64           O  
ATOM    115  OD2 ASP A 830       1.445  24.425  -7.375  1.00 37.36           O  
ATOM    116  N   ARG A 831       2.620  24.783  -2.465  1.00 29.11           N  
ATOM    117  CA  ARG A 831       3.729  24.288  -1.633  1.00 29.63           C  
ATOM    118  C   ARG A 831       3.455  24.452  -0.115  1.00 30.10           C  
ATOM    119  O   ARG A 831       4.343  24.324   0.732  1.00 28.42           O  
ATOM    120  CB  ARG A 831       4.989  25.017  -2.067  1.00 30.98           C  
ATOM    121  CG  ARG A 831       5.254  24.728  -3.539  1.00 35.02           C  
ATOM    122  CD  ARG A 831       6.681  24.614  -3.924  1.00 41.35           C  
ATOM    123  NE  ARG A 831       7.547  25.565  -3.220  1.00 45.30           N  
ATOM    124  CZ  ARG A 831       8.791  25.868  -3.600  1.00 47.71           C  
ATOM    125  NH1 ARG A 831       9.304  25.353  -4.744  1.00 48.23           N  
ATOM    126  NH2 ARG A 831       9.506  26.718  -2.862  1.00 44.20           N  
ATOM    127  N   LEU A 832       2.183  24.657   0.215  1.00 30.07           N  
ATOM    128  CA  LEU A 832       1.717  24.705   1.577  1.00 31.31           C  
ATOM    129  C   LEU A 832       0.743  23.598   1.809  1.00 31.51           C  
ATOM    130  O   LEU A 832      -0.287  23.527   1.134  1.00 30.04           O  
ATOM    131  CB  LEU A 832       0.959  26.001   1.833  1.00 31.84           C  
ATOM    132  CG  LEU A 832       1.607  27.244   2.368  1.00 35.20           C  
ATOM    133  CD1 LEU A 832       0.423  28.265   2.630  1.00 33.65           C  
ATOM    134  CD2 LEU A 832       2.457  26.956   3.657  1.00 34.94           C  
ATOM    135  N   LYS A 833       1.023  22.771   2.798  1.00 33.55           N  
ATOM    136  CA  LYS A 833       0.131  21.680   3.178  1.00 34.98           C  
ATOM    137  C   LYS A 833      -0.387  22.031   4.578  1.00 35.62           C  
ATOM    138  O   LYS A 833       0.377  22.080   5.561  1.00 34.22           O  
ATOM    139  CB  LYS A 833       0.890  20.351   3.099  1.00 35.31           C  
ATOM    140  CG  LYS A 833       0.069  19.104   3.406  1.00 37.27           C  
ATOM    141  CD  LYS A 833       0.805  17.828   3.036  1.00 38.88           C  
ATOM    142  CE  LYS A 833      -0.040  16.598   3.490  1.00 43.56           C  
ATOM    143  NZ  LYS A 833       0.637  15.299   3.259  1.00 44.41           N  
ATOM    144  N   LEU A 834      -1.672  22.373   4.655  1.00 36.92           N  
ATOM    145  CA  LEU A 834      -2.272  22.795   5.916  1.00 38.00           C  
ATOM    146  C   LEU A 834      -2.323  21.596   6.884  1.00 37.69           C  
ATOM    147  O   LEU A 834      -2.380  20.438   6.457  1.00 36.37           O  
ATOM    148  CB  LEU A 834      -3.674  23.374   5.700  1.00 40.02           C  
ATOM    149  CG  LEU A 834      -3.823  24.538   4.703  1.00 43.36           C  
ATOM    150  CD1 LEU A 834      -5.214  25.173   4.824  1.00 46.24           C  
ATOM    151  CD2 LEU A 834      -2.720  25.578   4.931  1.00 45.62           C  
ATOM    152  N   GLY A 835      -2.200  21.905   8.169  1.00 37.71           N  
ATOM    153  CA  GLY A 835      -2.227  20.913   9.242  1.00 38.30           C  
ATOM    154  C   GLY A 835      -3.185  21.360  10.313  1.00 38.54           C  
ATOM    155  O   GLY A 835      -4.221  21.957  10.014  1.00 37.77           O  
ATOM    156  N   LYS A 836      -2.827  21.098  11.566  1.00 39.72           N  
ATOM    157  CA  LYS A 836      -3.727  21.340  12.700  1.00 41.00           C  
ATOM    158  C   LYS A 836      -3.891  22.834  12.983  1.00 41.00           C  
ATOM    159  O   LYS A 836      -2.929  23.587  12.874  1.00 39.85           O  
ATOM    160  CB  LYS A 836      -3.182  20.648  13.976  1.00 42.00           C  
ATOM    161  CG  LYS A 836      -3.228  19.102  13.944  1.00 44.80           C  
ATOM    162  CD  LYS A 836      -4.480  18.502  14.648  1.00 47.14           C  
ATOM    163  CE  LYS A 836      -4.172  17.970  16.068  1.00 47.85           C  
ATOM    164  NZ  LYS A 836      -5.311  17.204  16.708  1.00 47.06           N  
ATOM    165  N   PRO A 837      -5.106  23.264  13.368  1.00 41.56           N  
ATOM    166  CA  PRO A 837      -5.280  24.647  13.784  1.00 42.58           C  
ATOM    167  C   PRO A 837      -4.527  24.975  15.061  1.00 43.26           C  
ATOM    168  O   PRO A 837      -4.386  24.136  15.937  1.00 42.69           O  
ATOM    169  CB  PRO A 837      -6.794  24.787  14.014  1.00 42.71           C  
ATOM    170  CG  PRO A 837      -7.415  23.597  13.456  1.00 42.56           C  
ATOM    171  CD  PRO A 837      -6.367  22.512  13.423  1.00 42.44           C  
ATOM    172  N   LEU A 838      -4.016  26.192  15.140  1.00 44.83           N  
ATOM    173  CA  LEU A 838      -3.382  26.688  16.352  1.00 46.34           C  
ATOM    174  C   LEU A 838      -4.345  27.612  17.106  1.00 47.71           C  
ATOM    175  O   LEU A 838      -4.263  27.688  18.324  1.00 48.06           O  
ATOM    176  CB  LEU A 838      -2.076  27.422  16.025  1.00 46.60           C  
ATOM    177  CG  LEU A 838      -0.950  26.554  15.470  1.00 45.82           C  
ATOM    178  CD1 LEU A 838       0.126  27.418  14.847  1.00 46.79           C  
ATOM    179  CD2 LEU A 838      -0.392  25.656  16.566  1.00 45.58           C  
ATOM    180  N   GLY A 839      -5.251  28.288  16.384  1.00 49.25           N  
ATOM    181  CA  GLY A 839      -6.282  29.114  17.009  1.00 50.52           C  
ATOM    182  C   GLY A 839      -7.136  29.989  16.092  1.00 51.96           C  
ATOM    183  O   GLY A 839      -7.171  29.798  14.864  1.00 52.25           O  
ATOM    184  N   ARG A 840      -7.836  30.941  16.732  1.00 53.32           N  
ATOM    185  CA  ARG A 840      -8.735  31.912  16.080  1.00 53.53           C  
ATOM    186  C   ARG A 840      -8.111  33.312  16.062  1.00 54.78           C  
ATOM    187  O   ARG A 840      -6.898  33.477  16.315  1.00 56.50           O  
ATOM    188  CB  ARG A 840     -10.062  31.966  16.813  1.00 53.62           C  
ATOM    189  N   GLN A 845      -8.348  32.577  11.221  1.00 47.57           N  
ATOM    190  CA  GLN A 845      -7.817  31.257  11.603  1.00 47.39           C  
ATOM    191  C   GLN A 845      -6.283  31.073  11.429  1.00 46.41           C  
ATOM    192  O   GLN A 845      -5.736  31.324  10.353  1.00 46.07           O  
ATOM    193  CB  GLN A 845      -8.540  30.167  10.822  1.00 47.91           C  
ATOM    194  CG  GLN A 845      -8.672  28.878  11.629  1.00 50.07           C  
ATOM    195  CD  GLN A 845      -9.089  27.716  10.792  1.00 50.52           C  
ATOM    196  OE1 GLN A 845      -9.500  27.889   9.641  1.00 56.72           O  
ATOM    197  NE2 GLN A 845      -8.977  26.505  11.350  1.00 54.49           N  
ATOM    198  N   VAL A 846      -5.618  30.610  12.491  1.00 44.95           N  
ATOM    199  CA  VAL A 846      -4.189  30.294  12.455  1.00 43.68           C  
ATOM    200  C   VAL A 846      -3.974  28.780  12.495  1.00 42.37           C  
ATOM    201  O   VAL A 846      -4.466  28.105  13.393  1.00 42.15           O  
ATOM    202  CB  VAL A 846      -3.434  30.920  13.630  1.00 43.75           C  
ATOM    203  CG1 VAL A 846      -1.910  30.738  13.449  1.00 43.73           C  
ATOM    204  CG2 VAL A 846      -3.793  32.413  13.759  1.00 44.17           C  
ATOM    205  N   ILE A 847      -3.240  28.266  11.515  1.00 40.23           N  
ATOM    206  CA  ILE A 847      -3.002  26.841  11.360  1.00 39.05           C  
ATOM    207  C   ILE A 847      -1.508  26.530  11.234  1.00 36.66           C  
ATOM    208  O   ILE A 847      -0.714  27.348  10.717  1.00 34.14           O  
ATOM    209  CB  ILE A 847      -3.749  26.278  10.110  1.00 38.89           C  
ATOM    210  CG1 ILE A 847      -3.267  26.979   8.857  1.00 41.44           C  
ATOM    211  CG2 ILE A 847      -5.272  26.473  10.245  1.00 41.10           C  
ATOM    212  CD1 ILE A 847      -3.786  26.428   7.631  1.00 41.98           C  
ATOM    213  N   GLU A 848      -1.122  25.357  11.727  1.00 34.92           N  
ATOM    214  CA  GLU A 848       0.140  24.739  11.319  1.00 34.90           C  
ATOM    215  C   GLU A 848       0.044  24.285   9.883  1.00 33.40           C  
ATOM    216  O   GLU A 848      -1.011  23.796   9.449  1.00 32.40           O  
ATOM    217  CB  GLU A 848       0.450  23.489  12.130  1.00 35.08           C  
ATOM    218  CG  GLU A 848       0.777  23.734  13.511  1.00 37.09           C  
ATOM    219  CD  GLU A 848       1.191  22.469  14.233  1.00 36.57           C  
ATOM    220  OE1 GLU A 848       1.811  21.580  13.605  1.00 39.07           O  
ATOM    221  OE2 GLU A 848       0.922  22.412  15.436  1.00 40.24           O  
ATOM    222  N   ALA A 849       1.156  24.425   9.167  1.00 32.53           N  
ATOM    223  CA  ALA A 849       1.302  23.946   7.806  1.00 31.42           C  
ATOM    224  C   ALA A 849       2.741  23.512   7.575  1.00 31.07           C  
ATOM    225  O   ALA A 849       3.637  23.918   8.308  1.00 30.74           O  
ATOM    226  CB  ALA A 849       0.921  25.052   6.814  1.00 31.53           C  
ATOM    227  N   ASP A 850       2.944  22.669   6.559  1.00 30.73           N  
ATOM    228  CA  ASP A 850       4.263  22.262   6.093  1.00 30.46           C  
ATOM    229  C   ASP A 850       4.491  23.012   4.794  1.00 30.10           C  
ATOM    230  O   ASP A 850       3.671  22.905   3.869  1.00 31.10           O  
ATOM    231  CB  ASP A 850       4.327  20.754   5.850  1.00 30.42           C  
ATOM    232  CG  ASP A 850       4.260  19.936   7.132  1.00 35.05           C  
ATOM    233  OD1 ASP A 850       4.455  20.469   8.261  1.00 39.02           O  
ATOM    234  OD2 ASP A 850       4.007  18.719   7.003  1.00 45.33           O  
ATOM    235  N   ALA A 851       5.558  23.805   4.744  1.00 28.58           N  
ATOM    236  CA  ALA A 851       5.900  24.602   3.577  1.00 28.22           C  
ATOM    237  C   ALA A 851       7.165  24.051   2.950  1.00 28.66           C  
ATOM    238  O   ALA A 851       8.139  23.798   3.655  1.00 28.20           O  
ATOM    239  CB  ALA A 851       6.087  26.037   3.967  1.00 28.32           C  
ATOM    240  N   PHE A 852       7.148  23.792   1.638  1.00 27.16           N  
ATOM    241  CA  PHE A 852       8.347  23.303   0.997  1.00 27.36           C  
ATOM    242  C   PHE A 852       9.095  24.488   0.361  1.00 26.78           C  
ATOM    243  O   PHE A 852       8.541  25.187  -0.491  1.00 25.20           O  
ATOM    244  CB  PHE A 852       8.032  22.228  -0.072  1.00 27.76           C  
ATOM    245  CG  PHE A 852       9.250  21.787  -0.820  1.00 26.95           C  
ATOM    246  CD1 PHE A 852      10.177  20.989  -0.211  1.00 29.11           C  
ATOM    247  CD2 PHE A 852       9.512  22.245  -2.102  1.00 30.05           C  
ATOM    248  CE1 PHE A 852      11.384  20.635  -0.886  1.00 29.81           C  
ATOM    249  CE2 PHE A 852      10.683  21.863  -2.788  1.00 30.01           C  
ATOM    250  CZ  PHE A 852      11.609  21.070  -2.177  1.00 28.39           C  
ATOM    251  N   GLY A 853      10.348  24.678   0.749  1.00 27.10           N  
ATOM    252  CA  GLY A 853      11.186  25.652   0.113  1.00 29.21           C  
ATOM    253  C   GLY A 853      10.934  27.084   0.523  1.00 30.85           C  
ATOM    254  O   GLY A 853      11.313  27.980  -0.205  1.00 31.45           O  
ATOM    255  N   ILE A 854      10.332  27.315   1.687  1.00 31.82           N  
ATOM    256  CA  ILE A 854       9.989  28.678   2.053  1.00 34.16           C  
ATOM    257  C   ILE A 854      11.207  29.534   2.375  1.00 35.64           C  
ATOM    258  O   ILE A 854      11.112  30.758   2.323  1.00 35.67           O  
ATOM    259  CB  ILE A 854       8.948  28.769   3.201  1.00 34.41           C  
ATOM    260  CG1 ILE A 854       8.388  30.208   3.262  1.00 36.42           C  
ATOM    261  CG2 ILE A 854       9.533  28.326   4.486  1.00 35.14           C  
ATOM    262  CD1 ILE A 854       6.978  30.311   3.614  1.00 34.47           C  
ATOM    263  N   ASP A 855      12.333  28.896   2.695  1.00 36.11           N  
ATOM    264  CA  ASP A 855      13.578  29.632   2.891  1.00 36.58           C  
ATOM    265  C   ASP A 855      14.558  29.402   1.746  1.00 36.91           C  
ATOM    266  O   ASP A 855      15.757  29.539   1.931  1.00 36.97           O  
ATOM    267  CB  ASP A 855      14.197  29.220   4.214  1.00 37.70           C  
ATOM    268  CG  ASP A 855      14.722  27.799   4.204  1.00 39.81           C  
ATOM    269  OD1 ASP A 855      14.555  27.047   3.205  1.00 40.57           O  
ATOM    270  OD2 ASP A 855      15.335  27.434   5.221  1.00 46.17           O  
ATOM    271  N   LYS A 856      14.030  29.004   0.598  1.00 36.00           N  
ATOM    272  CA  LYS A 856      14.793  28.784  -0.644  1.00 36.94           C  
ATOM    273  C   LYS A 856      15.693  27.517  -0.676  1.00 35.89           C  
ATOM    274  O   LYS A 856      16.297  27.210  -1.715  1.00 37.37           O  
ATOM    275  CB  LYS A 856      15.597  30.049  -1.018  1.00 38.79           C  
ATOM    276  CG  LYS A 856      14.699  31.306  -1.089  1.00 41.63           C  
ATOM    277  CD  LYS A 856      14.229  31.560  -2.509  1.00 48.10           C  
ATOM    278  CE  LYS A 856      15.168  32.533  -3.203  1.00 52.08           C  
ATOM    279  NZ  LYS A 856      15.147  33.849  -2.483  1.00 55.32           N  
ATOM    280  N   THR A 857      15.757  26.776   0.426  1.00 33.73           N  
ATOM    281  CA  THR A 857      16.472  25.494   0.455  1.00 32.22           C  
ATOM    282  C   THR A 857      15.461  24.403   0.145  1.00 31.67           C  
ATOM    283  O   THR A 857      14.264  24.679   0.200  1.00 31.07           O  
ATOM    284  CB  THR A 857      17.161  25.268   1.808  1.00 32.02           C  
ATOM    285  OG1 THR A 857      16.186  25.089   2.833  1.00 29.42           O  
ATOM    286  CG2 THR A 857      18.033  26.468   2.150  1.00 31.98           C  
ATOM    287  N   ALA A 858      15.919  23.177  -0.194  1.00 30.75           N  
ATOM    288  CA  ALA A 858      15.045  22.091  -0.600  1.00 29.36           C  
ATOM    289  C   ALA A 858      14.493  21.366   0.652  1.00 28.80           C  
ATOM    290  O   ALA A 858      14.574  20.146   0.776  1.00 28.34           O  
ATOM    291  CB  ALA A 858      15.819  21.115  -1.551  1.00 29.00           C  
ATOM    292  N   THR A 859      13.976  22.132   1.599  1.00 28.27           N  
ATOM    293  CA  THR A 859      13.507  21.578   2.843  1.00 29.87           C  
ATOM    294  C   THR A 859      11.989  21.807   3.050  1.00 29.85           C  
ATOM    295  O   THR A 859      11.420  22.835   2.661  1.00 28.73           O  
ATOM    296  CB  THR A 859      14.267  22.155   4.072  1.00 29.34           C  
ATOM    297  OG1 THR A 859      14.188  23.583   4.074  1.00 31.12           O  
ATOM    298  CG2 THR A 859      15.694  21.756   4.055  1.00 30.12           C  
ATOM    299  N   CYS A 860      11.378  20.829   3.704  1.00 31.11           N  
ATOM    300  CA  CYS A 860      10.070  20.974   4.321  1.00 32.76           C  
ATOM    301  C   CYS A 860      10.150  21.577   5.734  1.00 32.89           C  
ATOM    302  O   CYS A 860      10.778  20.991   6.626  1.00 32.95           O  
ATOM    303  CB  CYS A 860       9.442  19.601   4.439  1.00 32.79           C  
ATOM    304  SG  CYS A 860       8.961  18.943   2.853  1.00 45.23           S  
ATOM    305  N   ARG A 861       9.504  22.712   5.940  1.00 31.85           N  
ATOM    306  CA  ARG A 861       9.450  23.331   7.259  1.00 33.19           C  
ATOM    307  C   ARG A 861       8.021  23.589   7.763  1.00 30.75           C  
ATOM    308  O   ARG A 861       7.148  24.031   7.019  1.00 29.37           O  
ATOM    309  CB  ARG A 861      10.270  24.622   7.242  1.00 32.92           C  
ATOM    310  CG  ARG A 861      11.755  24.269   6.850  1.00 37.99           C  
ATOM    311  CD  ARG A 861      12.764  25.364   7.169  1.00 41.24           C  
ATOM    312  NE  ARG A 861      14.111  25.126   6.608  1.00 44.34           N  
ATOM    313  CZ  ARG A 861      14.971  24.183   6.999  1.00 48.03           C  
ATOM    314  NH1 ARG A 861      14.652  23.272   7.923  1.00 50.07           N  
ATOM    315  NH2 ARG A 861      16.176  24.133   6.423  1.00 50.18           N  
ATOM    316  N   THR A 862       7.797  23.298   9.029  1.00 30.34           N  
ATOM    317  CA  THR A 862       6.546  23.650   9.675  1.00 30.50           C  
ATOM    318  C   THR A 862       6.527  25.149   9.886  1.00 30.08           C  
ATOM    319  O   THR A 862       7.510  25.767  10.350  1.00 31.02           O  
ATOM    320  CB  THR A 862       6.350  22.886  10.993  1.00 30.97           C  
ATOM    321  OG1 THR A 862       6.499  21.493  10.742  1.00 30.55           O  
ATOM    322  CG2 THR A 862       4.973  23.149  11.595  1.00 29.85           C  
ATOM    323  N   VAL A 863       5.413  25.738   9.503  1.00 28.99           N  
ATOM    324  CA  VAL A 863       5.205  27.174   9.614  1.00 29.25           C  
ATOM    325  C   VAL A 863       3.827  27.388  10.249  1.00 29.29           C  
ATOM    326  O   VAL A 863       3.060  26.422  10.411  1.00 28.65           O  
ATOM    327  CB  VAL A 863       5.332  27.892   8.223  1.00 29.29           C  
ATOM    328  CG1 VAL A 863       6.731  27.678   7.589  1.00 28.72           C  
ATOM    329  CG2 VAL A 863       4.226  27.419   7.230  1.00 29.30           C  
ATOM    330  N   ALA A 864       3.559  28.640  10.633  1.00 28.86           N  
ATOM    331  CA  ALA A 864       2.252  29.090  11.066  1.00 29.58           C  
ATOM    332  C   ALA A 864       1.595  30.006  10.024  1.00 29.59           C  
ATOM    333  O   ALA A 864       2.188  30.983   9.553  1.00 30.81           O  
ATOM    334  CB  ALA A 864       2.340  29.800  12.439  1.00 29.05           C  
ATOM    335  N   VAL A 865       0.364  29.693   9.668  1.00 30.87           N  
ATOM    336  CA  VAL A 865      -0.378  30.419   8.648  1.00 32.53           C  
ATOM    337  C   VAL A 865      -1.621  31.099   9.267  1.00 34.33           C  
ATOM    338  O   VAL A 865      -2.478  30.421   9.857  1.00 34.09           O  
ATOM    339  CB  VAL A 865      -0.804  29.467   7.517  1.00 32.82           C  
ATOM    340  CG1 VAL A 865      -1.444  30.231   6.368  1.00 31.94           C  
ATOM    341  CG2 VAL A 865       0.398  28.680   7.031  1.00 33.40           C  
ATOM    342  N   LYS A 866      -1.705  32.421   9.107  1.00 35.73           N  
ATOM    343  CA  LYS A 866      -2.935  33.175   9.360  1.00 37.26           C  
ATOM    344  C   LYS A 866      -3.712  33.343   8.043  1.00 37.04           C  
ATOM    345  O   LYS A 866      -3.188  33.816   7.043  1.00 33.56           O  
ATOM    346  CB  LYS A 866      -2.608  34.527   9.997  1.00 36.71           C  
ATOM    347  CG  LYS A 866      -3.803  35.258  10.587  1.00 39.76           C  
ATOM    348  CD  LYS A 866      -3.345  36.525  11.332  1.00 40.83           C  
ATOM    349  CE  LYS A 866      -3.796  36.550  12.787  1.00 45.04           C  
ATOM    350  NZ  LYS A 866      -3.529  37.889  13.458  1.00 44.88           N  
ATOM    351  N   MET A 867      -4.974  32.938   8.039  1.00 39.34           N  
ATOM    352  CA  MET A 867      -5.756  33.034   6.823  1.00 42.54           C  
ATOM    353  C   MET A 867      -7.169  33.636   7.002  1.00 43.50           C  
ATOM    354  O   MET A 867      -7.672  33.687   8.110  1.00 42.97           O  
ATOM    355  CB  MET A 867      -5.806  31.683   6.142  1.00 42.62           C  
ATOM    356  CG  MET A 867      -6.212  30.505   6.994  1.00 45.30           C  
ATOM    357  SD  MET A 867      -6.031  28.948   6.077  1.00 47.63           S  
ATOM    358  CE  MET A 867      -6.946  29.250   4.584  1.00 45.71           C  
ATOM    359  N   LEU A 868      -7.761  34.135   5.904  1.00 45.40           N  
ATOM    360  CA  LEU A 868      -9.205  34.476   5.877  1.00 46.63           C  
ATOM    361  C   LEU A 868      -9.967  33.486   4.999  1.00 47.78           C  
ATOM    362  O   LEU A 868      -9.861  33.544   3.767  1.00 49.25           O  
ATOM    363  CB  LEU A 868      -9.459  35.860   5.301  1.00 47.46           C  
ATOM    364  CG  LEU A 868      -8.837  37.071   5.953  1.00 49.28           C  
ATOM    365  CD1 LEU A 868      -9.119  38.232   5.055  1.00 49.92           C  
ATOM    366  CD2 LEU A 868      -9.395  37.306   7.347  1.00 50.14           C  
ATOM    367  N   THR A 873     -14.971  39.790   5.014  1.00 42.54           N  
ATOM    368  CA  THR A 873     -15.398  41.167   4.712  1.00 42.50           C  
ATOM    369  C   THR A 873     -14.201  41.973   4.258  1.00 42.56           C  
ATOM    370  O   THR A 873     -13.061  41.585   4.504  1.00 42.05           O  
ATOM    371  CB  THR A 873     -16.000  41.886   5.925  1.00 42.36           C  
ATOM    372  OG1 THR A 873     -15.009  42.023   6.941  1.00 42.46           O  
ATOM    373  CG2 THR A 873     -17.221  41.137   6.485  1.00 42.94           C  
ATOM    374  N   HIS A 874     -14.460  43.095   3.596  1.00 42.78           N  
ATOM    375  CA  HIS A 874     -13.391  44.011   3.205  1.00 42.91           C  
ATOM    376  C   HIS A 874     -12.579  44.402   4.431  1.00 42.90           C  
ATOM    377  O   HIS A 874     -11.350  44.420   4.391  1.00 42.30           O  
ATOM    378  CB  HIS A 874     -13.961  45.280   2.575  1.00 43.29           C  
ATOM    379  CG  HIS A 874     -12.913  46.255   2.133  1.00 43.45           C  
ATOM    380  ND1 HIS A 874     -11.872  45.900   1.297  1.00 45.44           N  
ATOM    381  CD2 HIS A 874     -12.740  47.567   2.413  1.00 44.54           C  
ATOM    382  CE1 HIS A 874     -11.109  46.956   1.077  1.00 46.10           C  
ATOM    383  NE2 HIS A 874     -11.616  47.982   1.739  1.00 45.45           N  
ATOM    384  N   SER A 875     -13.300  44.726   5.503  1.00 42.38           N  
ATOM    385  CA  SER A 875     -12.716  45.115   6.781  1.00 42.61           C  
ATOM    386  C   SER A 875     -11.668  44.090   7.236  1.00 42.27           C  
ATOM    387  O   SER A 875     -10.551  44.445   7.610  1.00 42.52           O  
ATOM    388  CB  SER A 875     -13.845  45.236   7.821  1.00 42.80           C  
ATOM    389  OG  SER A 875     -13.398  45.778   9.045  1.00 43.19           O  
ATOM    390  N   GLU A 876     -12.031  42.820   7.171  1.00 41.92           N  
ATOM    391  CA  GLU A 876     -11.154  41.750   7.615  1.00 42.10           C  
ATOM    392  C   GLU A 876      -9.999  41.510   6.643  1.00 41.45           C  
ATOM    393  O   GLU A 876      -8.879  41.300   7.083  1.00 41.51           O  
ATOM    394  CB  GLU A 876     -11.960  40.483   7.824  1.00 42.11           C  
ATOM    395  CG  GLU A 876     -12.985  40.626   8.921  1.00 43.11           C  
ATOM    396  CD  GLU A 876     -14.120  39.631   8.812  1.00 44.24           C  
ATOM    397  OE1 GLU A 876     -14.590  39.335   7.679  1.00 46.79           O  
ATOM    398  OE2 GLU A 876     -14.552  39.156   9.883  1.00 48.93           O  
ATOM    399  N   HIS A 877     -10.260  41.570   5.338  1.00 40.69           N  
ATOM    400  CA  HIS A 877      -9.192  41.482   4.322  1.00 40.75           C  
ATOM    401  C   HIS A 877      -8.155  42.569   4.535  1.00 40.26           C  
ATOM    402  O   HIS A 877      -6.954  42.317   4.488  1.00 40.28           O  
ATOM    403  CB  HIS A 877      -9.758  41.582   2.898  1.00 40.81           C  
ATOM    404  CG  HIS A 877      -8.721  41.464   1.820  1.00 40.63           C  
ATOM    405  ND1 HIS A 877      -7.996  42.547   1.361  1.00 42.64           N  
ATOM    406  CD2 HIS A 877      -8.295  40.398   1.104  1.00 39.70           C  
ATOM    407  CE1 HIS A 877      -7.163  42.148   0.416  1.00 41.69           C  
ATOM    408  NE2 HIS A 877      -7.326  40.850   0.239  1.00 41.05           N  
ATOM    409  N   ARG A 878      -8.660  43.773   4.766  1.00 40.03           N  
ATOM    410  CA  ARG A 878      -7.878  44.961   5.112  1.00 39.82           C  
ATOM    411  C   ARG A 878      -6.995  44.785   6.369  1.00 38.49           C  
ATOM    412  O   ARG A 878      -5.825  45.155   6.362  1.00 37.99           O  
ATOM    413  CB  ARG A 878      -8.873  46.122   5.254  1.00 39.77           C  
ATOM    414  CG  ARG A 878      -8.547  47.286   6.196  1.00 41.92           C  
ATOM    415  CD  ARG A 878      -9.860  48.085   6.536  1.00 43.64           C  
ATOM    416  NE  ARG A 878     -10.137  49.385   5.901  1.00 46.91           N  
ATOM    417  CZ  ARG A 878      -9.720  49.835   4.710  1.00 48.48           C  
ATOM    418  NH1 ARG A 878      -8.956  49.117   3.886  1.00 48.68           N  
ATOM    419  NH2 ARG A 878     -10.099  51.062   4.328  1.00 48.82           N  
ATOM    420  N   ALA A 879      -7.566  44.215   7.424  1.00 37.21           N  
ATOM    421  CA  ALA A 879      -6.866  44.004   8.676  1.00 37.19           C  
ATOM    422  C   ALA A 879      -5.726  43.014   8.488  1.00 36.51           C  
ATOM    423  O   ALA A 879      -4.636  43.230   8.980  1.00 35.51           O  
ATOM    424  CB  ALA A 879      -7.823  43.508   9.744  1.00 36.93           C  
ATOM    425  N   LEU A 880      -5.977  41.929   7.760  1.00 36.41           N  
ATOM    426  CA  LEU A 880      -4.916  40.951   7.501  1.00 36.48           C  
ATOM    427  C   LEU A 880      -3.824  41.500   6.565  1.00 36.00           C  
ATOM    428  O   LEU A 880      -2.644  41.300   6.825  1.00 35.95           O  
ATOM    429  CB  LEU A 880      -5.490  39.616   7.023  1.00 36.03           C  
ATOM    430  CG  LEU A 880      -4.493  38.438   6.971  1.00 36.11           C  
ATOM    431  CD1 LEU A 880      -3.771  38.265   8.298  1.00 35.20           C  
ATOM    432  CD2 LEU A 880      -5.199  37.146   6.594  1.00 36.19           C  
ATOM    433  N   MET A 881      -4.193  42.222   5.515  1.00 36.84           N  
ATOM    434  CA  MET A 881      -3.192  42.859   4.636  1.00 37.61           C  
ATOM    435  C   MET A 881      -2.335  43.859   5.409  1.00 38.06           C  
ATOM    436  O   MET A 881      -1.108  43.895   5.244  1.00 38.37           O  
ATOM    437  CB  MET A 881      -3.844  43.584   3.456  1.00 38.31           C  
ATOM    438  CG  MET A 881      -4.113  42.710   2.278  1.00 40.12           C  
ATOM    439  SD  MET A 881      -2.632  42.120   1.418  1.00 43.06           S  
ATOM    440  CE  MET A 881      -3.441  41.133   0.152  1.00 45.15           C  
ATOM    441  N   SER A 882      -2.986  44.636   6.271  1.00 38.22           N  
ATOM    442  CA  SER A 882      -2.315  45.609   7.122  1.00 38.56           C  
ATOM    443  C   SER A 882      -1.260  44.909   7.955  1.00 37.70           C  
ATOM    444  O   SER A 882      -0.130  45.299   7.962  1.00 37.36           O  
ATOM    445  CB  SER A 882      -3.307  46.283   8.088  1.00 38.79           C  
ATOM    446  OG  SER A 882      -4.197  47.120   7.380  1.00 42.80           O  
ATOM    447  N   GLU A 883      -1.671  43.876   8.662  1.00 37.45           N  
ATOM    448  CA  GLU A 883      -0.731  43.059   9.414  1.00 38.06           C  
ATOM    449  C   GLU A 883       0.479  42.579   8.564  1.00 37.00           C  
ATOM    450  O   GLU A 883       1.642  42.685   8.996  1.00 37.00           O  
ATOM    451  CB  GLU A 883      -1.497  41.914  10.060  1.00 37.85           C  
ATOM    452  CG  GLU A 883      -0.660  40.789  10.502  1.00 40.95           C  
ATOM    453  CD  GLU A 883      -1.315  39.922  11.575  1.00 42.64           C  
ATOM    454  OE1 GLU A 883      -2.570  39.791  11.639  1.00 46.92           O  
ATOM    455  OE2 GLU A 883      -0.519  39.373  12.369  1.00 49.51           O  
ATOM    456  N   LEU A 884       0.209  42.080   7.365  1.00 35.56           N  
ATOM    457  CA  LEU A 884       1.269  41.679   6.446  1.00 35.61           C  
ATOM    458  C   LEU A 884       2.221  42.844   6.117  1.00 35.52           C  
ATOM    459  O   LEU A 884       3.455  42.697   6.186  1.00 34.36           O  
ATOM    460  CB  LEU A 884       0.657  41.095   5.166  1.00 34.34           C  
ATOM    461  CG  LEU A 884       1.573  40.765   3.997  1.00 34.87           C  
ATOM    462  CD1 LEU A 884       2.668  39.815   4.417  1.00 34.81           C  
ATOM    463  CD2 LEU A 884       0.779  40.161   2.830  1.00 34.90           C  
ATOM    464  N   LYS A 885       1.655  43.998   5.757  1.00 35.83           N  
ATOM    465  CA  LYS A 885       2.484  45.135   5.387  1.00 37.29           C  
ATOM    466  C   LYS A 885       3.279  45.652   6.588  1.00 37.33           C  
ATOM    467  O   LYS A 885       4.401  46.061   6.433  1.00 37.28           O  
ATOM    468  CB  LYS A 885       1.653  46.237   4.699  1.00 37.68           C  
ATOM    469  CG  LYS A 885       1.295  45.856   3.269  1.00 38.07           C  
ATOM    470  CD  LYS A 885       0.249  46.774   2.664  1.00 39.07           C  
ATOM    471  CE  LYS A 885      -0.118  46.370   1.225  1.00 38.83           C  
ATOM    472  NZ  LYS A 885       0.306  44.965   1.027  1.00 42.76           N  
ATOM    473  N   ILE A 886       2.719  45.590   7.790  1.00 37.95           N  
ATOM    474  CA  ILE A 886       3.465  46.014   8.969  1.00 38.05           C  
ATOM    475  C   ILE A 886       4.621  45.064   9.278  1.00 37.67           C  
ATOM    476  O   ILE A 886       5.705  45.521   9.647  1.00 38.37           O  
ATOM    477  CB  ILE A 886       2.559  46.153  10.211  1.00 38.52           C  
ATOM    478  CG1 ILE A 886       1.733  47.432  10.121  1.00 40.00           C  
ATOM    479  CG2 ILE A 886       3.383  46.223  11.496  1.00 39.65           C  
ATOM    480  CD1 ILE A 886       0.505  47.420  11.064  1.00 40.39           C  
ATOM    481  N   LEU A 887       4.391  43.755   9.157  1.00 36.59           N  
ATOM    482  CA  LEU A 887       5.458  42.778   9.390  1.00 35.83           C  
ATOM    483  C   LEU A 887       6.603  43.011   8.412  1.00 34.96           C  
ATOM    484  O   LEU A 887       7.781  42.918   8.770  1.00 33.38           O  
ATOM    485  CB  LEU A 887       4.929  41.340   9.288  1.00 36.26           C  
ATOM    486  CG  LEU A 887       4.045  40.846  10.440  1.00 36.33           C  
ATOM    487  CD1 LEU A 887       3.500  39.479  10.144  1.00 36.32           C  
ATOM    488  CD2 LEU A 887       4.835  40.805  11.742  1.00 38.51           C  
ATOM    489  N   ILE A 888       6.251  43.362   7.180  1.00 35.19           N  
ATOM    490  CA  ILE A 888       7.249  43.682   6.174  1.00 35.28           C  
ATOM    491  C   ILE A 888       7.985  44.955   6.575  1.00 35.26           C  
ATOM    492  O   ILE A 888       9.204  45.013   6.505  1.00 33.83           O  
ATOM    493  CB  ILE A 888       6.633  43.841   4.771  1.00 34.99           C  
ATOM    494  CG1 ILE A 888       6.101  42.490   4.266  1.00 34.26           C  
ATOM    495  CG2 ILE A 888       7.697  44.425   3.784  1.00 35.64           C  
ATOM    496  CD1 ILE A 888       5.190  42.590   3.011  1.00 34.78           C  
ATOM    497  N   HIS A 889       7.244  45.965   7.010  1.00 36.25           N  
ATOM    498  CA  HIS A 889       7.863  47.235   7.366  1.00 36.55           C  
ATOM    499  C   HIS A 889       8.848  47.025   8.518  1.00 36.24           C  
ATOM    500  O   HIS A 889       9.930  47.555   8.527  1.00 36.66           O  
ATOM    501  CB  HIS A 889       6.801  48.284   7.757  1.00 37.94           C  
ATOM    502  CG  HIS A 889       7.373  49.471   8.467  1.00 38.76           C  
ATOM    503  ND1 HIS A 889       8.003  50.502   7.798  1.00 42.91           N  
ATOM    504  CD2 HIS A 889       7.482  49.753   9.788  1.00 41.70           C  
ATOM    505  CE1 HIS A 889       8.448  51.380   8.681  1.00 43.17           C  
ATOM    506  NE2 HIS A 889       8.150  50.945   9.893  1.00 43.10           N  
ATOM    507  N   ILE A 890       8.456  46.234   9.490  1.00 36.16           N  
ATOM    508  CA  ILE A 890       9.237  46.067  10.689  1.00 36.28           C  
ATOM    509  C   ILE A 890      10.545  45.345  10.377  1.00 35.58           C  
ATOM    510  O   ILE A 890      11.607  45.743  10.859  1.00 35.91           O  
ATOM    511  CB  ILE A 890       8.404  45.296  11.741  1.00 35.80           C  
ATOM    512  CG1 ILE A 890       7.361  46.230  12.361  1.00 37.25           C  
ATOM    513  CG2 ILE A 890       9.281  44.666  12.827  1.00 37.36           C  
ATOM    514  CD1 ILE A 890       6.385  45.522  13.265  1.00 37.73           C  
ATOM    515  N   GLY A 891      10.467  44.282   9.587  1.00 35.14           N  
ATOM    516  CA  GLY A 891      11.662  43.513   9.175  1.00 34.99           C  
ATOM    517  C   GLY A 891      12.075  42.477  10.218  1.00 34.73           C  
ATOM    518  O   GLY A 891      11.339  42.218  11.162  1.00 35.64           O  
ATOM    519  N   HIS A 892      13.256  41.902  10.056  1.00 34.34           N  
ATOM    520  CA  HIS A 892      13.626  40.654  10.725  1.00 33.56           C  
ATOM    521  C   HIS A 892      14.396  40.867  12.033  1.00 32.17           C  
ATOM    522  O   HIS A 892      15.256  41.707  12.118  1.00 30.61           O  
ATOM    523  CB  HIS A 892      14.468  39.761   9.781  1.00 35.01           C  
ATOM    524  CG  HIS A 892      15.067  38.569  10.473  1.00 36.63           C  
ATOM    525  ND1 HIS A 892      14.428  37.347  10.539  1.00 41.66           N  
ATOM    526  CD2 HIS A 892      16.201  38.442  11.209  1.00 39.47           C  
ATOM    527  CE1 HIS A 892      15.155  36.513  11.264  1.00 41.95           C  
ATOM    528  NE2 HIS A 892      16.230  37.158  11.695  1.00 40.43           N  
ATOM    529  N   HIS A 893      14.057  40.096  13.063  1.00 31.09           N  
ATOM    530  CA  HIS A 893      14.905  39.988  14.258  1.00 30.36           C  
ATOM    531  C   HIS A 893      14.671  38.598  14.816  1.00 29.37           C  
ATOM    532  O   HIS A 893      13.569  38.089  14.696  1.00 28.88           O  
ATOM    533  CB  HIS A 893      14.557  41.064  15.285  1.00 29.91           C  
ATOM    534  CG  HIS A 893      15.509  41.124  16.450  1.00 29.26           C  
ATOM    535  ND1 HIS A 893      16.597  41.975  16.488  1.00 29.73           N  
ATOM    536  CD2 HIS A 893      15.538  40.434  17.612  1.00 25.76           C  
ATOM    537  CE1 HIS A 893      17.246  41.814  17.633  1.00 26.57           C  
ATOM    538  NE2 HIS A 893      16.627  40.881  18.332  1.00 28.38           N  
ATOM    539  N   LEU A 894      15.703  37.983  15.391  1.00 28.58           N  
ATOM    540  CA  LEU A 894      15.590  36.653  16.023  1.00 29.07           C  
ATOM    541  C   LEU A 894      14.489  36.527  17.071  1.00 28.87           C  
ATOM    542  O   LEU A 894      13.874  35.482  17.186  1.00 28.75           O  
ATOM    543  CB  LEU A 894      16.909  36.274  16.690  1.00 29.19           C  
ATOM    544  CG  LEU A 894      16.962  34.883  17.321  1.00 29.82           C  
ATOM    545  CD1 LEU A 894      16.783  33.778  16.293  1.00 30.96           C  
ATOM    546  CD2 LEU A 894      18.316  34.749  18.029  1.00 31.53           C  
ATOM    547  N   ASN A 895      14.233  37.606  17.819  1.00 28.53           N  
ATOM    548  CA  ASN A 895      13.328  37.571  18.976  1.00 28.49           C  
ATOM    549  C   ASN A 895      11.954  38.159  18.699  1.00 28.27           C  
ATOM    550  O   ASN A 895      11.269  38.590  19.616  1.00 27.89           O  
ATOM    551  CB  ASN A 895      13.984  38.220  20.194  1.00 28.15           C  
ATOM    552  CG  ASN A 895      15.319  37.573  20.559  1.00 27.30           C  
ATOM    553  OD1 ASN A 895      16.347  38.244  20.550  1.00 27.94           O  
ATOM    554  ND2 ASN A 895      15.307  36.281  20.883  1.00 23.72           N  
ATOM    555  N   VAL A 896      11.552  38.146  17.430  1.00 29.11           N  
ATOM    556  CA  VAL A 896      10.162  38.330  17.049  1.00 29.11           C  
ATOM    557  C   VAL A 896       9.710  37.184  16.173  1.00 29.09           C  
ATOM    558  O   VAL A 896      10.517  36.447  15.602  1.00 28.89           O  
ATOM    559  CB  VAL A 896       9.870  39.681  16.338  1.00 29.77           C  
ATOM    560  CG1 VAL A 896      10.430  40.835  17.124  1.00 28.61           C  
ATOM    561  CG2 VAL A 896      10.394  39.699  14.912  1.00 31.14           C  
ATOM    562  N   VAL A 897       8.405  36.998  16.108  1.00 29.59           N  
ATOM    563  CA  VAL A 897       7.839  35.995  15.211  1.00 30.33           C  
ATOM    564  C   VAL A 897       7.877  36.563  13.788  1.00 30.91           C  
ATOM    565  O   VAL A 897       7.072  37.426  13.435  1.00 31.62           O  
ATOM    566  CB  VAL A 897       6.417  35.604  15.622  1.00 30.87           C  
ATOM    567  CG1 VAL A 897       5.837  34.560  14.646  1.00 31.58           C  
ATOM    568  CG2 VAL A 897       6.392  35.057  17.093  1.00 31.14           C  
ATOM    569  N   ASN A 898       8.840  36.100  12.988  1.00 30.36           N  
ATOM    570  CA  ASN A 898       9.106  36.705  11.687  1.00 30.10           C  
ATOM    571  C   ASN A 898       8.155  36.289  10.563  1.00 29.70           C  
ATOM    572  O   ASN A 898       7.649  35.166  10.523  1.00 28.35           O  
ATOM    573  CB  ASN A 898      10.568  36.449  11.259  1.00 30.44           C  
ATOM    574  CG  ASN A 898      11.562  37.188  12.150  1.00 31.68           C  
ATOM    575  OD1 ASN A 898      11.603  38.407  12.135  1.00 35.02           O  
ATOM    576  ND2 ASN A 898      12.334  36.453  12.939  1.00 32.11           N  
ATOM    577  N   LEU A 899       7.959  37.219   9.633  1.00 29.16           N  
ATOM    578  CA  LEU A 899       7.248  36.938   8.407  1.00 28.70           C  
ATOM    579  C   LEU A 899       8.120  36.053   7.538  1.00 27.46           C  
ATOM    580  O   LEU A 899       9.305  36.332   7.348  1.00 26.04           O  
ATOM    581  CB  LEU A 899       6.931  38.257   7.689  1.00 28.78           C  
ATOM    582  CG  LEU A 899       6.211  38.074   6.353  1.00 28.61           C  
ATOM    583  CD1 LEU A 899       4.785  37.609   6.597  1.00 28.73           C  
ATOM    584  CD2 LEU A 899       6.228  39.391   5.618  1.00 28.31           C  
ATOM    585  N   LEU A 900       7.532  34.997   6.989  1.00 27.32           N  
ATOM    586  CA  LEU A 900       8.239  34.136   6.060  1.00 27.08           C  
ATOM    587  C   LEU A 900       7.752  34.303   4.644  1.00 27.84           C  
ATOM    588  O   LEU A 900       8.511  34.101   3.708  1.00 26.06           O  
ATOM    589  CB  LEU A 900       8.137  32.650   6.457  1.00 26.69           C  
ATOM    590  CG  LEU A 900       8.710  32.301   7.829  1.00 26.52           C  
ATOM    591  CD1 LEU A 900       8.412  30.876   8.149  1.00 27.86           C  
ATOM    592  CD2 LEU A 900      10.223  32.568   7.893  1.00 28.53           C  
ATOM    593  N   GLY A 901       6.481  34.642   4.478  1.00 28.04           N  
ATOM    594  CA  GLY A 901       5.925  34.732   3.150  1.00 27.69           C  
ATOM    595  C   GLY A 901       4.449  35.002   3.183  1.00 28.13           C  
ATOM    596  O   GLY A 901       3.848  35.110   4.249  1.00 27.85           O  
ATOM    597  N   ALA A 902       3.846  35.087   2.002  1.00 29.11           N  
ATOM    598  CA  ALA A 902       2.407  35.352   1.904  1.00 28.61           C  
ATOM    599  C   ALA A 902       1.826  34.819   0.609  1.00 28.96           C  
ATOM    600  O   ALA A 902       2.537  34.599  -0.379  1.00 27.70           O  
ATOM    601  CB  ALA A 902       2.148  36.839   2.018  1.00 29.22           C  
ATOM    602  N   CYS A 903       0.530  34.528   0.656  1.00 28.71           N  
ATOM    603  CA  CYS A 903      -0.223  34.072  -0.521  1.00 29.27           C  
ATOM    604  C   CYS A 903      -1.325  35.102  -0.681  1.00 29.59           C  
ATOM    605  O   CYS A 903      -2.274  35.150   0.110  1.00 30.48           O  
ATOM    606  CB  CYS A 903      -0.797  32.677  -0.328  1.00 28.72           C  
ATOM    607  SG  CYS A 903       0.400  31.459   0.302  1.00 28.70           S  
ATOM    608  N   THR A 904      -1.109  35.998  -1.628  1.00 30.45           N  
ATOM    609  CA  THR A 904      -1.979  37.136  -1.878  1.00 32.24           C  
ATOM    610  C   THR A 904      -2.576  37.141  -3.298  1.00 33.55           C  
ATOM    611  O   THR A 904      -3.534  37.851  -3.540  1.00 34.09           O  
ATOM    612  CB  THR A 904      -1.211  38.444  -1.728  1.00 31.29           C  
ATOM    613  OG1 THR A 904      -0.307  38.561  -2.822  1.00 30.37           O  
ATOM    614  CG2 THR A 904      -0.440  38.466  -0.394  1.00 32.22           C  
ATOM    615  N   LYS A 905      -1.985  36.398  -4.223  1.00 35.11           N  
ATOM    616  CA  LYS A 905      -2.480  36.308  -5.596  1.00 36.69           C  
ATOM    617  C   LYS A 905      -3.918  35.818  -5.648  1.00 37.30           C  
ATOM    618  O   LYS A 905      -4.295  34.947  -4.874  1.00 36.52           O  
ATOM    619  CB  LYS A 905      -1.696  35.259  -6.364  1.00 37.83           C  
ATOM    620  CG  LYS A 905      -0.441  35.685  -6.990  1.00 40.06           C  
ATOM    621  CD  LYS A 905       0.161  34.441  -7.672  1.00 40.02           C  
ATOM    622  CE  LYS A 905       1.613  34.706  -8.116  1.00 43.38           C  
ATOM    623  NZ  LYS A 905       2.297  33.430  -8.570  1.00 44.13           N  
ATOM    624  N   PRO A 906      -4.725  36.337  -6.598  1.00 38.46           N  
ATOM    625  CA  PRO A 906      -6.077  35.806  -6.739  1.00 37.95           C  
ATOM    626  C   PRO A 906      -6.081  34.311  -7.047  1.00 38.04           C  
ATOM    627  O   PRO A 906      -5.094  33.766  -7.552  1.00 39.22           O  
ATOM    628  CB  PRO A 906      -6.650  36.608  -7.921  1.00 38.77           C  
ATOM    629  CG  PRO A 906      -5.827  37.850  -7.979  1.00 38.92           C  
ATOM    630  CD  PRO A 906      -4.462  37.433  -7.555  1.00 38.69           C  
ATOM    631  N   GLY A 907      -7.186  33.648  -6.738  1.00 38.12           N  
ATOM    632  CA  GLY A 907      -7.298  32.212  -6.970  1.00 37.39           C  
ATOM    633  C   GLY A 907      -7.163  31.364  -5.720  1.00 37.44           C  
ATOM    634  O   GLY A 907      -7.131  30.130  -5.814  1.00 38.04           O  
ATOM    635  N   GLY A 908      -7.094  31.999  -4.548  1.00 36.21           N  
ATOM    636  CA  GLY A 908      -7.064  31.260  -3.277  1.00 34.97           C  
ATOM    637  C   GLY A 908      -7.179  32.192  -2.073  1.00 34.26           C  
ATOM    638  O   GLY A 908      -7.200  33.420  -2.222  1.00 33.26           O  
ATOM    639  N   PRO A 909      -7.242  31.615  -0.860  1.00 33.54           N  
ATOM    640  CA  PRO A 909      -7.351  32.496   0.323  1.00 33.07           C  
ATOM    641  C   PRO A 909      -6.100  33.349   0.568  1.00 31.88           C  
ATOM    642  O   PRO A 909      -4.996  32.955   0.220  1.00 31.18           O  
ATOM    643  CB  PRO A 909      -7.589  31.527   1.473  1.00 32.68           C  
ATOM    644  CG  PRO A 909      -7.109  30.209   0.981  1.00 34.51           C  
ATOM    645  CD  PRO A 909      -7.253  30.193  -0.507  1.00 32.83           C  
ATOM    646  N   LEU A 910      -6.299  34.515   1.162  1.00 31.64           N  
ATOM    647  CA  LEU A 910      -5.209  35.337   1.669  1.00 31.57           C  
ATOM    648  C   LEU A 910      -4.604  34.631   2.856  1.00 31.02           C  
ATOM    649  O   LEU A 910      -5.303  34.268   3.795  1.00 29.94           O  
ATOM    650  CB  LEU A 910      -5.718  36.713   2.096  1.00 31.63           C  
ATOM    651  CG  LEU A 910      -4.700  37.682   2.716  1.00 32.28           C  
ATOM    652  CD1 LEU A 910      -3.539  37.988   1.776  1.00 32.94           C  
ATOM    653  CD2 LEU A 910      -5.411  38.961   3.092  1.00 33.14           C  
ATOM    654  N   MET A 911      -3.287  34.464   2.820  1.00 30.40           N  
ATOM    655  CA  MET A 911      -2.579  33.748   3.845  1.00 31.05           C  
ATOM    656  C   MET A 911      -1.286  34.482   4.163  1.00 30.73           C  
ATOM    657  O   MET A 911      -0.591  34.961   3.262  1.00 29.67           O  
ATOM    658  CB  MET A 911      -2.286  32.305   3.383  1.00 31.50           C  
ATOM    659  CG  MET A 911      -3.513  31.407   3.411  1.00 31.48           C  
ATOM    660  SD  MET A 911      -3.284  29.679   2.888  1.00 33.89           S  
ATOM    661  CE  MET A 911      -3.011  30.001   1.192  1.00 33.34           C  
ATOM    662  N   VAL A 912      -1.001  34.586   5.456  1.00 30.26           N  
ATOM    663  CA  VAL A 912       0.204  35.237   5.949  1.00 29.82           C  
ATOM    664  C   VAL A 912       0.982  34.179   6.708  1.00 29.35           C  
ATOM    665  O   VAL A 912       0.468  33.613   7.641  1.00 30.15           O  
ATOM    666  CB  VAL A 912      -0.137  36.453   6.839  1.00 30.23           C  
ATOM    667  CG1 VAL A 912       1.129  37.079   7.400  1.00 30.19           C  
ATOM    668  CG2 VAL A 912      -0.911  37.493   6.011  1.00 30.97           C  
ATOM    669  N   ILE A 913       2.209  33.910   6.276  1.00 28.32           N  
ATOM    670  CA  ILE A 913       2.991  32.791   6.782  1.00 28.15           C  
ATOM    671  C   ILE A 913       4.125  33.305   7.655  1.00 27.22           C  
ATOM    672  O   ILE A 913       4.949  34.118   7.201  1.00 27.23           O  
ATOM    673  CB  ILE A 913       3.591  31.926   5.654  1.00 27.32           C  
ATOM    674  CG1 ILE A 913       2.539  31.593   4.581  1.00 27.85           C  
ATOM    675  CG2 ILE A 913       4.231  30.643   6.241  1.00 27.50           C  
ATOM    676  CD1 ILE A 913       3.152  31.137   3.294  1.00 29.10           C  
ATOM    677  N   VAL A 914       4.197  32.786   8.886  1.00 27.78           N  
ATOM    678  CA  VAL A 914       5.189  33.226   9.883  1.00 28.07           C  
ATOM    679  C   VAL A 914       5.829  32.020  10.532  1.00 28.81           C  
ATOM    680  O   VAL A 914       5.387  30.888  10.332  1.00 30.22           O  
ATOM    681  CB  VAL A 914       4.582  34.186  10.974  1.00 28.57           C  
ATOM    682  CG1 VAL A 914       3.913  35.368  10.321  1.00 28.36           C  
ATOM    683  CG2 VAL A 914       3.572  33.457  11.902  1.00 28.29           C  
ATOM    684  N   GLU A 915       6.901  32.270  11.269  1.00 28.23           N  
ATOM    685  CA  GLU A 915       7.611  31.262  11.987  1.00 28.58           C  
ATOM    686  C   GLU A 915       6.745  30.502  12.974  1.00 28.14           C  
ATOM    687  O   GLU A 915       5.940  31.105  13.660  1.00 27.57           O  
ATOM    688  CB  GLU A 915       8.746  31.910  12.759  1.00 28.75           C  
ATOM    689  CG  GLU A 915       9.877  32.419  11.814  1.00 30.01           C  
ATOM    690  CD  GLU A 915      10.944  33.166  12.554  1.00 30.64           C  
ATOM    691  OE1 GLU A 915      10.621  33.955  13.484  1.00 31.13           O  
ATOM    692  OE2 GLU A 915      12.110  32.978  12.192  1.00 34.44           O  
ATOM    693  N   PHE A 916       6.946  29.186  13.033  1.00 28.15           N  
ATOM    694  CA  PHE A 916       6.238  28.281  13.948  1.00 28.40           C  
ATOM    695  C   PHE A 916       7.145  28.059  15.179  1.00 28.10           C  
ATOM    696  O   PHE A 916       8.324  27.834  15.040  1.00 27.91           O  
ATOM    697  CB  PHE A 916       5.919  26.946  13.259  1.00 28.02           C  
ATOM    698  CG  PHE A 916       5.319  25.899  14.174  1.00 27.87           C  
ATOM    699  CD1 PHE A 916       4.014  26.012  14.631  1.00 28.96           C  
ATOM    700  CD2 PHE A 916       6.064  24.799  14.567  1.00 30.53           C  
ATOM    701  CE1 PHE A 916       3.467  25.055  15.463  1.00 27.39           C  
ATOM    702  CE2 PHE A 916       5.527  23.832  15.401  1.00 29.68           C  
ATOM    703  CZ  PHE A 916       4.225  23.971  15.858  1.00 28.76           C  
ATOM    704  N   CYS A 917       6.551  28.165  16.361  1.00 28.82           N  
ATOM    705  CA  CYS A 917       7.219  28.115  17.642  1.00 29.24           C  
ATOM    706  C   CYS A 917       6.586  26.940  18.362  1.00 29.55           C  
ATOM    707  O   CYS A 917       5.471  27.016  18.867  1.00 27.99           O  
ATOM    708  CB  CYS A 917       7.015  29.427  18.403  1.00 29.12           C  
ATOM    709  SG  CYS A 917       7.689  30.859  17.555  1.00 29.87           S  
ATOM    710  N   LYS A 918       7.327  25.848  18.316  1.00 30.53           N  
ATOM    711  CA  LYS A 918       6.917  24.509  18.673  1.00 32.50           C  
ATOM    712  C   LYS A 918       6.377  24.363  20.100  1.00 32.23           C  
ATOM    713  O   LYS A 918       5.451  23.587  20.327  1.00 30.34           O  
ATOM    714  CB  LYS A 918       8.177  23.664  18.467  1.00 33.23           C  
ATOM    715  CG  LYS A 918       8.221  22.281  18.905  1.00 37.36           C  
ATOM    716  CD  LYS A 918       9.710  21.863  19.034  1.00 37.56           C  
ATOM    717  CE  LYS A 918      10.054  20.622  18.225  1.00 42.09           C  
ATOM    718  NZ  LYS A 918      11.265  19.932  18.829  1.00 43.91           N  
ATOM    719  N   PHE A 919       6.937  25.112  21.054  1.00 32.32           N  
ATOM    720  CA  PHE A 919       6.548  24.976  22.468  1.00 33.07           C  
ATOM    721  C   PHE A 919       5.406  25.874  22.932  1.00 32.88           C  
ATOM    722  O   PHE A 919       5.057  25.831  24.106  1.00 32.19           O  
ATOM    723  CB  PHE A 919       7.771  25.162  23.369  1.00 34.89           C  
ATOM    724  CG  PHE A 919       8.834  24.141  23.116  1.00 35.34           C  
ATOM    725  CD1 PHE A 919       8.701  22.861  23.622  1.00 39.43           C  
ATOM    726  CD2 PHE A 919       9.917  24.437  22.317  1.00 36.29           C  
ATOM    727  CE1 PHE A 919       9.663  21.877  23.346  1.00 39.49           C  
ATOM    728  CE2 PHE A 919      10.879  23.474  22.028  1.00 37.91           C  
ATOM    729  CZ  PHE A 919      10.757  22.200  22.538  1.00 38.87           C  
ATOM    730  N   GLY A 920       4.834  26.660  22.012  1.00 32.29           N  
ATOM    731  CA  GLY A 920       3.712  27.548  22.312  1.00 32.92           C  
ATOM    732  C   GLY A 920       4.089  28.749  23.171  1.00 33.35           C  
ATOM    733  O   GLY A 920       5.234  29.154  23.193  1.00 33.72           O  
ATOM    734  N   ASN A 921       3.121  29.297  23.902  1.00 33.63           N  
ATOM    735  CA  ASN A 921       3.313  30.532  24.629  1.00 33.75           C  
ATOM    736  C   ASN A 921       4.075  30.330  25.943  1.00 34.17           C  
ATOM    737  O   ASN A 921       4.000  29.255  26.574  1.00 34.80           O  
ATOM    738  CB  ASN A 921       1.987  31.297  24.783  1.00 33.31           C  
ATOM    739  CG  ASN A 921       1.158  30.871  26.002  1.00 34.92           C  
ATOM    740  OD1 ASN A 921       1.427  31.293  27.129  1.00 34.55           O  
ATOM    741  ND2 ASN A 921       0.097  30.121  25.759  1.00 31.43           N  
ATOM    742  N   LEU A 922       4.826  31.351  26.325  1.00 33.95           N  
ATOM    743  CA  LEU A 922       5.773  31.264  27.437  1.00 34.57           C  
ATOM    744  C   LEU A 922       5.110  31.044  28.815  1.00 34.90           C  
ATOM    745  O   LEU A 922       5.653  30.340  29.664  1.00 34.97           O  
ATOM    746  CB  LEU A 922       6.644  32.524  27.471  1.00 34.04           C  
ATOM    747  CG  LEU A 922       7.845  32.525  28.426  1.00 34.11           C  
ATOM    748  CD1 LEU A 922       8.838  31.367  28.129  1.00 36.51           C  
ATOM    749  CD2 LEU A 922       8.522  33.869  28.339  1.00 34.53           C  
ATOM    750  N   SER A 923       3.935  31.642  29.005  1.00 35.29           N  
ATOM    751  CA  SER A 923       3.192  31.535  30.243  1.00 35.98           C  
ATOM    752  C   SER A 923       2.769  30.107  30.518  1.00 36.26           C  
ATOM    753  O   SER A 923       2.999  29.612  31.609  1.00 36.47           O  
ATOM    754  CB  SER A 923       1.939  32.425  30.210  1.00 36.19           C  
ATOM    755  OG  SER A 923       1.347  32.503  31.500  1.00 36.78           O  
ATOM    756  N   THR A 924       2.112  29.483  29.541  1.00 36.13           N  
ATOM    757  CA  THR A 924       1.640  28.110  29.650  1.00 36.87           C  
ATOM    758  C   THR A 924       2.846  27.174  29.796  1.00 37.55           C  
ATOM    759  O   THR A 924       2.816  26.222  30.572  1.00 37.06           O  
ATOM    760  CB  THR A 924       0.830  27.720  28.387  1.00 36.96           C  
ATOM    761  OG1 THR A 924      -0.284  28.613  28.256  1.00 37.09           O  
ATOM    762  CG2 THR A 924       0.363  26.255  28.420  1.00 37.05           C  
ATOM    763  N   TYR A 925       3.923  27.468  29.069  1.00 37.48           N  
ATOM    764  CA  TYR A 925       5.111  26.645  29.150  1.00 38.10           C  
ATOM    765  C   TYR A 925       5.750  26.723  30.534  1.00 38.68           C  
ATOM    766  O   TYR A 925       6.013  25.690  31.148  1.00 38.17           O  
ATOM    767  CB  TYR A 925       6.131  27.027  28.080  1.00 38.84           C  
ATOM    768  CG  TYR A 925       7.409  26.255  28.209  1.00 38.61           C  
ATOM    769  CD1 TYR A 925       7.497  24.934  27.752  1.00 41.20           C  
ATOM    770  CD2 TYR A 925       8.534  26.836  28.772  1.00 38.85           C  
ATOM    771  CE1 TYR A 925       8.684  24.204  27.874  1.00 40.68           C  
ATOM    772  CE2 TYR A 925       9.713  26.130  28.891  1.00 40.51           C  
ATOM    773  CZ  TYR A 925       9.788  24.815  28.438  1.00 41.58           C  
ATOM    774  OH  TYR A 925      10.968  24.125  28.575  1.00 41.48           O  
ATOM    775  N   LEU A 926       6.007  27.927  31.034  1.00 38.79           N  
ATOM    776  CA  LEU A 926       6.616  28.035  32.374  1.00 39.60           C  
ATOM    777  C   LEU A 926       5.776  27.347  33.436  1.00 40.14           C  
ATOM    778  O   LEU A 926       6.324  26.670  34.299  1.00 39.38           O  
ATOM    779  CB  LEU A 926       6.927  29.487  32.757  1.00 39.17           C  
ATOM    780  CG  LEU A 926       7.989  30.163  31.876  1.00 37.92           C  
ATOM    781  CD1 LEU A 926       8.126  31.614  32.245  1.00 38.49           C  
ATOM    782  CD2 LEU A 926       9.342  29.476  31.923  1.00 38.13           C  
ATOM    783  N   ARG A 927       4.458  27.483  33.371  1.00 41.64           N  
ATOM    784  CA  ARG A 927       3.584  26.750  34.314  1.00 43.72           C  
ATOM    785  C   ARG A 927       3.824  25.236  34.303  1.00 44.06           C  
ATOM    786  O   ARG A 927       3.856  24.606  35.353  1.00 43.95           O  
ATOM    787  CB  ARG A 927       2.097  27.039  34.063  1.00 43.96           C  
ATOM    788  CG  ARG A 927       1.599  28.230  34.827  1.00 45.94           C  
ATOM    789  CD  ARG A 927       0.130  28.551  34.544  1.00 47.47           C  
ATOM    790  NE  ARG A 927      -0.056  29.479  33.407  1.00 50.07           N  
ATOM    791  CZ  ARG A 927      -0.809  29.238  32.326  1.00 51.32           C  
ATOM    792  NH1 ARG A 927      -1.477  28.093  32.172  1.00 51.09           N  
ATOM    793  NH2 ARG A 927      -0.901  30.161  31.373  1.00 51.46           N  
ATOM    794  N   SER A 928       4.013  24.672  33.115  1.00 45.07           N  
ATOM    795  CA  SER A 928       4.291  23.245  32.955  1.00 45.85           C  
ATOM    796  C   SER A 928       5.656  22.806  33.512  1.00 46.62           C  
ATOM    797  O   SER A 928       5.901  21.612  33.658  1.00 46.53           O  
ATOM    798  CB  SER A 928       4.207  22.858  31.486  1.00 45.66           C  
ATOM    799  OG  SER A 928       5.376  23.248  30.785  1.00 45.62           O  
ATOM    800  N   LYS A 929       6.538  23.753  33.822  1.00 47.12           N  
ATOM    801  CA  LYS A 929       7.861  23.414  34.325  1.00 47.94           C  
ATOM    802  C   LYS A 929       8.021  23.720  35.817  1.00 48.51           C  
ATOM    803  O   LYS A 929       9.129  23.668  36.350  1.00 48.03           O  
ATOM    804  CB  LYS A 929       8.915  24.155  33.511  1.00 47.86           C  
ATOM    805  CG  LYS A 929       8.854  23.876  32.013  1.00 49.06           C  
ATOM    806  CD  LYS A 929       9.338  22.474  31.614  1.00 50.28           C  
ATOM    807  CE  LYS A 929      10.842  22.268  31.865  1.00 50.77           C  
ATOM    808  NZ  LYS A 929      11.305  20.921  31.384  1.00 51.32           N  
ATOM    809  N   ARG A 930       6.914  24.033  36.491  1.00 49.72           N  
ATOM    810  CA  ARG A 930       6.931  24.363  37.918  1.00 51.00           C  
ATOM    811  C   ARG A 930       7.645  23.303  38.784  1.00 51.86           C  
ATOM    812  O   ARG A 930       8.286  23.643  39.788  1.00 52.54           O  
ATOM    813  CB  ARG A 930       5.495  24.565  38.425  1.00 51.47           C  
ATOM    814  CG  ARG A 930       4.824  25.863  37.950  1.00 52.10           C  
ATOM    815  CD  ARG A 930       4.867  26.942  38.998  1.00 52.89           C  
ATOM    816  NE  ARG A 930       4.181  28.169  38.578  1.00 52.90           N  
ATOM    817  CZ  ARG A 930       2.895  28.460  38.789  1.00 53.98           C  
ATOM    818  NH1 ARG A 930       2.082  27.623  39.427  1.00 55.67           N  
ATOM    819  NH2 ARG A 930       2.411  29.616  38.362  1.00 53.76           N  
ATOM    820  N   ASN A 931       7.518  22.031  38.408  1.00 52.59           N  
ATOM    821  CA  ASN A 931       8.181  20.938  39.127  1.00 53.30           C  
ATOM    822  C   ASN A 931       9.481  20.510  38.465  1.00 53.76           C  
ATOM    823  O   ASN A 931      10.186  19.637  38.984  1.00 53.90           O  
ATOM    824  CB  ASN A 931       7.246  19.730  39.252  1.00 53.58           C  
ATOM    825  CG  ASN A 931       6.126  19.962  40.253  1.00 54.20           C  
ATOM    826  OD1 ASN A 931       4.985  19.575  40.013  1.00 56.71           O  
ATOM    827  ND2 ASN A 931       6.446  20.596  41.375  1.00 53.97           N  
ATOM    828  N   GLU A 932       9.781  21.120  37.320  1.00 53.67           N  
ATOM    829  CA  GLU A 932      11.042  20.902  36.615  1.00 54.05           C  
ATOM    830  C   GLU A 932      11.871  22.191  36.580  1.00 53.81           C  
ATOM    831  O   GLU A 932      12.381  22.588  35.530  1.00 53.58           O  
ATOM    832  CB  GLU A 932      10.786  20.403  35.192  1.00 54.01           C  
ATOM    833  CG  GLU A 932       9.940  19.148  35.091  1.00 54.47           C  
ATOM    834  CD  GLU A 932       9.440  18.923  33.670  1.00 55.43           C  
ATOM    835  OE1 GLU A 932      10.163  19.289  32.716  1.00 56.96           O  
ATOM    836  OE2 GLU A 932       8.319  18.389  33.499  1.00 58.27           O  
ATOM    837  N   PHE A 933      11.996  22.837  37.736  1.00 53.73           N  
ATOM    838  CA  PHE A 933      12.826  24.036  37.883  1.00 53.93           C  
ATOM    839  C   PHE A 933      13.755  23.901  39.079  1.00 53.93           C  
ATOM    840  O   PHE A 933      13.312  23.576  40.172  1.00 53.64           O  
ATOM    841  CB  PHE A 933      11.966  25.296  38.063  1.00 53.39           C  
ATOM    842  CG  PHE A 933      12.753  26.513  38.482  1.00 53.24           C  
ATOM    843  CD1 PHE A 933      13.393  27.299  37.537  1.00 52.32           C  
ATOM    844  CD2 PHE A 933      12.870  26.860  39.824  1.00 52.89           C  
ATOM    845  CE1 PHE A 933      14.131  28.405  37.913  1.00 52.05           C  
ATOM    846  CE2 PHE A 933      13.604  27.970  40.209  1.00 52.62           C  
ATOM    847  CZ  PHE A 933      14.233  28.745  39.250  1.00 52.86           C  
ATOM    848  N   VAL A 934      15.039  24.162  38.855  1.00 54.48           N  
ATOM    849  CA  VAL A 934      16.008  24.342  39.933  1.00 55.00           C  
ATOM    850  C   VAL A 934      16.834  25.610  39.633  1.00 55.45           C  
ATOM    851  O   VAL A 934      17.197  25.846  38.486  1.00 55.10           O  
ATOM    852  CB  VAL A 934      16.910  23.080  40.116  1.00 54.82           C  
ATOM    853  CG1 VAL A 934      17.609  22.680  38.805  1.00 54.92           C  
ATOM    854  CG2 VAL A 934      17.922  23.287  41.238  1.00 54.67           C  
ATOM    855  N   PRO A 935      17.109  26.442  40.657  1.00 56.48           N  
ATOM    856  CA  PRO A 935      17.876  27.688  40.454  1.00 56.98           C  
ATOM    857  C   PRO A 935      19.232  27.533  39.735  1.00 57.67           C  
ATOM    858  O   PRO A 935      19.520  28.283  38.783  1.00 57.55           O  
ATOM    859  CB  PRO A 935      18.074  28.203  41.880  1.00 57.11           C  
ATOM    860  CG  PRO A 935      16.899  27.655  42.635  1.00 56.85           C  
ATOM    861  CD  PRO A 935      16.670  26.299  42.061  1.00 56.44           C  
ATOM    862  N   TYR A 936      20.044  26.577  40.191  1.00 58.27           N  
ATOM    863  CA  TYR A 936      21.333  26.242  39.555  1.00 58.74           C  
ATOM    864  C   TYR A 936      21.443  24.744  39.286  1.00 58.52           C  
ATOM    865  O   TYR A 936      21.184  23.937  40.174  1.00 57.65           O  
ATOM    866  CB  TYR A 936      22.503  26.693  40.440  1.00 60.15           C  
ATOM    867  CG  TYR A 936      22.872  28.153  40.255  1.00 61.51           C  
ATOM    868  CD1 TYR A 936      23.787  28.539  39.264  1.00 62.97           C  
ATOM    869  CD2 TYR A 936      22.300  29.148  41.049  1.00 61.99           C  
ATOM    870  CE1 TYR A 936      24.125  29.881  39.069  1.00 61.93           C  
ATOM    871  CE2 TYR A 936      22.627  30.495  40.861  1.00 62.14           C  
ATOM    872  CZ  TYR A 936      23.546  30.850  39.872  1.00 62.32           C  
ATOM    873  OH  TYR A 936      23.883  32.173  39.695  1.00 62.32           O  
ATOM    874  N   ASP A 996      16.400  18.097  31.759  1.00 48.36           N  
ATOM    875  CA  ASP A 996      15.674  19.120  31.006  1.00 48.74           C  
ATOM    876  C   ASP A 996      15.057  20.166  31.939  1.00 48.38           C  
ATOM    877  O   ASP A 996      13.974  20.694  31.666  1.00 49.14           O  
ATOM    878  CB  ASP A 996      14.558  18.490  30.151  1.00 49.22           C  
ATOM    879  CG  ASP A 996      15.084  17.528  29.097  1.00 51.39           C  
ATOM    880  OD1 ASP A 996      15.695  17.994  28.107  1.00 53.11           O  
ATOM    881  OD2 ASP A 996      14.860  16.301  29.244  1.00 54.49           O  
ATOM    882  N   PHE A 997      15.742  20.483  33.031  1.00 47.71           N  
ATOM    883  CA  PHE A 997      15.217  21.446  34.001  1.00 47.12           C  
ATOM    884  C   PHE A 997      15.435  22.888  33.560  1.00 46.36           C  
ATOM    885  O   PHE A 997      16.430  23.193  32.914  1.00 46.60           O  
ATOM    886  CB  PHE A 997      15.861  21.246  35.369  1.00 47.43           C  
ATOM    887  CG  PHE A 997      15.162  20.233  36.228  1.00 47.50           C  
ATOM    888  CD1 PHE A 997      15.108  18.902  35.845  1.00 48.16           C  
ATOM    889  CD2 PHE A 997      14.573  20.610  37.427  1.00 47.77           C  
ATOM    890  CE1 PHE A 997      14.474  17.964  36.640  1.00 47.87           C  
ATOM    891  CE2 PHE A 997      13.938  19.674  38.231  1.00 48.22           C  
ATOM    892  CZ  PHE A 997      13.881  18.352  37.833  1.00 47.58           C  
ATOM    893  N   LEU A 998      14.499  23.767  33.908  1.00 45.29           N  
ATOM    894  CA  LEU A 998      14.745  25.200  33.813  1.00 44.69           C  
ATOM    895  C   LEU A 998      15.610  25.620  34.989  1.00 43.67           C  
ATOM    896  O   LEU A 998      15.572  25.014  36.051  1.00 43.20           O  
ATOM    897  CB  LEU A 998      13.444  26.007  33.827  1.00 44.97           C  
ATOM    898  CG  LEU A 998      12.487  25.766  32.649  1.00 46.28           C  
ATOM    899  CD1 LEU A 998      11.265  26.694  32.783  1.00 46.70           C  
ATOM    900  CD2 LEU A 998      13.180  25.941  31.302  1.00 47.10           C  
ATOM    901  N   THR A 999      16.386  26.672  34.778  1.00 42.88           N  
ATOM    902  CA  THR A 999      17.251  27.242  35.806  1.00 42.16           C  
ATOM    903  C   THR A 999      17.174  28.759  35.676  1.00 41.56           C  
ATOM    904  O   THR A 999      16.512  29.272  34.763  1.00 40.90           O  
ATOM    905  CB  THR A 999      18.724  26.801  35.642  1.00 42.00           C  
ATOM    906  OG1 THR A 999      19.266  27.401  34.454  1.00 41.35           O  
ATOM    907  CG2 THR A 999      18.844  25.277  35.548  1.00 41.97           C  
ATOM    908  N   LEU A1000      17.855  29.461  36.577  1.00 40.64           N  
ATOM    909  CA  LEU A1000      17.907  30.915  36.540  1.00 40.51           C  
ATOM    910  C   LEU A1000      18.477  31.404  35.215  1.00 39.79           C  
ATOM    911  O   LEU A1000      18.037  32.408  34.683  1.00 38.61           O  
ATOM    912  CB  LEU A1000      18.744  31.459  37.703  1.00 40.58           C  
ATOM    913  CG  LEU A1000      18.097  31.389  39.086  1.00 41.48           C  
ATOM    914  CD1 LEU A1000      19.072  31.877  40.146  1.00 41.38           C  
ATOM    915  CD2 LEU A1000      16.834  32.228  39.116  1.00 43.60           C  
ATOM    916  N   GLU A1001      19.461  30.678  34.706  1.00 39.23           N  
ATOM    917  CA  GLU A1001      20.037  30.954  33.403  1.00 39.24           C  
ATOM    918  C   GLU A1001      18.957  31.041  32.336  1.00 38.33           C  
ATOM    919  O   GLU A1001      18.991  31.956  31.532  1.00 38.06           O  
ATOM    920  CB  GLU A1001      21.072  29.881  33.028  1.00 39.00           C  
ATOM    921  CG  GLU A1001      21.835  30.113  31.723  1.00 40.98           C  
ATOM    922  CD  GLU A1001      22.667  31.411  31.679  1.00 45.61           C  
ATOM    923  OE1 GLU A1001      22.958  32.028  32.732  1.00 46.93           O  
ATOM    924  OE2 GLU A1001      23.049  31.808  30.548  1.00 50.66           O  
ATOM    925  N   HIS A1002      18.024  30.081  32.342  1.00 37.48           N  
ATOM    926  CA  HIS A1002      16.932  30.032  31.361  1.00 37.13           C  
ATOM    927  C   HIS A1002      16.041  31.256  31.520  1.00 36.21           C  
ATOM    928  O   HIS A1002      15.760  31.936  30.545  1.00 35.57           O  
ATOM    929  CB  HIS A1002      16.069  28.762  31.482  1.00 37.11           C  
ATOM    930  CG  HIS A1002      16.808  27.495  31.184  1.00 37.18           C  
ATOM    931  ND1 HIS A1002      16.555  26.726  30.068  1.00 39.01           N  
ATOM    932  CD2 HIS A1002      17.814  26.878  31.843  1.00 35.99           C  
ATOM    933  CE1 HIS A1002      17.370  25.689  30.056  1.00 36.27           C  
ATOM    934  NE2 HIS A1002      18.144  25.757  31.123  1.00 37.77           N  
ATOM    935  N   LEU A1003      15.635  31.555  32.749  1.00 35.58           N  
ATOM    936  CA  LEU A1003      14.687  32.665  32.977  1.00 35.34           C  
ATOM    937  C   LEU A1003      15.283  34.036  32.653  1.00 34.66           C  
ATOM    938  O   LEU A1003      14.606  34.892  32.062  1.00 33.79           O  
ATOM    939  CB  LEU A1003      14.144  32.643  34.404  1.00 35.17           C  
ATOM    940  CG  LEU A1003      13.537  31.323  34.880  1.00 35.27           C  
ATOM    941  CD1 LEU A1003      12.996  31.455  36.290  1.00 35.06           C  
ATOM    942  CD2 LEU A1003      12.441  30.846  33.943  1.00 36.36           C  
ATOM    943  N   ILE A1004      16.547  34.233  33.029  1.00 34.57           N  
ATOM    944  CA  ILE A1004      17.255  35.468  32.720  1.00 35.03           C  
ATOM    945  C   ILE A1004      17.483  35.550  31.204  1.00 35.05           C  
ATOM    946  O   ILE A1004      17.360  36.626  30.619  1.00 34.63           O  
ATOM    947  CB  ILE A1004      18.577  35.598  33.520  1.00 35.08           C  
ATOM    948  CG1 ILE A1004      18.285  35.588  35.021  1.00 35.26           C  
ATOM    949  CG2 ILE A1004      19.337  36.897  33.155  1.00 34.67           C  
ATOM    950  CD1 ILE A1004      19.502  35.254  35.881  1.00 35.69           C  
ATOM    951  N   CYS A1005      17.832  34.419  30.582  1.00 35.06           N  
ATOM    952  CA  CYS A1005      17.948  34.344  29.134  1.00 34.94           C  
ATOM    953  C   CYS A1005      16.683  34.758  28.393  1.00 33.80           C  
ATOM    954  O   CYS A1005      16.752  35.563  27.481  1.00 33.35           O  
ATOM    955  CB  CYS A1005      18.344  32.930  28.706  1.00 35.81           C  
ATOM    956  SG  CYS A1005      18.648  32.813  26.990  1.00 37.09           S  
ATOM    957  N   TYR A1006      15.533  34.209  28.782  1.00 34.30           N  
ATOM    958  CA  TYR A1006      14.263  34.557  28.149  1.00 34.35           C  
ATOM    959  C   TYR A1006      14.007  36.067  28.321  1.00 34.44           C  
ATOM    960  O   TYR A1006      13.554  36.735  27.380  1.00 34.23           O  
ATOM    961  CB  TYR A1006      13.086  33.761  28.740  1.00 34.52           C  
ATOM    962  CG  TYR A1006      13.183  32.236  28.636  1.00 34.95           C  
ATOM    963  CD1 TYR A1006      13.809  31.617  27.563  1.00 34.49           C  
ATOM    964  CD2 TYR A1006      12.583  31.425  29.603  1.00 34.58           C  
ATOM    965  CE1 TYR A1006      13.867  30.220  27.467  1.00 35.33           C  
ATOM    966  CE2 TYR A1006      12.629  30.033  29.515  1.00 35.96           C  
ATOM    967  CZ  TYR A1006      13.270  29.437  28.443  1.00 34.63           C  
ATOM    968  OH  TYR A1006      13.344  28.075  28.368  1.00 34.62           O  
ATOM    969  N   SER A1007      14.348  36.593  29.510  1.00 33.88           N  
ATOM    970  CA  SER A1007      14.112  37.999  29.861  1.00 33.83           C  
ATOM    971  C   SER A1007      14.946  38.912  28.980  1.00 33.31           C  
ATOM    972  O   SER A1007      14.462  39.898  28.463  1.00 32.73           O  
ATOM    973  CB  SER A1007      14.432  38.260  31.350  1.00 33.88           C  
ATOM    974  OG  SER A1007      13.605  37.499  32.205  1.00 34.16           O  
ATOM    975  N   PHE A1008      16.218  38.563  28.852  1.00 33.51           N  
ATOM    976  CA  PHE A1008      17.164  39.229  27.978  1.00 33.40           C  
ATOM    977  C   PHE A1008      16.711  39.260  26.473  1.00 33.25           C  
ATOM    978  O   PHE A1008      16.717  40.313  25.819  1.00 32.21           O  
ATOM    979  CB  PHE A1008      18.491  38.475  28.125  1.00 34.77           C  
ATOM    980  CG  PHE A1008      19.580  38.944  27.203  1.00 34.50           C  
ATOM    981  CD1 PHE A1008      20.193  40.176  27.398  1.00 37.54           C  
ATOM    982  CD2 PHE A1008      20.007  38.139  26.149  1.00 36.95           C  
ATOM    983  CE1 PHE A1008      21.222  40.601  26.552  1.00 35.86           C  
ATOM    984  CE2 PHE A1008      21.038  38.549  25.313  1.00 36.88           C  
ATOM    985  CZ  PHE A1008      21.643  39.794  25.528  1.00 37.48           C  
ATOM    986  N   GLN A1009      16.306  38.102  25.966  1.00 32.45           N  
ATOM    987  CA  GLN A1009      15.804  37.968  24.602  1.00 32.67           C  
ATOM    988  C   GLN A1009      14.573  38.836  24.337  1.00 32.09           C  
ATOM    989  O   GLN A1009      14.505  39.493  23.331  1.00 32.52           O  
ATOM    990  CB  GLN A1009      15.489  36.514  24.286  1.00 31.81           C  
ATOM    991  CG  GLN A1009      16.688  35.584  24.193  1.00 31.18           C  
ATOM    992  CD  GLN A1009      16.240  34.218  23.763  1.00 31.96           C  
ATOM    993  OE1 GLN A1009      15.830  34.027  22.601  1.00 33.80           O  
ATOM    994  NE2 GLN A1009      16.217  33.265  24.706  1.00 30.32           N  
ATOM    995  N   VAL A1010      13.616  38.859  25.249  1.00 32.95           N  
ATOM    996  CA  VAL A1010      12.440  39.712  25.074  1.00 33.11           C  
ATOM    997  C   VAL A1010      12.852  41.189  25.030  1.00 32.57           C  
ATOM    998  O   VAL A1010      12.341  41.946  24.219  1.00 31.99           O  
ATOM    999  CB  VAL A1010      11.365  39.470  26.173  1.00 33.23           C  
ATOM   1000  CG1 VAL A1010      10.248  40.473  26.079  1.00 33.63           C  
ATOM   1001  CG2 VAL A1010      10.786  38.044  26.092  1.00 35.38           C  
ATOM   1002  N   ALA A1011      13.773  41.592  25.904  1.00 33.29           N  
ATOM   1003  CA  ALA A1011      14.296  42.963  25.915  1.00 32.88           C  
ATOM   1004  C   ALA A1011      14.982  43.321  24.585  1.00 32.51           C  
ATOM   1005  O   ALA A1011      14.808  44.416  24.059  1.00 32.77           O  
ATOM   1006  CB  ALA A1011      15.271  43.165  27.096  1.00 32.52           C  
ATOM   1007  N   LYS A1012      15.763  42.408  24.039  1.00 33.00           N  
ATOM   1008  CA  LYS A1012      16.365  42.621  22.724  1.00 33.55           C  
ATOM   1009  C   LYS A1012      15.313  42.752  21.648  1.00 32.42           C  
ATOM   1010  O   LYS A1012      15.451  43.597  20.773  1.00 32.37           O  
ATOM   1011  CB  LYS A1012      17.250  41.464  22.325  1.00 34.36           C  
ATOM   1012  CG  LYS A1012      18.533  41.433  23.062  1.00 38.09           C  
ATOM   1013  CD  LYS A1012      19.344  40.264  22.604  1.00 38.33           C  
ATOM   1014  CE  LYS A1012      20.328  40.675  21.560  1.00 42.66           C  
ATOM   1015  NZ  LYS A1012      21.153  39.439  21.204  1.00 45.57           N  
ATOM   1016  N   GLY A1013      14.299  41.900  21.708  1.00 31.76           N  
ATOM   1017  CA  GLY A1013      13.141  41.966  20.783  1.00 32.15           C  
ATOM   1018  C   GLY A1013      12.435  43.307  20.856  1.00 31.89           C  
ATOM   1019  O   GLY A1013      12.139  43.908  19.834  1.00 31.56           O  
ATOM   1020  N   MET A1014      12.221  43.802  22.081  1.00 31.85           N  
ATOM   1021  CA  MET A1014      11.587  45.085  22.292  1.00 32.50           C  
ATOM   1022  C   MET A1014      12.502  46.247  21.895  1.00 32.47           C  
ATOM   1023  O   MET A1014      12.039  47.209  21.314  1.00 31.63           O  
ATOM   1024  CB  MET A1014      11.112  45.240  23.746  1.00 32.07           C  
ATOM   1025  CG  MET A1014       9.859  44.428  24.088  1.00 33.65           C  
ATOM   1026  SD  MET A1014       8.491  44.702  22.936  1.00 33.98           S  
ATOM   1027  CE  MET A1014       8.216  46.449  23.191  1.00 34.50           C  
ATOM   1028  N   GLU A1015      13.789  46.176  22.221  1.00 33.34           N  
ATOM   1029  CA  GLU A1015      14.735  47.190  21.730  1.00 33.64           C  
ATOM   1030  C   GLU A1015      14.604  47.305  20.202  1.00 33.46           C  
ATOM   1031  O   GLU A1015      14.527  48.392  19.656  1.00 33.06           O  
ATOM   1032  CB  GLU A1015      16.181  46.822  22.131  1.00 34.31           C  
ATOM   1033  CG  GLU A1015      17.264  47.712  21.544  1.00 33.90           C  
ATOM   1034  CD  GLU A1015      18.667  47.279  21.936  1.00 35.04           C  
ATOM   1035  OE1 GLU A1015      19.011  46.080  21.797  1.00 36.75           O  
ATOM   1036  OE2 GLU A1015      19.440  48.159  22.371  1.00 36.95           O  
ATOM   1037  N   PHE A1016      14.569  46.162  19.522  1.00 33.66           N  
ATOM   1038  CA  PHE A1016      14.380  46.131  18.067  1.00 33.50           C  
ATOM   1039  C   PHE A1016      13.071  46.840  17.635  1.00 33.29           C  
ATOM   1040  O   PHE A1016      13.074  47.741  16.788  1.00 31.52           O  
ATOM   1041  CB  PHE A1016      14.405  44.675  17.572  1.00 33.52           C  
ATOM   1042  CG  PHE A1016      14.075  44.530  16.111  1.00 34.20           C  
ATOM   1043  CD1 PHE A1016      14.991  44.927  15.136  1.00 32.26           C  
ATOM   1044  CD2 PHE A1016      12.842  44.034  15.708  1.00 35.00           C  
ATOM   1045  CE1 PHE A1016      14.695  44.803  13.775  1.00 34.29           C  
ATOM   1046  CE2 PHE A1016      12.542  43.904  14.330  1.00 33.16           C  
ATOM   1047  CZ  PHE A1016      13.472  44.304  13.377  1.00 33.45           C  
ATOM   1048  N   LEU A1017      11.964  46.454  18.257  1.00 33.20           N  
ATOM   1049  CA  LEU A1017      10.668  47.012  17.896  1.00 34.36           C  
ATOM   1050  C   LEU A1017      10.665  48.532  18.114  1.00 34.62           C  
ATOM   1051  O   LEU A1017      10.180  49.259  17.277  1.00 34.18           O  
ATOM   1052  CB  LEU A1017       9.526  46.300  18.653  1.00 34.55           C  
ATOM   1053  CG  LEU A1017       9.204  44.860  18.177  1.00 36.46           C  
ATOM   1054  CD1 LEU A1017       8.141  44.191  19.040  1.00 36.87           C  
ATOM   1055  CD2 LEU A1017       8.753  44.788  16.697  1.00 37.92           C  
ATOM   1056  N   ALA A1018      11.229  48.990  19.232  1.00 35.00           N  
ATOM   1057  CA  ALA A1018      11.371  50.416  19.507  1.00 35.70           C  
ATOM   1058  C   ALA A1018      12.180  51.135  18.438  1.00 36.29           C  
ATOM   1059  O   ALA A1018      11.828  52.251  18.070  1.00 36.50           O  
ATOM   1060  CB  ALA A1018      11.997  50.649  20.876  1.00 36.33           C  
ATOM   1061  N   SER A1019      13.240  50.508  17.921  1.00 36.60           N  
ATOM   1062  CA  SER A1019      14.063  51.141  16.901  1.00 36.97           C  
ATOM   1063  C   SER A1019      13.353  51.246  15.545  1.00 37.92           C  
ATOM   1064  O   SER A1019      13.696  52.106  14.729  1.00 37.27           O  
ATOM   1065  CB  SER A1019      15.396  50.410  16.743  1.00 37.42           C  
ATOM   1066  OG  SER A1019      15.251  49.191  16.057  1.00 35.54           O  
ATOM   1067  N   ARG A1020      12.364  50.376  15.317  1.00 38.21           N  
ATOM   1068  CA  ARG A1020      11.485  50.475  14.156  1.00 39.05           C  
ATOM   1069  C   ARG A1020      10.323  51.389  14.482  1.00 39.91           C  
ATOM   1070  O   ARG A1020       9.408  51.514  13.685  1.00 40.11           O  
ATOM   1071  CB  ARG A1020      10.962  49.089  13.728  1.00 38.07           C  
ATOM   1072  CG  ARG A1020      12.048  48.045  13.547  1.00 37.06           C  
ATOM   1073  CD  ARG A1020      13.061  48.421  12.465  1.00 35.21           C  
ATOM   1074  NE  ARG A1020      12.381  48.596  11.192  1.00 36.63           N  
ATOM   1075  CZ  ARG A1020      12.406  49.688  10.423  1.00 36.72           C  
ATOM   1076  NH1 ARG A1020      13.116  50.773  10.753  1.00 37.70           N  
ATOM   1077  NH2 ARG A1020      11.711  49.687   9.293  1.00 34.38           N  
ATOM   1078  N   LYS A1021      10.381  52.025  15.654  1.00 41.18           N  
ATOM   1079  CA  LYS A1021       9.351  52.942  16.138  1.00 42.66           C  
ATOM   1080  C   LYS A1021       7.990  52.264  16.299  1.00 43.25           C  
ATOM   1081  O   LYS A1021       6.967  52.833  15.935  1.00 43.91           O  
ATOM   1082  CB  LYS A1021       9.237  54.177  15.231  1.00 43.28           C  
ATOM   1083  CG  LYS A1021      10.516  55.040  15.195  1.00 44.85           C  
ATOM   1084  CD  LYS A1021      10.524  55.958  13.988  1.00 45.30           C  
ATOM   1085  CE  LYS A1021      10.720  55.191  12.683  1.00 47.42           C  
ATOM   1086  NZ  LYS A1021      10.100  55.883  11.501  1.00 47.97           N  
ATOM   1087  N   CYS A1022       7.985  51.046  16.831  1.00 43.08           N  
ATOM   1088  CA  CYS A1022       6.746  50.357  17.139  1.00 43.43           C  
ATOM   1089  C   CYS A1022       6.502  50.470  18.647  1.00 43.35           C  
ATOM   1090  O   CYS A1022       7.411  50.787  19.419  1.00 42.74           O  
ATOM   1091  CB  CYS A1022       6.809  48.877  16.755  1.00 43.81           C  
ATOM   1092  SG  CYS A1022       6.958  48.497  14.997  1.00 46.75           S  
ATOM   1093  N   ILE A1023       5.261  50.212  19.032  1.00 43.01           N  
ATOM   1094  CA  ILE A1023       4.849  50.099  20.416  1.00 43.56           C  
ATOM   1095  C   ILE A1023       4.046  48.818  20.399  1.00 43.48           C  
ATOM   1096  O   ILE A1023       3.254  48.611  19.485  1.00 42.87           O  
ATOM   1097  CB  ILE A1023       3.994  51.321  20.864  1.00 43.44           C  
ATOM   1098  CG1 ILE A1023       4.839  52.595  20.845  1.00 44.32           C  
ATOM   1099  CG2 ILE A1023       3.411  51.139  22.281  1.00 43.39           C  
ATOM   1100  CD1 ILE A1023       4.033  53.860  20.533  1.00 44.80           C  
ATOM   1101  N   HIS A1024       4.257  47.950  21.375  1.00 43.31           N  
ATOM   1102  CA  HIS A1024       3.574  46.679  21.388  1.00 44.09           C  
ATOM   1103  C   HIS A1024       2.173  46.779  21.981  1.00 44.60           C  
ATOM   1104  O   HIS A1024       1.222  46.339  21.359  1.00 44.72           O  
ATOM   1105  CB  HIS A1024       4.382  45.623  22.119  1.00 43.77           C  
ATOM   1106  CG  HIS A1024       3.876  44.241  21.887  1.00 43.34           C  
ATOM   1107  ND1 HIS A1024       2.756  43.750  22.522  1.00 43.63           N  
ATOM   1108  CD2 HIS A1024       4.316  43.250  21.073  1.00 42.38           C  
ATOM   1109  CE1 HIS A1024       2.527  42.514  22.110  1.00 44.65           C  
ATOM   1110  NE2 HIS A1024       3.464  42.184  21.238  1.00 42.11           N  
ATOM   1111  N   ARG A1025       2.059  47.333  23.182  1.00 45.02           N  
ATOM   1112  CA  ARG A1025       0.764  47.554  23.852  1.00 46.34           C  
ATOM   1113  C   ARG A1025       0.167  46.349  24.584  1.00 46.13           C  
ATOM   1114  O   ARG A1025      -0.736  46.527  25.407  1.00 46.59           O  
ATOM   1115  CB  ARG A1025      -0.315  48.065  22.898  1.00 46.95           C  
ATOM   1116  CG  ARG A1025       0.014  49.347  22.185  1.00 49.34           C  
ATOM   1117  CD  ARG A1025      -1.128  49.669  21.220  1.00 50.15           C  
ATOM   1118  NE  ARG A1025      -1.053  51.018  20.672  1.00 53.01           N  
ATOM   1119  CZ  ARG A1025      -2.046  51.603  19.990  1.00 55.77           C  
ATOM   1120  NH1 ARG A1025      -3.195  50.953  19.763  1.00 57.20           N  
ATOM   1121  NH2 ARG A1025      -1.895  52.847  19.525  1.00 56.84           N  
ATOM   1122  N   ASP A1026       0.643  45.138  24.302  1.00 44.85           N  
ATOM   1123  CA  ASP A1026       0.089  43.958  24.948  1.00 43.86           C  
ATOM   1124  C   ASP A1026       1.215  43.009  25.292  1.00 42.79           C  
ATOM   1125  O   ASP A1026       1.166  41.817  24.984  1.00 42.03           O  
ATOM   1126  CB  ASP A1026      -0.919  43.325  23.996  1.00 44.40           C  
ATOM   1127  CG  ASP A1026      -1.783  42.264  24.646  1.00 45.79           C  
ATOM   1128  OD1 ASP A1026      -1.817  42.144  25.909  1.00 45.30           O  
ATOM   1129  OD2 ASP A1026      -2.446  41.555  23.835  1.00 50.04           O  
ATOM   1130  N   LEU A1027       2.242  43.561  25.933  1.00 41.66           N  
ATOM   1131  CA  LEU A1027       3.461  42.824  26.186  1.00 41.13           C  
ATOM   1132  C   LEU A1027       3.270  41.971  27.433  1.00 40.69           C  
ATOM   1133  O   LEU A1027       3.357  42.474  28.541  1.00 40.34           O  
ATOM   1134  CB  LEU A1027       4.642  43.775  26.347  1.00 40.66           C  
ATOM   1135  CG  LEU A1027       6.044  43.166  26.379  1.00 42.09           C  
ATOM   1136  CD1 LEU A1027       6.313  42.236  25.174  1.00 41.44           C  
ATOM   1137  CD2 LEU A1027       7.090  44.295  26.461  1.00 41.69           C  
ATOM   1138  N   ALA A1028       3.046  40.674  27.216  1.00 39.16           N  
ATOM   1139  CA  ALA A1028       2.650  39.735  28.269  1.00 38.58           C  
ATOM   1140  C   ALA A1028       3.232  38.363  27.914  1.00 38.05           C  
ATOM   1141  O   ALA A1028       3.554  38.090  26.735  1.00 36.04           O  
ATOM   1142  CB  ALA A1028       1.153  39.676  28.368  1.00 38.26           C  
ATOM   1143  N   ALA A1029       3.448  37.524  28.917  1.00 37.14           N  
ATOM   1144  CA  ALA A1029       4.106  36.240  28.647  1.00 37.70           C  
ATOM   1145  C   ALA A1029       3.297  35.344  27.660  1.00 36.76           C  
ATOM   1146  O   ALA A1029       3.879  34.590  26.883  1.00 36.30           O  
ATOM   1147  CB  ALA A1029       4.445  35.507  29.956  1.00 37.29           C  
ATOM   1148  N   ARG A1030       1.972  35.474  27.666  1.00 36.67           N  
ATOM   1149  CA  ARG A1030       1.102  34.770  26.693  1.00 37.39           C  
ATOM   1150  C   ARG A1030       1.374  35.202  25.243  1.00 36.00           C  
ATOM   1151  O   ARG A1030       1.034  34.486  24.312  1.00 34.35           O  
ATOM   1152  CB  ARG A1030      -0.390  34.963  27.013  1.00 38.00           C  
ATOM   1153  CG  ARG A1030      -0.893  36.428  26.906  1.00 41.61           C  
ATOM   1154  CD  ARG A1030      -2.122  36.769  27.868  1.00 43.70           C  
ATOM   1155  NE  ARG A1030      -1.899  37.994  28.679  1.00 46.46           N  
ATOM   1156  CZ  ARG A1030      -2.207  39.248  28.312  1.00 47.01           C  
ATOM   1157  NH1 ARG A1030      -2.783  39.518  27.152  1.00 47.00           N  
ATOM   1158  NH2 ARG A1030      -1.912  40.254  29.115  1.00 47.78           N  
ATOM   1159  N   ASN A1031       1.997  36.363  25.051  1.00 35.20           N  
ATOM   1160  CA  ASN A1031       2.323  36.870  23.700  1.00 35.14           C  
ATOM   1161  C   ASN A1031       3.784  36.700  23.334  1.00 34.05           C  
ATOM   1162  O   ASN A1031       4.269  37.323  22.398  1.00 34.16           O  
ATOM   1163  CB  ASN A1031       1.875  38.322  23.563  1.00 34.96           C  
ATOM   1164  CG  ASN A1031       0.383  38.449  23.604  1.00 38.29           C  
ATOM   1165  OD1 ASN A1031      -0.323  37.618  23.023  1.00 41.24           O  
ATOM   1166  ND2 ASN A1031      -0.119  39.470  24.281  1.00 38.33           N  
ATOM   1167  N   ILE A1032       4.483  35.869  24.100  1.00 33.49           N  
ATOM   1168  CA  ILE A1032       5.837  35.449  23.799  1.00 33.08           C  
ATOM   1169  C   ILE A1032       5.735  33.976  23.494  1.00 33.00           C  
ATOM   1170  O   ILE A1032       5.101  33.241  24.260  1.00 32.71           O  
ATOM   1171  CB  ILE A1032       6.756  35.619  25.022  1.00 33.52           C  
ATOM   1172  CG1 ILE A1032       6.649  37.030  25.593  1.00 33.71           C  
ATOM   1173  CG2 ILE A1032       8.211  35.220  24.693  1.00 32.17           C  
ATOM   1174  CD1 ILE A1032       7.144  38.117  24.654  1.00 36.37           C  
ATOM   1175  N   LEU A1033       6.343  33.522  22.396  1.00 31.94           N  
ATOM   1176  CA  LEU A1033       6.322  32.105  22.076  1.00 33.17           C  
ATOM   1177  C   LEU A1033       7.713  31.543  22.221  1.00 33.26           C  
ATOM   1178  O   LEU A1033       8.693  32.260  22.087  1.00 32.87           O  
ATOM   1179  CB  LEU A1033       5.824  31.841  20.630  1.00 32.27           C  
ATOM   1180  CG  LEU A1033       4.485  32.450  20.222  1.00 33.11           C  
ATOM   1181  CD1 LEU A1033       4.091  32.000  18.829  1.00 34.01           C  
ATOM   1182  CD2 LEU A1033       3.387  32.071  21.214  1.00 34.81           C  
ATOM   1183  N   LEU A1034       7.778  30.238  22.444  1.00 34.42           N  
ATOM   1184  CA  LEU A1034       9.024  29.551  22.651  1.00 35.10           C  
ATOM   1185  C   LEU A1034       9.263  28.604  21.496  1.00 35.01           C  
ATOM   1186  O   LEU A1034       8.438  27.755  21.172  1.00 33.69           O  
ATOM   1187  CB  LEU A1034       8.991  28.807  23.992  1.00 35.35           C  
ATOM   1188  CG  LEU A1034      10.180  27.928  24.382  1.00 35.48           C  
ATOM   1189  CD1 LEU A1034      11.463  28.725  24.469  1.00 35.38           C  
ATOM   1190  CD2 LEU A1034       9.858  27.267  25.719  1.00 36.55           C  
ATOM   1191  N   SER A1035      10.413  28.777  20.879  1.00 36.09           N  
ATOM   1192  CA  SER A1035      10.802  28.007  19.713  1.00 38.42           C  
ATOM   1193  C   SER A1035      11.871  27.026  20.174  1.00 38.79           C  
ATOM   1194  O   SER A1035      12.059  26.800  21.370  1.00 38.99           O  
ATOM   1195  CB  SER A1035      11.322  28.966  18.631  1.00 37.42           C  
ATOM   1196  OG  SER A1035      11.231  28.387  17.365  1.00 43.33           O  
ATOM   1197  N   GLU A1036      12.576  26.446  19.224  1.00 40.60           N  
ATOM   1198  CA  GLU A1036      13.638  25.491  19.539  1.00 41.72           C  
ATOM   1199  C   GLU A1036      14.868  26.225  20.060  1.00 41.59           C  
ATOM   1200  O   GLU A1036      15.018  27.426  19.815  1.00 41.68           O  
ATOM   1201  CB  GLU A1036      13.978  24.674  18.299  1.00 42.18           C  
ATOM   1202  CG  GLU A1036      12.737  24.077  17.647  1.00 44.32           C  
ATOM   1203  CD  GLU A1036      13.040  22.825  16.868  1.00 46.35           C  
ATOM   1204  OE1 GLU A1036      12.908  21.724  17.458  1.00 55.51           O  
ATOM   1205  OE2 GLU A1036      13.414  22.935  15.672  1.00 52.27           O  
ATOM   1206  N   LYS A1037      15.719  25.497  20.795  1.00 41.41           N  
ATOM   1207  CA  LYS A1037      16.984  26.018  21.332  1.00 41.43           C  
ATOM   1208  C   LYS A1037      16.790  27.233  22.259  1.00 40.87           C  
ATOM   1209  O   LYS A1037      17.613  28.154  22.280  1.00 40.70           O  
ATOM   1210  CB  LYS A1037      17.963  26.352  20.199  1.00 41.60           C  
ATOM   1211  CG  LYS A1037      18.277  25.160  19.289  1.00 43.35           C  
ATOM   1212  CD  LYS A1037      19.185  25.554  18.103  1.00 44.36           C  
ATOM   1213  CE  LYS A1037      20.697  25.488  18.452  1.00 46.72           C  
ATOM   1214  NZ  LYS A1037      21.153  26.635  19.307  1.00 47.69           N  
ATOM   1215  N   ASN A1038      15.696  27.209  23.020  1.00 40.01           N  
ATOM   1216  CA  ASN A1038      15.372  28.256  23.986  1.00 39.23           C  
ATOM   1217  C   ASN A1038      15.295  29.664  23.385  1.00 38.28           C  
ATOM   1218  O   ASN A1038      15.563  30.663  24.059  1.00 39.17           O  
ATOM   1219  CB  ASN A1038      16.339  28.170  25.179  1.00 39.32           C  
ATOM   1220  CG  ASN A1038      15.976  27.039  26.111  1.00 39.78           C  
ATOM   1221  OD1 ASN A1038      14.859  27.005  26.649  1.00 38.97           O  
ATOM   1222  ND2 ASN A1038      16.889  26.077  26.277  1.00 40.96           N  
ATOM   1223  N   VAL A1039      14.917  29.738  22.113  1.00 37.34           N  
ATOM   1224  CA  VAL A1039      14.686  31.028  21.466  1.00 36.45           C  
ATOM   1225  C   VAL A1039      13.249  31.463  21.726  1.00 35.44           C  
ATOM   1226  O   VAL A1039      12.307  30.727  21.434  1.00 36.54           O  
ATOM   1227  CB  VAL A1039      14.998  30.990  19.970  1.00 36.41           C  
ATOM   1228  CG1 VAL A1039      14.607  32.304  19.306  1.00 36.28           C  
ATOM   1229  CG2 VAL A1039      16.507  30.745  19.752  1.00 35.75           C  
ATOM   1230  N   VAL A1040      13.086  32.630  22.333  1.00 34.05           N  
ATOM   1231  CA  VAL A1040      11.755  33.193  22.553  1.00 33.47           C  
ATOM   1232  C   VAL A1040      11.498  34.339  21.578  1.00 33.33           C  
ATOM   1233  O   VAL A1040      12.421  35.079  21.197  1.00 32.66           O  
ATOM   1234  CB  VAL A1040      11.517  33.626  24.025  1.00 32.74           C  
ATOM   1235  CG1 VAL A1040      11.576  32.400  24.941  1.00 31.67           C  
ATOM   1236  CG2 VAL A1040      12.485  34.684  24.467  1.00 33.76           C  
ATOM   1237  N   LYS A1041      10.240  34.455  21.156  1.00 32.85           N  
ATOM   1238  CA  LYS A1041       9.882  35.391  20.098  1.00 33.01           C  
ATOM   1239  C   LYS A1041       8.607  36.111  20.491  1.00 33.14           C  
ATOM   1240  O   LYS A1041       7.656  35.482  20.917  1.00 32.65           O  
ATOM   1241  CB  LYS A1041       9.684  34.657  18.784  1.00 31.98           C  
ATOM   1242  CG  LYS A1041      10.964  34.078  18.199  1.00 32.40           C  
ATOM   1243  CD  LYS A1041      10.670  33.191  17.011  1.00 31.25           C  
ATOM   1244  CE  LYS A1041      11.940  32.668  16.347  1.00 29.13           C  
ATOM   1245  NZ  LYS A1041      12.640  33.750  15.595  1.00 24.75           N  
ATOM   1246  N   ILE A1042       8.615  37.423  20.331  1.00 33.81           N  
ATOM   1247  CA  ILE A1042       7.469  38.267  20.631  1.00 35.41           C  
ATOM   1248  C   ILE A1042       6.492  38.145  19.477  1.00 36.47           C  
ATOM   1249  O   ILE A1042       6.880  38.273  18.292  1.00 34.50           O  
ATOM   1250  CB  ILE A1042       7.890  39.739  20.769  1.00 34.20           C  
ATOM   1251  CG1 ILE A1042       8.936  39.898  21.883  1.00 35.53           C  
ATOM   1252  CG2 ILE A1042       6.671  40.646  20.953  1.00 33.74           C  
ATOM   1253  CD1 ILE A1042       9.731  41.137  21.784  1.00 34.74           C  
ATOM   1254  N   CYS A1043       5.227  37.915  19.809  1.00 39.43           N  
ATOM   1255  CA  CYS A1043       4.145  38.070  18.824  1.00 43.62           C  
ATOM   1256  C   CYS A1043       3.872  39.546  18.529  1.00 46.14           C  
ATOM   1257  O   CYS A1043       3.488  40.267  19.449  1.00 45.18           O  
ATOM   1258  CB  CYS A1043       2.866  37.486  19.369  1.00 44.49           C  
ATOM   1259  SG  CYS A1043       3.004  35.780  19.723  1.00 49.67           S  
ATOM   1260  N   ASP A1044       4.088  39.989  17.275  1.00 49.88           N  
ATOM   1261  CA  ASP A1044       3.765  41.389  16.853  1.00 52.56           C  
ATOM   1262  C   ASP A1044       2.497  41.404  16.038  1.00 54.79           C  
ATOM   1263  O   ASP A1044       2.556  41.579  14.808  1.00 55.58           O  
ATOM   1264  CB  ASP A1044       4.831  42.083  15.966  1.00 53.68           C  
ATOM   1265  CG  ASP A1044       6.154  41.409  15.977  1.00 55.82           C  
ATOM   1266  OD1 ASP A1044       6.791  41.468  17.049  1.00 58.82           O  
ATOM   1267  OD2 ASP A1044       6.557  40.882  14.894  1.00 60.12           O  
ATOM   1268  N   PHE A1045       1.357  41.214  16.693  1.00 57.03           N  
ATOM   1269  CA  PHE A1045       0.063  41.230  15.986  1.00 57.93           C  
ATOM   1270  C   PHE A1045      -1.141  41.016  16.938  1.00 59.60           C  
ATOM   1271  O   PHE A1045      -1.786  39.936  16.949  1.00 60.78           O  
ATOM   1272  CB  PHE A1045       0.028  40.239  14.787  1.00 58.94           C  
ATOM   1273  CG  PHE A1045       0.987  39.038  14.900  1.00 60.29           C  
ATOM   1274  CD1 PHE A1045       0.874  38.111  15.935  1.00 60.80           C  
ATOM   1275  CD2 PHE A1045       1.979  38.822  13.928  1.00 61.10           C  
ATOM   1276  CE1 PHE A1045       1.758  37.013  16.023  1.00 60.35           C  
ATOM   1277  CE2 PHE A1045       2.854  37.727  14.016  1.00 60.58           C  
ATOM   1278  CZ  PHE A1045       2.736  36.827  15.071  1.00 59.68           C  
ATOM   1279  N   PRO A1066      -5.604  42.165  31.267  1.00 46.36           N  
ATOM   1280  CA  PRO A1066      -4.687  43.020  30.481  1.00 46.02           C  
ATOM   1281  C   PRO A1066      -4.550  44.409  31.073  1.00 45.16           C  
ATOM   1282  O   PRO A1066      -3.558  45.104  30.819  1.00 45.82           O  
ATOM   1283  CB  PRO A1066      -5.336  43.072  29.097  1.00 45.91           C  
ATOM   1284  CG  PRO A1066      -6.035  41.712  28.983  1.00 46.85           C  
ATOM   1285  CD  PRO A1066      -6.329  41.218  30.401  1.00 46.91           C  
ATOM   1286  N   LEU A1067      -5.521  44.806  31.878  1.00 44.17           N  
ATOM   1287  CA  LEU A1067      -5.316  45.971  32.733  1.00 43.70           C  
ATOM   1288  C   LEU A1067      -4.179  45.701  33.740  1.00 42.26           C  
ATOM   1289  O   LEU A1067      -3.506  46.628  34.215  1.00 41.73           O  
ATOM   1290  CB  LEU A1067      -6.615  46.361  33.442  1.00 44.11           C  
ATOM   1291  CG  LEU A1067      -6.715  47.891  33.624  1.00 46.38           C  
ATOM   1292  CD1 LEU A1067      -7.572  48.485  32.511  1.00 47.73           C  
ATOM   1293  CD2 LEU A1067      -7.272  48.240  34.974  1.00 48.13           C  
ATOM   1294  N   LYS A1068      -3.978  44.425  34.055  1.00 41.34           N  
ATOM   1295  CA  LYS A1068      -2.892  43.985  34.919  1.00 41.76           C  
ATOM   1296  C   LYS A1068      -1.470  44.253  34.344  1.00 41.03           C  
ATOM   1297  O   LYS A1068      -0.491  44.230  35.087  1.00 40.70           O  
ATOM   1298  CB  LYS A1068      -3.056  42.493  35.265  1.00 41.50           C  
ATOM   1299  CG  LYS A1068      -4.048  42.165  36.377  1.00 42.22           C  
ATOM   1300  CD  LYS A1068      -3.962  40.675  36.784  1.00 42.28           C  
ATOM   1301  CE  LYS A1068      -4.814  40.334  38.020  1.00 45.20           C  
ATOM   1302  NZ  LYS A1068      -4.750  38.852  38.337  1.00 45.54           N  
ATOM   1303  N   TRP A1069      -1.373  44.521  33.043  1.00 40.80           N  
ATOM   1304  CA  TRP A1069      -0.092  44.824  32.393  1.00 41.32           C  
ATOM   1305  C   TRP A1069       0.030  46.296  32.030  1.00 41.33           C  
ATOM   1306  O   TRP A1069       1.028  46.706  31.450  1.00 41.10           O  
ATOM   1307  CB  TRP A1069       0.073  43.995  31.107  1.00 41.10           C  
ATOM   1308  CG  TRP A1069       0.400  42.565  31.366  1.00 41.17           C  
ATOM   1309  CD1 TRP A1069       1.620  41.974  31.290  1.00 40.82           C  
ATOM   1310  CD2 TRP A1069      -0.515  41.551  31.761  1.00 40.97           C  
ATOM   1311  NE1 TRP A1069       1.524  40.655  31.629  1.00 39.39           N  
ATOM   1312  CE2 TRP A1069       0.216  40.363  31.900  1.00 39.13           C  
ATOM   1313  CE3 TRP A1069      -1.897  41.527  31.996  1.00 41.22           C  
ATOM   1314  CZ2 TRP A1069      -0.378  39.171  32.284  1.00 40.50           C  
ATOM   1315  CZ3 TRP A1069      -2.482  40.340  32.373  1.00 40.63           C  
ATOM   1316  CH2 TRP A1069      -1.729  39.183  32.515  1.00 40.80           C  
ATOM   1317  N   MET A1070      -0.987  47.092  32.343  1.00 41.60           N  
ATOM   1318  CA  MET A1070      -1.029  48.442  31.820  1.00 42.69           C  
ATOM   1319  C   MET A1070      -0.376  49.420  32.770  1.00 42.09           C  
ATOM   1320  O   MET A1070      -0.653  49.414  33.990  1.00 42.36           O  
ATOM   1321  CB  MET A1070      -2.464  48.866  31.566  1.00 42.98           C  
ATOM   1322  CG  MET A1070      -3.065  48.226  30.340  1.00 44.99           C  
ATOM   1323  SD  MET A1070      -4.821  48.600  30.353  1.00 48.02           S  
ATOM   1324  CE  MET A1070      -4.808  50.174  29.527  1.00 50.45           C  
ATOM   1325  N   ALA A1071       0.457  50.283  32.194  1.00 41.71           N  
ATOM   1326  CA  ALA A1071       1.077  51.384  32.937  1.00 41.97           C  
ATOM   1327  C   ALA A1071      -0.013  52.321  33.470  1.00 41.94           C  
ATOM   1328  O   ALA A1071      -1.056  52.483  32.817  1.00 40.69           O  
ATOM   1329  CB  ALA A1071       2.036  52.152  32.048  1.00 41.00           C  
ATOM   1330  N   PRO A1072       0.226  52.951  34.641  1.00 42.44           N  
ATOM   1331  CA  PRO A1072      -0.784  53.874  35.216  1.00 43.16           C  
ATOM   1332  C   PRO A1072      -1.245  54.993  34.262  1.00 43.45           C  
ATOM   1333  O   PRO A1072      -2.429  55.274  34.191  1.00 43.42           O  
ATOM   1334  CB  PRO A1072      -0.072  54.459  36.443  1.00 42.84           C  
ATOM   1335  CG  PRO A1072       0.994  53.449  36.795  1.00 42.64           C  
ATOM   1336  CD  PRO A1072       1.427  52.849  35.493  1.00 42.13           C  
ATOM   1337  N   GLU A1073      -0.322  55.606  33.530  1.00 44.15           N  
ATOM   1338  CA  GLU A1073      -0.684  56.625  32.545  1.00 45.26           C  
ATOM   1339  C   GLU A1073      -1.523  56.096  31.391  1.00 46.26           C  
ATOM   1340  O   GLU A1073      -2.206  56.867  30.745  1.00 46.32           O  
ATOM   1341  CB  GLU A1073       0.564  57.350  32.001  1.00 44.75           C  
ATOM   1342  CG  GLU A1073       1.426  56.572  31.005  1.00 43.23           C  
ATOM   1343  CD  GLU A1073       2.457  55.641  31.634  1.00 39.54           C  
ATOM   1344  OE1 GLU A1073       2.388  55.348  32.848  1.00 33.02           O  
ATOM   1345  OE2 GLU A1073       3.332  55.176  30.871  1.00 37.05           O  
ATOM   1346  N   THR A1074      -1.450  54.793  31.125  1.00 48.25           N  
ATOM   1347  CA  THR A1074      -2.223  54.165  30.053  1.00 49.52           C  
ATOM   1348  C   THR A1074      -3.669  53.948  30.480  1.00 50.99           C  
ATOM   1349  O   THR A1074      -4.601  54.234  29.729  1.00 51.44           O  
ATOM   1350  CB  THR A1074      -1.654  52.789  29.637  1.00 49.73           C  
ATOM   1351  OG1 THR A1074      -0.263  52.907  29.295  1.00 50.10           O  
ATOM   1352  CG2 THR A1074      -2.422  52.246  28.436  1.00 49.64           C  
ATOM   1353  N   ILE A1075      -3.846  53.429  31.686  1.00 52.21           N  
ATOM   1354  CA  ILE A1075      -5.165  53.370  32.305  1.00 52.77           C  
ATOM   1355  C   ILE A1075      -5.789  54.779  32.403  1.00 53.74           C  
ATOM   1356  O   ILE A1075      -6.860  55.026  31.840  1.00 54.22           O  
ATOM   1357  CB  ILE A1075      -5.091  52.734  33.710  1.00 52.98           C  
ATOM   1358  CG1 ILE A1075      -4.419  51.349  33.650  1.00 52.01           C  
ATOM   1359  CG2 ILE A1075      -6.486  52.618  34.314  1.00 52.65           C  
ATOM   1360  CD1 ILE A1075      -4.278  50.679  35.000  1.00 52.58           C  
ATOM   1361  N   PHE A1076      -5.102  55.696  33.083  1.00 54.47           N  
ATOM   1362  CA  PHE A1076      -5.655  57.022  33.402  1.00 55.04           C  
ATOM   1363  C   PHE A1076      -5.631  58.068  32.268  1.00 55.78           C  
ATOM   1364  O   PHE A1076      -6.356  59.059  32.349  1.00 55.20           O  
ATOM   1365  CB  PHE A1076      -4.945  57.627  34.629  1.00 55.15           C  
ATOM   1366  CG  PHE A1076      -5.195  56.885  35.924  1.00 54.74           C  
ATOM   1367  CD1 PHE A1076      -6.402  57.017  36.594  1.00 55.44           C  
ATOM   1368  CD2 PHE A1076      -4.207  56.085  36.493  1.00 55.04           C  
ATOM   1369  CE1 PHE A1076      -6.626  56.351  37.801  1.00 55.27           C  
ATOM   1370  CE2 PHE A1076      -4.422  55.413  37.690  1.00 54.98           C  
ATOM   1371  CZ  PHE A1076      -5.630  55.552  38.349  1.00 55.48           C  
ATOM   1372  N   ASP A1077      -4.787  57.895  31.248  1.00 56.42           N  
ATOM   1373  CA  ASP A1077      -4.724  58.865  30.133  1.00 56.88           C  
ATOM   1374  C   ASP A1077      -4.841  58.233  28.753  1.00 57.52           C  
ATOM   1375  O   ASP A1077      -4.675  58.925  27.741  1.00 58.22           O  
ATOM   1376  CB  ASP A1077      -3.424  59.676  30.177  1.00 57.15           C  
ATOM   1377  CG  ASP A1077      -3.170  60.311  31.527  1.00 58.54           C  
ATOM   1378  OD1 ASP A1077      -4.154  60.700  32.198  1.00 59.03           O  
ATOM   1379  OD2 ASP A1077      -1.979  60.429  31.912  1.00 61.76           O  
ATOM   1380  N   ARG A1078      -5.128  56.930  28.708  1.00 57.49           N  
ATOM   1381  CA  ARG A1078      -5.159  56.166  27.459  1.00 57.31           C  
ATOM   1382  C   ARG A1078      -3.832  56.150  26.663  1.00 56.76           C  
ATOM   1383  O   ARG A1078      -3.795  55.733  25.499  1.00 56.66           O  
ATOM   1384  CB  ARG A1078      -6.365  56.598  26.595  1.00 58.32           C  
ATOM   1385  CG  ARG A1078      -7.706  56.031  27.094  1.00 60.15           C  
ATOM   1386  CD  ARG A1078      -7.521  54.630  27.714  1.00 62.10           C  
ATOM   1387  NE  ARG A1078      -8.673  53.748  27.545  1.00 63.07           N  
ATOM   1388  CZ  ARG A1078      -8.722  52.481  27.972  1.00 63.91           C  
ATOM   1389  NH1 ARG A1078      -7.687  51.936  28.626  1.00 63.68           N  
ATOM   1390  NH2 ARG A1078      -9.821  51.753  27.748  1.00 64.18           N  
ATOM   1391  N   VAL A1079      -2.753  56.556  27.340  1.00 55.80           N  
ATOM   1392  CA  VAL A1079      -1.406  56.689  26.766  1.00 54.58           C  
ATOM   1393  C   VAL A1079      -0.720  55.331  26.582  1.00 53.37           C  
ATOM   1394  O   VAL A1079      -0.464  54.626  27.565  1.00 53.98           O  
ATOM   1395  CB  VAL A1079      -0.515  57.647  27.664  1.00 54.88           C  
ATOM   1396  CG1 VAL A1079       0.950  57.252  27.670  1.00 54.93           C  
ATOM   1397  CG2 VAL A1079      -0.653  59.089  27.213  1.00 55.42           C  
ATOM   1398  N   TYR A1080      -0.432  54.970  25.326  1.00 51.46           N  
ATOM   1399  CA  TYR A1080       0.518  53.892  25.022  1.00 49.74           C  
ATOM   1400  C   TYR A1080       1.773  54.499  24.417  1.00 48.16           C  
ATOM   1401  O   TYR A1080       1.712  55.122  23.367  1.00 48.55           O  
ATOM   1402  CB  TYR A1080      -0.067  52.886  24.042  1.00 50.39           C  
ATOM   1403  CG  TYR A1080      -1.150  52.007  24.611  1.00 50.58           C  
ATOM   1404  CD1 TYR A1080      -0.841  50.811  25.249  1.00 50.66           C  
ATOM   1405  CD2 TYR A1080      -2.495  52.367  24.494  1.00 51.82           C  
ATOM   1406  CE1 TYR A1080      -1.847  49.986  25.768  1.00 51.57           C  
ATOM   1407  CE2 TYR A1080      -3.512  51.560  25.010  1.00 51.76           C  
ATOM   1408  CZ  TYR A1080      -3.187  50.370  25.641  1.00 51.65           C  
ATOM   1409  OH  TYR A1080      -4.199  49.584  26.156  1.00 51.17           O  
ATOM   1410  N   THR A1081       2.905  54.333  25.094  1.00 45.83           N  
ATOM   1411  CA  THR A1081       4.219  54.739  24.589  1.00 43.65           C  
ATOM   1412  C   THR A1081       5.177  53.561  24.763  1.00 41.38           C  
ATOM   1413  O   THR A1081       4.801  52.532  25.333  1.00 39.81           O  
ATOM   1414  CB  THR A1081       4.777  55.874  25.402  1.00 44.04           C  
ATOM   1415  OG1 THR A1081       5.048  55.397  26.730  1.00 43.51           O  
ATOM   1416  CG2 THR A1081       3.806  57.020  25.446  1.00 44.17           C  
ATOM   1417  N   ILE A1082       6.417  53.714  24.303  1.00 39.50           N  
ATOM   1418  CA  ILE A1082       7.414  52.658  24.496  1.00 38.98           C  
ATOM   1419  C   ILE A1082       7.746  52.503  25.997  1.00 37.32           C  
ATOM   1420  O   ILE A1082       8.059  51.426  26.460  1.00 35.77           O  
ATOM   1421  CB  ILE A1082       8.695  52.868  23.627  1.00 38.84           C  
ATOM   1422  CG1 ILE A1082       9.541  51.584  23.593  1.00 38.78           C  
ATOM   1423  CG2 ILE A1082       9.499  54.099  24.070  1.00 39.55           C  
ATOM   1424  CD1 ILE A1082       8.883  50.400  22.768  1.00 39.32           C  
ATOM   1425  N   GLN A1083       7.652  53.591  26.748  1.00 36.58           N  
ATOM   1426  CA  GLN A1083       7.904  53.540  28.186  1.00 36.40           C  
ATOM   1427  C   GLN A1083       6.773  52.848  28.915  1.00 35.01           C  
ATOM   1428  O   GLN A1083       7.014  52.245  29.940  1.00 34.76           O  
ATOM   1429  CB  GLN A1083       8.201  54.930  28.752  1.00 36.89           C  
ATOM   1430  CG  GLN A1083       9.544  55.535  28.277  1.00 39.39           C  
ATOM   1431  CD  GLN A1083      10.751  54.566  28.401  1.00 41.94           C  
ATOM   1432  OE1 GLN A1083      11.201  53.972  27.400  1.00 43.65           O  
ATOM   1433  NE2 GLN A1083      11.268  54.413  29.617  1.00 40.89           N  
ATOM   1434  N   SER A1084       5.551  52.878  28.390  1.00 35.03           N  
ATOM   1435  CA  SER A1084       4.479  52.057  28.964  1.00 35.36           C  
ATOM   1436  C   SER A1084       4.667  50.565  28.666  1.00 34.73           C  
ATOM   1437  O   SER A1084       4.304  49.729  29.493  1.00 33.51           O  
ATOM   1438  CB  SER A1084       3.077  52.567  28.606  1.00 36.25           C  
ATOM   1439  OG  SER A1084       2.800  52.479  27.234  1.00 39.70           O  
ATOM   1440  N   ASP A1085       5.285  50.237  27.523  1.00 34.42           N  
ATOM   1441  CA  ASP A1085       5.724  48.864  27.251  1.00 34.06           C  
ATOM   1442  C   ASP A1085       6.802  48.422  28.236  1.00 33.52           C  
ATOM   1443  O   ASP A1085       6.828  47.274  28.629  1.00 33.10           O  
ATOM   1444  CB  ASP A1085       6.270  48.702  25.819  1.00 33.84           C  
ATOM   1445  CG  ASP A1085       5.171  48.523  24.758  1.00 35.98           C  
ATOM   1446  OD1 ASP A1085       3.996  48.171  25.077  1.00 36.04           O  
ATOM   1447  OD2 ASP A1085       5.531  48.720  23.581  1.00 35.39           O  
ATOM   1448  N   VAL A1086       7.695  49.329  28.633  1.00 33.37           N  
ATOM   1449  CA  VAL A1086       8.676  49.001  29.690  1.00 32.68           C  
ATOM   1450  C   VAL A1086       7.973  48.605  30.976  1.00 32.83           C  
ATOM   1451  O   VAL A1086       8.351  47.608  31.607  1.00 32.89           O  
ATOM   1452  CB  VAL A1086       9.707  50.125  29.938  1.00 32.65           C  
ATOM   1453  CG1 VAL A1086      10.562  49.837  31.194  1.00 32.10           C  
ATOM   1454  CG2 VAL A1086      10.610  50.252  28.721  1.00 30.28           C  
ATOM   1455  N   TRP A1087       6.945  49.357  31.375  1.00 32.47           N  
ATOM   1456  CA  TRP A1087       6.111  48.926  32.512  1.00 31.97           C  
ATOM   1457  C   TRP A1087       5.589  47.483  32.326  1.00 31.52           C  
ATOM   1458  O   TRP A1087       5.748  46.623  33.209  1.00 30.56           O  
ATOM   1459  CB  TRP A1087       4.913  49.882  32.729  1.00 31.89           C  
ATOM   1460  CG  TRP A1087       4.033  49.449  33.833  1.00 31.83           C  
ATOM   1461  CD1 TRP A1087       3.170  48.403  33.815  1.00 31.83           C  
ATOM   1462  CD2 TRP A1087       3.905  50.055  35.136  1.00 32.49           C  
ATOM   1463  NE1 TRP A1087       2.518  48.308  35.015  1.00 33.19           N  
ATOM   1464  CE2 TRP A1087       2.945  49.304  35.849  1.00 30.67           C  
ATOM   1465  CE3 TRP A1087       4.511  51.145  35.764  1.00 31.50           C  
ATOM   1466  CZ2 TRP A1087       2.582  49.594  37.164  1.00 32.77           C  
ATOM   1467  CZ3 TRP A1087       4.138  51.453  37.084  1.00 32.90           C  
ATOM   1468  CH2 TRP A1087       3.171  50.688  37.762  1.00 31.60           C  
ATOM   1469  N   SER A1088       4.937  47.230  31.191  1.00 31.46           N  
ATOM   1470  CA  SER A1088       4.440  45.896  30.883  1.00 31.86           C  
ATOM   1471  C   SER A1088       5.542  44.851  30.918  1.00 32.06           C  
ATOM   1472  O   SER A1088       5.326  43.742  31.401  1.00 31.57           O  
ATOM   1473  CB  SER A1088       3.723  45.869  29.508  1.00 32.53           C  
ATOM   1474  OG  SER A1088       2.813  46.955  29.403  1.00 31.81           O  
ATOM   1475  N   PHE A1089       6.717  45.191  30.374  1.00 32.58           N  
ATOM   1476  CA  PHE A1089       7.870  44.308  30.442  1.00 32.34           C  
ATOM   1477  C   PHE A1089       8.190  43.902  31.887  1.00 32.32           C  
ATOM   1478  O   PHE A1089       8.557  42.763  32.110  1.00 32.33           O  
ATOM   1479  CB  PHE A1089       9.109  44.958  29.800  1.00 32.12           C  
ATOM   1480  CG  PHE A1089      10.328  44.073  29.791  1.00 32.96           C  
ATOM   1481  CD1 PHE A1089      10.422  42.994  28.923  1.00 33.15           C  
ATOM   1482  CD2 PHE A1089      11.384  44.311  30.643  1.00 31.57           C  
ATOM   1483  CE1 PHE A1089      11.547  42.175  28.932  1.00 33.56           C  
ATOM   1484  CE2 PHE A1089      12.490  43.500  30.645  1.00 31.68           C  
ATOM   1485  CZ  PHE A1089      12.587  42.439  29.772  1.00 31.49           C  
ATOM   1486  N   GLY A1090       8.084  44.841  32.847  1.00 31.69           N  
ATOM   1487  CA  GLY A1090       8.256  44.527  34.283  1.00 32.24           C  
ATOM   1488  C   GLY A1090       7.260  43.499  34.774  1.00 31.75           C  
ATOM   1489  O   GLY A1090       7.601  42.592  35.550  1.00 31.38           O  
ATOM   1490  N   VAL A1091       6.012  43.638  34.337  1.00 32.56           N  
ATOM   1491  CA  VAL A1091       4.993  42.643  34.643  1.00 33.51           C  
ATOM   1492  C   VAL A1091       5.307  41.288  34.002  1.00 33.97           C  
ATOM   1493  O   VAL A1091       5.061  40.254  34.605  1.00 34.52           O  
ATOM   1494  CB  VAL A1091       3.604  43.087  34.227  1.00 34.02           C  
ATOM   1495  CG1 VAL A1091       2.558  42.007  34.634  1.00 34.88           C  
ATOM   1496  CG2 VAL A1091       3.250  44.443  34.872  1.00 34.63           C  
ATOM   1497  N   LEU A1092       5.844  41.316  32.783  1.00 34.39           N  
ATOM   1498  CA  LEU A1092       6.284  40.127  32.104  1.00 34.85           C  
ATOM   1499  C   LEU A1092       7.423  39.448  32.855  1.00 34.39           C  
ATOM   1500  O   LEU A1092       7.429  38.216  32.977  1.00 33.07           O  
ATOM   1501  CB  LEU A1092       6.696  40.462  30.647  1.00 35.79           C  
ATOM   1502  CG  LEU A1092       6.985  39.357  29.619  1.00 37.49           C  
ATOM   1503  CD1 LEU A1092       6.942  39.977  28.205  1.00 40.43           C  
ATOM   1504  CD2 LEU A1092       8.328  38.709  29.797  1.00 40.86           C  
ATOM   1505  N   LEU A1093       8.382  40.235  33.351  1.00 33.89           N  
ATOM   1506  CA  LEU A1093       9.438  39.705  34.205  1.00 34.53           C  
ATOM   1507  C   LEU A1093       8.847  38.974  35.419  1.00 34.45           C  
ATOM   1508  O   LEU A1093       9.260  37.866  35.771  1.00 34.49           O  
ATOM   1509  CB  LEU A1093      10.362  40.838  34.692  1.00 34.66           C  
ATOM   1510  CG  LEU A1093      11.260  41.470  33.621  1.00 36.26           C  
ATOM   1511  CD1 LEU A1093      12.177  42.531  34.258  1.00 36.58           C  
ATOM   1512  CD2 LEU A1093      12.078  40.384  32.896  1.00 36.06           C  
ATOM   1513  N   TRP A1094       7.857  39.589  36.038  1.00 35.00           N  
ATOM   1514  CA  TRP A1094       7.238  39.014  37.215  1.00 35.19           C  
ATOM   1515  C   TRP A1094       6.670  37.651  36.811  1.00 35.73           C  
ATOM   1516  O   TRP A1094       6.871  36.648  37.532  1.00 35.64           O  
ATOM   1517  CB  TRP A1094       6.157  39.948  37.770  1.00 34.94           C  
ATOM   1518  CG  TRP A1094       5.594  39.484  39.086  1.00 35.23           C  
ATOM   1519  CD1 TRP A1094       6.027  39.828  40.324  1.00 34.25           C  
ATOM   1520  CD2 TRP A1094       4.534  38.538  39.279  1.00 36.33           C  
ATOM   1521  NE1 TRP A1094       5.281  39.188  41.286  1.00 35.35           N  
ATOM   1522  CE2 TRP A1094       4.355  38.392  40.677  1.00 36.51           C  
ATOM   1523  CE3 TRP A1094       3.691  37.831  38.412  1.00 35.44           C  
ATOM   1524  CZ2 TRP A1094       3.377  37.558  41.223  1.00 35.99           C  
ATOM   1525  CZ3 TRP A1094       2.741  37.000  38.951  1.00 35.21           C  
ATOM   1526  CH2 TRP A1094       2.579  36.878  40.344  1.00 35.61           C  
ATOM   1527  N   GLU A1095       5.990  37.625  35.648  1.00 36.37           N  
ATOM   1528  CA  GLU A1095       5.392  36.391  35.100  1.00 36.69           C  
ATOM   1529  C   GLU A1095       6.433  35.317  34.892  1.00 36.67           C  
ATOM   1530  O   GLU A1095       6.191  34.155  35.237  1.00 37.24           O  
ATOM   1531  CB  GLU A1095       4.666  36.607  33.770  1.00 36.95           C  
ATOM   1532  CG  GLU A1095       3.333  37.308  33.830  1.00 37.15           C  
ATOM   1533  CD  GLU A1095       2.741  37.427  32.417  1.00 38.96           C  
ATOM   1534  OE1 GLU A1095       3.228  38.305  31.625  1.00 38.73           O  
ATOM   1535  OE2 GLU A1095       1.810  36.643  32.094  1.00 38.39           O  
ATOM   1536  N   ILE A1096       7.589  35.687  34.347  1.00 36.12           N  
ATOM   1537  CA  ILE A1096       8.681  34.723  34.160  1.00 35.89           C  
ATOM   1538  C   ILE A1096       9.150  34.144  35.504  1.00 35.91           C  
ATOM   1539  O   ILE A1096       9.215  32.919  35.679  1.00 35.84           O  
ATOM   1540  CB  ILE A1096       9.881  35.332  33.345  1.00 36.15           C  
ATOM   1541  CG1 ILE A1096       9.445  35.613  31.895  1.00 35.97           C  
ATOM   1542  CG2 ILE A1096      11.102  34.426  33.385  1.00 36.46           C  
ATOM   1543  CD1 ILE A1096      10.529  36.148  31.007  1.00 35.56           C  
ATOM   1544  N   PHE A1097       9.442  35.021  36.461  1.00 35.59           N  
ATOM   1545  CA  PHE A1097      10.045  34.605  37.706  1.00 35.08           C  
ATOM   1546  C   PHE A1097       9.015  34.129  38.743  1.00 35.22           C  
ATOM   1547  O   PHE A1097       9.385  33.780  39.837  1.00 33.36           O  
ATOM   1548  CB  PHE A1097      11.012  35.688  38.240  1.00 35.01           C  
ATOM   1549  CG  PHE A1097      12.265  35.821  37.394  1.00 33.39           C  
ATOM   1550  CD1 PHE A1097      12.274  36.648  36.281  1.00 33.52           C  
ATOM   1551  CD2 PHE A1097      13.387  35.066  37.672  1.00 34.37           C  
ATOM   1552  CE1 PHE A1097      13.379  36.743  35.464  1.00 34.95           C  
ATOM   1553  CE2 PHE A1097      14.531  35.148  36.861  1.00 34.50           C  
ATOM   1554  CZ  PHE A1097      14.525  35.989  35.751  1.00 33.98           C  
ATOM   1555  N   SER A1098       7.748  34.068  38.342  1.00 35.63           N  
ATOM   1556  CA  SER A1098       6.720  33.325  39.047  1.00 35.82           C  
ATOM   1557  C   SER A1098       6.425  31.994  38.329  1.00 36.01           C  
ATOM   1558  O   SER A1098       5.494  31.300  38.685  1.00 35.06           O  
ATOM   1559  CB  SER A1098       5.432  34.152  39.096  1.00 36.09           C  
ATOM   1560  OG  SER A1098       4.790  34.180  37.819  1.00 36.46           O  
ATOM   1561  N   LEU A1099       7.201  31.670  37.298  1.00 36.29           N  
ATOM   1562  CA  LEU A1099       6.922  30.545  36.416  1.00 36.18           C  
ATOM   1563  C   LEU A1099       5.459  30.501  35.974  1.00 36.53           C  
ATOM   1564  O   LEU A1099       4.776  29.510  36.167  1.00 35.24           O  
ATOM   1565  CB  LEU A1099       7.340  29.202  37.056  1.00 36.34           C  
ATOM   1566  CG  LEU A1099       8.844  29.080  37.319  1.00 37.23           C  
ATOM   1567  CD1 LEU A1099       9.159  27.791  38.031  1.00 37.75           C  
ATOM   1568  CD2 LEU A1099       9.664  29.196  35.994  1.00 39.92           C  
ATOM   1569  N   GLY A1100       5.001  31.580  35.352  1.00 36.67           N  
ATOM   1570  CA  GLY A1100       3.713  31.578  34.673  1.00 37.30           C  
ATOM   1571  C   GLY A1100       2.496  31.866  35.540  1.00 37.78           C  
ATOM   1572  O   GLY A1100       1.389  31.526  35.150  1.00 38.31           O  
ATOM   1573  N   ALA A1101       2.671  32.505  36.696  1.00 38.16           N  
ATOM   1574  CA  ALA A1101       1.526  32.942  37.494  1.00 38.61           C  
ATOM   1575  C   ALA A1101       0.836  34.173  36.888  1.00 39.23           C  
ATOM   1576  O   ALA A1101       1.412  34.881  36.036  1.00 38.63           O  
ATOM   1577  CB  ALA A1101       1.947  33.235  38.931  1.00 38.51           C  
ATOM   1578  N   SER A1102      -0.412  34.390  37.317  1.00 39.74           N  
ATOM   1579  CA  SER A1102      -1.147  35.622  37.029  1.00 41.02           C  
ATOM   1580  C   SER A1102      -0.649  36.715  37.957  1.00 41.28           C  
ATOM   1581  O   SER A1102      -0.428  36.469  39.156  1.00 41.17           O  
ATOM   1582  CB  SER A1102      -2.663  35.457  37.205  1.00 41.55           C  
ATOM   1583  OG  SER A1102      -3.194  34.726  36.108  1.00 44.76           O  
ATOM   1584  N   PRO A1103      -0.427  37.917  37.401  1.00 41.89           N  
ATOM   1585  CA  PRO A1103       0.012  39.033  38.233  1.00 42.23           C  
ATOM   1586  C   PRO A1103      -1.064  39.464  39.252  1.00 42.12           C  
ATOM   1587  O   PRO A1103      -2.227  39.144  39.079  1.00 42.33           O  
ATOM   1588  CB  PRO A1103       0.334  40.147  37.227  1.00 41.94           C  
ATOM   1589  CG  PRO A1103       0.023  39.643  35.889  1.00 42.39           C  
ATOM   1590  CD  PRO A1103      -0.537  38.268  35.969  1.00 42.06           C  
ATOM   1591  N   TYR A1104      -0.658  40.148  40.313  1.00 42.75           N  
ATOM   1592  CA  TYR A1104      -1.594  40.648  41.345  1.00 43.30           C  
ATOM   1593  C   TYR A1104      -2.543  39.540  41.823  1.00 44.42           C  
ATOM   1594  O   TYR A1104      -3.772  39.695  41.740  1.00 44.83           O  
ATOM   1595  CB  TYR A1104      -2.383  41.872  40.835  1.00 42.16           C  
ATOM   1596  CG  TYR A1104      -1.482  42.972  40.331  1.00 41.52           C  
ATOM   1597  CD1 TYR A1104      -0.779  43.801  41.221  1.00 41.37           C  
ATOM   1598  CD2 TYR A1104      -1.279  43.149  38.967  1.00 40.90           C  
ATOM   1599  CE1 TYR A1104       0.077  44.800  40.749  1.00 40.49           C  
ATOM   1600  CE2 TYR A1104      -0.435  44.126  38.483  1.00 40.54           C  
ATOM   1601  CZ  TYR A1104       0.253  44.949  39.368  1.00 41.65           C  
ATOM   1602  OH  TYR A1104       1.094  45.917  38.853  1.00 40.51           O  
ATOM   1603  N   PRO A1105      -1.969  38.412  42.312  1.00 45.77           N  
ATOM   1604  CA  PRO A1105      -2.756  37.252  42.757  1.00 46.45           C  
ATOM   1605  C   PRO A1105      -3.790  37.628  43.815  1.00 47.07           C  
ATOM   1606  O   PRO A1105      -3.439  38.269  44.800  1.00 47.09           O  
ATOM   1607  CB  PRO A1105      -1.706  36.302  43.366  1.00 46.49           C  
ATOM   1608  CG  PRO A1105      -0.454  37.102  43.519  1.00 46.87           C  
ATOM   1609  CD  PRO A1105      -0.518  38.177  42.469  1.00 46.01           C  
ATOM   1610  N   GLY A1106      -5.048  37.244  43.571  1.00 48.02           N  
ATOM   1611  CA  GLY A1106      -6.164  37.450  44.498  1.00 48.72           C  
ATOM   1612  C   GLY A1106      -6.674  38.876  44.593  1.00 49.45           C  
ATOM   1613  O   GLY A1106      -7.613  39.151  45.343  1.00 49.57           O  
ATOM   1614  N   VAL A1107      -6.052  39.783  43.839  1.00 50.14           N  
ATOM   1615  CA  VAL A1107      -6.358  41.202  43.926  1.00 50.30           C  
ATOM   1616  C   VAL A1107      -7.421  41.510  42.894  1.00 50.67           C  
ATOM   1617  O   VAL A1107      -7.261  41.221  41.701  1.00 50.76           O  
ATOM   1618  CB  VAL A1107      -5.112  42.074  43.671  1.00 50.22           C  
ATOM   1619  CG1 VAL A1107      -5.461  43.562  43.719  1.00 50.25           C  
ATOM   1620  CG2 VAL A1107      -4.025  41.738  44.688  1.00 50.11           C  
ATOM   1621  N   LYS A1108      -8.516  42.089  43.367  1.00 51.28           N  
ATOM   1622  CA  LYS A1108      -9.582  42.520  42.483  1.00 51.47           C  
ATOM   1623  C   LYS A1108      -9.140  43.811  41.802  1.00 51.16           C  
ATOM   1624  O   LYS A1108      -8.644  44.728  42.439  1.00 50.89           O  
ATOM   1625  CB  LYS A1108     -10.903  42.664  43.246  1.00 51.84           C  
ATOM   1626  CG  LYS A1108     -11.546  41.294  43.529  1.00 52.63           C  
ATOM   1627  CD  LYS A1108     -12.784  41.372  44.427  1.00 52.81           C  
ATOM   1628  CE  LYS A1108     -13.894  42.227  43.826  1.00 54.13           C  
ATOM   1629  NZ  LYS A1108     -13.756  43.679  44.186  1.00 54.69           N  
ATOM   1630  N   ILE A1109      -9.279  43.822  40.484  1.00 51.12           N  
ATOM   1631  CA  ILE A1109      -8.828  44.910  39.636  1.00 50.77           C  
ATOM   1632  C   ILE A1109     -10.022  45.852  39.482  1.00 50.23           C  
ATOM   1633  O   ILE A1109     -10.906  45.638  38.660  1.00 50.20           O  
ATOM   1634  CB  ILE A1109      -8.320  44.345  38.261  1.00 51.26           C  
ATOM   1635  CG1 ILE A1109      -7.277  43.229  38.480  1.00 52.27           C  
ATOM   1636  CG2 ILE A1109      -7.737  45.446  37.356  1.00 51.13           C  
ATOM   1637  CD1 ILE A1109      -6.091  43.602  39.385  1.00 52.49           C  
ATOM   1638  N   ASP A1110     -10.055  46.878  40.326  1.00 49.75           N  
ATOM   1639  CA  ASP A1110     -11.132  47.854  40.335  1.00 48.72           C  
ATOM   1640  C   ASP A1110     -10.547  49.256  40.479  1.00 47.95           C  
ATOM   1641  O   ASP A1110      -9.339  49.439  40.322  1.00 47.18           O  
ATOM   1642  CB  ASP A1110     -12.104  47.513  41.472  1.00 48.86           C  
ATOM   1643  CG  ASP A1110     -11.417  47.392  42.829  1.00 48.69           C  
ATOM   1644  OD1 ASP A1110     -10.268  47.855  42.987  1.00 48.36           O  
ATOM   1645  OD2 ASP A1110     -12.038  46.822  43.747  1.00 49.24           O  
ATOM   1646  N   GLU A1111     -11.399  50.235  40.794  1.00 47.51           N  
ATOM   1647  CA  GLU A1111     -10.960  51.617  41.005  1.00 47.08           C  
ATOM   1648  C   GLU A1111      -9.929  51.720  42.124  1.00 46.06           C  
ATOM   1649  O   GLU A1111      -9.088  52.601  42.080  1.00 46.04           O  
ATOM   1650  CB  GLU A1111     -12.145  52.552  41.318  1.00 47.20           C  
ATOM   1651  CG  GLU A1111     -13.258  52.628  40.242  1.00 48.83           C  
ATOM   1652  CD  GLU A1111     -12.854  53.372  38.957  1.00 51.33           C  
ATOM   1653  OE1 GLU A1111     -11.696  53.849  38.836  1.00 52.40           O  
ATOM   1654  OE2 GLU A1111     -13.716  53.480  38.055  1.00 51.88           O  
ATOM   1655  N   GLU A1112     -10.008  50.827  43.113  1.00 45.25           N  
ATOM   1656  CA  GLU A1112      -9.069  50.809  44.251  1.00 45.06           C  
ATOM   1657  C   GLU A1112      -7.689  50.279  43.865  1.00 44.36           C  
ATOM   1658  O   GLU A1112      -6.672  50.795  44.322  1.00 43.51           O  
ATOM   1659  CB  GLU A1112      -9.636  49.983  45.419  1.00 44.96           C  
ATOM   1660  CG  GLU A1112      -8.667  49.719  46.591  1.00 45.19           C  
ATOM   1661  CD  GLU A1112      -8.295  50.979  47.384  1.00 45.77           C  
ATOM   1662  OE1 GLU A1112      -8.608  52.103  46.934  1.00 44.39           O  
ATOM   1663  OE2 GLU A1112      -7.678  50.844  48.470  1.00 45.59           O  
ATOM   1664  N   PHE A1113      -7.668  49.227  43.054  1.00 44.21           N  
ATOM   1665  CA  PHE A1113      -6.430  48.743  42.459  1.00 44.06           C  
ATOM   1666  C   PHE A1113      -5.736  49.887  41.719  1.00 43.77           C  
ATOM   1667  O   PHE A1113      -4.569  50.156  41.947  1.00 43.32           O  
ATOM   1668  CB  PHE A1113      -6.710  47.582  41.506  1.00 44.24           C  
ATOM   1669  CG  PHE A1113      -5.564  47.262  40.597  1.00 44.14           C  
ATOM   1670  CD1 PHE A1113      -4.426  46.634  41.090  1.00 45.24           C  
ATOM   1671  CD2 PHE A1113      -5.603  47.620  39.261  1.00 44.27           C  
ATOM   1672  CE1 PHE A1113      -3.350  46.334  40.237  1.00 44.95           C  
ATOM   1673  CE2 PHE A1113      -4.522  47.321  38.401  1.00 44.60           C  
ATOM   1674  CZ  PHE A1113      -3.408  46.688  38.900  1.00 44.09           C  
ATOM   1675  N   CYS A1114      -6.471  50.577  40.854  1.00 43.77           N  
ATOM   1676  CA  CYS A1114      -5.895  51.671  40.075  1.00 44.17           C  
ATOM   1677  C   CYS A1114      -5.390  52.793  40.970  1.00 44.13           C  
ATOM   1678  O   CYS A1114      -4.363  53.389  40.681  1.00 44.24           O  
ATOM   1679  CB  CYS A1114      -6.913  52.212  39.070  1.00 44.19           C  
ATOM   1680  SG  CYS A1114      -7.390  51.002  37.789  1.00 47.17           S  
ATOM   1681  N   ARG A1115      -6.116  53.064  42.054  1.00 43.97           N  
ATOM   1682  CA  ARG A1115      -5.734  54.097  43.002  1.00 44.35           C  
ATOM   1683  C   ARG A1115      -4.388  53.757  43.636  1.00 44.01           C  
ATOM   1684  O   ARG A1115      -3.463  54.568  43.629  1.00 43.28           O  
ATOM   1685  CB  ARG A1115      -6.811  54.258  44.101  1.00 43.98           C  
ATOM   1686  CG  ARG A1115      -6.502  55.355  45.127  1.00 44.28           C  
ATOM   1687  CD  ARG A1115      -7.495  55.362  46.315  1.00 44.88           C  
ATOM   1688  NE  ARG A1115      -7.241  54.293  47.289  1.00 45.20           N  
ATOM   1689  CZ  ARG A1115      -6.222  54.287  48.151  1.00 45.74           C  
ATOM   1690  NH1 ARG A1115      -5.357  55.302  48.200  1.00 45.96           N  
ATOM   1691  NH2 ARG A1115      -6.068  53.259  48.981  1.00 45.28           N  
ATOM   1692  N   ARG A1116      -4.300  52.549  44.181  1.00 43.97           N  
ATOM   1693  CA  ARG A1116      -3.087  52.087  44.853  1.00 44.60           C  
ATOM   1694  C   ARG A1116      -1.881  52.062  43.919  1.00 43.81           C  
ATOM   1695  O   ARG A1116      -0.756  52.295  44.346  1.00 42.16           O  
ATOM   1696  CB  ARG A1116      -3.304  50.686  45.417  1.00 44.70           C  
ATOM   1697  CG  ARG A1116      -4.273  50.628  46.600  1.00 45.86           C  
ATOM   1698  CD  ARG A1116      -4.513  49.167  46.955  1.00 47.71           C  
ATOM   1699  NE  ARG A1116      -3.435  48.643  47.794  1.00 51.46           N  
ATOM   1700  CZ  ARG A1116      -3.299  47.366  48.147  1.00 52.09           C  
ATOM   1701  NH1 ARG A1116      -4.171  46.448  47.733  1.00 52.17           N  
ATOM   1702  NH2 ARG A1116      -2.290  47.009  48.934  1.00 52.73           N  
ATOM   1703  N   LEU A1117      -2.144  51.757  42.649  1.00 43.91           N  
ATOM   1704  CA  LEU A1117      -1.112  51.683  41.629  1.00 44.49           C  
ATOM   1705  C   LEU A1117      -0.573  53.082  41.358  1.00 44.90           C  
ATOM   1706  O   LEU A1117       0.627  53.281  41.349  1.00 45.62           O  
ATOM   1707  CB  LEU A1117      -1.676  51.053  40.348  1.00 44.31           C  
ATOM   1708  CG  LEU A1117      -0.709  50.374  39.399  1.00 44.40           C  
ATOM   1709  CD1 LEU A1117      -0.085  49.131  40.052  1.00 43.99           C  
ATOM   1710  CD2 LEU A1117      -1.434  50.019  38.113  1.00 44.42           C  
ATOM   1711  N   LYS A1118      -1.451  54.066  41.184  1.00 45.66           N  
ATOM   1712  CA  LYS A1118      -0.991  55.445  40.997  1.00 45.44           C  
ATOM   1713  C   LYS A1118      -0.228  55.945  42.228  1.00 45.07           C  
ATOM   1714  O   LYS A1118       0.703  56.741  42.118  1.00 44.63           O  
ATOM   1715  CB  LYS A1118      -2.156  56.386  40.696  1.00 46.01           C  
ATOM   1716  CG  LYS A1118      -1.740  57.596  39.848  1.00 47.00           C  
ATOM   1717  CD  LYS A1118      -2.836  58.674  39.783  1.00 47.49           C  
ATOM   1718  CE  LYS A1118      -2.344  59.960  39.067  1.00 48.76           C  
ATOM   1719  NZ  LYS A1118      -3.076  61.194  39.528  1.00 49.73           N  
ATOM   1720  N   GLU A1119      -0.633  55.441  43.389  1.00 44.54           N  
ATOM   1721  CA  GLU A1119      -0.098  55.839  44.672  1.00 44.16           C  
ATOM   1722  C   GLU A1119       1.269  55.209  44.952  1.00 43.37           C  
ATOM   1723  O   GLU A1119       1.996  55.703  45.799  1.00 44.42           O  
ATOM   1724  CB  GLU A1119      -1.105  55.444  45.765  1.00 44.82           C  
ATOM   1725  CG  GLU A1119      -1.109  56.296  46.968  1.00 47.51           C  
ATOM   1726  CD  GLU A1119      -1.633  57.703  46.702  1.00 51.13           C  
ATOM   1727  OE1 GLU A1119      -2.651  57.855  45.979  1.00 53.00           O  
ATOM   1728  OE2 GLU A1119      -1.022  58.655  47.241  1.00 52.27           O  
ATOM   1729  N   GLY A1120       1.618  54.126  44.261  1.00 42.16           N  
ATOM   1730  CA  GLY A1120       2.934  53.473  44.423  1.00 40.95           C  
ATOM   1731  C   GLY A1120       2.982  52.034  44.919  1.00 39.41           C  
ATOM   1732  O   GLY A1120       4.070  51.483  45.132  1.00 38.30           O  
ATOM   1733  N   THR A1121       1.816  51.414  45.075  1.00 38.18           N  
ATOM   1734  CA  THR A1121       1.731  50.019  45.474  1.00 38.05           C  
ATOM   1735  C   THR A1121       2.208  49.120  44.331  1.00 36.67           C  
ATOM   1736  O   THR A1121       1.846  49.344  43.177  1.00 36.51           O  
ATOM   1737  CB  THR A1121       0.272  49.625  45.876  1.00 38.24           C  
ATOM   1738  OG1 THR A1121      -0.149  50.400  47.003  1.00 38.04           O  
ATOM   1739  CG2 THR A1121       0.164  48.133  46.214  1.00 38.31           C  
ATOM   1740  N   ARG A1122       3.008  48.105  44.664  1.00 36.00           N  
ATOM   1741  CA  ARG A1122       3.586  47.177  43.672  1.00 36.30           C  
ATOM   1742  C   ARG A1122       3.500  45.732  44.130  1.00 36.32           C  
ATOM   1743  O   ARG A1122       3.431  45.454  45.322  1.00 35.39           O  
ATOM   1744  CB  ARG A1122       5.064  47.493  43.380  1.00 35.75           C  
ATOM   1745  CG  ARG A1122       5.361  48.900  42.956  1.00 34.06           C  
ATOM   1746  CD  ARG A1122       4.742  49.224  41.641  1.00 34.38           C  
ATOM   1747  NE  ARG A1122       5.116  50.560  41.174  1.00 33.82           N  
ATOM   1748  CZ  ARG A1122       4.287  51.604  41.062  1.00 35.06           C  
ATOM   1749  NH1 ARG A1122       2.991  51.511  41.390  1.00 32.42           N  
ATOM   1750  NH2 ARG A1122       4.754  52.753  40.591  1.00 34.71           N  
ATOM   1751  N   MET A1123       3.518  44.816  43.159  1.00 36.89           N  
ATOM   1752  CA  MET A1123       3.630  43.392  43.435  1.00 37.11           C  
ATOM   1753  C   MET A1123       4.869  43.133  44.273  1.00 38.18           C  
ATOM   1754  O   MET A1123       5.897  43.788  44.090  1.00 37.86           O  
ATOM   1755  CB  MET A1123       3.710  42.568  42.145  1.00 37.35           C  
ATOM   1756  CG  MET A1123       2.360  42.205  41.565  1.00 36.01           C  
ATOM   1757  SD  MET A1123       2.483  41.187  40.087  1.00 35.53           S  
ATOM   1758  CE  MET A1123       2.970  42.364  38.804  1.00 32.46           C  
ATOM   1759  N   ARG A1124       4.725  42.209  45.226  1.00 38.61           N  
ATOM   1760  CA  ARG A1124       5.844  41.654  45.958  1.00 39.53           C  
ATOM   1761  C   ARG A1124       6.630  40.738  45.010  1.00 38.64           C  
ATOM   1762  O   ARG A1124       6.136  40.358  43.954  1.00 39.29           O  
ATOM   1763  CB  ARG A1124       5.349  40.838  47.157  1.00 40.18           C  
ATOM   1764  CG  ARG A1124       4.492  41.655  48.152  1.00 42.25           C  
ATOM   1765  CD  ARG A1124       4.038  40.797  49.310  1.00 44.04           C  
ATOM   1766  NE  ARG A1124       3.510  41.612  50.396  1.00 46.75           N  
ATOM   1767  CZ  ARG A1124       4.253  42.239  51.316  1.00 50.50           C  
ATOM   1768  NH1 ARG A1124       5.584  42.146  51.304  1.00 53.17           N  
ATOM   1769  NH2 ARG A1124       3.661  42.959  52.266  1.00 50.16           N  
ATOM   1770  N   ALA A1125       7.847  40.401  45.411  1.00 38.24           N  
ATOM   1771  CA  ALA A1125       8.722  39.533  44.665  1.00 38.39           C  
ATOM   1772  C   ALA A1125       8.058  38.173  44.387  1.00 38.51           C  
ATOM   1773  O   ALA A1125       7.465  37.584  45.280  1.00 37.99           O  
ATOM   1774  CB  ALA A1125      10.006  39.345  45.423  1.00 37.63           C  
ATOM   1775  N   PRO A1126       8.168  37.666  43.142  1.00 38.56           N  
ATOM   1776  CA  PRO A1126       7.613  36.359  42.839  1.00 38.86           C  
ATOM   1777  C   PRO A1126       8.527  35.254  43.358  1.00 39.01           C  
ATOM   1778  O   PRO A1126       9.679  35.516  43.703  1.00 39.33           O  
ATOM   1779  CB  PRO A1126       7.556  36.365  41.319  1.00 38.65           C  
ATOM   1780  CG  PRO A1126       8.670  37.194  40.922  1.00 38.58           C  
ATOM   1781  CD  PRO A1126       8.857  38.235  41.972  1.00 38.78           C  
ATOM   1782  N   ASP A1127       8.024  34.027  43.401  1.00 39.59           N  
ATOM   1783  CA  ASP A1127       8.703  32.948  44.130  1.00 39.39           C  
ATOM   1784  C   ASP A1127      10.107  32.590  43.654  1.00 39.81           C  
ATOM   1785  O   ASP A1127      10.927  32.161  44.469  1.00 39.34           O  
ATOM   1786  CB  ASP A1127       7.836  31.677  44.154  1.00 39.72           C  
ATOM   1787  CG  ASP A1127       6.667  31.786  45.123  1.00 39.38           C  
ATOM   1788  OD1 ASP A1127       6.664  32.718  45.943  1.00 38.89           O  
ATOM   1789  OD2 ASP A1127       5.755  30.945  45.058  1.00 39.68           O  
ATOM   1790  N   TYR A1128      10.403  32.749  42.361  1.00 39.73           N  
ATOM   1791  CA  TYR A1128      11.692  32.275  41.827  1.00 40.24           C  
ATOM   1792  C   TYR A1128      12.656  33.396  41.402  1.00 40.04           C  
ATOM   1793  O   TYR A1128      13.636  33.145  40.682  1.00 40.05           O  
ATOM   1794  CB  TYR A1128      11.452  31.277  40.673  1.00 41.84           C  
ATOM   1795  CG  TYR A1128      10.364  30.272  40.998  1.00 42.94           C  
ATOM   1796  CD1 TYR A1128       9.033  30.544  40.698  1.00 44.13           C  
ATOM   1797  CD2 TYR A1128      10.661  29.063  41.640  1.00 44.39           C  
ATOM   1798  CE1 TYR A1128       8.021  29.640  41.009  1.00 44.06           C  
ATOM   1799  CE2 TYR A1128       9.652  28.136  41.949  1.00 44.14           C  
ATOM   1800  CZ  TYR A1128       8.333  28.437  41.627  1.00 45.08           C  
ATOM   1801  OH  TYR A1128       7.310  27.551  41.908  1.00 45.35           O  
ATOM   1802  N   THR A1129      12.420  34.613  41.889  1.00 39.67           N  
ATOM   1803  CA  THR A1129      13.224  35.771  41.487  1.00 39.69           C  
ATOM   1804  C   THR A1129      14.594  35.804  42.166  1.00 39.38           C  
ATOM   1805  O   THR A1129      14.777  35.237  43.227  1.00 40.01           O  
ATOM   1806  CB  THR A1129      12.468  37.102  41.776  1.00 39.70           C  
ATOM   1807  OG1 THR A1129      13.105  38.179  41.088  1.00 39.93           O  
ATOM   1808  CG2 THR A1129      12.430  37.412  43.275  1.00 40.06           C  
ATOM   1809  N   THR A1130      15.564  36.452  41.532  1.00 39.65           N  
ATOM   1810  CA  THR A1130      16.752  36.935  42.229  1.00 39.38           C  
ATOM   1811  C   THR A1130      16.433  38.373  42.682  1.00 39.24           C  
ATOM   1812  O   THR A1130      15.499  38.989  42.160  1.00 38.34           O  
ATOM   1813  CB  THR A1130      17.993  36.916  41.336  1.00 39.71           C  
ATOM   1814  OG1 THR A1130      17.847  37.869  40.282  1.00 40.38           O  
ATOM   1815  CG2 THR A1130      18.172  35.548  40.710  1.00 40.90           C  
ATOM   1816  N   PRO A1131      17.184  38.897  43.677  1.00 39.18           N  
ATOM   1817  CA  PRO A1131      16.933  40.251  44.115  1.00 38.99           C  
ATOM   1818  C   PRO A1131      17.229  41.282  43.023  1.00 38.54           C  
ATOM   1819  O   PRO A1131      16.588  42.319  42.993  1.00 38.53           O  
ATOM   1820  CB  PRO A1131      17.876  40.421  45.323  1.00 39.35           C  
ATOM   1821  CG  PRO A1131      18.303  39.040  45.699  1.00 39.48           C  
ATOM   1822  CD  PRO A1131      18.288  38.274  44.438  1.00 39.42           C  
ATOM   1823  N   GLU A1132      18.172  40.983  42.134  1.00 38.21           N  
ATOM   1824  CA  GLU A1132      18.494  41.872  41.027  1.00 38.32           C  
ATOM   1825  C   GLU A1132      17.343  41.909  40.040  1.00 37.63           C  
ATOM   1826  O   GLU A1132      17.052  42.963  39.497  1.00 36.98           O  
ATOM   1827  CB  GLU A1132      19.770  41.449  40.295  1.00 38.99           C  
ATOM   1828  CG  GLU A1132      21.030  41.353  41.181  1.00 42.19           C  
ATOM   1829  CD  GLU A1132      21.132  40.012  41.933  1.00 45.38           C  
ATOM   1830  OE1 GLU A1132      20.582  39.001  41.458  1.00 49.51           O  
ATOM   1831  OE2 GLU A1132      21.741  39.974  43.011  1.00 49.36           O  
ATOM   1832  N   MET A1133      16.704  40.755  39.807  1.00 36.69           N  
ATOM   1833  CA  MET A1133      15.567  40.694  38.897  1.00 36.25           C  
ATOM   1834  C   MET A1133      14.343  41.416  39.464  1.00 35.37           C  
ATOM   1835  O   MET A1133      13.651  42.085  38.715  1.00 34.37           O  
ATOM   1836  CB  MET A1133      15.226  39.253  38.495  1.00 36.59           C  
ATOM   1837  CG  MET A1133      16.168  38.661  37.440  1.00 37.29           C  
ATOM   1838  SD  MET A1133      16.425  39.705  35.979  1.00 39.45           S  
ATOM   1839  CE  MET A1133      14.777  40.177  35.590  1.00 38.36           C  
ATOM   1840  N   TYR A1134      14.115  41.327  40.782  1.00 34.96           N  
ATOM   1841  CA  TYR A1134      13.013  42.063  41.414  1.00 34.59           C  
ATOM   1842  C   TYR A1134      13.257  43.573  41.366  1.00 33.48           C  
ATOM   1843  O   TYR A1134      12.355  44.338  41.101  1.00 31.88           O  
ATOM   1844  CB  TYR A1134      12.753  41.599  42.849  1.00 34.80           C  
ATOM   1845  CG  TYR A1134      11.540  42.268  43.481  1.00 34.35           C  
ATOM   1846  CD1 TYR A1134      10.297  42.216  42.874  1.00 34.01           C  
ATOM   1847  CD2 TYR A1134      11.644  42.949  44.686  1.00 36.46           C  
ATOM   1848  CE1 TYR A1134       9.177  42.826  43.433  1.00 33.88           C  
ATOM   1849  CE2 TYR A1134      10.524  43.561  45.269  1.00 35.40           C  
ATOM   1850  CZ  TYR A1134       9.302  43.500  44.639  1.00 34.61           C  
ATOM   1851  OH  TYR A1134       8.216  44.109  45.220  1.00 34.10           O  
ATOM   1852  N   GLN A1135      14.497  43.982  41.597  1.00 33.91           N  
ATOM   1853  CA  GLN A1135      14.881  45.380  41.506  1.00 33.86           C  
ATOM   1854  C   GLN A1135      14.589  45.898  40.101  1.00 33.76           C  
ATOM   1855  O   GLN A1135      14.103  47.009  39.915  1.00 33.75           O  
ATOM   1856  CB  GLN A1135      16.370  45.534  41.823  1.00 33.72           C  
ATOM   1857  CG  GLN A1135      16.869  46.986  41.714  1.00 34.83           C  
ATOM   1858  CD  GLN A1135      16.235  47.891  42.732  1.00 34.67           C  
ATOM   1859  OE1 GLN A1135      16.479  47.745  43.924  1.00 35.27           O  
ATOM   1860  NE2 GLN A1135      15.417  48.837  42.276  1.00 33.64           N  
ATOM   1861  N   THR A1136      14.888  45.082  39.091  1.00 33.06           N  
ATOM   1862  CA  THR A1136      14.617  45.485  37.737  1.00 32.84           C  
ATOM   1863  C   THR A1136      13.125  45.657  37.481  1.00 32.04           C  
ATOM   1864  O   THR A1136      12.711  46.558  36.740  1.00 32.39           O  
ATOM   1865  CB  THR A1136      15.258  44.490  36.762  1.00 33.16           C  
ATOM   1866  OG1 THR A1136      16.682  44.537  36.952  1.00 33.75           O  
ATOM   1867  CG2 THR A1136      14.915  44.827  35.342  1.00 32.78           C  
ATOM   1868  N   MET A1137      12.317  44.807  38.088  1.00 31.40           N  
ATOM   1869  CA  MET A1137      10.864  44.933  37.971  1.00 32.00           C  
ATOM   1870  C   MET A1137      10.406  46.263  38.553  1.00 31.66           C  
ATOM   1871  O   MET A1137       9.664  46.999  37.928  1.00 31.02           O  
ATOM   1872  CB  MET A1137      10.176  43.804  38.716  1.00 32.70           C  
ATOM   1873  CG  MET A1137      10.223  42.440  38.017  1.00 32.74           C  
ATOM   1874  SD  MET A1137       9.703  41.120  39.134  1.00 34.30           S  
ATOM   1875  CE  MET A1137      10.847  39.813  38.644  1.00 32.71           C  
ATOM   1876  N   LEU A1138      10.884  46.574  39.759  1.00 30.60           N  
ATOM   1877  CA  LEU A1138      10.578  47.859  40.407  1.00 30.85           C  
ATOM   1878  C   LEU A1138      10.986  49.052  39.545  1.00 30.46           C  
ATOM   1879  O   LEU A1138      10.232  50.026  39.441  1.00 29.79           O  
ATOM   1880  CB  LEU A1138      11.252  47.943  41.773  1.00 29.72           C  
ATOM   1881  CG  LEU A1138      10.719  46.939  42.797  1.00 31.72           C  
ATOM   1882  CD1 LEU A1138      11.501  47.023  44.099  1.00 34.29           C  
ATOM   1883  CD2 LEU A1138       9.220  47.120  43.062  1.00 30.68           C  
ATOM   1884  N   ASP A1139      12.160  48.958  38.904  1.00 30.57           N  
ATOM   1885  CA  ASP A1139      12.639  50.013  37.988  1.00 30.78           C  
ATOM   1886  C   ASP A1139      11.694  50.207  36.777  1.00 30.53           C  
ATOM   1887  O   ASP A1139      11.387  51.324  36.383  1.00 29.16           O  
ATOM   1888  CB  ASP A1139      14.035  49.690  37.473  1.00 30.43           C  
ATOM   1889  CG  ASP A1139      15.102  49.683  38.581  1.00 33.21           C  
ATOM   1890  OD1 ASP A1139      14.826  50.059  39.740  1.00 31.69           O  
ATOM   1891  OD2 ASP A1139      16.219  49.230  38.279  1.00 34.59           O  
ATOM   1892  N   CYS A1140      11.270  49.097  36.185  1.00 30.81           N  
ATOM   1893  CA  CYS A1140      10.317  49.122  35.092  1.00 30.69           C  
ATOM   1894  C   CYS A1140       8.983  49.685  35.506  1.00 30.72           C  
ATOM   1895  O   CYS A1140       8.297  50.284  34.695  1.00 30.78           O  
ATOM   1896  CB  CYS A1140      10.119  47.722  34.531  1.00 31.56           C  
ATOM   1897  SG  CYS A1140      11.562  47.098  33.708  1.00 30.87           S  
ATOM   1898  N   TRP A1141       8.617  49.496  36.764  1.00 30.92           N  
ATOM   1899  CA  TRP A1141       7.382  50.018  37.292  1.00 31.00           C  
ATOM   1900  C   TRP A1141       7.521  51.419  37.907  1.00 31.59           C  
ATOM   1901  O   TRP A1141       6.699  51.808  38.722  1.00 31.67           O  
ATOM   1902  CB  TRP A1141       6.822  49.082  38.339  1.00 30.88           C  
ATOM   1903  CG  TRP A1141       6.508  47.721  37.834  1.00 30.61           C  
ATOM   1904  CD1 TRP A1141       6.095  47.368  36.576  1.00 30.92           C  
ATOM   1905  CD2 TRP A1141       6.538  46.513  38.605  1.00 30.76           C  
ATOM   1906  NE1 TRP A1141       5.911  46.000  36.512  1.00 30.43           N  
ATOM   1907  CE2 TRP A1141       6.171  45.455  37.744  1.00 32.55           C  
ATOM   1908  CE3 TRP A1141       6.885  46.219  39.931  1.00 30.20           C  
ATOM   1909  CZ2 TRP A1141       6.124  44.110  38.179  1.00 32.87           C  
ATOM   1910  CZ3 TRP A1141       6.823  44.884  40.364  1.00 30.90           C  
ATOM   1911  CH2 TRP A1141       6.432  43.858  39.488  1.00 30.39           C  
ATOM   1912  N   HIS A1142       8.534  52.194  37.514  1.00 31.43           N  
ATOM   1913  CA  HIS A1142       8.611  53.574  37.960  1.00 31.70           C  
ATOM   1914  C   HIS A1142       7.336  54.353  37.543  1.00 32.04           C  
ATOM   1915  O   HIS A1142       6.836  54.180  36.431  1.00 29.93           O  
ATOM   1916  CB  HIS A1142       9.895  54.249  37.428  1.00 31.22           C  
ATOM   1917  CG  HIS A1142      10.328  55.438  38.234  1.00 31.52           C  
ATOM   1918  ND1 HIS A1142       9.559  56.584  38.358  1.00 31.43           N  
ATOM   1919  CD2 HIS A1142      11.454  55.661  38.953  1.00 29.62           C  
ATOM   1920  CE1 HIS A1142      10.196  57.458  39.111  1.00 30.13           C  
ATOM   1921  NE2 HIS A1142      11.350  56.927  39.480  1.00 29.62           N  
ATOM   1922  N   GLY A1143       6.807  55.154  38.480  1.00 32.96           N  
ATOM   1923  CA  GLY A1143       5.631  55.963  38.264  1.00 33.76           C  
ATOM   1924  C   GLY A1143       5.795  57.014  37.185  1.00 34.67           C  
ATOM   1925  O   GLY A1143       4.814  57.381  36.505  1.00 35.36           O  
ATOM   1926  N   GLU A1144       7.025  57.500  37.024  1.00 35.05           N  
ATOM   1927  CA  GLU A1144       7.363  58.486  36.000  1.00 35.93           C  
ATOM   1928  C   GLU A1144       7.878  57.727  34.782  1.00 35.30           C  
ATOM   1929  O   GLU A1144       8.957  57.134  34.850  1.00 35.09           O  
ATOM   1930  CB  GLU A1144       8.465  59.446  36.496  1.00 35.69           C  
ATOM   1931  CG  GLU A1144       8.139  60.266  37.709  1.00 39.53           C  
ATOM   1932  CD  GLU A1144       9.283  61.216  38.111  1.00 41.71           C  
ATOM   1933  OE1 GLU A1144       9.581  62.165  37.330  1.00 50.95           O  
ATOM   1934  OE2 GLU A1144       9.873  61.037  39.212  1.00 49.45           O  
ATOM   1935  N   PRO A1145       7.122  57.719  33.663  1.00 35.07           N  
ATOM   1936  CA  PRO A1145       7.574  56.885  32.544  1.00 35.01           C  
ATOM   1937  C   PRO A1145       9.009  57.175  32.095  1.00 35.00           C  
ATOM   1938  O   PRO A1145       9.722  56.266  31.679  1.00 35.59           O  
ATOM   1939  CB  PRO A1145       6.570  57.195  31.409  1.00 34.76           C  
ATOM   1940  CG  PRO A1145       5.421  57.839  32.043  1.00 35.05           C  
ATOM   1941  CD  PRO A1145       5.858  58.415  33.373  1.00 35.13           C  
ATOM   1942  N   SER A1146       9.431  58.429  32.199  1.00 35.26           N  
ATOM   1943  CA  SER A1146      10.782  58.831  31.786  1.00 34.98           C  
ATOM   1944  C   SER A1146      11.890  58.342  32.715  1.00 34.46           C  
ATOM   1945  O   SER A1146      13.056  58.339  32.332  1.00 34.77           O  
ATOM   1946  CB  SER A1146      10.844  60.344  31.649  1.00 35.29           C  
ATOM   1947  OG  SER A1146      10.739  60.938  32.932  1.00 35.80           O  
ATOM   1948  N   GLN A1147      11.541  57.912  33.918  1.00 33.88           N  
ATOM   1949  CA  GLN A1147      12.529  57.358  34.842  1.00 34.35           C  
ATOM   1950  C   GLN A1147      12.628  55.825  34.789  1.00 33.91           C  
ATOM   1951  O   GLN A1147      13.476  55.225  35.446  1.00 33.82           O  
ATOM   1952  CB  GLN A1147      12.246  57.818  36.265  1.00 34.88           C  
ATOM   1953  CG  GLN A1147      12.354  59.313  36.457  1.00 37.06           C  
ATOM   1954  CD  GLN A1147      13.741  59.823  36.128  1.00 40.93           C  
ATOM   1955  OE1 GLN A1147      13.904  60.695  35.278  1.00 44.77           O  
ATOM   1956  NE2 GLN A1147      14.749  59.266  36.781  1.00 43.54           N  
ATOM   1957  N   ARG A1148      11.768  55.189  34.003  1.00 33.78           N  
ATOM   1958  CA  ARG A1148      11.902  53.767  33.725  1.00 33.89           C  
ATOM   1959  C   ARG A1148      13.117  53.580  32.839  1.00 34.26           C  
ATOM   1960  O   ARG A1148      13.468  54.472  32.076  1.00 34.45           O  
ATOM   1961  CB  ARG A1148      10.656  53.248  32.995  1.00 34.01           C  
ATOM   1962  CG  ARG A1148       9.408  53.400  33.810  1.00 34.42           C  
ATOM   1963  CD  ARG A1148       8.169  52.935  33.089  1.00 33.65           C  
ATOM   1964  NE  ARG A1148       7.021  53.331  33.889  1.00 33.58           N  
ATOM   1965  CZ  ARG A1148       5.865  53.769  33.394  1.00 35.39           C  
ATOM   1966  NH1 ARG A1148       5.674  53.803  32.088  1.00 33.40           N  
ATOM   1967  NH2 ARG A1148       4.892  54.164  34.214  1.00 35.22           N  
ATOM   1968  N   PRO A1149      13.768  52.412  32.921  1.00 34.89           N  
ATOM   1969  CA  PRO A1149      14.827  52.176  31.944  1.00 34.46           C  
ATOM   1970  C   PRO A1149      14.268  52.132  30.533  1.00 34.25           C  
ATOM   1971  O   PRO A1149      13.079  51.856  30.329  1.00 33.67           O  
ATOM   1972  CB  PRO A1149      15.387  50.779  32.305  1.00 35.03           C  
ATOM   1973  CG  PRO A1149      14.614  50.281  33.428  1.00 35.62           C  
ATOM   1974  CD  PRO A1149      13.558  51.284  33.840  1.00 35.01           C  
ATOM   1975  N   THR A1150      15.128  52.402  29.560  1.00 33.85           N  
ATOM   1976  CA  THR A1150      14.785  52.121  28.182  1.00 33.02           C  
ATOM   1977  C   THR A1150      15.065  50.648  27.881  1.00 32.58           C  
ATOM   1978  O   THR A1150      15.740  49.957  28.641  1.00 31.32           O  
ATOM   1979  CB  THR A1150      15.607  53.000  27.218  1.00 33.41           C  
ATOM   1980  OG1 THR A1150      16.974  52.602  27.294  1.00 30.57           O  
ATOM   1981  CG2 THR A1150      15.438  54.503  27.583  1.00 32.91           C  
ATOM   1982  N   PHE A1151      14.559  50.162  26.753  1.00 32.58           N  
ATOM   1983  CA  PHE A1151      14.862  48.784  26.351  1.00 32.97           C  
ATOM   1984  C   PHE A1151      16.356  48.563  26.068  1.00 32.59           C  
ATOM   1985  O   PHE A1151      16.911  47.551  26.481  1.00 32.12           O  
ATOM   1986  CB  PHE A1151      13.980  48.324  25.203  1.00 32.52           C  
ATOM   1987  CG  PHE A1151      12.595  47.969  25.641  1.00 32.13           C  
ATOM   1988  CD1 PHE A1151      12.386  46.872  26.475  1.00 32.05           C  
ATOM   1989  CD2 PHE A1151      11.515  48.727  25.253  1.00 31.52           C  
ATOM   1990  CE1 PHE A1151      11.134  46.541  26.926  1.00 32.00           C  
ATOM   1991  CE2 PHE A1151      10.246  48.384  25.675  1.00 33.93           C  
ATOM   1992  CZ  PHE A1151      10.055  47.265  26.512  1.00 32.83           C  
ATOM   1993  N   SER A1152      17.020  49.542  25.476  1.00 32.78           N  
ATOM   1994  CA  SER A1152      18.470  49.432  25.305  1.00 33.84           C  
ATOM   1995  C   SER A1152      19.190  49.247  26.660  1.00 34.11           C  
ATOM   1996  O   SER A1152      20.069  48.389  26.781  1.00 33.26           O  
ATOM   1997  CB  SER A1152      19.026  50.651  24.549  1.00 34.17           C  
ATOM   1998  OG  SER A1152      18.545  50.642  23.210  1.00 35.12           O  
ATOM   1999  N   GLU A1153      18.813  50.047  27.664  1.00 34.57           N  
ATOM   2000  CA  GLU A1153      19.366  49.905  29.032  1.00 34.98           C  
ATOM   2001  C   GLU A1153      19.068  48.538  29.679  1.00 34.57           C  
ATOM   2002  O   GLU A1153      19.930  47.933  30.323  1.00 33.28           O  
ATOM   2003  CB  GLU A1153      18.854  51.048  29.933  1.00 35.56           C  
ATOM   2004  CG  GLU A1153      19.500  52.392  29.586  1.00 36.16           C  
ATOM   2005  CD  GLU A1153      18.856  53.585  30.270  1.00 36.64           C  
ATOM   2006  OE1 GLU A1153      17.724  53.486  30.782  1.00 36.16           O  
ATOM   2007  OE2 GLU A1153      19.497  54.654  30.254  1.00 43.13           O  
ATOM   2008  N   LEU A1154      17.845  48.049  29.499  1.00 35.12           N  
ATOM   2009  CA  LEU A1154      17.473  46.698  29.962  1.00 35.43           C  
ATOM   2010  C   LEU A1154      18.303  45.587  29.290  1.00 35.50           C  
ATOM   2011  O   LEU A1154      18.706  44.629  29.944  1.00 35.49           O  
ATOM   2012  CB  LEU A1154      15.963  46.454  29.736  1.00 35.83           C  
ATOM   2013  CG  LEU A1154      15.042  47.237  30.686  1.00 35.90           C  
ATOM   2014  CD1 LEU A1154      13.616  47.313  30.169  1.00 35.70           C  
ATOM   2015  CD2 LEU A1154      15.105  46.624  32.083  1.00 36.11           C  
ATOM   2016  N   VAL A1155      18.546  45.719  27.991  1.00 35.75           N  
ATOM   2017  CA  VAL A1155      19.380  44.765  27.256  1.00 35.95           C  
ATOM   2018  C   VAL A1155      20.792  44.742  27.848  1.00 36.06           C  
ATOM   2019  O   VAL A1155      21.349  43.679  28.173  1.00 34.95           O  
ATOM   2020  CB  VAL A1155      19.425  45.105  25.736  1.00 35.59           C  
ATOM   2021  CG1 VAL A1155      20.536  44.360  25.019  1.00 36.16           C  
ATOM   2022  CG2 VAL A1155      18.089  44.779  25.096  1.00 35.96           C  
ATOM   2023  N   GLU A1156      21.369  45.926  28.001  1.00 36.46           N  
ATOM   2024  CA  GLU A1156      22.684  46.015  28.592  1.00 37.05           C  
ATOM   2025  C   GLU A1156      22.680  45.407  29.994  1.00 35.95           C  
ATOM   2026  O   GLU A1156      23.480  44.545  30.285  1.00 34.95           O  
ATOM   2027  CB  GLU A1156      23.172  47.459  28.607  1.00 37.49           C  
ATOM   2028  CG  GLU A1156      24.645  47.554  28.764  1.00 39.80           C  
ATOM   2029  CD  GLU A1156      25.197  48.895  28.323  1.00 41.82           C  
ATOM   2030  OE1 GLU A1156      25.324  49.788  29.193  1.00 46.25           O  
ATOM   2031  OE2 GLU A1156      25.484  49.038  27.100  1.00 47.88           O  
ATOM   2032  N   HIS A1157      21.737  45.816  30.836  1.00 36.48           N  
ATOM   2033  CA  HIS A1157      21.658  45.325  32.207  1.00 36.40           C  
ATOM   2034  C   HIS A1157      21.380  43.806  32.336  1.00 36.18           C  
ATOM   2035  O   HIS A1157      22.029  43.101  33.104  1.00 35.63           O  
ATOM   2036  CB  HIS A1157      20.611  46.126  32.961  1.00 36.54           C  
ATOM   2037  CG  HIS A1157      20.489  45.746  34.404  1.00 37.70           C  
ATOM   2038  ND1 HIS A1157      21.564  45.769  35.272  1.00 39.66           N  
ATOM   2039  CD2 HIS A1157      19.425  45.331  35.131  1.00 37.95           C  
ATOM   2040  CE1 HIS A1157      21.165  45.385  36.472  1.00 39.07           C  
ATOM   2041  NE2 HIS A1157      19.872  45.116  36.415  1.00 40.05           N  
ATOM   2042  N   LEU A1158      20.394  43.304  31.610  1.00 36.93           N  
ATOM   2043  CA  LEU A1158      20.085  41.870  31.631  1.00 36.87           C  
ATOM   2044  C   LEU A1158      21.266  41.060  31.061  1.00 36.80           C  
ATOM   2045  O   LEU A1158      21.543  39.962  31.523  1.00 36.64           O  
ATOM   2046  CB  LEU A1158      18.774  41.574  30.873  1.00 36.56           C  
ATOM   2047  CG  LEU A1158      17.504  42.134  31.545  1.00 38.25           C  
ATOM   2048  CD1 LEU A1158      16.280  42.009  30.657  1.00 38.27           C  
ATOM   2049  CD2 LEU A1158      17.240  41.452  32.887  1.00 38.67           C  
ATOM   2050  N   GLY A1159      21.956  41.616  30.067  1.00 37.56           N  
ATOM   2051  CA  GLY A1159      23.151  41.012  29.519  1.00 38.40           C  
ATOM   2052  C   GLY A1159      24.210  40.846  30.583  1.00 39.01           C  
ATOM   2053  O   GLY A1159      24.844  39.793  30.655  1.00 39.57           O  
ATOM   2054  N   ASN A1160      24.394  41.874  31.417  1.00 39.25           N  
ATOM   2055  CA  ASN A1160      25.333  41.801  32.545  1.00 39.98           C  
ATOM   2056  C   ASN A1160      24.896  40.766  33.585  1.00 40.04           C  
ATOM   2057  O   ASN A1160      25.712  40.026  34.077  1.00 40.34           O  
ATOM   2058  CB  ASN A1160      25.526  43.171  33.233  1.00 39.78           C  
ATOM   2059  CG  ASN A1160      26.131  44.241  32.298  1.00 41.61           C  
ATOM   2060  OD1 ASN A1160      26.827  43.927  31.322  1.00 42.08           O  
ATOM   2061  ND2 ASN A1160      25.868  45.510  32.609  1.00 40.92           N  
ATOM   2062  N   LEU A1161      23.614  40.731  33.933  1.00 41.23           N  
ATOM   2063  CA  LEU A1161      23.100  39.751  34.906  1.00 41.99           C  
ATOM   2064  C   LEU A1161      23.274  38.327  34.375  1.00 43.03           C  
ATOM   2065  O   LEU A1161      23.669  37.420  35.109  1.00 43.01           O  
ATOM   2066  CB  LEU A1161      21.614  40.010  35.223  1.00 41.83           C  
ATOM   2067  CG  LEU A1161      21.250  41.305  35.966  1.00 41.51           C  
ATOM   2068  CD1 LEU A1161      19.790  41.323  36.355  1.00 41.28           C  
ATOM   2069  CD2 LEU A1161      22.111  41.474  37.238  1.00 41.82           C  
ATOM   2070  N   LEU A1162      22.980  38.154  33.087  1.00 44.50           N  
ATOM   2071  CA  LEU A1162      23.102  36.857  32.421  1.00 45.41           C  
ATOM   2072  C   LEU A1162      24.556  36.419  32.420  1.00 45.89           C  
ATOM   2073  O   LEU A1162      24.893  35.334  32.900  1.00 45.38           O  
ATOM   2074  CB  LEU A1162      22.593  36.971  30.989  1.00 45.65           C  
ATOM   2075  CG  LEU A1162      22.292  35.715  30.181  1.00 46.23           C  
ATOM   2076  CD1 LEU A1162      21.520  34.665  30.993  1.00 47.51           C  
ATOM   2077  CD2 LEU A1162      21.504  36.164  28.950  1.00 46.32           C  
ATOM   2078  N   GLN A1163      25.419  37.298  31.915  1.00 46.87           N  
ATOM   2079  CA  GLN A1163      26.859  37.016  31.839  1.00 47.37           C  
ATOM   2080  C   GLN A1163      27.445  36.733  33.222  1.00 47.63           C  
ATOM   2081  O   GLN A1163      28.341  35.902  33.356  1.00 48.78           O  
ATOM   2082  CB  GLN A1163      27.608  38.165  31.128  1.00 47.46           C  
ATOM   2083  CG  GLN A1163      27.348  38.229  29.599  1.00 48.04           C  
ATOM   2084  CD  GLN A1163      27.934  39.477  28.929  1.00 48.00           C  
ATOM   2085  OE1 GLN A1163      27.665  40.607  29.343  1.00 52.14           O  
ATOM   2086  NE2 GLN A1163      28.738  39.273  27.901  1.00 48.02           N  
ATOM   2087  N   ALA A1164      26.925  37.411  34.242  1.00 47.90           N  
ATOM   2088  CA  ALA A1164      27.349  37.213  35.643  1.00 47.96           C  
ATOM   2089  C   ALA A1164      26.811  35.928  36.271  1.00 48.10           C  
ATOM   2090  O   ALA A1164      27.420  35.387  37.179  1.00 48.25           O  
ATOM   2091  CB  ALA A1164      26.905  38.401  36.501  1.00 47.81           C  
ATOM   2092  N   ASN A1165      25.658  35.462  35.797  1.00 48.13           N  
ATOM   2093  CA  ASN A1165      24.936  34.348  36.426  1.00 47.99           C  
ATOM   2094  C   ASN A1165      25.695  33.006  36.381  1.00 47.22           C  
ATOM   2095  O   ASN A1165      26.465  32.753  35.464  1.00 47.45           O  
ATOM   2096  CB  ASN A1165      23.540  34.200  35.782  1.00 47.66           C  
ATOM   2097  CG  ASN A1165      22.773  33.009  36.322  1.00 47.92           C  
ATOM   2098  OD1 ASN A1165      22.325  33.012  37.469  1.00 48.64           O  
ATOM   2099  ND2 ASN A1165      22.644  31.975  35.507  1.00 46.84           N  
TER    2100      ASN A1165                                                      
HETATM 2101  O4 AAAZ A 201      -0.273  29.667  22.771  0.50 31.64           O  
HETATM 2102  O4 BAAZ A 201      -1.104  29.220  22.831  0.50 50.98           O  
HETATM 2103  S3 AAAZ A 201      -0.427  29.954  21.377  0.50 30.12           S  
HETATM 2104  S3 BAAZ A 201      -0.898  29.498  21.436  0.50 51.88           S  
HETATM 2105  O5 AAAZ A 201       0.057  31.253  21.024  0.50 31.15           O  
HETATM 2106  O5 BAAZ A 201      -0.387  30.832  21.326  0.50 50.53           O  
HETATM 2107  C2 AAAZ A 201      -2.060  29.936  21.047  0.50 32.47           C  
HETATM 2108  C2 BAAZ A 201      -2.355  29.399  20.628  0.50 52.35           C  
HETATM 2109  C1 AAAZ A 201      -2.317  29.794  19.560  0.50 32.46           C  
HETATM 2110  C1 BAAZ A 201      -2.343  30.201  19.335  0.50 52.88           C  
HETATM 2111  C6 AAAZ A 201       0.364  28.751  20.613  0.50 29.52           C  
HETATM 2112  C6 BAAZ A 201       0.124  28.420  20.809  0.50 51.09           C  
HETATM 2113  C7 AAAZ A 201       0.007  27.435  20.902  0.50 29.63           C  
HETATM 2114  C7 BAAZ A 201       0.145  27.127  21.322  0.50 50.98           C  
HETATM 2115  C8 AAAZ A 201       0.664  26.360  20.292  0.50 29.47           C  
HETATM 2116  C8 BAAZ A 201       1.021  26.185  20.798  0.50 51.03           C  
HETATM 2117  C9 AAAZ A 201       1.695  26.574  19.365  0.50 29.65           C  
HETATM 2118  C9 BAAZ A 201       1.882  26.500  19.745  0.50 51.51           C  
HETATM 2119  O10AAAZ A 201       2.345  25.533  18.742  0.50 29.32           O  
HETATM 2120  O10BAAZ A 201       2.737  25.532  19.265  0.50 51.53           O  
HETATM 2121  C11AAAZ A 201       2.193  24.136  19.058  0.50 30.74           C  
HETATM 2122  C11BAAZ A 201       2.360  24.155  19.155  0.50 52.05           C  
HETATM 2123  C12AAAZ A 201       2.092  27.887  19.064  0.50 28.88           C  
HETATM 2124  C12BAAZ A 201       1.890  27.795  19.213  0.50 51.09           C  
HETATM 2125  C31AAAZ A 201       1.405  28.962  19.689  0.50 28.23           C  
HETATM 2126  C31BAAZ A 201       0.991  28.743  19.756  0.50 50.66           C  
HETATM 2127  N13AAAZ A 201       3.006  28.093  18.051  0.50 28.73           N  
HETATM 2128  N13BAAZ A 201       2.711  28.051  18.140  0.50 50.65           N  
HETATM 2129  C14AAAZ A 201       2.901  29.102  17.183  0.50 25.76           C  
HETATM 2130  C14BAAZ A 201       2.587  29.103  17.326  0.50 49.59           C  
HETATM 2131  N15AAAZ A 201       3.778  29.466  16.237  0.50 25.35           N  
HETATM 2132  N15BAAZ A 201       3.391  29.405  16.304  0.50 49.39           N  
HETATM 2133  C16AAAZ A 201       3.346  30.538  15.673  0.50 27.91           C  
HETATM 2134  C16BAAZ A 201       2.993  30.496  15.778  0.50 50.16           C  
HETATM 2135  C17AAAZ A 201       2.177  30.924  16.216  0.50 31.33           C  
HETATM 2136  C17BAAZ A 201       1.917  30.976  16.415  0.50 50.30           C  
HETATM 2137  O18AAAZ A 201       1.793  30.003  17.228  0.50 27.18           O  
HETATM 2138  O18BAAZ A 201       1.550  30.093  17.484  0.50 50.16           O  
HETATM 2139  C19AAAZ A 201       1.220  32.031  15.926  0.50 32.73           C  
HETATM 2140  C19BAAZ A 201       1.098  32.199  16.142  0.50 50.69           C  
HETATM 2141  C20AAAZ A 201       1.368  32.945  14.893  0.50 33.99           C  
HETATM 2142  C20BAAZ A 201       0.258  32.678  17.151  0.50 50.26           C  
HETATM 2143  C21AAAZ A 201       0.369  33.903  14.700  0.50 34.76           C  
HETATM 2144  C21BAAZ A 201      -0.538  33.796  16.928  0.50 51.05           C  
HETATM 2145  C22AAAZ A 201      -0.782  33.922  15.517  0.50 35.11           C  
HETATM 2146  C22BAAZ A 201      -0.523  34.426  15.685  0.50 51.03           C  
HETATM 2147  C23AAAZ A 201      -0.938  32.973  16.534  0.50 36.32           C  
HETATM 2148  C23BAAZ A 201       0.298  33.931  14.667  0.50 50.66           C  
HETATM 2149  C24AAAZ A 201       0.062  32.045  16.720  0.50 34.14           C  
HETATM 2150  C24BAAZ A 201       1.104  32.810  14.893  0.50 50.54           C  
HETATM 2151  C25AAAZ A 201      -2.134  32.983  17.436  0.50 36.23           C  
HETATM 2152  C25BAAZ A 201       0.302  34.607  13.343  0.50 50.63           C  
HETATM 2153  C26AAAZ A 201      -3.351  32.384  17.064  0.50 38.46           C  
HETATM 2154  C26BAAZ A 201       0.388  33.843  12.179  0.50 50.36           C  
HETATM 2155  C27AAAZ A 201      -4.445  32.448  17.927  0.50 37.82           C  
HETATM 2156  C27BAAZ A 201       0.403  34.486  10.950  0.50 49.95           C  
HETATM 2157  C28AAAZ A 201      -4.303  33.091  19.159  0.50 38.51           C  
HETATM 2158  C28BAAZ A 201       0.301  35.866  10.898  0.50 49.59           C  
HETATM 2159  C29AAAZ A 201      -3.084  33.679  19.503  0.50 38.89           C  
HETATM 2160  C29BAAZ A 201       0.203  36.581  12.076  0.50 49.98           C  
HETATM 2161  N30AAAZ A 201      -2.035  33.612  18.652  0.50 39.21           N  
HETATM 2162  N30BAAZ A 201       0.200  35.959  13.262  0.50 50.54           N  
HETATM 2163  O   HOH A   1       6.841  44.691   0.209  1.00 29.11           O  
HETATM 2164  O   HOH A   2       8.671  28.281  10.934  1.00 25.85           O  
HETATM 2165  O   HOH A   3       3.543  45.934  40.340  1.00 35.10           O  
HETATM 2166  O   HOH A   4       0.447  36.503  30.011  1.00 29.18           O  
HETATM 2167  O   HOH A   5       6.915  20.316   2.689  1.00 27.48           O  
HETATM 2168  O   HOH A   6       9.814  25.863  16.640  1.00 33.01           O  
HETATM 2169  O   HOH A   7       8.160  50.342  41.403  1.00 32.67           O  
HETATM 2170  O   HOH A   8      12.834  39.634  -5.042  1.00 31.73           O  
HETATM 2171  O   HOH A   9      12.627  42.097  -4.302  1.00 29.19           O  
HETATM 2172  O   HOH A  10      -0.123  30.715  -5.234  1.00 28.28           O  
HETATM 2173  O   HOH A  11      -1.246  49.876  50.146  1.00 46.63           O  
HETATM 2174  O   HOH A  12       2.647  46.387  26.442  1.00 38.37           O  
HETATM 2175  O   HOH A  13      -1.838  47.777  35.871  1.00 32.63           O  
HETATM 2176  O   HOH A  14      14.524  25.250  -2.951  1.00 50.48           O  
HETATM 2177  O   HOH A  15      -3.018  29.519  -6.373  1.00 38.99           O  
HETATM 2178  O   HOH A  16       5.453  33.461  42.380  1.00 40.27           O  
HETATM 2179  O   HOH A  17       1.998  34.151  33.258  1.00 33.98           O  
HETATM 2180  O   HOH A  18       0.543  46.460  36.302  1.00 39.23           O  
HETATM 2181  O   HOH A  19       5.477  42.597  -7.081  1.00 36.46           O  
HETATM 2182  O   HOH A  20      18.858  44.945  39.106  1.00 34.22           O  
HETATM 2183  O   HOH A  21       3.385  51.174  -2.739  1.00 50.94           O  
HETATM 2184  O   HOH A  22       0.349  27.540  -6.183  1.00 36.62           O  
HETATM 2185  O   HOH A  23       9.978  22.123  10.736  1.00 40.61           O  
HETATM 2186  O   HOH A  24       8.881  41.498  48.006  1.00 44.13           O  
HETATM 2187  O   HOH A  25       3.219  26.512  25.921  1.00 33.27           O  
HETATM 2188  O   HOH A  26       4.713  25.564  -6.989  1.00 35.70           O  
HETATM 2189  O   HOH A  27       9.587  39.645  10.008  1.00 37.52           O  
HETATM 2190  O   HOH A  28       0.751  32.695  -4.037  1.00 30.79           O  
HETATM 2191  O   HOH A  29       1.146  26.923  24.644  1.00 41.42           O  
HETATM 2192  O   HOH A  30       4.056  56.350  28.815  1.00 42.33           O  
HETATM 2193  O   HOH A  31      -4.484  37.428  25.562  1.00 69.10           O  
HETATM 2194  O   HOH A  32       8.010  61.080  32.881  1.00 55.64           O  
HETATM 2195  O   HOH A  33      12.731  51.782  25.734  1.00 38.13           O  
HETATM 2196  O   HOH A  34      13.463  25.508  23.578  1.00 40.54           O  
HETATM 2197  O   HOH A  35      10.991  52.374  40.798  1.00 31.45           O  
HETATM 2198  O   HOH A  36      18.775  54.094  25.784  1.00 51.05           O  
HETATM 2199  O   HOH A  37       0.726  19.777   7.307  1.00 33.97           O  
HETATM 2200  O   HOH A  38       2.240  49.916  26.160  1.00 52.26           O  
HETATM 2201  O   HOH A  39       9.477  44.351   0.591  1.00 46.75           O  
HETATM 2202  O   HOH A  40       6.837  61.815  35.463  1.00 57.89           O  
HETATM 2203  O   HOH A  41      -9.813  29.470  -7.632  1.00 55.53           O  
HETATM 2204  O   HOH A  42       8.597  41.730  11.154  1.00 44.89           O  
HETATM 2205  O   HOH A  43       4.176  40.934  -8.909  1.00 38.07           O  
HETATM 2206  O   HOH A  44      17.741  44.721  19.780  1.00 37.49           O  
HETATM 2207  O   HOH A  45       0.071  20.242  11.748  1.00 41.42           O  
HETATM 2208  O   HOH A  46      12.154  25.604   3.341  1.00 39.93           O  
HETATM 2209  O   HOH A  47       3.903  48.110  47.473  1.00 39.57           O  
HETATM 2210  O   HOH A  48      11.767  36.120  -7.307  1.00 40.82           O  
HETATM 2211  O   HOH A  49      11.178  45.053  -1.817  1.00 38.86           O  
HETATM 2212  O   HOH A  50      18.291  39.091  15.224  1.00 39.30           O  
HETATM 2213  O   HOH A  51      25.106  38.304  27.119  1.00 56.07           O  
HETATM 2214  O   HOH A  52      14.655  42.565   7.574  1.00 40.66           O  
HETATM 2215  O   HOH A  53      11.156  32.908   3.879  1.00 44.88           O  
HETATM 2216  O   HOH A  54      15.772  43.943  10.419  1.00 38.29           O  
HETATM 2217  O   HOH A  55       4.725  32.041  -5.946  1.00 58.82           O  
HETATM 2218  O   HOH A  56      14.005  45.855  10.187  1.00 40.67           O  
HETATM 2219  O   HOH A  57       9.786  23.751  14.951  1.00 43.26           O  
HETATM 2220  O   HOH A  58      15.527  51.331  23.590  1.00 42.12           O  
HETATM 2221  O   HOH A  59      -6.644  45.056   0.685  1.00 61.80           O  
HETATM 2222  O   HOH A  60       1.738  20.834   9.528  1.00 48.00           O  
HETATM 2223  O   HOH A  61     -10.258  53.346  45.648  1.00 57.14           O  
HETATM 2224  O   HOH A  63      14.320  34.075  13.293  1.00 41.94           O  
HETATM 2225  O   HOH A  64      13.516  44.619  -1.112  1.00 45.12           O  
HETATM 2226  O   HOH A  65      -1.548  39.527  45.773  1.00 58.76           O  
HETATM 2227  O   HOH A  66       6.671  55.680  22.127  1.00 42.07           O  
HETATM 2228  O   HOH A  67      -0.375  30.402  39.266  1.00 47.66           O  
HETATM 2229  O   HOH A  68       3.113  50.524  16.936  1.00 52.32           O  
HETATM 2230  O   HOH A  69       0.711  24.953  31.597  1.00 48.25           O  
HETATM 2231  O   HOH A  70      14.221  52.952  36.693  1.00 38.58           O  
HETATM 2232  O   HOH A  71       5.269  47.250   3.883  1.00 39.70           O  
HETATM 2233  O   HOH A  72       8.085  35.261  -4.787  1.00 40.34           O  
HETATM 2234  O   HOH A  73      16.740  52.439  35.836  1.00 59.88           O  
HETATM 2235  O   HOH A  74      12.584  59.089  41.041  1.00 55.07           O  
HETATM 2236  O   HOH A  75      11.018  22.333  40.655  1.00 63.34           O  
HETATM 2237  O   HOH A  76      21.321  44.975  21.156  1.00 46.26           O  
HETATM 2238  O   HOH A  77       6.377  20.568  35.949  1.00 56.96           O  
HETATM 2239  O   HOH A  78      10.744  29.523  15.084  1.00 41.90           O  
HETATM 2240  O   HOH A  79       1.293  34.114  42.927  1.00 51.38           O  
HETATM 2241  O   HOH A  80      17.489  23.667  27.572  1.00 54.80           O  
HETATM 2242  O   HOH A  81      15.950  50.835  20.866  1.00 45.59           O  
HETATM 2243  O   HOH A  82       8.529  53.223  19.699  1.00 44.89           O  
HETATM 2244  O   HOH A  83       7.879  46.626  46.669  1.00 47.39           O  
HETATM 2245  O   HOH A  84      24.359  46.689  34.442  1.00 56.18           O  
HETATM 2246  O   HOH A  85      21.778  29.316  36.314  1.00 51.65           O  
HETATM 2247  O   HOH A  86      -3.918  37.264  30.176  1.00 61.86           O  
HETATM 2248  O   HOH A  87      20.280  25.431  28.267  1.00 63.16           O  
HETATM 2249  O   HOH A  88       4.440  21.148   1.235  1.00 47.14           O  
HETATM 2250  O   HOH A  89      12.498  41.677   6.381  1.00 53.34           O  
HETATM 2251  O   HOH A  90      14.969  28.605  17.368  1.00 53.06           O  
HETATM 2252  O   HOH A  91      -6.520  38.432  31.643  1.00 66.66           O  
HETATM 2253  O   HOH A  92      -1.328  34.237  30.581  1.00 47.43           O  
HETATM 2254  O   HOH A  94      -8.708  46.164  44.399  1.00 53.59           O  
HETATM 2255  O   HOH A  96      -4.687  35.580  46.551  1.00 63.33           O  
HETATM 2256  O   HOH A  97       3.697  55.826  41.549  1.00 58.52           O  
HETATM 2257  O   HOH A  98      22.275  23.943  27.860  1.00 54.78           O  
HETATM 2258  O   HOH A  99      -8.240  44.373  31.156  1.00 60.97           O  
HETATM 2259  O   HOH A 100       1.927  30.036  -7.971  1.00 49.28           O  
HETATM 2260  O   HOH A 101      17.026  47.939  35.750  1.00 49.31           O  
HETATM 2261  O   HOH A 102      -1.601  50.694   0.280  1.00 60.44           O  
HETATM 2262  O   HOH A 103      14.483  58.197  40.506  1.00 58.28           O  
HETATM 2263  O   HOH A 104       3.311  34.806  43.827  1.00 51.73           O  
HETATM 2264  O   HOH A 105      20.529  45.178  40.916  1.00 55.28           O  
HETATM 2265  O   HOH A 106      13.290  32.778   5.480  1.00 55.66           O  
HETATM 2266  O   HOH A 107       1.551  24.139  23.240  1.00 58.77           O  
HETATM 2267  O   HOH A 108      -3.150  58.803  25.272  1.00 87.39           O  
HETATM 2268  O   HOH A 109       4.603  59.086  28.764  1.00 55.72           O  
HETATM 2269  O   HOH A 112      -1.911  27.121  25.003  1.00 55.63           O  
HETATM 2270  O   HOH A 113      25.150  37.107  25.008  1.00 63.73           O  
HETATM 2271  O   HOH A 114      -0.054  41.476  44.423  1.00 58.93           O  
HETATM 2272  O   HOH A 116       4.277  30.963  41.049  1.00 45.67           O  
HETATM 2273  O   HOH A 117      -6.819  47.827   9.014  1.00 64.01           O  
HETATM 2274  O   HOH A 118       1.049  48.124  27.335  1.00 94.05           O  
HETATM 2275  O   HOH A 119      -2.829  25.104  26.928  1.00 52.50           O  
HETATM 2276  O   HOH A 120      -9.378  47.148   9.392  1.00 69.34           O  
HETATM 2277  O   HOH A 121      20.112  38.084  39.039  1.00 39.51           O  
HETATM 2278  O   HOH A 122       9.965  24.656  11.761  1.00 47.62           O  
HETATM 2279  O   HOH A 123     -10.386  31.449  -1.867  1.00 60.35           O  
HETATM 2280  O   HOH A 124      -5.037  39.700  -5.234  1.00 51.91           O  
HETATM 2281  O   HOH A 125      -0.227  34.339  41.250  1.00 49.38           O  
HETATM 2282  O   HOH A 126      11.117  44.123   2.319  1.00 52.00           O  
HETATM 2283  O   HOH A 127       2.662  25.285  41.579  1.00 60.69           O  
HETATM 2284  O   HOH A 128       3.213  60.704  31.111  1.00 59.57           O  
HETATM 2285  O   HOH A 129       1.067  49.800  49.516  1.00 57.88           O  
HETATM 2286  O   HOH A 130       8.665  33.586   0.349  1.00 50.10           O  
HETATM 2287  O   HOH A 131     -14.892  39.559   2.685  1.00 52.88           O  
HETATM 2288  O   HOH A 132     -10.161  38.603   2.171  1.00 61.55           O  
HETATM 2289  O   HOH A 133      -2.875  27.469  -6.812  1.00 60.27           O  
HETATM 2290  O   HOH A 134       2.738  60.208  33.327  1.00 61.73           O  
HETATM 2291  O   HOH A 135       7.576  56.837  26.295  1.00 53.95           O  
HETATM 2292  O   HOH A 136      19.439  33.086  21.453  1.00 51.90           O  
HETATM 2293  O   HOH A 137      12.802  52.427   7.285  1.00 52.40           O  
HETATM 2294  O   HOH A 138     -15.633  37.165   3.117  1.00 60.07           O  
HETATM 2295  O   HOH A 139      -5.961  28.636  -4.709  1.00 28.25           O  
HETATM 2296  O   HOH A 140      19.417  31.326  22.816  1.00 47.31           O  
HETATM 2297  O   HOH A 141      14.741  22.264  21.219  1.00 54.79           O  
HETATM 2298  O   HOH A 142      22.904  25.529  36.145  1.00 60.81           O  
HETATM 2299  O   HOH A 143       0.714  41.179  19.376  1.00 65.96           O  
HETATM 2300  O   HOH A 144      21.411  52.664  26.482  1.00 61.16           O  
HETATM 2301  O   HOH A 145      -6.093  40.270  10.961  1.00 67.72           O  
HETATM 2302  O   HOH A 146      -4.612  37.709  34.415  1.00 47.76           O  
HETATM 2303  O   HOH A 147      15.435  30.971  42.184  1.00 63.12           O  
HETATM 2304  O   HOH A 148      -8.063  33.826  13.063  1.00 70.19           O  
HETATM 2305  O   HOH A 149      13.714  29.659  43.677  1.00 52.43           O  
HETATM 2306  O   HOH A 150      -8.575  45.141   2.032  1.00 73.66           O  
HETATM 2307  O   HOH A 151       7.489  19.796   4.649  1.00 28.42           O  
HETATM 2308  O   HOH A 153      19.952  34.227  26.199  1.00 27.49           O  
HETATM 2309  O   HOH A 154      -4.361  32.356  38.126  1.00 52.56           O  
HETATM 2310  O   HOH A 155       1.239  49.701  29.262  1.00 68.70           O  
HETATM 2311  O   HOH A 156       5.099  49.359  13.990  1.00 42.86           O  
HETATM 2312  O   HOH A 157      -8.675  39.922  10.137  1.00 61.66           O  
CONECT 2101 2103                                                                
CONECT 2102 2104                                                                
CONECT 2103 2101 2105 2107 2111                                                 
CONECT 2104 2102 2106 2108 2112                                                 
CONECT 2105 2103                                                                
CONECT 2106 2104                                                                
CONECT 2107 2103 2109                                                           
CONECT 2108 2104 2110                                                           
CONECT 2109 2107                                                                
CONECT 2110 2108                                                                
CONECT 2111 2103 2113 2125                                                      
CONECT 2112 2104 2114 2126                                                      
CONECT 2113 2111 2115                                                           
CONECT 2114 2112 2116                                                           
CONECT 2115 2113 2117                                                           
CONECT 2116 2114 2118                                                           
CONECT 2117 2115 2119 2123                                                      
CONECT 2118 2116 2120 2124                                                      
CONECT 2119 2117 2121                                                           
CONECT 2120 2118 2122                                                           
CONECT 2121 2119                                                                
CONECT 2122 2120                                                                
CONECT 2123 2117 2125 2127                                                      
CONECT 2124 2118 2126 2128                                                      
CONECT 2125 2111 2123                                                           
CONECT 2126 2112 2124                                                           
CONECT 2127 2123 2129                                                           
CONECT 2128 2124 2130                                                           
CONECT 2129 2127 2131 2137                                                      
CONECT 2130 2128 2132 2138                                                      
CONECT 2131 2129 2133                                                           
CONECT 2132 2130 2134                                                           
CONECT 2133 2131 2135                                                           
CONECT 2134 2132 2136                                                           
CONECT 2135 2133 2137 2139                                                      
CONECT 2136 2134 2138 2140                                                      
CONECT 2137 2129 2135                                                           
CONECT 2138 2130 2136                                                           
CONECT 2139 2135 2141 2149                                                      
CONECT 2140 2136 2142 2150                                                      
CONECT 2141 2139 2143                                                           
CONECT 2142 2140 2144                                                           
CONECT 2143 2141 2145                                                           
CONECT 2144 2142 2146                                                           
CONECT 2145 2143 2147                                                           
CONECT 2146 2144 2148                                                           
CONECT 2147 2145 2149 2151                                                      
CONECT 2148 2146 2150 2152                                                      
CONECT 2149 2139 2147                                                           
CONECT 2150 2140 2148                                                           
CONECT 2151 2147 2153 2161                                                      
CONECT 2152 2148 2154 2162                                                      
CONECT 2153 2151 2155                                                           
CONECT 2154 2152 2156                                                           
CONECT 2155 2153 2157                                                           
CONECT 2156 2154 2158                                                           
CONECT 2157 2155 2159                                                           
CONECT 2158 2156 2160                                                           
CONECT 2159 2157 2161                                                           
CONECT 2160 2158 2162                                                           
CONECT 2161 2151 2159                                                           
CONECT 2162 2152 2160                                                           
MASTER      437    0    1   14    7    0    4    6 2280    1   62   29          
END                                                                             
