# Supplementary material for: Cytotoxic, Apoptosis-Inducing Activities, and Molecular Docking of a New Sterol from Bamboo Shoot Skin Phyllostachys heterocycla var. pubescens
Source: Molecules. 2020 Nov 30;25(23):5650. doi: 10.3390/molecules25235650 (PMC7731115; doi:10.3390/molecules25235650)
Supplement: Supplementary file 1 [file molecules-25-05650-s001.zip › Electronic supplementry Material (ESM)/Docking/1y6A/ph-22-3.mol2]

@<TRIPOS>MOLECULE
1Y6A
2587 2640 262 0 0 
PROTEIN
USER_CHARGES


@<TRIPOS>ATOM
   1 N        0.5460    50.4970     1.3490 N.4     1 LEU818   -0.8530 BACKBONE
   2 H3       0.1940    51.1310     2.0520 H       1 LEU818    0.4500 
   3 H1       0.1320    49.5850     1.4800 H       1 LEU818    0.4500 BACKBONE
   4 H2       0.3080    50.8460     0.4320 H       1 LEU818    0.4500 BACKBONE
   5 CA       2.0320    50.3920     1.4720 C.3     1 LEU818    0.4840 BACKBONE
   6 C        2.3200    49.3650     0.3810 C.2     1 LEU818    0.5690 BACKBONE
   7 O        1.4040    48.6270     0.0140 O.2     1 LEU818   -0.5700 BACKBONE
   8 CB       2.3990    49.9100     2.8810 C.3     1 LEU818   -0.1600 
   9 CG       3.5490    50.4640     3.7320 C.3     1 LEU818   -0.0800 
  10 CD1      3.8910    51.9080     3.4550 C.3     1 LEU818   -0.2400 
  11 CD2      3.1980    50.2870     5.2230 C.3     1 LEU818   -0.2400 
  12 N        3.5620    49.2970    -0.1330 N.am    2 PRO819   -0.6600 BACKBONE
  13 CA       3.8490    48.4220    -1.2790 C.3     2 PRO819    0.2810 BACKBONE
  14 C        3.8510    46.9750    -0.8500 C.2     2 PRO819    0.5690 BACKBONE
  15 O        4.0770    46.6880     0.3370 O.2     2 PRO819   -0.5700 BACKBONE
  16 CB       5.2810    48.8060    -1.6570 C.3     2 PRO819   -0.1600 
  17 CG       5.9220    49.1950    -0.3000 C.3     2 PRO819   -0.1600 
  18 CD       4.7840    49.9630     0.3740 C.3     2 PRO819    0.1400 
  19 N        3.5870    46.0750    -1.7930 N.am    3 TYR820   -0.7300 BACKBONE
  20 H        3.1970    46.3780    -2.6740 H       3 TYR820    0.3700 BACKBONE
  21 CA       3.8490    44.6720    -1.5770 C.3     3 TYR820    0.2810 BACKBONE
  22 C        4.7140    44.0900    -2.7060 C.2     3 TYR820    0.5690 BACKBONE
  23 O        4.2670    43.9790    -3.8560 O.2     3 TYR820   -0.5700 BACKBONE
  24 CB       2.5530    43.8860    -1.4200 C.3     3 TYR820   -0.0160 
  25 CG       2.7590    42.3740    -1.2940 C.ar    3 TYR820   -0.1440 
  26 CD1      3.3060    41.8210    -0.1510 C.ar    3 TYR820   -0.1500 
  27 CD2      2.4060    41.5210    -2.3360 C.ar    3 TYR820   -0.1500 
  28 CE1      3.5010    40.4430    -0.0270 C.ar    3 TYR820   -0.1500 
  29 CE2      2.5940    40.1400    -2.2410 C.ar    3 TYR820   -0.1500 
  30 CZ       3.1330    39.6030    -1.0890 C.ar    3 TYR820    0.0820 
  31 OH       3.2920    38.2450    -1.0050 O.3     3 TYR820   -0.5320 
  32 HH       3.0070    37.7540    -1.7790 H       3 TYR820    0.4500 
  33 N        5.9420    43.7150    -2.3530 N.am    4 ASP821   -0.7300 BACKBONE
  34 H        6.2280    43.8230    -1.3900 H       4 ASP821    0.3700 BACKBONE
  35 CA       6.8810    43.1570    -3.3070 C.3     4 ASP821    0.2810 BACKBONE
  36 C        6.6660    41.6650    -3.4270 C.2     4 ASP821    0.5690 BACKBONE
  37 O        7.2140    40.8920    -2.6360 O.2     4 ASP821   -0.5700 BACKBONE
  38 CB       8.3340    43.4780    -2.9010 C.3     4 ASP821   -0.2660 
  39 CG       9.3390    43.1270    -4.0130 C.2     4 ASP821    0.9060 
  40 OD1      8.9730    42.3540    -4.9290 O.co2   4 ASP821   -0.9000 
  41 OD2     10.4870    43.5890    -3.9500 O.co2   4 ASP821   -0.9000 
  42 N        5.8570    41.2460    -4.3940 N.am    5 ALA822   -0.7300 BACKBONE
  43 H        5.4610    41.9180    -5.0360 H       5 ALA822    0.3700 BACKBONE
  44 CA       5.5310    39.8320    -4.5450 C.3     5 ALA822    0.2810 BACKBONE
  45 C        6.7690    38.9740    -4.8300 C.2     5 ALA822    0.5690 BACKBONE
  46 O        6.8310    37.8190    -4.4380 O.2     5 ALA822   -0.5700 BACKBONE
  47 CB       4.4590    39.6260    -5.6330 C.3     5 ALA822   -0.2400 
  48 N        7.7590    39.5380    -5.5110 N.am    6 SER823   -0.7300 BACKBONE
  49 H        7.6660    40.4980    -5.8120 H       6 SER823    0.3700 BACKBONE
  50 CA       8.9680    38.8100    -5.8320 C.3     6 SER823    0.2810 BACKBONE
  51 C        9.6260    38.3620    -4.5440 C.2     6 SER823    0.5690 BACKBONE
  52 O       10.0640    37.2160    -4.4170 O.2     6 SER823   -0.5700 BACKBONE
  53 CB       9.9410    39.6920    -6.6120 C.3     6 SER823    0.1200 
  54 OG      11.0800    38.9590    -6.9920 O.3     6 SER823   -0.6800 
  55 HG      11.6590    39.5520    -7.4770 H       6 SER823    0.4000 
  56 N        9.6800    39.2730    -3.5880 N.am    7 LYS824   -0.7300 BACKBONE
  57 H        9.2800    40.1860    -3.7520 H       7 LYS824    0.3700 BACKBONE
  58 CA      10.2960    38.9920    -2.3190 C.3     7 LYS824    0.2810 BACKBONE
  59 C        9.4770    38.0450    -1.4120 C.2     7 LYS824    0.5690 BACKBONE
  60 O       10.0430    37.1590    -0.7690 O.2     7 LYS824   -0.5700 BACKBONE
  61 CB      10.5650    40.3130    -1.5980 C.3     7 LYS824   -0.1600 
  62 CG      11.3970    40.1640    -0.3480 C.3     7 LYS824   -0.1600 
  63 CD      11.9620    41.5170     0.0210 C.3     7 LYS824   -0.1600 
  64 CE      13.1950    41.4080     0.8630 C.3     7 LYS824    0.3430 
  65 NZ      14.0110    42.7120     0.7460 N.4     7 LYS824   -0.8530 
  66 HZ3     14.2730    42.8600    -0.2180 H       7 LYS824    0.4500 
  67 HZ1     14.8430    42.6400     1.3140 H       7 LYS824    0.4500 
  68 HZ2     13.4510    43.4890     1.0660 H       7 LYS824    0.4500 
  69 N        8.1680    38.2430    -1.3360 N.am    8 TRP825   -0.7300 BACKBONE
  70 H        7.7180    38.8510    -2.0050 H       8 TRP825    0.3700 BACKBONE
  71 CA       7.3540    37.5880    -0.2870 C.3     8 TRP825    0.2810 BACKBONE
  72 C        6.3790    36.5130    -0.7330 C.2     8 TRP825    0.5690 BACKBONE
  73 O        5.9490    35.7080     0.0890 O.2     8 TRP825   -0.5700 BACKBONE
  74 CB       6.5420    38.6420     0.4610 C.3     8 TRP825    0.0210 
  75 CG       7.3980    39.5960     1.1750 C.2     8 TRP825   -0.1810 
  76 CD1      7.6030    40.8960     0.8610 C.2     8 TRP825   -0.3020 
  77 CD2      8.2330    39.3120     2.3020 C.ar    8 TRP825    0.0000 
  78 NE1      8.5230    41.4450     1.7150 N.pl3   8 TRP825    0.0330 
  79 HE1      8.8520    42.3990     1.6840 H       8 TRP825    0.2700 
  80 CE2      8.9250    40.5010     2.6140 C.ar    8 TRP825   -0.1520 
  81 CE3      8.4730    38.1660     3.0720 C.ar    8 TRP825   -0.1500 
  82 CZ2      9.8220    40.5940     3.6920 C.ar    8 TRP825   -0.1500 
  83 CZ3      9.3900    38.2480     4.1340 C.ar    8 TRP825   -0.1500 
  84 CH2     10.0420    39.4610     4.4340 C.ar    8 TRP825   -0.1500 
  85 N        5.9920    36.5090    -2.0080 N.am    9 GLU826   -0.7300 BACKBONE
  86 H        6.4530    37.1130    -2.6730 H       9 GLU826    0.3700 BACKBONE
  87 CA       4.9000    35.6330    -2.4560 C.3     9 GLU826    0.2810 BACKBONE
  88 C        5.3610    34.1740    -2.5060 C.2     9 GLU826    0.5690 BACKBONE
  89 O        6.4240    33.8570    -3.0220 O.2     9 GLU826   -0.5700 BACKBONE
  90 CB       4.3410    36.0450    -3.8160 C.3     9 GLU826   -0.1600 
  91 CG       3.0350    35.3150    -4.2070 C.3     9 GLU826   -0.2660 
  92 CD       1.7940    35.8760    -3.5520 C.2     9 GLU826    0.9060 
  93 OE1      1.8790    36.9790    -2.9650 O.co2   9 GLU826   -0.9000 
  94 OE2      0.7180    35.2160    -3.6260 O.co2   9 GLU826   -0.9000 
  95 N        4.5440    33.3110    -1.9360 N.am   10 PHE827   -0.7300 BACKBONE
  96 H        3.6570    33.6440    -1.5860 H      10 PHE827    0.3700 BACKBONE
  97 CA       4.8630    31.9110    -1.7900 C.3    10 PHE827    0.2810 BACKBONE
  98 C        3.7370    31.1330    -2.4480 C.2    10 PHE827    0.5690 BACKBONE
  99 O        2.5940    31.5040    -2.2600 O.2    10 PHE827   -0.5700 BACKBONE
 100 CB       5.0050    31.5570    -0.2950 C.3    10 PHE827   -0.0160 
 101 CG       5.4420    30.1340    -0.0620 C.ar   10 PHE827   -0.1440 
 102 CD1      6.7620    29.7570    -0.2970 C.ar   10 PHE827   -0.1500 
 103 CD2      4.5310    29.1760     0.3260 C.ar   10 PHE827   -0.1500 
 104 CE1      7.1620    28.4450    -0.1190 C.ar   10 PHE827   -0.1500 
 105 CE2      4.9240    27.8580     0.5170 C.ar   10 PHE827   -0.1500 
 106 CZ       6.2530    27.4990     0.2980 C.ar   10 PHE827   -0.1500 
 107 N        4.0460    30.0930    -3.2440 N.am   11 PRO828   -0.6600 BACKBONE
 108 CA       2.9810    29.3180    -3.8970 C.3    11 PRO828    0.2810 BACKBONE
 109 C        2.0660    28.5490    -2.9510 C.2    11 PRO828    0.5690 BACKBONE
 110 O        2.5300    27.8350    -2.0930 O.2    11 PRO828   -0.5700 BACKBONE
 111 CB       3.7290    28.3330    -4.8050 C.3    11 PRO828   -0.1600 
 112 CG       5.1280    28.7490    -4.8000 C.3    11 PRO828   -0.1600 
 113 CD       5.3830    29.6170    -3.6240 C.3    11 PRO828    0.1400 
 114 N        0.7680    28.6950    -3.1360 N.am   12 ARG829   -0.7300 BACKBONE
 115 H        0.4420    29.3170    -3.8620 H      12 ARG829    0.3700 BACKBONE
 116 CA      -0.2080    27.9850    -2.3220 C.3    12 ARG829    0.2810 BACKBONE
 117 C       -0.0650    26.4700    -2.4490 C.2    12 ARG829    0.5690 BACKBONE
 118 O       -0.3370    25.7300    -1.4760 O.2    12 ARG829   -0.5700 BACKBONE
 119 CB      -1.6270    28.4170    -2.6810 C.3    12 ARG829   -0.1600 
 120 CG      -2.0050    29.8140    -2.1970 C.3    12 ARG829   -0.1600 
 121 CD      -3.5190    30.1120    -2.4350 C.3    12 ARG829    0.1680 
 122 NE      -3.8260    31.4880    -2.0350 N.pl3  12 ARG829   -0.8440 
 123 HE      -4.1180    31.6450    -1.0810 H      12 ARG829    0.4500 
 124 CZ      -3.7480    32.5440    -2.8380 C.cat  12 ARG829    1.2000 
 125 NH1     -3.4020    32.4250    -4.1070 N.pl3  12 ARG829   -0.9670 
 126 HH12    -3.1980    31.5140    -4.4920 H      12 ARG829    0.4500 
 127 HH11    -3.3410    33.2450    -4.6930 H      12 ARG829    0.4500 
 128 NH2     -4.0070    33.7310    -2.3610 N.pl3  12 ARG829   -0.9670 
 129 HH21    -3.9410    34.5410    -2.9600 H      12 ARG829    0.4500 
 130 HH22    -4.2730    33.8390    -1.3930 H      12 ARG829    0.4500 
 131 N        0.3810    25.9960    -3.6180 N.am   13 ASP830   -0.7300 BACKBONE
 132 H        0.5860    26.6350    -4.3730 H      13 ASP830    0.3700 BACKBONE
 133 CA       0.5740    24.5600    -3.8100 C.3    13 ASP830    0.2810 BACKBONE
 134 C        1.8270    23.9690    -3.1390 C.2    13 ASP830    0.5690 BACKBONE
 135 O        2.0430    22.7800    -3.2040 O.2    13 ASP830   -0.5700 BACKBONE
 136 CB       0.4450    24.1290    -5.2880 C.3    13 ASP830   -0.2660 
 137 CG       1.5900    24.5870    -6.1580 C.2    13 ASP830    0.9060 
 138 OD1      2.5960    25.1140    -5.6620 O.co2  13 ASP830   -0.9000 
 139 OD2      1.4450    24.4250    -7.3750 O.co2  13 ASP830   -0.9000 
 140 N        2.6200    24.7830    -2.4650 N.am   14 ARG831   -0.7300 BACKBONE
 141 H        2.4600    25.7790    -2.5230 H      14 ARG831    0.3700 BACKBONE
 142 CA       3.7290    24.2880    -1.6330 C.3    14 ARG831    0.2810 BACKBONE
 143 C        3.4550    24.4520    -0.1150 C.2    14 ARG831    0.5690 BACKBONE
 144 O        4.3430    24.3240     0.7320 O.2    14 ARG831   -0.5700 BACKBONE
 145 CB       4.9890    25.0170    -2.0670 C.3    14 ARG831   -0.1600 
 146 CG       5.2540    24.7280    -3.5390 C.3    14 ARG831   -0.1600 
 147 CD       6.6810    24.6140    -3.9240 C.3    14 ARG831    0.1680 
 148 NE       7.5470    25.5650    -3.2200 N.pl3  14 ARG831   -0.8440 
 149 HE       7.1800    26.0190    -2.3960 H      14 ARG831    0.4500 
 150 CZ       8.7910    25.8680    -3.6000 C.cat  14 ARG831    1.2000 
 151 NH1      9.3040    25.3530    -4.7440 N.pl3  14 ARG831   -0.9670 
 152 HH12     8.7570    24.7100    -5.2980 H      14 ARG831    0.4500 
 153 HH11    10.2330    25.6120    -5.0420 H      14 ARG831    0.4500 
 154 NH2      9.5060    26.7180    -2.8620 N.pl3  14 ARG831   -0.9670 
 155 HH21    10.4360    26.9820    -3.1540 H      14 ARG831    0.4500 
 156 HH22     9.1170    27.0980    -2.0110 H      14 ARG831    0.4500 
 157 N        2.1830    24.6570     0.2150 N.am   15 LEU832   -0.7300 BACKBONE
 158 H        1.5100    24.7860    -0.5270 H      15 LEU832    0.3700 BACKBONE
 159 CA       1.7170    24.7050     1.5770 C.3    15 LEU832    0.2810 BACKBONE
 160 C        0.7430    23.5980     1.8090 C.2    15 LEU832    0.5690 BACKBONE
 161 O       -0.2870    23.5270     1.1340 O.2    15 LEU832   -0.5700 BACKBONE
 162 CB       0.9590    26.0010     1.8330 C.3    15 LEU832   -0.1600 
 163 CG       1.6070    27.2440     2.3680 C.3    15 LEU832   -0.0800 
 164 CD1      0.4230    28.2650     2.6300 C.3    15 LEU832   -0.2400 
 165 CD2      2.4570    26.9560     3.6570 C.3    15 LEU832   -0.2400 
 166 N        1.0230    22.7710     2.7980 N.am   16 LYS833   -0.7300 BACKBONE
 167 H        1.8840    22.8970     3.3100 H      16 LYS833    0.3700 BACKBONE
 168 CA       0.1310    21.6800     3.1780 C.3    16 LYS833    0.2810 BACKBONE
 169 C       -0.3870    22.0310     4.5780 C.2    16 LYS833    0.5690 BACKBONE
 170 O        0.3770    22.0800     5.5610 O.2    16 LYS833   -0.5700 BACKBONE
 171 CB       0.8900    20.3510     3.0990 C.3    16 LYS833   -0.1600 
 172 CG       0.0690    19.1040     3.4060 C.3    16 LYS833   -0.1600 
 173 CD       0.8050    17.8280     3.0360 C.3    16 LYS833   -0.1600 
 174 CE      -0.0400    16.5980     3.4900 C.3    16 LYS833    0.3430 
 175 NZ       0.6370    15.2990     3.2590 N.4    16 LYS833   -0.8530 
 176 HZ3      0.8270    15.1890     2.2730 H      16 LYS833    0.4500 
 177 HZ1      0.0400    14.5480     3.5730 H      16 LYS833    0.4500 
 178 HZ2      1.5060    15.2760     3.7740 H      16 LYS833    0.4500 
 179 N       -1.6720    22.3730     4.6550 N.am   17 LEU834   -0.7300 BACKBONE
 180 H       -2.2430    22.3390     3.8230 H      17 LEU834    0.3700 BACKBONE
 181 CA      -2.2720    22.7950     5.9160 C.3    17 LEU834    0.2810 BACKBONE
 182 C       -2.3230    21.5960     6.8840 C.2    17 LEU834    0.5690 BACKBONE
 183 O       -2.3800    20.4380     6.4570 O.2    17 LEU834   -0.5700 BACKBONE
 184 CB      -3.6740    23.3740     5.7000 C.3    17 LEU834   -0.1600 
 185 CG      -3.8230    24.5380     4.7030 C.3    17 LEU834   -0.0800 
 186 CD1     -5.2140    25.1730     4.8240 C.3    17 LEU834   -0.2400 
 187 CD2     -2.7200    25.5780     4.9310 C.3    17 LEU834   -0.2400 
 188 N       -2.2000    21.9050     8.1690 N.am   18 GLY835   -0.7300 BACKBONE
 189 H       -2.0820    22.8770     8.4180 H      18 GLY835    0.3700 BACKBONE
 190 CA      -2.2270    20.9130     9.2420 C.3    18 GLY835    0.2010 BACKBONE
 191 C       -3.1850    21.3600    10.3130 C.2    18 GLY835    0.5690 BACKBONE
 192 O       -4.2210    21.9570    10.0140 O.2    18 GLY835   -0.5700 BACKBONE
 193 N       -2.8270    21.0980    11.5660 N.am   19 LYS836   -0.7300 BACKBONE
 194 H       -1.9070    20.7210    11.7430 H      19 LYS836    0.3700 BACKBONE
 195 CA      -3.7270    21.3400    12.7000 C.3    19 LYS836    0.2810 BACKBONE
 196 C       -3.8910    22.8340    12.9830 C.2    19 LYS836    0.5690 BACKBONE
 197 O       -2.9290    23.5870    12.8740 O.2    19 LYS836   -0.5700 BACKBONE
 198 CB      -3.1820    20.6480    13.9760 C.3    19 LYS836   -0.1600 
 199 CG      -3.2280    19.1020    13.9440 C.3    19 LYS836   -0.1600 
 200 CD      -4.4800    18.5020    14.6480 C.3    19 LYS836   -0.1600 
 201 CE      -4.1720    17.9700    16.0680 C.3    19 LYS836    0.3430 
 202 NZ      -5.3110    17.2040    16.7080 N.4    19 LYS836   -0.8530 
 203 HZ3     -6.1190    17.8050    16.7870 H      19 LYS836    0.4500 
 204 HZ1     -5.0320    16.8920    17.6270 H      19 LYS836    0.4500 
 205 HZ2     -5.5420    16.4040    16.1370 H      19 LYS836    0.4500 
 206 N       -5.1060    23.2640    13.3680 N.am   20 PRO837   -0.6600 BACKBONE
 207 CA      -5.2800    24.6470    13.7840 C.3    20 PRO837    0.2810 BACKBONE
 208 C       -4.5270    24.9750    15.0610 C.2    20 PRO837    0.5690 BACKBONE
 209 O       -4.3860    24.1360    15.9370 O.2    20 PRO837   -0.5700 BACKBONE
 210 CB      -6.7940    24.7870    14.0140 C.3    20 PRO837   -0.1600 
 211 CG      -7.4150    23.5970    13.4560 C.3    20 PRO837   -0.1600 
 212 CD      -6.3670    22.5120    13.4230 C.3    20 PRO837    0.1400 
 213 N       -4.0160    26.1920    15.1400 N.am   21 LEU838   -0.7300 BACKBONE
 214 H       -4.0670    26.7970    14.3330 H      21 LEU838    0.3700 BACKBONE
 215 CA      -3.3820    26.6880    16.3520 C.3    21 LEU838    0.2810 BACKBONE
 216 C       -4.3450    27.6120    17.1060 C.2    21 LEU838    0.5690 BACKBONE
 217 O       -4.2630    27.6880    18.3240 O.2    21 LEU838   -0.5700 BACKBONE
 218 CB      -2.0760    27.4220    16.0250 C.3    21 LEU838   -0.1600 
 219 CG      -0.9500    26.5540    15.4700 C.3    21 LEU838   -0.0800 
 220 CD1      0.1260    27.4180    14.8470 C.3    21 LEU838   -0.2400 
 221 CD2     -0.3920    25.6560    16.5660 C.3    21 LEU838   -0.2400 
 222 N       -5.2510    28.2880    16.3840 N.am   22 GLY839   -0.7300 BACKBONE
 223 H       -5.2200    28.2240    15.3770 H      22 GLY839    0.3700 BACKBONE
 224 CA      -6.2820    29.1140    17.0090 C.3    22 GLY839    0.2010 BACKBONE
 225 C       -7.1360    29.9890    16.0920 C.2    22 GLY839    0.5690 BACKBONE
 226 O       -7.1710    29.7980    14.8640 O.2    22 GLY839   -0.5700 BACKBONE
 227 N       -7.8360    30.9410    16.7320 N.am   23 ARG840   -0.7300 BACKBONE
 228 H       -7.7390    30.9960    17.7360 H      23 ARG840    0.3700 BACKBONE
 229 CA      -8.7350    31.9120    16.0800 C.3    23 ARG840    0.2810 BACKBONE
 230 C       -8.1110    33.3120    16.0620 C.2    23 ARG840    0.4490 BACKBONE
 231 O       -6.8980    33.4770    16.3150 O.2    23 ARG840   -0.5700 BACKBONE
 232 CB     -10.0620    31.9660    16.8130 C.3    23 ARG840   -0.2400 
 233 N       -8.3480    32.5770    11.2210 N.4    24 GLN845   -0.8530 BACKBONE
 234 H3      -9.3340    32.6180    11.4350 H      24 GLN845    0.4500 
 235 H1      -8.2120    32.7210    10.2310 H      24 GLN845    0.4500 BACKBONE
 236 H2      -7.8620    33.2970    11.7350 H      24 GLN845    0.4500 BACKBONE
 237 CA      -7.8170    31.2570    11.6030 C.3    24 GLN845    0.4840 BACKBONE
 238 C       -6.2830    31.0730    11.4290 C.2    24 GLN845    0.5690 BACKBONE
 239 O       -5.7360    31.3240    10.3530 O.2    24 GLN845   -0.5700 BACKBONE
 240 CB      -8.5400    30.1670    10.8220 C.3    24 GLN845   -0.1600 
 241 CG      -8.6720    28.8780    11.6290 C.3    24 GLN845   -0.0990 
 242 CD      -9.0890    27.7160    10.7920 C.2    24 GLN845    0.5690 
 243 OE1     -9.5000    27.8890     9.6410 O.2    24 GLN845   -0.5700 
 244 NE2     -8.9770    26.5050    11.3500 N.am   24 GLN845   -0.8000 
 245 HE22    -8.6350    26.4150    12.2960 H      24 GLN845    0.3700 
 246 HE21    -9.2340    25.6810    10.8250 H      24 GLN845    0.3700 
 247 N       -5.6180    30.6100    12.4910 N.am   25 VAL846   -0.7300 BACKBONE
 248 H       -6.1220    30.4720    13.3550 H      25 VAL846    0.3700 BACKBONE
 249 CA      -4.1890    30.2940    12.4550 C.3    25 VAL846    0.2810 BACKBONE
 250 C       -3.9740    28.7800    12.4950 C.2    25 VAL846    0.5690 BACKBONE
 251 O       -4.4660    28.1050    13.3930 O.2    25 VAL846   -0.5700 BACKBONE
 252 CB      -3.4340    30.9200    13.6300 C.3    25 VAL846   -0.0800 
 253 CG1     -1.9100    30.7380    13.4490 C.3    25 VAL846   -0.2400 
 254 CG2     -3.7930    32.4130    13.7590 C.3    25 VAL846   -0.2400 
 255 N       -3.2400    28.2660    11.5150 N.am   26 ILE847   -0.7300 BACKBONE
 256 H       -2.8260    28.8970    10.8440 H      26 ILE847    0.3700 BACKBONE
 257 CA      -3.0020    26.8410    11.3600 C.3    26 ILE847    0.2810 BACKBONE
 258 C       -1.5080    26.5300    11.2340 C.2    26 ILE847    0.5690 BACKBONE
 259 O       -0.7140    27.3480    10.7170 O.2    26 ILE847   -0.5700 BACKBONE
 260 CB      -3.7490    26.2780    10.1100 C.3    26 ILE847   -0.0800 
 261 CG1     -3.2670    26.9790     8.8570 C.3    26 ILE847   -0.1600 
 262 CG2     -5.2720    26.4730    10.2450 C.3    26 ILE847   -0.2400 
 263 CD1     -3.7860    26.4280     7.6310 C.3    26 ILE847   -0.2400 
 264 N       -1.1220    25.3570    11.7270 N.am   27 GLU848   -0.7300 BACKBONE
 265 H       -1.7120    24.8830    12.3960 H      27 GLU848    0.3700 BACKBONE
 266 CA       0.1400    24.7390    11.3190 C.3    27 GLU848    0.2810 BACKBONE
 267 C        0.0440    24.2850     9.8830 C.2    27 GLU848    0.5690 BACKBONE
 268 O       -1.0110    23.7960     9.4490 O.2    27 GLU848   -0.5700 BACKBONE
 269 CB       0.4500    23.4890    12.1300 C.3    27 GLU848   -0.1600 
 270 CG       0.7770    23.7340    13.5110 C.3    27 GLU848   -0.2660 
 271 CD       1.1910    22.4690    14.2330 C.2    27 GLU848    0.9060 
 272 OE1      1.8110    21.5800    13.6050 O.co2  27 GLU848   -0.9000 
 273 OE2      0.9220    22.4120    15.4360 O.co2  27 GLU848   -0.9000 
 274 N        1.1560    24.4250     9.1670 N.am   28 ALA849   -0.7300 BACKBONE
 275 H        1.9430    24.8910     9.5950 H      28 ALA849    0.3700 BACKBONE
 276 CA       1.3020    23.9460     7.8060 C.3    28 ALA849    0.2810 BACKBONE
 277 C        2.7410    23.5120     7.5750 C.2    28 ALA849    0.5690 BACKBONE
 278 O        3.6370    23.9180     8.3080 O.2    28 ALA849   -0.5700 BACKBONE
 279 CB       0.9210    25.0520     6.8140 C.3    28 ALA849   -0.2400 
 280 N        2.9440    22.6690     6.5590 N.am   29 ASP850   -0.7300 BACKBONE
 281 H        2.1350    22.2910     6.0860 H      29 ASP850    0.3700 BACKBONE
 282 CA       4.2630    22.2620     6.0930 C.3    29 ASP850    0.2810 BACKBONE
 283 C        4.4910    23.0120     4.7940 C.2    29 ASP850    0.5690 BACKBONE
 284 O        3.6710    22.9050     3.8690 O.2    29 ASP850   -0.5700 BACKBONE
 285 CB       4.3270    20.7540     5.8500 C.3    29 ASP850   -0.2660 
 286 CG       4.2600    19.9360     7.1320 C.2    29 ASP850    0.9060 
 287 OD1      4.4550    20.4690     8.2610 O.co2  29 ASP850   -0.9000 
 288 OD2      4.0070    18.7190     7.0030 O.co2  29 ASP850   -0.9000 
 289 N        5.5580    23.8050     4.7440 N.am   30 ALA851   -0.7300 BACKBONE
 290 H        6.1590    23.8560     5.5550 H      30 ALA851    0.3700 BACKBONE
 291 CA       5.9000    24.6020     3.5770 C.3    30 ALA851    0.2810 BACKBONE
 292 C        7.1650    24.0510     2.9500 C.2    30 ALA851    0.5690 BACKBONE
 293 O        8.1390    23.7980     3.6550 O.2    30 ALA851   -0.5700 BACKBONE
 294 CB       6.0870    26.0370     3.9670 C.3    30 ALA851   -0.2400 
 295 N        7.1480    23.7920     1.6380 N.am   31 PHE852   -0.7300 BACKBONE
 296 H        6.3050    23.9370     1.1010 H      31 PHE852    0.3700 BACKBONE
 297 CA       8.3470    23.3030     0.9970 C.3    31 PHE852    0.2810 BACKBONE
 298 C        9.0950    24.4880     0.3610 C.2    31 PHE852    0.5690 BACKBONE
 299 O        8.5410    25.1870    -0.4910 O.2    31 PHE852   -0.5700 BACKBONE
 300 CB       8.0320    22.2280    -0.0720 C.3    31 PHE852   -0.0160 
 301 CG       9.2500    21.7870    -0.8200 C.ar   31 PHE852   -0.1440 
 302 CD1     10.1770    20.9890    -0.2110 C.ar   31 PHE852   -0.1500 
 303 CD2      9.5120    22.2450    -2.1020 C.ar   31 PHE852   -0.1500 
 304 CE1     11.3840    20.6350    -0.8860 C.ar   31 PHE852   -0.1500 
 305 CE2     10.6830    21.8630    -2.7880 C.ar   31 PHE852   -0.1500 
 306 CZ      11.6090    21.0700    -2.1770 C.ar   31 PHE852   -0.1500 
 307 N       10.3480    24.6780     0.7490 N.am   32 GLY853   -0.7300 BACKBONE
 308 H       10.7200    24.1250     1.5080 H      32 GLY853    0.3700 BACKBONE
 309 CA      11.1860    25.6520     0.1130 C.3    32 GLY853    0.2010 BACKBONE
 310 C       10.9340    27.0840     0.5230 C.2    32 GLY853    0.5690 BACKBONE
 311 O       11.3130    27.9800    -0.2050 O.2    32 GLY853   -0.5700 BACKBONE
 312 N       10.3320    27.3150     1.6870 N.am   33 ILE854   -0.7300 BACKBONE
 313 H       10.1160    26.5500     2.3100 H      33 ILE854    0.3700 BACKBONE
 314 CA       9.9890    28.6780     2.0530 C.3    33 ILE854    0.2810 BACKBONE
 315 C       11.2070    29.5340     2.3750 C.2    33 ILE854    0.5690 BACKBONE
 316 O       11.1120    30.7580     2.3230 O.2    33 ILE854   -0.5700 BACKBONE
 317 CB       8.9480    28.7690     3.2010 C.3    33 ILE854   -0.0800 
 318 CG1      8.3880    30.2080     3.2620 C.3    33 ILE854   -0.1600 
 319 CG2      9.5330    28.3260     4.4860 C.3    33 ILE854   -0.2400 
 320 CD1      6.9780    30.3110     3.6140 C.3    33 ILE854   -0.2400 
 321 N       12.3330    28.8960     2.6950 N.am   34 ASP855   -0.7300 BACKBONE
 322 H       12.3240    27.8920     2.8030 H      34 ASP855    0.3700 BACKBONE
 323 CA      13.5780    29.6320     2.8910 C.3    34 ASP855    0.2810 BACKBONE
 324 C       14.5580    29.4020     1.7460 C.2    34 ASP855    0.5690 BACKBONE
 325 O       15.7570    29.5390     1.9310 O.2    34 ASP855   -0.5700 BACKBONE
 326 CB      14.1970    29.2200     4.2140 C.3    34 ASP855   -0.2660 
 327 CG      14.7220    27.7990     4.2040 C.2    34 ASP855    0.9060 
 328 OD1     14.5550    27.0470     3.2050 O.co2  34 ASP855   -0.9000 
 329 OD2     15.3350    27.4340     5.2210 O.co2  34 ASP855   -0.9000 
 330 N       14.0300    29.0040     0.5980 N.am   35 LYS856   -0.7300 BACKBONE
 331 H       13.0340    28.8400     0.5720 H      35 LYS856    0.3700 BACKBONE
 332 CA      14.7930    28.7840    -0.6440 C.3    35 LYS856    0.2810 BACKBONE
 333 C       15.6930    27.5170    -0.6760 C.2    35 LYS856    0.5690 BACKBONE
 334 O       16.2970    27.2100    -1.7150 O.2    35 LYS856   -0.5700 BACKBONE
 335 CB      15.5970    30.0490    -1.0180 C.3    35 LYS856   -0.1600 
 336 CG      14.6990    31.3060    -1.0890 C.3    35 LYS856   -0.1600 
 337 CD      14.2290    31.5600    -2.5090 C.3    35 LYS856   -0.1600 
 338 CE      15.1680    32.5330    -3.2030 C.3    35 LYS856    0.3430 
 339 NZ      15.1470    33.8490    -2.4830 N.4    35 LYS856   -0.8530 
 340 HZ3     14.2090    34.2230    -2.4920 H      35 LYS856    0.4500 
 341 HZ1     15.7710    34.4950    -2.9450 H      35 LYS856    0.4500 
 342 HZ2     15.4470    33.7150    -1.5280 H      35 LYS856    0.4500 
 343 N       15.7570    26.7760     0.4260 N.am   36 THR857   -0.7300 BACKBONE
 344 H       15.3020    27.1040     1.2660 H      36 THR857    0.3700 BACKBONE
 345 CA      16.4720    25.4940     0.4550 C.3    36 THR857    0.2810 BACKBONE
 346 C       15.4610    24.4030     0.1450 C.2    36 THR857    0.5690 BACKBONE
 347 O       14.2640    24.6790     0.2000 O.2    36 THR857   -0.5700 BACKBONE
 348 CB      17.1610    25.2680     1.8080 C.3    36 THR857    0.2000 
 349 OG1     16.1860    25.0890     2.8330 O.3    36 THR857   -0.6800 
 350 HG1     15.6570    25.8890     2.8730 H      36 THR857    0.4000 
 351 CG2     18.0330    26.4680     2.1500 C.3    36 THR857   -0.2400 
 352 N       15.9190    23.1770    -0.1940 N.am   37 ALA858   -0.7300 BACKBONE
 353 H       16.9140    23.0090    -0.1630 H      37 ALA858    0.3700 BACKBONE
 354 CA      15.0450    22.0910    -0.6000 C.3    37 ALA858    0.2810 BACKBONE
 355 C       14.4930    21.3660     0.6520 C.2    37 ALA858    0.5690 BACKBONE
 356 O       14.5740    20.1460     0.7760 O.2    37 ALA858   -0.5700 BACKBONE
 357 CB      15.8190    21.1150    -1.5510 C.3    37 ALA858   -0.2400 
 358 N       13.9760    22.1320     1.5990 N.am   38 THR859   -0.7300 BACKBONE
 359 H       13.9090    23.1280     1.4460 H      38 THR859    0.3700 BACKBONE
 360 CA      13.5070    21.5780     2.8430 C.3    38 THR859    0.2810 BACKBONE
 361 C       11.9890    21.8070     3.0500 C.2    38 THR859    0.5690 BACKBONE
 362 O       11.4200    22.8350     2.6610 O.2    38 THR859   -0.5700 BACKBONE
 363 CB      14.2670    22.1550     4.0720 C.3    38 THR859    0.2000 
 364 OG1     14.1880    23.5830     4.0740 O.3    38 THR859   -0.6800 
 365 HG1     15.0860    23.9230     4.0640 H      38 THR859    0.4000 
 366 CG2     15.6940    21.7560     4.0550 C.3    38 THR859   -0.2400 
 367 N       11.3780    20.8290     3.7040 N.am   39 CYS860   -0.7300 BACKBONE
 368 H       11.8460    19.9370     3.7770 H      39 CYS860    0.3700 BACKBONE
 369 CA      10.0700    20.9740     4.3210 C.3    39 CYS860    0.2810 BACKBONE
 370 C       10.1500    21.5770     5.7340 C.2    39 CYS860    0.5690 BACKBONE
 371 O       10.7780    20.9910     6.6260 O.2    39 CYS860   -0.5700 BACKBONE
 372 CB       9.4420    19.6010     4.4390 C.3    39 CYS860   -0.1100 
 373 SG       8.9610    18.9430     2.8530 S.3    39 CYS860   -1.0500 
 374 N        9.5040    22.7120     5.9400 N.am   40 ARG861   -0.7300 BACKBONE
 375 H        9.0370    23.1610     5.1650 H      40 ARG861    0.3700 BACKBONE
 376 CA       9.4500    23.3310     7.2590 C.3    40 ARG861    0.2810 BACKBONE
 377 C        8.0210    23.5890     7.7630 C.2    40 ARG861    0.5690 BACKBONE
 378 O        7.1480    24.0310     7.0190 O.2    40 ARG861   -0.5700 BACKBONE
 379 CB      10.2700    24.6220     7.2420 C.3    40 ARG861   -0.1600 
 380 CG      11.7550    24.2690     6.8500 C.3    40 ARG861   -0.1600 
 381 CD      12.7640    25.3640     7.1690 C.3    40 ARG861    0.1680 
 382 NE      14.1110    25.1260     6.6080 N.pl3  40 ARG861   -0.8440 
 383 HE      14.4080    25.7340     5.8580 H      40 ARG861    0.4500 
 384 CZ      14.9710    24.1830     6.9990 C.cat  40 ARG861    1.2000 
 385 NH1     14.6520    23.2720     7.9230 N.pl3  40 ARG861   -0.9670 
 386 HH12    13.7450    23.2980     8.3660 H      40 ARG861    0.4500 
 387 HH11    15.3180    22.5570     8.1780 H      40 ARG861    0.4500 
 388 NH2     16.1760    24.1330     6.4230 N.pl3  40 ARG861   -0.9670 
 389 HH21    16.8330    23.4130     6.6880 H      40 ARG861    0.4500 
 390 HH22    16.4300    24.8160     5.7230 H      40 ARG861    0.4500 
 391 N        7.7970    23.2980     9.0290 N.am   41 THR862   -0.7300 BACKBONE
 392 H        8.5110    22.8200     9.5600 H      41 THR862    0.3700 BACKBONE
 393 CA       6.5460    23.6500     9.6750 C.3    41 THR862    0.2810 BACKBONE
 394 C        6.5270    25.1490     9.8860 C.2    41 THR862    0.5690 BACKBONE
 395 O        7.5100    25.7670    10.3500 O.2    41 THR862   -0.5700 BACKBONE
 396 CB       6.3500    22.8860    10.9930 C.3    41 THR862    0.2000 
 397 OG1      6.4990    21.4930    10.7420 O.3    41 THR862   -0.6800 
 398 HG1      5.8090    21.2340    10.1270 H      41 THR862    0.4000 
 399 CG2      4.9730    23.1490    11.5950 C.3    41 THR862   -0.2400 
 400 N        5.4130    25.7380     9.5030 N.am   42 VAL863   -0.7300 BACKBONE
 401 H        4.6730    25.1700     9.1160 H      42 VAL863    0.3700 BACKBONE
 402 CA       5.2050    27.1740     9.6140 C.3    42 VAL863    0.2810 BACKBONE
 403 C        3.8270    27.3880    10.2490 C.2    42 VAL863    0.5690 BACKBONE
 404 O        3.0600    26.4220    10.4110 O.2    42 VAL863   -0.5700 BACKBONE
 405 CB       5.3320    27.8920     8.2230 C.3    42 VAL863   -0.0800 
 406 CG1      6.7310    27.6780     7.5890 C.3    42 VAL863   -0.2400 
 407 CG2      4.2260    27.4190     7.2300 C.3    42 VAL863   -0.2400 
 408 N        3.5590    28.6400    10.6330 N.am   43 ALA864   -0.7300 BACKBONE
 409 H        4.3130    29.3120    10.6200 H      43 ALA864    0.3700 BACKBONE
 410 CA       2.2520    29.0900    11.0660 C.3    43 ALA864    0.2810 BACKBONE
 411 C        1.5950    30.0060    10.0240 C.2    43 ALA864    0.5690 BACKBONE
 412 O        2.1880    30.9830     9.5530 O.2    43 ALA864   -0.5700 BACKBONE
 413 CB       2.3400    29.8000    12.4390 C.3    43 ALA864   -0.2400 
 414 N        0.3640    29.6930     9.6680 N.am   44 VAL865   -0.7300 BACKBONE
 415 H       -0.0850    28.9120    10.1250 H      44 VAL865    0.3700 BACKBONE
 416 CA      -0.3780    30.4190     8.6480 C.3    44 VAL865    0.2810 BACKBONE
 417 C       -1.6210    31.0990     9.2670 C.2    44 VAL865    0.5690 BACKBONE
 418 O       -2.4780    30.4210     9.8570 O.2    44 VAL865   -0.5700 BACKBONE
 419 CB      -0.8040    29.4670     7.5170 C.3    44 VAL865   -0.0800 
 420 CG1     -1.4440    30.2310     6.3680 C.3    44 VAL865   -0.2400 
 421 CG2      0.3980    28.6800     7.0310 C.3    44 VAL865   -0.2400 
 422 N       -1.7050    32.4210     9.1070 N.am   45 LYS866   -0.7300 BACKBONE
 423 H       -0.8850    32.9230     8.7980 H      45 LYS866    0.3700 BACKBONE
 424 CA      -2.9350    33.1750     9.3600 C.3    45 LYS866    0.2810 BACKBONE
 425 C       -3.7120    33.3430     8.0430 C.2    45 LYS866    0.5690 BACKBONE
 426 O       -3.1880    33.8160     7.0430 O.2    45 LYS866   -0.5700 BACKBONE
 427 CB      -2.6080    34.5270     9.9970 C.3    45 LYS866   -0.1600 
 428 CG      -3.8030    35.2580    10.5870 C.3    45 LYS866   -0.1600 
 429 CD      -3.3450    36.5250    11.3320 C.3    45 LYS866   -0.1600 
 430 CE      -3.7960    36.5500    12.7870 C.3    45 LYS866    0.3430 
 431 NZ      -3.5290    37.8890    13.4580 N.4    45 LYS866   -0.8530 
 432 HZ3     -2.9130    37.7530    14.2470 H      45 LYS866    0.4500 
 433 HZ1     -4.4010    38.2860    13.7760 H      45 LYS866    0.4500 
 434 HZ2     -3.0950    38.5170    12.7960 H      45 LYS866    0.4500 
 435 N       -4.9740    32.9380     8.0390 N.am   46 MET867   -0.7300 BACKBONE
 436 H       -5.3890    32.5640     8.8800 H      46 MET867    0.3700 BACKBONE
 437 CA      -5.7560    33.0340     6.8230 C.3    46 MET867    0.2810 BACKBONE
 438 C       -7.1690    33.6360     7.0020 C.2    46 MET867    0.5690 BACKBONE
 439 O       -7.6720    33.6870     8.1100 O.2    46 MET867   -0.5700 BACKBONE
 440 CB      -5.8060    31.6830     6.1420 C.3    46 MET867   -0.1600 
 441 CG      -6.2120    30.5050     6.9940 C.3    46 MET867    0.0700 
 442 SD      -6.0310    28.9480     6.0770 S.3    46 MET867   -0.4600 
 443 CE      -6.9460    29.2500     4.5840 C.3    46 MET867   -0.0100 
 444 N       -7.7610    34.1350     5.9040 N.am   47 LEU868   -0.7300 BACKBONE
 445 H       -7.2070    34.2820     5.0720 H      47 LEU868    0.3700 BACKBONE
 446 CA      -9.2050    34.4760     5.8770 C.3    47 LEU868    0.2810 BACKBONE
 447 C       -9.9670    33.4860     4.9990 C.2    47 LEU868    0.4490 BACKBONE
 448 O       -9.8610    33.5440     3.7670 O.2    47 LEU868   -0.5700 BACKBONE
 449 CB      -9.4590    35.8600     5.3010 C.3    47 LEU868   -0.1600 
 450 CG      -8.8370    37.0710     5.9530 C.3    47 LEU868   -0.0800 
 451 CD1     -9.1190    38.2320     5.0550 C.3    47 LEU868   -0.2400 
 452 CD2     -9.3950    37.3060     7.3470 C.3    47 LEU868   -0.2400 
 453 N      -14.9710    39.7900     5.0140 N.4    48 THR873   -0.8530 BACKBONE
 454 H3     -15.7630    39.2560     5.3410 H      48 THR873    0.4500 
 455 H1     -14.2590    39.8080     5.7300 H      48 THR873    0.4500 BACKBONE
 456 H2     -14.5980    39.3620     4.1780 H      48 THR873    0.4500 BACKBONE
 457 CA     -15.3980    41.1670     4.7120 C.3    48 THR873    0.4840 BACKBONE
 458 C      -14.2010    41.9730     4.2580 C.2    48 THR873    0.5690 BACKBONE
 459 O      -13.0610    41.5850     4.5040 O.2    48 THR873   -0.5700 BACKBONE
 460 CB     -16.0000    41.8860     5.9250 C.3    48 THR873    0.2000 
 461 OG1    -15.0090    42.0230     6.9410 O.3    48 THR873   -0.6800 
 462 HG1    -14.7570    41.1400     7.2220 H      48 THR873    0.4000 
 463 CG2    -17.2210    41.1370     6.4850 C.3    48 THR873   -0.2400 
 464 N      -14.4600    43.0950     3.5960 N.am   49 HIS874   -0.7300 BACKBONE
 465 H      -15.4160    43.3200     3.3580 H      49 HIS874    0.3700 BACKBONE
 466 CA     -13.3910    44.0110     3.2050 C.3    49 HIS874    0.2810 BACKBONE
 467 C      -12.5790    44.4020     4.4310 C.2    49 HIS874    0.5690 BACKBONE
 468 O      -11.3500    44.4200     4.3910 O.2    49 HIS874   -0.5700 BACKBONE
 469 CB     -13.9610    45.2800     2.5750 C.3    49 HIS874    0.0210 
 470 CG     -12.9130    46.2550     2.1330 C.2    49 HIS874    0.0460 
 471 ND1    -11.8720    45.9000     1.2970 N.2    49 HIS874   -0.5650 
 472 CD2    -12.7400    47.5670     2.4130 C.2    49 HIS874   -0.3020 
 473 CE1    -11.1090    46.9560     1.0770 C.2    49 HIS874    0.0360 
 474 NE2    -11.6160    47.9820     1.7390 N.pl3  49 HIS874    0.0330 
 475 HE2    -11.2390    48.9190     1.7480 H      49 HIS874    0.2700 
 476 N      -13.3000    44.7260     5.5030 N.am   50 SER875   -0.7300 BACKBONE
 477 H      -14.3070    44.7010     5.4260 H      50 SER875    0.3700 BACKBONE
 478 CA     -12.7160    45.1150     6.7810 C.3    50 SER875    0.2810 BACKBONE
 479 C      -11.6680    44.0900     7.2360 C.2    50 SER875    0.5690 BACKBONE
 480 O      -10.5510    44.4450     7.6100 O.2    50 SER875   -0.5700 BACKBONE
 481 CB     -13.8450    45.2360     7.8210 C.3    50 SER875    0.1200 
 482 OG     -13.3980    45.7780     9.0450 O.3    50 SER875   -0.6800 
 483 HG     -14.1530    45.8210     9.6360 H      50 SER875    0.4000 
 484 N      -12.0310    42.8200     7.1710 N.am   51 GLU876   -0.7300 BACKBONE
 485 H      -12.9420    42.5880     6.8030 H      51 GLU876    0.3700 BACKBONE
 486 CA     -11.1540    41.7500     7.6150 C.3    51 GLU876    0.2810 BACKBONE
 487 C       -9.9990    41.5100     6.6430 C.2    51 GLU876    0.5690 BACKBONE
 488 O       -8.8790    41.3000     7.0830 O.2    51 GLU876   -0.5700 BACKBONE
 489 CB     -11.9600    40.4830     7.8240 C.3    51 GLU876   -0.1600 
 490 CG     -12.9850    40.6260     8.9210 C.3    51 GLU876   -0.2660 
 491 CD     -14.1200    39.6310     8.8120 C.2    51 GLU876    0.9060 
 492 OE1    -14.5900    39.3350     7.6790 O.co2  51 GLU876   -0.9000 
 493 OE2    -14.5520    39.1560     9.8830 O.co2  51 GLU876   -0.9000 
 494 N      -10.2600    41.5700     5.3380 N.am   52 HIS877   -0.7300 BACKBONE
 495 H      -11.2170    41.6790     5.0340 H      52 HIS877    0.3700 BACKBONE
 496 CA      -9.1920    41.4820     4.3220 C.3    52 HIS877    0.2810 BACKBONE
 497 C       -8.1550    42.5690     4.5350 C.2    52 HIS877    0.5690 BACKBONE
 498 O       -6.9540    42.3170     4.4880 O.2    52 HIS877   -0.5700 BACKBONE
 499 CB      -9.7580    41.5820     2.8980 C.3    52 HIS877    0.0210 
 500 CG      -8.7210    41.4640     1.8200 C.2    52 HIS877    0.0460 
 501 CD2     -7.9960    42.5470     1.3610 C.2    52 HIS877   -0.3020 
 502 ND1     -8.2950    40.3980     1.1040 N.2    52 HIS877   -0.5650 
 503 NE2     -7.1630    42.1480     0.4160 N.pl3  52 HIS877    0.0330 
 504 HE1     -6.4670    42.7770    -0.1200 H      52 HIS877    0.2700 
 505 CE1     -7.3260    40.8500     0.2390 C.2    52 HIS877    0.0360 
 506 N       -8.6600    43.7730     4.7660 N.am   53 ARG878   -0.7300 BACKBONE
 507 H       -9.6620    43.8790     4.6980 H      53 ARG878    0.3700 BACKBONE
 508 CA      -7.8780    44.9610     5.1120 C.3    53 ARG878    0.2810 BACKBONE
 509 C       -6.9950    44.7850     6.3690 C.2    53 ARG878    0.5690 BACKBONE
 510 O       -5.8250    45.1550     6.3620 O.2    53 ARG878   -0.5700 BACKBONE
 511 CB      -8.8730    46.1220     5.2540 C.3    53 ARG878   -0.1600 
 512 CG      -8.5470    47.2860     6.1960 C.3    53 ARG878   -0.1600 
 513 CD      -9.8600    48.0850     6.5360 C.3    53 ARG878    0.1680 
 514 NE     -10.1370    49.3850     5.9010 N.pl3  53 ARG878   -0.8440 
 515 HE     -10.7160    50.0190     6.4320 H      53 ARG878    0.4500 
 516 CZ      -9.7200    49.8350     4.7100 C.cat  53 ARG878    1.2000 
 517 NH1     -8.9560    49.1170     3.8860 N.pl3  53 ARG878   -0.9670 
 518 HH12    -8.6580    48.1900     4.1530 H      53 ARG878    0.4500 
 519 HH11    -8.6750    49.5010     2.9950 H      53 ARG878    0.4500 
 520 NH2    -10.0990    51.0620     4.3280 N.pl3  53 ARG878   -0.9670 
 521 HH21    -9.8060    51.4250     3.4320 H      53 ARG878    0.4500 
 522 HH22   -10.6780    51.6240     4.9360 H      53 ARG878    0.4500 
 523 N       -7.5660    44.2150     7.4240 N.am   54 ALA879   -0.7300 BACKBONE
 524 H       -8.5280    43.9160     7.3510 H      54 ALA879    0.3700 BACKBONE
 525 CA      -6.8660    44.0040     8.6760 C.3    54 ALA879    0.2810 BACKBONE
 526 C       -5.7260    43.0140     8.4880 C.2    54 ALA879    0.5690 BACKBONE
 527 O       -4.6360    43.2300     8.9800 O.2    54 ALA879   -0.5700 BACKBONE
 528 CB      -7.8230    43.5080     9.7440 C.3    54 ALA879   -0.2400 
 529 N       -5.9770    41.9290     7.7600 N.am   55 LEU880   -0.7300 BACKBONE
 530 H       -6.9020    41.7790     7.3840 H      55 LEU880    0.3700 BACKBONE
 531 CA      -4.9160    40.9510     7.5010 C.3    55 LEU880    0.2810 BACKBONE
 532 C       -3.8240    41.5000     6.5650 C.2    55 LEU880    0.5690 BACKBONE
 533 O       -2.6440    41.3000     6.8250 O.2    55 LEU880   -0.5700 BACKBONE
 534 CB      -5.4900    39.6160     7.0230 C.3    55 LEU880   -0.1600 
 535 CG      -4.4930    38.4380     6.9710 C.3    55 LEU880   -0.0800 
 536 CD1     -3.7710    38.2650     8.2980 C.3    55 LEU880   -0.2400 
 537 CD2     -5.1990    37.1460     6.5940 C.3    55 LEU880   -0.2400 
 538 N       -4.1930    42.2220     5.5150 N.am   56 MET881   -0.7300 BACKBONE
 539 H       -5.1760    42.3380     5.3130 H      56 MET881    0.3700 BACKBONE
 540 CA      -3.1920    42.8590     4.6360 C.3    56 MET881    0.2810 BACKBONE
 541 C       -2.3350    43.8590     5.4090 C.2    56 MET881    0.5690 BACKBONE
 542 O       -1.1080    43.8950     5.2440 O.2    56 MET881   -0.5700 BACKBONE
 543 CB      -3.8440    43.5840     3.4560 C.3    56 MET881   -0.1600 
 544 CG      -4.1130    42.7100     2.2780 C.3    56 MET881    0.0700 
 545 SD      -2.6320    42.1200     1.4180 S.3    56 MET881   -0.4600 
 546 CE      -3.4410    41.1330     0.1520 C.3    56 MET881   -0.0100 
 547 N       -2.9860    44.6360     6.2710 N.am   57 SER882   -0.7300 BACKBONE
 548 H       -3.9900    44.5470     6.3380 H      57 SER882    0.3700 BACKBONE
 549 CA      -2.3150    45.6090     7.1220 C.3    57 SER882    0.2810 BACKBONE
 550 C       -1.2600    44.9090     7.9550 C.2    57 SER882    0.5690 BACKBONE
 551 O       -0.1300    45.2990     7.9620 O.2    57 SER882   -0.5700 BACKBONE
 552 CB      -3.3070    46.2830     8.0880 C.3    57 SER882    0.1200 
 553 OG      -4.1970    47.1200     7.3800 O.3    57 SER882   -0.6800 
 554 HG      -4.6740    46.5720     6.7520 H      57 SER882    0.4000 
 555 N       -1.6710    43.8760     8.6620 N.am   58 GLU883   -0.7300 BACKBONE
 556 H       -2.6550    43.6480     8.6820 H      58 GLU883    0.3700 BACKBONE
 557 CA      -0.7310    43.0590     9.4140 C.3    58 GLU883    0.2810 BACKBONE
 558 C        0.4790    42.5790     8.5640 C.2    58 GLU883    0.5690 BACKBONE
 559 O        1.6420    42.6850     8.9960 O.2    58 GLU883   -0.5700 BACKBONE
 560 CB      -1.4970    41.9140    10.0600 C.3    58 GLU883   -0.1600 
 561 CG      -0.6600    40.7890    10.5020 C.3    58 GLU883   -0.2660 
 562 CD      -1.3150    39.9220    11.5750 C.2    58 GLU883    0.9060 
 563 OE1     -2.5700    39.7910    11.6390 O.co2  58 GLU883   -0.9000 
 564 OE2     -0.5190    39.3730    12.3690 O.co2  58 GLU883   -0.9000 
 565 N        0.2090    42.0800     7.3650 N.am   59 LEU884   -0.7300 BACKBONE
 566 H       -0.7550    41.9750     7.0810 H      59 LEU884    0.3700 BACKBONE
 567 CA       1.2690    41.6790     6.4460 C.3    59 LEU884    0.2810 BACKBONE
 568 C        2.2210    42.8440     6.1170 C.2    59 LEU884    0.5690 BACKBONE
 569 O        3.4550    42.6970     6.1860 O.2    59 LEU884   -0.5700 BACKBONE
 570 CB       0.6570    41.0950     5.1660 C.3    59 LEU884   -0.1600 
 571 CG       1.5730    40.7650     3.9970 C.3    59 LEU884   -0.0800 
 572 CD1      2.6680    39.8150     4.4170 C.3    59 LEU884   -0.2400 
 573 CD2      0.7790    40.1610     2.8300 C.3    59 LEU884   -0.2400 
 574 N        1.6550    43.9980     5.7570 N.am   60 LYS885   -0.7300 BACKBONE
 575 H        0.6490    44.0820     5.7410 H      60 LYS885    0.3700 BACKBONE
 576 CA       2.4840    45.1350     5.3870 C.3    60 LYS885    0.2810 BACKBONE
 577 C        3.2790    45.6520     6.5880 C.2    60 LYS885    0.5690 BACKBONE
 578 O        4.4010    46.0610     6.4330 O.2    60 LYS885   -0.5700 BACKBONE
 579 CB       1.6530    46.2370     4.6990 C.3    60 LYS885   -0.1600 
 580 CG       1.2950    45.8560     3.2690 C.3    60 LYS885   -0.1600 
 581 CD       0.2490    46.7740     2.6640 C.3    60 LYS885   -0.1600 
 582 CE      -0.1180    46.3700     1.2250 C.3    60 LYS885    0.3430 
 583 NZ       0.3060    44.9650     1.0270 N.4    60 LYS885   -0.8530 
 584 HZ3      1.3030    44.8910     1.1680 H      60 LYS885    0.4500 
 585 HZ1      0.0760    44.6730     0.0880 H      60 LYS885    0.4500 
 586 HZ2     -0.1730    44.3720     1.6900 H      60 LYS885    0.4500 
 587 N        2.7190    45.5900     7.7900 N.am   61 ILE886   -0.7300 BACKBONE
 588 H        1.7740    45.2480     7.8880 H      61 ILE886    0.3700 BACKBONE
 589 CA       3.4650    46.0140     8.9690 C.3    61 ILE886    0.2810 BACKBONE
 590 C        4.6210    45.0640     9.2780 C.2    61 ILE886    0.5690 BACKBONE
 591 O        5.7050    45.5210     9.6470 O.2    61 ILE886   -0.5700 BACKBONE
 592 CB       2.5590    46.1530    10.2110 C.3    61 ILE886   -0.0800 
 593 CG1      1.7330    47.4320    10.1210 C.3    61 ILE886   -0.1600 
 594 CG2      3.3830    46.2230    11.4960 C.3    61 ILE886   -0.2400 
 595 CD1      0.5050    47.4200    11.0640 C.3    61 ILE886   -0.2400 
 596 N        4.3910    43.7550     9.1570 N.am   62 LEU887   -0.7300 BACKBONE
 597 H        3.4680    43.4330     8.9010 H      62 LEU887    0.3700 BACKBONE
 598 CA       5.4580    42.7780     9.3900 C.3    62 LEU887    0.2810 BACKBONE
 599 C        6.6030    43.0110     8.4120 C.2    62 LEU887    0.5690 BACKBONE
 600 O        7.7810    42.9180     8.7700 O.2    62 LEU887   -0.5700 BACKBONE
 601 CB       4.9290    41.3400     9.2880 C.3    62 LEU887   -0.1600 
 602 CG       4.0450    40.8460    10.4400 C.3    62 LEU887   -0.0800 
 603 CD1      3.5000    39.4790    10.1440 C.3    62 LEU887   -0.2400 
 604 CD2      4.8350    40.8050    11.7420 C.3    62 LEU887   -0.2400 
 605 N        6.2510    43.3620     7.1800 N.am   63 ILE888   -0.7300 BACKBONE
 606 H        5.2710    43.4070     6.9380 H      63 ILE888    0.3700 BACKBONE
 607 CA       7.2490    43.6820     6.1740 C.3    63 ILE888    0.2810 BACKBONE
 608 C        7.9850    44.9550     6.5750 C.2    63 ILE888    0.5690 BACKBONE
 609 O        9.2040    45.0130     6.5050 O.2    63 ILE888   -0.5700 BACKBONE
 610 CB       6.6330    43.8410     4.7710 C.3    63 ILE888   -0.0800 
 611 CG1      6.1010    42.4900     4.2660 C.3    63 ILE888   -0.1600 
 612 CG2      7.6970    44.4250     3.7840 C.3    63 ILE888   -0.2400 
 613 CD1      5.1900    42.5900     3.0110 C.3    63 ILE888   -0.2400 
 614 N        7.2440    45.9650     7.0100 N.am   64 HIS889   -0.7300 BACKBONE
 615 H        6.2440    45.8530     7.0950 H      64 HIS889    0.3700 BACKBONE
 616 CA       7.8630    47.2350     7.3660 C.3    64 HIS889    0.2810 BACKBONE
 617 C        8.8480    47.0250     8.5180 C.2    64 HIS889    0.5690 BACKBONE
 618 O        9.9300    47.5550     8.5270 O.2    64 HIS889   -0.5700 BACKBONE
 619 CB       6.8010    48.2840     7.7570 C.3    64 HIS889    0.0210 
 620 CG       7.3730    49.4710     8.4670 C.2    64 HIS889    0.0460 
 621 ND1      8.0030    50.5020     7.7980 N.2    64 HIS889   -0.5650 
 622 CD2      7.4820    49.7530     9.7880 C.2    64 HIS889   -0.3020 
 623 CE1      8.4480    51.3800     8.6810 C.2    64 HIS889    0.0360 
 624 NE2      8.1500    50.9450     9.8930 N.pl3  64 HIS889    0.0330 
 625 HE2      8.3780    51.4150    10.7570 H      64 HIS889    0.2700 
 626 N        8.4560    46.2340     9.4900 N.am   65 ILE890   -0.7300 BACKBONE
 627 H        7.5860    45.7300     9.3950 H      65 ILE890    0.3700 BACKBONE
 628 CA       9.2370    46.0670    10.6890 C.3    65 ILE890    0.2810 BACKBONE
 629 C       10.5450    45.3450    10.3770 C.2    65 ILE890    0.5690 BACKBONE
 630 O       11.6070    45.7430    10.8590 O.2    65 ILE890   -0.5700 BACKBONE
 631 CB       8.4040    45.2960    11.7410 C.3    65 ILE890   -0.0800 
 632 CG1      7.3610    46.2300    12.3610 C.3    65 ILE890   -0.1600 
 633 CG2      9.2810    44.6660    12.8270 C.3    65 ILE890   -0.2400 
 634 CD1      6.3850    45.5220    13.2650 C.3    65 ILE890   -0.2400 
 635 N       10.4670    44.2820     9.5870 N.am   66 GLY891   -0.7300 BACKBONE
 636 H        9.5600    43.9870     9.2550 H      66 GLY891    0.3700 BACKBONE
 637 CA      11.6620    43.5130     9.1750 C.3    66 GLY891    0.2010 BACKBONE
 638 C       12.0750    42.4770    10.2180 C.2    66 GLY891    0.5690 BACKBONE
 639 O       11.3390    42.2180    11.1620 O.2    66 GLY891   -0.5700 BACKBONE
 640 N       13.2560    41.9020    10.0560 N.am   67 HIS892   -0.7300 BACKBONE
 641 H       13.9300    42.3420     9.4460 H      67 HIS892    0.3700 BACKBONE
 642 CA      13.6260    40.6540    10.7250 C.3    67 HIS892    0.2810 BACKBONE
 643 C       14.3960    40.8670    12.0330 C.2    67 HIS892    0.5690 BACKBONE
 644 O       15.2560    41.7070    12.1180 O.2    67 HIS892   -0.5700 BACKBONE
 645 CB      14.4680    39.7610     9.7810 C.3    67 HIS892    0.0210 
 646 CG      15.0670    38.5690    10.4730 C.2    67 HIS892    0.0460 
 647 CD2     14.4280    37.3470    10.5390 C.2    67 HIS892   -0.3020 
 648 ND1     16.2010    38.4420    11.2090 N.2    67 HIS892   -0.5650 
 649 NE2     15.1550    36.5130    11.2640 N.pl3  67 HIS892    0.0330 
 650 HE1     14.9140    35.4810    11.4700 H      67 HIS892    0.2700 
 651 CE1     16.2300    37.1580    11.6950 C.2    67 HIS892    0.0360 
 652 N       14.0570    40.0960    13.0630 N.am   68 HIS893   -0.7300 BACKBONE
 653 H       13.1950    39.5720    13.0220 H      68 HIS893    0.3700 BACKBONE
 654 CA      14.9050    39.9880    14.2580 C.3    68 HIS893    0.2810 BACKBONE
 655 C       14.6710    38.5980    14.8160 C.2    68 HIS893    0.5690 BACKBONE
 656 O       13.5690    38.0890    14.6960 O.2    68 HIS893   -0.5700 BACKBONE
 657 CB      14.5570    41.0640    15.2850 C.3    68 HIS893    0.0210 
 658 CG      15.5090    41.1240    16.4500 C.2    68 HIS893    0.0460 
 659 CD2     16.5970    41.9750    16.4880 C.2    68 HIS893   -0.3020 
 660 ND1     15.5380    40.4340    17.6120 N.2    68 HIS893   -0.5650 
 661 NE2     17.2460    41.8140    17.6330 N.pl3  68 HIS893    0.0330 
 662 HE1     18.1290    42.3540    17.9410 H      68 HIS893    0.2700 
 663 CE1     16.6270    40.8810    18.3320 C.2    68 HIS893    0.0360 
 664 N       15.7030    37.9830    15.3910 N.am   69 LEU894   -0.7300 BACKBONE
 665 H       16.6010    38.4460    15.3950 H      69 LEU894    0.3700 BACKBONE
 666 CA      15.5900    36.6530    16.0230 C.3    69 LEU894    0.2810 BACKBONE
 667 C       14.4890    36.5270    17.0710 C.2    69 LEU894    0.5690 BACKBONE
 668 O       13.8740    35.4820    17.1860 O.2    69 LEU894   -0.5700 BACKBONE
 669 CB      16.9090    36.2740    16.6900 C.3    69 LEU894   -0.1600 
 670 CG      16.9620    34.8830    17.3210 C.3    69 LEU894   -0.0800 
 671 CD1     16.7830    33.7780    16.2930 C.3    69 LEU894   -0.2400 
 672 CD2     18.3160    34.7490    18.0290 C.3    69 LEU894   -0.2400 
 673 N       14.2330    37.6060    17.8190 N.am   70 ASN895   -0.7300 BACKBONE
 674 H       14.6800    38.4800    17.5790 H      70 ASN895    0.3700 BACKBONE
 675 CA      13.3280    37.5710    18.9760 C.3    70 ASN895    0.2810 BACKBONE
 676 C       11.9540    38.1590    18.6990 C.2    70 ASN895    0.5690 BACKBONE
 677 O       11.2690    38.5900    19.6160 O.2    70 ASN895   -0.5700 BACKBONE
 678 CB      13.9840    38.2200    20.1940 C.3    70 ASN895   -0.0990 
 679 CG      15.3190    37.5730    20.5590 C.2    70 ASN895    0.5690 
 680 OD1     16.3470    38.2440    20.5500 O.2    70 ASN895   -0.5700 
 681 ND2     15.3070    36.2810    20.8830 N.am   70 ASN895   -0.8000 
 682 HD22    14.4380    35.7670    20.8770 H      70 ASN895    0.3700 
 683 HD21    16.1670    35.8150    21.1350 H      70 ASN895    0.3700 
 684 N       11.5520    38.1460    17.4300 N.am   71 VAL896   -0.7300 BACKBONE
 685 H       12.2400    38.0030    16.7040 H      71 VAL896    0.3700 BACKBONE
 686 CA      10.1620    38.3300    17.0490 C.3    71 VAL896    0.2810 BACKBONE
 687 C        9.7100    37.1840    16.1730 C.2    71 VAL896    0.5690 BACKBONE
 688 O       10.5170    36.4470    15.6020 O.2    71 VAL896   -0.5700 BACKBONE
 689 CB       9.8700    39.6810    16.3380 C.3    71 VAL896   -0.0800 
 690 CG1     10.4300    40.8350    17.1240 C.3    71 VAL896   -0.2400 
 691 CG2     10.3940    39.6990    14.9120 C.3    71 VAL896   -0.2400 
 692 N        8.4050    36.9980    16.1080 N.am   72 VAL897   -0.7300 BACKBONE
 693 H        7.7910    37.5550    16.6850 H      72 VAL897    0.3700 BACKBONE
 694 CA       7.8390    35.9950    15.2110 C.3    72 VAL897    0.2810 BACKBONE
 695 C        7.8770    36.5630    13.7880 C.2    72 VAL897    0.5690 BACKBONE
 696 O        7.0720    37.4260    13.4350 O.2    72 VAL897   -0.5700 BACKBONE
 697 CB       6.4170    35.6040    15.6220 C.3    72 VAL897   -0.0800 
 698 CG1      5.8370    34.5600    14.6460 C.3    72 VAL897   -0.2400 
 699 CG2      6.3920    35.0570    17.0930 C.3    72 VAL897   -0.2400 
 700 N        8.8400    36.1000    12.9880 N.am   73 ASN898   -0.7300 BACKBONE
 701 H        9.3970    35.3130    13.2900 H      73 ASN898    0.3700 BACKBONE
 702 CA       9.1060    36.7050    11.6870 C.3    73 ASN898    0.2810 BACKBONE
 703 C        8.1550    36.2890    10.5630 C.2    73 ASN898    0.5690 BACKBONE
 704 O        7.6490    35.1660    10.5230 O.2    73 ASN898   -0.5700 BACKBONE
 705 CB      10.5680    36.4490    11.2590 C.3    73 ASN898   -0.0990 
 706 CG      11.5620    37.1880    12.1500 C.2    73 ASN898    0.5690 
 707 OD1     11.6030    38.4070    12.1350 O.2    73 ASN898   -0.5700 
 708 ND2     12.3340    36.4530    12.9390 N.am   73 ASN898   -0.8000 
 709 HD22    12.2650    35.4460    12.9170 H      73 ASN898    0.3700 
 710 HD21    12.9910    36.9010    13.5620 H      73 ASN898    0.3700 
 711 N        7.9590    37.2190     9.6330 N.am   74 LEU899   -0.7300 BACKBONE
 712 H        8.3180    38.1500     9.7880 H      74 LEU899    0.3700 BACKBONE
 713 CA       7.2480    36.9380     8.4070 C.3    74 LEU899    0.2810 BACKBONE
 714 C        8.1200    36.0530     7.5380 C.2    74 LEU899    0.5690 BACKBONE
 715 O        9.3050    36.3320     7.3480 O.2    74 LEU899   -0.5700 BACKBONE
 716 CB       6.9310    38.2570     7.6890 C.3    74 LEU899   -0.1600 
 717 CG       6.2110    38.0740     6.3530 C.3    74 LEU899   -0.0800 
 718 CD1      4.7850    37.6090     6.5970 C.3    74 LEU899   -0.2400 
 719 CD2      6.2280    39.3910     5.6180 C.3    74 LEU899   -0.2400 
 720 N        7.5320    34.9970     6.9890 N.am   75 LEU900   -0.7300 BACKBONE
 721 H        6.5720    34.7890     7.2230 H      75 LEU900    0.3700 BACKBONE
 722 CA       8.2390    34.1360     6.0600 C.3    75 LEU900    0.2810 BACKBONE
 723 C        7.7520    34.3030     4.6440 C.2    75 LEU900    0.5690 BACKBONE
 724 O        8.5110    34.1010     3.7080 O.2    75 LEU900   -0.5700 BACKBONE
 725 CB       8.1370    32.6500     6.4570 C.3    75 LEU900   -0.1600 
 726 CG       8.7100    32.3010     7.8290 C.3    75 LEU900   -0.0800 
 727 CD1      8.4120    30.8760     8.1490 C.3    75 LEU900   -0.2400 
 728 CD2     10.2230    32.5680     7.8930 C.3    75 LEU900   -0.2400 
 729 N        6.4810    34.6420     4.4780 N.am   76 GLY901   -0.7300 BACKBONE
 730 H        5.9020    34.8370     5.2820 H      76 GLY901    0.3700 BACKBONE
 731 CA       5.9250    34.7320     3.1500 C.3    76 GLY901    0.2010 BACKBONE
 732 C        4.4490    35.0020     3.1830 C.2    76 GLY901    0.5690 BACKBONE
 733 O        3.8480    35.1100     4.2490 O.2    76 GLY901   -0.5700 BACKBONE
 734 N        3.8460    35.0870     2.0020 N.am   77 ALA902   -0.7300 BACKBONE
 735 H        4.3880    34.9670     1.1580 H      77 ALA902    0.3700 BACKBONE
 736 CA       2.4070    35.3520     1.9040 C.3    77 ALA902    0.2810 BACKBONE
 737 C        1.8260    34.8190     0.6090 C.2    77 ALA902    0.5690 BACKBONE
 738 O        2.5370    34.5990    -0.3790 O.2    77 ALA902   -0.5700 BACKBONE
 739 CB       2.1480    36.8390     2.0180 C.3    77 ALA902   -0.2400 
 740 N        0.5300    34.5280     0.6560 N.am   78 CYS903   -0.7300 BACKBONE
 741 H        0.0430    34.6240     1.5360 H      78 CYS903    0.3700 BACKBONE
 742 CA      -0.2230    34.0720    -0.5210 C.3    78 CYS903    0.2810 BACKBONE
 743 C       -1.3250    35.1020    -0.6810 C.2    78 CYS903    0.5690 BACKBONE
 744 O       -2.2740    35.1500     0.1100 O.2    78 CYS903   -0.5700 BACKBONE
 745 CB      -0.7970    32.6770    -0.3280 C.3    78 CYS903    0.0700 
 746 SG       0.4000    31.4590     0.3020 S.3    78 CYS903   -0.4100 
 747 N       -1.1090    35.9980    -1.6280 N.am   79 THR904   -0.7300 BACKBONE
 748 H       -0.2930    35.8860    -2.2120 H      79 THR904    0.3700 BACKBONE
 749 CA      -1.9790    37.1360    -1.8780 C.3    79 THR904    0.2810 BACKBONE
 750 C       -2.5760    37.1410    -3.2980 C.2    79 THR904    0.5690 BACKBONE
 751 O       -3.5340    37.8510    -3.5400 O.2    79 THR904   -0.5700 BACKBONE
 752 CB      -1.2110    38.4440    -1.7280 C.3    79 THR904    0.2000 
 753 OG1     -0.3070    38.5610    -2.8220 O.3    79 THR904   -0.6800 
 754 HG1      0.2980    37.8170    -2.7800 H      79 THR904    0.4000 
 755 CG2     -0.4400    38.4660    -0.3940 C.3    79 THR904   -0.2400 
 756 N       -1.9850    36.3980    -4.2230 N.am   80 LYS905   -0.7300 BACKBONE
 757 H       -1.1600    35.8730    -3.9690 H      80 LYS905    0.3700 BACKBONE
 758 CA      -2.4800    36.3080    -5.5960 C.3    80 LYS905    0.2810 BACKBONE
 759 C       -3.9180    35.8180    -5.6480 C.2    80 LYS905    0.5690 BACKBONE
 760 O       -4.2950    34.9470    -4.8740 O.2    80 LYS905   -0.5700 BACKBONE
 761 CB      -1.6960    35.2590    -6.3640 C.3    80 LYS905   -0.1600 
 762 CG      -0.4410    35.6850    -6.9900 C.3    80 LYS905   -0.1600 
 763 CD       0.1610    34.4410    -7.6720 C.3    80 LYS905   -0.1600 
 764 CE       1.6130    34.7060    -8.1160 C.3    80 LYS905    0.3430 
 765 NZ       2.2970    33.4300    -8.5700 N.4    80 LYS905   -0.8530 
 766 HZ3      2.3120    32.7670    -7.8090 H      80 LYS905    0.4500 
 767 HZ1      3.2440    33.6380    -8.8530 H      80 LYS905    0.4500 
 768 HZ2      1.7910    33.0360    -9.3500 H      80 LYS905    0.4500 
 769 N       -4.7250    36.3370    -6.5980 N.am   81 PRO906   -0.6600 BACKBONE
 770 CA      -6.0770    35.8060    -6.7390 C.3    81 PRO906    0.2810 BACKBONE
 771 C       -6.0810    34.3110    -7.0470 C.2    81 PRO906    0.5690 BACKBONE
 772 O       -5.0940    33.7660    -7.5520 O.2    81 PRO906   -0.5700 BACKBONE
 773 CB      -6.6500    36.6080    -7.9210 C.3    81 PRO906   -0.1600 
 774 CG      -5.8270    37.8500    -7.9790 C.3    81 PRO906   -0.1600 
 775 CD      -4.4620    37.4330    -7.5550 C.3    81 PRO906    0.1400 
 776 N       -7.1860    33.6480    -6.7380 N.am   82 GLY907   -0.7300 BACKBONE
 777 H       -7.9660    34.1470    -6.3340 H      82 GLY907    0.3700 BACKBONE
 778 CA      -7.2980    32.2120    -6.9700 C.3    82 GLY907    0.2010 BACKBONE
 779 C       -7.1630    31.3640    -5.7200 C.2    82 GLY907    0.5690 BACKBONE
 780 O       -7.1310    30.1300    -5.8140 O.2    82 GLY907   -0.5700 BACKBONE
 781 N       -7.0940    31.9990    -4.5480 N.am   83 GLY908   -0.7300 BACKBONE
 782 H       -7.0620    33.0080    -4.5340 H      83 GLY908    0.3700 BACKBONE
 783 CA      -7.0640    31.2600    -3.2770 C.3    83 GLY908    0.2010 BACKBONE
 784 C       -7.1790    32.1920    -2.0730 C.2    83 GLY908    0.5690 BACKBONE
 785 O       -7.2000    33.4200    -2.2220 O.2    83 GLY908   -0.5700 BACKBONE
 786 N       -7.2420    31.6150    -0.8600 N.am   84 PRO909   -0.6600 BACKBONE
 787 CA      -7.3510    32.4960     0.3230 C.3    84 PRO909    0.2810 BACKBONE
 788 C       -6.1000    33.3490     0.5680 C.2    84 PRO909    0.5690 BACKBONE
 789 O       -4.9960    32.9550     0.2200 O.2    84 PRO909   -0.5700 BACKBONE
 790 CB      -7.5890    31.5270     1.4730 C.3    84 PRO909   -0.1600 
 791 CG      -7.1090    30.2090     0.9810 C.3    84 PRO909   -0.1600 
 792 CD      -7.2530    30.1930    -0.5070 C.3    84 PRO909    0.1400 
 793 N       -6.2990    34.5150     1.1620 N.am   85 LEU910   -0.7300 BACKBONE
 794 H       -7.2460    34.8490     1.2680 H      85 LEU910    0.3700 BACKBONE
 795 CA      -5.2090    35.3370     1.6690 C.3    85 LEU910    0.2810 BACKBONE
 796 C       -4.6040    34.6310     2.8560 C.2    85 LEU910    0.5690 BACKBONE
 797 O       -5.3030    34.2680     3.7950 O.2    85 LEU910   -0.5700 BACKBONE
 798 CB      -5.7180    36.7130     2.0960 C.3    85 LEU910   -0.1600 
 799 CG      -4.7000    37.6820     2.7160 C.3    85 LEU910   -0.0800 
 800 CD1     -3.5390    37.9880     1.7760 C.3    85 LEU910   -0.2400 
 801 CD2     -5.4110    38.9610     3.0920 C.3    85 LEU910   -0.2400 
 802 N       -3.2870    34.4640     2.8200 N.am   86 MET911   -0.7300 BACKBONE
 803 H       -2.7660    34.8530     2.0470 H      86 MET911    0.3700 BACKBONE
 804 CA      -2.5790    33.7480     3.8450 C.3    86 MET911    0.2810 BACKBONE
 805 C       -1.2860    34.4820     4.1630 C.2    86 MET911    0.5690 BACKBONE
 806 O       -0.5910    34.9610     3.2620 O.2    86 MET911   -0.5700 BACKBONE
 807 CB      -2.2860    32.3050     3.3830 C.3    86 MET911   -0.1600 
 808 CG      -3.5130    31.4070     3.4110 C.3    86 MET911    0.0700 
 809 SD      -3.2840    29.6790     2.8880 S.3    86 MET911   -0.4600 
 810 CE      -3.0110    30.0010     1.1920 C.3    86 MET911   -0.0100 
 811 N       -1.0010    34.5860     5.4560 N.am   87 VAL912   -0.7300 BACKBONE
 812 H       -1.6480    34.1970     6.1260 H      87 VAL912    0.3700 BACKBONE
 813 CA       0.2040    35.2370     5.9490 C.3    87 VAL912    0.2810 BACKBONE
 814 C        0.9820    34.1790     6.7080 C.2    87 VAL912    0.5690 BACKBONE
 815 O        0.4680    33.6130     7.6410 O.2    87 VAL912   -0.5700 BACKBONE
 816 CB      -0.1370    36.4530     6.8390 C.3    87 VAL912   -0.0800 
 817 CG1      1.1290    37.0790     7.4000 C.3    87 VAL912   -0.2400 
 818 CG2     -0.9110    37.4930     6.0110 C.3    87 VAL912   -0.2400 
 819 N        2.2090    33.9100     6.2760 N.am   88 ILE913   -0.7300 BACKBONE
 820 H        2.6160    34.5050     5.5690 H      88 ILE913    0.3700 BACKBONE
 821 CA       2.9910    32.7910     6.7820 C.3    88 ILE913    0.2810 BACKBONE
 822 C        4.1250    33.3050     7.6550 C.2    88 ILE913    0.5690 BACKBONE
 823 O        4.9490    34.1180     7.2010 O.2    88 ILE913   -0.5700 BACKBONE
 824 CB       3.5910    31.9260     5.6540 C.3    88 ILE913   -0.0800 
 825 CG1      2.5390    31.5930     4.5810 C.3    88 ILE913   -0.1600 
 826 CG2      4.2310    30.6430     6.2410 C.3    88 ILE913   -0.2400 
 827 CD1      3.1520    31.1370     3.2940 C.3    88 ILE913   -0.2400 
 828 N        4.1970    32.7860     8.8860 N.am   89 VAL914   -0.7300 BACKBONE
 829 H        3.5430    32.0610     9.1430 H      89 VAL914    0.3700 BACKBONE
 830 CA       5.1890    33.2260     9.8830 C.3    89 VAL914    0.2810 BACKBONE
 831 C        5.8290    32.0200    10.5320 C.2    89 VAL914    0.5690 BACKBONE
 832 O        5.3870    30.8880    10.3320 O.2    89 VAL914   -0.5700 BACKBONE
 833 CB       4.5820    34.1860    10.9740 C.3    89 VAL914   -0.0800 
 834 CG1      3.9130    35.3680    10.3210 C.3    89 VAL914   -0.2400 
 835 CG2      3.5720    33.4570    11.9020 C.3    89 VAL914   -0.2400 
 836 N        6.9010    32.2700    11.2690 N.am   90 GLU915   -0.7300 BACKBONE
 837 H        7.2330    33.2220    11.3260 H      90 GLU915    0.3700 BACKBONE
 838 CA       7.6110    31.2620    11.9870 C.3    90 GLU915    0.2810 BACKBONE
 839 C        6.7450    30.5020    12.9740 C.2    90 GLU915    0.5690 BACKBONE
 840 O        5.9400    31.1050    13.6600 O.2    90 GLU915   -0.5700 BACKBONE
 841 CB       8.7460    31.9100    12.7590 C.3    90 GLU915   -0.1600 
 842 CG       9.8770    32.4190    11.8140 C.3    90 GLU915   -0.2660 
 843 CD      10.9440    33.1660    12.5540 C.2    90 GLU915    0.9060 
 844 OE1     10.6210    33.9550    13.4840 O.co2  90 GLU915   -0.9000 
 845 OE2     12.1100    32.9780    12.1920 O.co2  90 GLU915   -0.9000 
 846 N        6.9460    29.1860    13.0330 N.am   91 PHE916   -0.7300 BACKBONE
 847 H        7.6300    28.7850    12.4080 H      91 PHE916    0.3700 BACKBONE
 848 CA       6.2380    28.2810    13.9480 C.3    91 PHE916    0.2810 BACKBONE
 849 C        7.1450    28.0590    15.1790 C.2    91 PHE916    0.5690 BACKBONE
 850 O        8.3240    27.8340    15.0400 O.2    91 PHE916   -0.5700 BACKBONE
 851 CB       5.9190    26.9460    13.2590 C.3    91 PHE916   -0.0160 
 852 CG       5.3190    25.8990    14.1740 C.ar   91 PHE916   -0.1440 
 853 CD1      4.0140    26.0120    14.6310 C.ar   91 PHE916   -0.1500 
 854 CD2      6.0640    24.7990    14.5670 C.ar   91 PHE916   -0.1500 
 855 CE1      3.4670    25.0550    15.4630 C.ar   91 PHE916   -0.1500 
 856 CE2      5.5270    23.8320    15.4010 C.ar   91 PHE916   -0.1500 
 857 CZ       4.2250    23.9710    15.8580 C.ar   91 PHE916   -0.1500 
 858 N        6.5510    28.1650    16.3610 N.am   92 CYS917   -0.7300 BACKBONE
 859 H        5.5490    28.2910    16.3660 H      92 CYS917    0.3700 BACKBONE
 860 CA       7.2190    28.1150    17.6420 C.3    92 CYS917    0.2810 BACKBONE
 861 C        6.5860    26.9400    18.3620 C.2    92 CYS917    0.5690 BACKBONE
 862 O        5.4710    27.0160    18.8670 O.2    92 CYS917   -0.5700 BACKBONE
 863 CB       7.0150    29.4270    18.4030 C.3    92 CYS917    0.0700 
 864 SG       7.6890    30.8590    17.5550 S.3    92 CYS917   -0.4100 
 865 N        7.3270    25.8480    18.3160 N.am   93 LYS918   -0.7300 BACKBONE
 866 H        8.2790    25.9600    17.9980 H      93 LYS918    0.3700 BACKBONE
 867 CA       6.9170    24.5090    18.6730 C.3    93 LYS918    0.2810 BACKBONE
 868 C        6.3770    24.3630    20.1000 C.2    93 LYS918    0.5690 BACKBONE
 869 O        5.4510    23.5870    20.3270 O.2    93 LYS918   -0.5700 BACKBONE
 870 CB       8.1770    23.6640    18.4670 C.3    93 LYS918   -0.1600 
 871 CG       8.2210    22.2810    18.9050 C.3    93 LYS918   -0.1600 
 872 CD       9.7100    21.8630    19.0340 C.3    93 LYS918   -0.1600 
 873 CE      10.0540    20.6220    18.2250 C.3    93 LYS918    0.3430 
 874 NZ      11.2650    19.9320    18.8290 N.4    93 LYS918   -0.8530 
 875 HZ3     12.0520    20.5650    18.8200 H      93 LYS918    0.4500 
 876 HZ1     11.4880    19.1090    18.2880 H      93 LYS918    0.4500 
 877 HZ2     11.0600    19.6630    19.7810 H      93 LYS918    0.4500 
 878 N        6.9370    25.1120    21.0540 N.am   94 PHE919   -0.7300 BACKBONE
 879 H        7.6440    25.7870    20.8000 H      94 PHE919    0.3700 BACKBONE
 880 CA       6.5480    24.9760    22.4680 C.3    94 PHE919    0.2810 BACKBONE
 881 C        5.4060    25.8740    22.9320 C.2    94 PHE919    0.5690 BACKBONE
 882 O        5.0570    25.8310    24.1060 O.2    94 PHE919   -0.5700 BACKBONE
 883 CB       7.7710    25.1620    23.3690 C.3    94 PHE919   -0.0160 
 884 CG       8.8340    24.1410    23.1160 C.ar   94 PHE919   -0.1440 
 885 CD1      8.7010    22.8610    23.6220 C.ar   94 PHE919   -0.1500 
 886 CD2      9.9170    24.4370    22.3170 C.ar   94 PHE919   -0.1500 
 887 CE1      9.6630    21.8770    23.3460 C.ar   94 PHE919   -0.1500 
 888 CE2     10.8790    23.4740    22.0280 C.ar   94 PHE919   -0.1500 
 889 CZ      10.7570    22.2000    22.5380 C.ar   94 PHE919   -0.1500 
 890 N        4.8340    26.6600    22.0120 N.am   95 GLY920   -0.7300 BACKBONE
 891 H        5.1940    26.6390    21.0680 H      95 GLY920    0.3700 BACKBONE
 892 CA       3.7120    27.5480    22.3120 C.3    95 GLY920    0.2010 BACKBONE
 893 C        4.0890    28.7490    23.1710 C.2    95 GLY920    0.5690 BACKBONE
 894 O        5.2340    29.1540    23.1930 O.2    95 GLY920   -0.5700 BACKBONE
 895 N        3.1210    29.2970    23.9020 N.am   96 ASN921   -0.7300 BACKBONE
 896 H        2.2240    28.8360    23.9500 H      96 ASN921    0.3700 BACKBONE
 897 CA       3.3130    30.5320    24.6290 C.3    96 ASN921    0.2810 BACKBONE
 898 C        4.0750    30.3300    25.9430 C.2    96 ASN921    0.5690 BACKBONE
 899 O        4.0000    29.2550    26.5740 O.2    96 ASN921   -0.5700 BACKBONE
 900 CB       1.9870    31.2970    24.7830 C.3    96 ASN921   -0.0990 
 901 CG       1.1580    30.8710    26.0020 C.2    96 ASN921    0.5690 
 902 OD1      1.4270    31.2930    27.1290 O.2    96 ASN921   -0.5700 
 903 ND2      0.0970    30.1210    25.7590 N.am   96 ASN921   -0.8000 
 904 HD22    -0.0870    29.7960    24.8210 H      96 ASN921    0.3700 
 905 HD21    -0.5290    29.8730    26.5120 H      96 ASN921    0.3700 
 906 N        4.8260    31.3510    26.3250 N.am   97 LEU922   -0.7300 BACKBONE
 907 H        4.7420    32.2260    25.8280 H      97 LEU922    0.3700 BACKBONE
 908 CA       5.7730    31.2640    27.4370 C.3    97 LEU922    0.2810 BACKBONE
 909 C        5.1100    31.0440    28.8150 C.2    97 LEU922    0.5690 BACKBONE
 910 O        5.6530    30.3400    29.6640 O.2    97 LEU922   -0.5700 BACKBONE
 911 CB       6.6440    32.5240    27.4710 C.3    97 LEU922   -0.1600 
 912 CG       7.8450    32.5250    28.4260 C.3    97 LEU922   -0.0800 
 913 CD1      8.8380    31.3670    28.1290 C.3    97 LEU922   -0.2400 
 914 CD2      8.5220    33.8690    28.3390 C.3    97 LEU922   -0.2400 
 915 N        3.9350    31.6420    29.0050 N.am   98 SER923   -0.7300 BACKBONE
 916 H        3.5460    32.1930    28.2540 H      98 SER923    0.3700 BACKBONE
 917 CA       3.1920    31.5350    30.2430 C.3    98 SER923    0.2810 BACKBONE
 918 C        2.7690    30.1070    30.5180 C.2    98 SER923    0.5690 BACKBONE
 919 O        2.9990    29.6120    31.6090 O.2    98 SER923   -0.5700 BACKBONE
 920 CB       1.9390    32.4250    30.2100 C.3    98 SER923    0.1200 
 921 OG       1.3470    32.5030    31.5000 O.3    98 SER923   -0.6800 
 922 HG       1.3450    33.4260    31.7630 H      98 SER923    0.4000 
 923 N        2.1120    29.4830    29.5410 N.am   99 THR924   -0.7300 BACKBONE
 924 H        1.9330    29.9860    28.6840 H      99 THR924    0.3700 BACKBONE
 925 CA       1.6400    28.1100    29.6500 C.3    99 THR924    0.2810 BACKBONE
 926 C        2.8460    27.1740    29.7960 C.2    99 THR924    0.5690 BACKBONE
 927 O        2.8160    26.2220    30.5720 O.2    99 THR924   -0.5700 BACKBONE
 928 CB       0.8300    27.7200    28.3870 C.3    99 THR924    0.2000 
 929 OG1     -0.2840    28.6130    28.2560 O.3    99 THR924   -0.6800 
 930 HG1      0.0620    29.5080    28.2410 H      99 THR924    0.4000 
 931 CG2      0.3630    26.2550    28.4200 C.3    99 THR924   -0.2400 
 932 N        3.9230    27.4680    29.0690 N.am  100 TYR925   -0.7300 BACKBONE
 933 H        3.9100    28.2710    28.4570 H     100 TYR925    0.3700 BACKBONE
 934 CA       5.1110    26.6450    29.1500 C.3   100 TYR925    0.2810 BACKBONE
 935 C        5.7500    26.7230    30.5340 C.2   100 TYR925    0.5690 BACKBONE
 936 O        6.0130    25.6900    31.1480 O.2   100 TYR925   -0.5700 BACKBONE
 937 CB       6.1310    27.0270    28.0800 C.3   100 TYR925   -0.0160 
 938 CG       7.4090    26.2550    28.2090 C.ar  100 TYR925   -0.1440 
 939 CD1      7.4970    24.9340    27.7520 C.ar  100 TYR925   -0.1500 
 940 CD2      8.5340    26.8360    28.7720 C.ar  100 TYR925   -0.1500 
 941 CE1      8.6840    24.2040    27.8740 C.ar  100 TYR925   -0.1500 
 942 CE2      9.7130    26.1300    28.8910 C.ar  100 TYR925   -0.1500 
 943 CZ       9.7880    24.8150    28.4380 C.ar  100 TYR925    0.0820 
 944 OH      10.9680    24.1250    28.5750 O.3   100 TYR925   -0.5320 
 945 HH      11.6810    24.6180    28.9880 H     100 TYR925    0.4500 
 946 N        6.0070    27.9270    31.0340 N.am  101 LEU926   -0.7300 BACKBONE
 947 H        5.7880    28.7580    30.5030 H     101 LEU926    0.3700 BACKBONE
 948 CA       6.6160    28.0350    32.3740 C.3   101 LEU926    0.2810 BACKBONE
 949 C        5.7760    27.3470    33.4360 C.2   101 LEU926    0.5690 BACKBONE
 950 O        6.3240    26.6700    34.2990 O.2   101 LEU926   -0.5700 BACKBONE
 951 CB       6.9270    29.4870    32.7570 C.3   101 LEU926   -0.1600 
 952 CG       7.9890    30.1630    31.8760 C.3   101 LEU926   -0.0800 
 953 CD1      8.1260    31.6140    32.2450 C.3   101 LEU926   -0.2400 
 954 CD2      9.3420    29.4760    31.9230 C.3   101 LEU926   -0.2400 
 955 N        4.4580    27.4830    33.3710 N.am  102 ARG927   -0.7300 BACKBONE
 956 H        4.0490    28.0900    32.6750 H     102 ARG927    0.3700 BACKBONE
 957 CA       3.5840    26.7500    34.3140 C.3   102 ARG927    0.2810 BACKBONE
 958 C        3.8240    25.2360    34.3030 C.2   102 ARG927    0.5690 BACKBONE
 959 O        3.8560    24.6060    35.3530 O.2   102 ARG927   -0.5700 BACKBONE
 960 CB       2.0970    27.0390    34.0630 C.3   102 ARG927   -0.1600 
 961 CG       1.5990    28.2300    34.8270 C.3   102 ARG927   -0.1600 
 962 CD       0.1300    28.5510    34.5440 C.3   102 ARG927    0.1680 
 963 NE      -0.0560    29.4790    33.4070 N.pl3 102 ARG927   -0.8440 
 964 HE       0.4240    30.3670    33.4490 H     102 ARG927    0.4500 
 965 CZ      -0.8090    29.2380    32.3260 C.cat 102 ARG927    1.2000 
 966 NH1     -1.4770    28.0930    32.1720 N.pl3 102 ARG927   -0.9670 
 967 HH12    -1.4230    27.3770    32.8820 H     102 ARG927    0.4500 
 968 HH11    -2.0370    27.9420    31.3450 H     102 ARG927    0.4500 
 969 NH2     -0.9010    30.1610    31.3730 N.pl3 102 ARG927   -0.9670 
 970 HH21    -1.4670    29.9880    30.5550 H     102 ARG927    0.4500 
 971 HH22    -0.4040    31.0350    31.4670 H     102 ARG927    0.4500 
 972 N        4.0130    24.6720    33.1150 N.am  103 SER928   -0.7300 BACKBONE
 973 H        3.9630    25.2520    32.2890 H     103 SER928    0.3700 BACKBONE
 974 CA       4.2910    23.2450    32.9550 C.3   103 SER928    0.2810 BACKBONE
 975 C        5.6560    22.8060    33.5120 C.2   103 SER928    0.5690 BACKBONE
 976 O        5.9010    21.6120    33.6580 O.2   103 SER928   -0.5700 BACKBONE
 977 CB       4.2070    22.8580    31.4860 C.3   103 SER928    0.1200 
 978 OG       5.3760    23.2480    30.7850 O.3   103 SER928   -0.6800 
 979 HG       5.4560    24.2020    30.8620 H     103 SER928    0.4000 
 980 N        6.5380    23.7530    33.8220 N.am  104 LYS929   -0.7300 BACKBONE
 981 H        6.2850    24.7240    33.7060 H     104 LYS929    0.3700 BACKBONE
 982 CA       7.8610    23.4140    34.3250 C.3   104 LYS929    0.2810 BACKBONE
 983 C        8.0210    23.7200    35.8170 C.2   104 LYS929    0.5690 BACKBONE
 984 O        9.1290    23.6680    36.3500 O.2   104 LYS929   -0.5700 BACKBONE
 985 CB       8.9150    24.1550    33.5110 C.3   104 LYS929   -0.1600 
 986 CG       8.8540    23.8760    32.0130 C.3   104 LYS929   -0.1600 
 987 CD       9.3380    22.4740    31.6140 C.3   104 LYS929   -0.1600 
 988 CE      10.8420    22.2680    31.8650 C.3   104 LYS929    0.3430 
 989 NZ      11.3050    20.9210    31.3840 N.4   104 LYS929   -0.8530 
 990 HZ3     10.7980    20.1970    31.8730 H     104 LYS929    0.4500 
 991 HZ1     12.2940    20.8210    31.5640 H     104 LYS929    0.4500 
 992 HZ2     11.1340    20.8410    30.3920 H     104 LYS929    0.4500 
 993 N        6.9140    24.0330    36.4910 N.am  105 ARG930   -0.7300 BACKBONE
 994 H        6.0320    24.0430    36.0000 H     105 ARG930    0.3700 BACKBONE
 995 CA       6.9310    24.3630    37.9180 C.3   105 ARG930    0.2810 BACKBONE
 996 C        7.6450    23.3030    38.7840 C.2   105 ARG930    0.5690 BACKBONE
 997 O        8.2860    23.6430    39.7880 O.2   105 ARG930   -0.5700 BACKBONE
 998 CB       5.4950    24.5650    38.4250 C.3   105 ARG930   -0.1600 
 999 CG       4.8240    25.8630    37.9500 C.3   105 ARG930   -0.1600 
1000 CD       4.8670    26.9420    38.9980 C.3   105 ARG930    0.1680 
1001 NE       4.1810    28.1690    38.5780 N.pl3 105 ARG930   -0.8440 
1002 HE       4.7320    28.8560    38.0840 H     105 ARG930    0.4500 
1003 CZ       2.8950    28.4600    38.7890 C.cat 105 ARG930    1.2000 
1004 NH1      2.0820    27.6230    39.4270 N.pl3 105 ARG930   -0.9670 
1005 HH12     2.4310    26.7360    39.7610 H     105 ARG930    0.4500 
1006 HH11     1.1150    27.8740    39.5780 H     105 ARG930    0.4500 
1007 NH2      2.4110    29.6160    38.3620 N.pl3 105 ARG930   -0.9670 
1008 HH21     1.4410    29.8480    38.5230 H     105 ARG930    0.4500 
1009 HH22     3.0120    30.2660    37.8750 H     105 ARG930    0.4500 
1010 N        7.5180    22.0310    38.4080 N.am  106 ASN931   -0.7300 BACKBONE
1011 H        6.9480    21.8130    37.6030 H     106 ASN931    0.3700 BACKBONE
1012 CA       8.1810    20.9380    39.1270 C.3   106 ASN931    0.2810 BACKBONE
1013 C        9.4810    20.5100    38.4650 C.2   106 ASN931    0.5690 BACKBONE
1014 O       10.1860    19.6370    38.9840 O.2   106 ASN931   -0.5700 BACKBONE
1015 CB       7.2460    19.7300    39.2520 C.3   106 ASN931   -0.0990 
1016 CG       6.1260    19.9620    40.2530 C.2   106 ASN931    0.5690 
1017 ND2      4.9850    19.5750    40.0130 N.am  106 ASN931   -0.8000 
1018 HD22     4.7860    19.0960    39.1460 H     106 ASN931    0.3700 
1019 HD21     4.2460    19.7350    40.6830 H     106 ASN931    0.3700 
1020 OD1      6.4460    20.5960    41.3750 O.2   106 ASN931   -0.5700 
1021 N        9.7810    21.1200    37.3200 N.am  107 GLU932   -0.7300 BACKBONE
1022 H        9.1090    21.7600    36.9220 H     107 GLU932    0.3700 BACKBONE
1023 CA      11.0420    20.9020    36.6150 C.3   107 GLU932    0.2810 BACKBONE
1024 C       11.8710    22.1910    36.5800 C.2   107 GLU932    0.5690 BACKBONE
1025 O       12.3810    22.5880    35.5300 O.2   107 GLU932   -0.5700 BACKBONE
1026 CB      10.7860    20.4030    35.1920 C.3   107 GLU932   -0.1600 
1027 CG       9.9400    19.1480    35.0910 C.3   107 GLU932   -0.2660 
1028 CD       9.4400    18.9230    33.6700 C.2   107 GLU932    0.9060 
1029 OE1     10.1630    19.2890    32.7160 O.co2 107 GLU932   -0.9000 
1030 OE2      8.3190    18.3890    33.4990 O.co2 107 GLU932   -0.9000 
1031 N       11.9960    22.8370    37.7360 N.am  108 PHE933   -0.7300 BACKBONE
1032 H       11.5000    22.4880    38.5440 H     108 PHE933    0.3700 BACKBONE
1033 CA      12.8260    24.0360    37.8830 C.3   108 PHE933    0.2810 BACKBONE
1034 C       13.7550    23.9010    39.0790 C.2   108 PHE933    0.5690 BACKBONE
1035 O       13.3120    23.5760    40.1720 O.2   108 PHE933   -0.5700 BACKBONE
1036 CB      11.9660    25.2960    38.0630 C.3   108 PHE933   -0.0160 
1037 CG      12.7530    26.5130    38.4820 C.ar  108 PHE933   -0.1440 
1038 CD1     13.3930    27.2990    37.5370 C.ar  108 PHE933   -0.1500 
1039 CD2     12.8700    26.8600    39.8240 C.ar  108 PHE933   -0.1500 
1040 CE1     14.1310    28.4050    37.9130 C.ar  108 PHE933   -0.1500 
1041 CE2     13.6040    27.9700    40.2090 C.ar  108 PHE933   -0.1500 
1042 CZ      14.2330    28.7450    39.2500 C.ar  108 PHE933   -0.1500 
1043 N       15.0390    24.1620    38.8550 N.am  109 VAL934   -0.7300 BACKBONE
1044 H       15.3580    24.2390    37.9000 H     109 VAL934    0.3700 BACKBONE
1045 CA      16.0080    24.3420    39.9330 C.3   109 VAL934    0.2810 BACKBONE
1046 C       16.8340    25.6100    39.6330 C.2   109 VAL934    0.5690 BACKBONE
1047 O       17.1970    25.8460    38.4860 O.2   109 VAL934   -0.5700 BACKBONE
1048 CB      16.9100    23.0800    40.1160 C.3   109 VAL934   -0.0800 
1049 CG1     17.6090    22.6800    38.8050 C.3   109 VAL934   -0.2400 
1050 CG2     17.9220    23.2870    41.2380 C.3   109 VAL934   -0.2400 
1051 N       17.1090    26.4420    40.6570 N.am  110 PRO935   -0.6600 BACKBONE
1052 CA      17.8760    27.6880    40.4540 C.3   110 PRO935    0.2810 BACKBONE
1053 C       19.2320    27.5330    39.7350 C.2   110 PRO935    0.5690 BACKBONE
1054 O       19.5200    28.2830    38.7830 O.2   110 PRO935   -0.5700 BACKBONE
1055 CB      18.0740    28.2030    41.8800 C.3   110 PRO935   -0.1600 
1056 CG      16.8990    27.6550    42.6350 C.3   110 PRO935   -0.1600 
1057 CD      16.6700    26.2990    42.0610 C.3   110 PRO935    0.1400 
1058 N       20.0440    26.5770    40.1910 N.am  111 TYR936   -0.7300 BACKBONE
1059 H       19.7630    26.0580    41.0110 H     111 TYR936    0.3700 BACKBONE
1060 CA      21.3330    26.2420    39.5550 C.3   111 TYR936    0.2810 BACKBONE
1061 C       21.4430    24.7440    39.2860 C.2   111 TYR936    0.4490 BACKBONE
1062 O       21.1840    23.9370    40.1740 O.2   111 TYR936   -0.5700 BACKBONE
1063 CB      22.5030    26.6930    40.4400 C.3   111 TYR936   -0.0160 
1064 CG      22.8720    28.1530    40.2550 C.ar  111 TYR936   -0.1440 
1065 CD1     23.7870    28.5390    39.2640 C.ar  111 TYR936   -0.1500 
1066 CD2     22.3000    29.1480    41.0490 C.ar  111 TYR936   -0.1500 
1067 CE1     24.1250    29.8810    39.0690 C.ar  111 TYR936   -0.1500 
1068 CE2     22.6270    30.4950    40.8610 C.ar  111 TYR936   -0.1500 
1069 CZ      23.5460    30.8500    39.8720 C.ar  111 TYR936    0.0820 
1070 OH      23.8830    32.1730    39.6950 O.3   111 TYR936   -0.5320 
1071 HH      23.1510    32.7520    39.4710 H     111 TYR936    0.4500 
1072 N       16.4000    18.0970    31.7590 N.3   112 ASP996   -0.9900 BACKBONE
1073 H1      15.7620    17.6190    32.3790 H     112 ASP996    0.3600 BACKBONE
1074 H2      17.1320    18.5340    32.3010 H     112 ASP996    0.3600 BACKBONE
1075 CA      15.6740    19.1200    31.0060 C.3   112 ASP996    0.2510 BACKBONE
1076 C       15.0570    20.1660    31.9390 C.2   112 ASP996    0.5690 BACKBONE
1077 O       13.9740    20.6940    31.6660 O.2   112 ASP996   -0.5700 BACKBONE
1078 CB      14.5580    18.4900    30.1510 C.3   112 ASP996   -0.2660 
1079 CG      15.0840    17.5280    29.0970 C.2   112 ASP996    0.9060 
1080 OD1     15.6950    17.9940    28.1070 O.co2 112 ASP996   -0.9000 
1081 OD2     14.8600    16.3010    29.2440 O.co2 112 ASP996   -0.9000 
1082 N       15.7420    20.4830    33.0310 N.am  113 PHE997   -0.7300 BACKBONE
1083 H       16.6410    20.0530    33.1960 H     113 PHE997    0.3700 BACKBONE
1084 CA      15.2170    21.4460    34.0010 C.3   113 PHE997    0.2810 BACKBONE
1085 C       15.4350    22.8880    33.5600 C.2   113 PHE997    0.5690 BACKBONE
1086 O       16.4300    23.1930    32.9140 O.2   113 PHE997   -0.5700 BACKBONE
1087 CB      15.8610    21.2460    35.3690 C.3   113 PHE997   -0.0160 
1088 CG      15.1620    20.2330    36.2280 C.ar  113 PHE997   -0.1440 
1089 CD1     15.1080    18.9020    35.8450 C.ar  113 PHE997   -0.1500 
1090 CD2     14.5730    20.6100    37.4270 C.ar  113 PHE997   -0.1500 
1091 CE1     14.4740    17.9640    36.6400 C.ar  113 PHE997   -0.1500 
1092 CE2     13.9380    19.6740    38.2310 C.ar  113 PHE997   -0.1500 
1093 CZ      13.8810    18.3520    37.8330 C.ar  113 PHE997   -0.1500 
1094 N       14.4990    23.7670    33.9080 N.am  114 LEU998   -0.7300 BACKBONE
1095 H       13.6050    23.4360    34.2430 H     114 LEU998    0.3700 BACKBONE
1096 CA      14.7450    25.2000    33.8130 C.3   114 LEU998    0.2810 BACKBONE
1097 C       15.6100    25.6200    34.9890 C.2   114 LEU998    0.5690 BACKBONE
1098 O       15.5720    25.0140    36.0510 O.2   114 LEU998   -0.5700 BACKBONE
1099 CB      13.4440    26.0070    33.8270 C.3   114 LEU998   -0.1600 
1100 CG      12.4870    25.7660    32.6490 C.3   114 LEU998   -0.0800 
1101 CD1     11.2650    26.6940    32.7830 C.3   114 LEU998   -0.2400 
1102 CD2     13.1800    25.9410    31.3020 C.3   114 LEU998   -0.2400 
1103 N       16.3860    26.6720    34.7780 N.am  115 THR999   -0.7300 BACKBONE
1104 H       16.3790    27.1000    33.8630 H     115 THR999    0.3700 BACKBONE
1105 CA      17.2510    27.2420    35.8060 C.3   115 THR999    0.2810 BACKBONE
1106 C       17.1740    28.7590    35.6760 C.2   115 THR999    0.5690 BACKBONE
1107 O       16.5120    29.2720    34.7630 O.2   115 THR999   -0.5700 BACKBONE
1108 CB      18.7240    26.8010    35.6420 C.3   115 THR999    0.2000 
1109 OG1     19.2660    27.4010    34.4540 O.3   115 THR999   -0.6800 
1110 HG1     18.7610    27.0720    33.7060 H     115 THR999    0.4000 
1111 CG2     18.8440    25.2770    35.5480 C.3   115 THR999   -0.2400 
1112 N       17.8550    29.4610    36.5770 N.am  116 LEU1000  -0.7300 BACKBONE
1113 H       18.3500    28.9710    37.3080 H     116 LEU1000   0.3700 BACKBONE
1114 CA      17.9070    30.9150    36.5400 C.3   116 LEU1000   0.2810 BACKBONE
1115 C       18.4770    31.4040    35.2150 C.2   116 LEU1000   0.5690 BACKBONE
1116 O       18.0370    32.4080    34.6830 O.2   116 LEU1000  -0.5700 BACKBONE
1117 CB      18.7440    31.4590    37.7030 C.3   116 LEU1000  -0.1600 
1118 CG      18.0970    31.3890    39.0860 C.3   116 LEU1000  -0.0800 
1119 CD1     19.0720    31.8770    40.1460 C.3   116 LEU1000  -0.2400 
1120 CD2     16.8340    32.2280    39.1160 C.3   116 LEU1000  -0.2400 
1121 N       19.4610    30.6780    34.7060 N.am  117 GLU1001  -0.7300 BACKBONE
1122 H       19.8240    29.9040    35.2440 H     117 GLU1001   0.3700 BACKBONE
1123 CA      20.0370    30.9540    33.4030 C.3   117 GLU1001   0.2810 BACKBONE
1124 C       18.9570    31.0410    32.3360 C.2   117 GLU1001   0.5690 BACKBONE
1125 O       18.9910    31.9560    31.5320 O.2   117 GLU1001  -0.5700 BACKBONE
1126 CB      21.0720    29.8810    33.0280 C.3   117 GLU1001  -0.1600 
1127 CG      21.8350    30.1130    31.7230 C.3   117 GLU1001  -0.2660 
1128 CD      22.6670    31.4110    31.6790 C.2   117 GLU1001   0.9060 
1129 OE1     22.9580    32.0280    32.7320 O.co2 117 GLU1001  -0.9000 
1130 OE2     23.0490    31.8080    30.5480 O.co2 117 GLU1001  -0.9000 
1131 N       18.0240    30.0810    32.3420 N.am  118 HIS1002  -0.7300 BACKBONE
1132 H       18.0730    29.3620    33.0490 H     118 HIS1002   0.3700 BACKBONE
1133 CA      16.9320    30.0320    31.3610 C.3   118 HIS1002   0.2810 BACKBONE
1134 C       16.0410    31.2560    31.5200 C.2   118 HIS1002   0.5690 BACKBONE
1135 O       15.7600    31.9360    30.5450 O.2   118 HIS1002  -0.5700 BACKBONE
1136 CB      16.0690    28.7620    31.4820 C.3   118 HIS1002   0.0210 
1137 CG      16.8080    27.4950    31.1840 C.2   118 HIS1002   0.0460 
1138 CD2     16.5550    26.7260    30.0680 C.2   118 HIS1002  -0.3020 
1139 ND1     17.8140    26.8780    31.8430 N.2   118 HIS1002  -0.5650 
1140 NE2     17.3700    25.6890    30.0560 N.pl3 118 HIS1002   0.0330 
1141 HE1     17.3990    24.9160    29.3020 H     118 HIS1002   0.2700 
1142 CE1     18.1440    25.7570    31.1230 C.2   118 HIS1002   0.0360 
1143 N       15.6350    31.5550    32.7490 N.am  119 LEU1003  -0.7300 BACKBONE
1144 H       15.9770    31.0190    33.5340 H     119 LEU1003   0.3700 BACKBONE
1145 CA      14.6870    32.6650    32.9770 C.3   119 LEU1003   0.2810 BACKBONE
1146 C       15.2830    34.0360    32.6530 C.2   119 LEU1003   0.5690 BACKBONE
1147 O       14.6060    34.8920    32.0620 O.2   119 LEU1003  -0.5700 BACKBONE
1148 CB      14.1440    32.6430    34.4040 C.3   119 LEU1003  -0.1600 
1149 CG      13.5370    31.3230    34.8800 C.3   119 LEU1003  -0.0800 
1150 CD1     12.9960    31.4550    36.2900 C.3   119 LEU1003  -0.2400 
1151 CD2     12.4410    30.8460    33.9430 C.3   119 LEU1003  -0.2400 
1152 N       16.5470    34.2330    33.0290 N.am  120 ILE1004  -0.7300 BACKBONE
1153 H       17.0260    33.5070    33.5420 H     120 ILE1004   0.3700 BACKBONE
1154 CA      17.2550    35.4680    32.7200 C.3   120 ILE1004   0.2810 BACKBONE
1155 C       17.4830    35.5500    31.2040 C.2   120 ILE1004   0.5690 BACKBONE
1156 O       17.3600    36.6260    30.6190 O.2   120 ILE1004  -0.5700 BACKBONE
1157 CB      18.5770    35.5980    33.5200 C.3   120 ILE1004  -0.0800 
1158 CG1     18.2850    35.5880    35.0210 C.3   120 ILE1004  -0.1600 
1159 CG2     19.3370    36.8970    33.1550 C.3   120 ILE1004  -0.2400 
1160 CD1     19.5020    35.2540    35.8810 C.3   120 ILE1004  -0.2400 
1161 N       17.8320    34.4190    30.5820 N.am  121 CYS1005  -0.7300 BACKBONE
1162 H       18.0200    33.5940    31.1330 H     121 CYS1005   0.3700 BACKBONE
1163 CA      17.9480    34.3440    29.1340 C.3   121 CYS1005   0.2810 BACKBONE
1164 C       16.6830    34.7580    28.3930 C.2   121 CYS1005   0.5690 BACKBONE
1165 O       16.7520    35.5630    27.4810 O.2   121 CYS1005  -0.5700 BACKBONE
1166 CB      18.3440    32.9300    28.7060 C.3   121 CYS1005  -0.1100 
1167 SG      18.6480    32.8130    26.9900 S.3   121 CYS1005  -1.0500 
1168 N       15.5330    34.2090    28.7820 N.am  122 TYR1006  -0.7300 BACKBONE
1169 H       15.5390    33.5350    29.5340 H     122 TYR1006   0.3700 BACKBONE
1170 CA      14.2630    34.5570    28.1490 C.3   122 TYR1006   0.2810 BACKBONE
1171 C       14.0070    36.0670    28.3210 C.2   122 TYR1006   0.5690 BACKBONE
1172 O       13.5540    36.7350    27.3800 O.2   122 TYR1006  -0.5700 BACKBONE
1173 CB      13.0860    33.7610    28.7400 C.3   122 TYR1006  -0.0160 
1174 CG      13.1830    32.2360    28.6360 C.ar  122 TYR1006  -0.1440 
1175 CD1     13.8090    31.6170    27.5630 C.ar  122 TYR1006  -0.1500 
1176 CD2     12.5830    31.4250    29.6030 C.ar  122 TYR1006  -0.1500 
1177 CE1     13.8670    30.2200    27.4670 C.ar  122 TYR1006  -0.1500 
1178 CE2     12.6290    30.0330    29.5150 C.ar  122 TYR1006  -0.1500 
1179 CZ      13.2700    29.4370    28.4430 C.ar  122 TYR1006   0.0820 
1180 OH      13.3440    28.0750    28.3680 O.3   122 TYR1006  -0.5320 
1181 HH      13.8030    27.7360    27.5960 H     122 TYR1006   0.4500 
1182 N       14.3480    36.5930    29.5100 N.am  123 SER1007  -0.7300 BACKBONE
1183 H       14.7870    35.9930    30.1940 H     123 SER1007   0.3700 BACKBONE
1184 CA      14.1120    37.9990    29.8610 C.3   123 SER1007   0.2810 BACKBONE
1185 C       14.9460    38.9120    28.9800 C.2   123 SER1007   0.5690 BACKBONE
1186 O       14.4620    39.8980    28.4630 O.2   123 SER1007  -0.5700 BACKBONE
1187 CB      14.4320    38.2600    31.3500 C.3   123 SER1007   0.1200 
1188 OG      13.6050    37.4990    32.2050 O.3   123 SER1007  -0.6800 
1189 HG      13.7560    36.5720    32.0060 H     123 SER1007   0.4000 
1190 N       16.2180    38.5630    28.8520 N.am  124 PHE1008  -0.7300 BACKBONE
1191 H       16.5500    37.7820    29.3990 H     124 PHE1008   0.3700 BACKBONE
1192 CA      17.1640    39.2290    27.9780 C.3   124 PHE1008   0.2810 BACKBONE
1193 C       16.7110    39.2600    26.4730 C.2   124 PHE1008   0.5690 BACKBONE
1194 O       16.7170    40.3130    25.8190 O.2   124 PHE1008  -0.5700 BACKBONE
1195 CB      18.4910    38.4750    28.1250 C.3   124 PHE1008  -0.0160 
1196 CG      19.5800    38.9440    27.2030 C.ar  124 PHE1008  -0.1440 
1197 CD1     20.1930    40.1760    27.3980 C.ar  124 PHE1008  -0.1500 
1198 CD2     20.0070    38.1390    26.1490 C.ar  124 PHE1008  -0.1500 
1199 CE1     21.2220    40.6010    26.5520 C.ar  124 PHE1008  -0.1500 
1200 CE2     21.0380    38.5490    25.3130 C.ar  124 PHE1008  -0.1500 
1201 CZ      21.6430    39.7940    25.5280 C.ar  124 PHE1008  -0.1500 
1202 N       16.3060    38.1020    25.9660 N.am  125 GLN1009  -0.7300 BACKBONE
1203 H       16.3470    37.2780    26.5490 H     125 GLN1009   0.3700 BACKBONE
1204 CA      15.8040    37.9680    24.6020 C.3   125 GLN1009   0.2810 BACKBONE
1205 C       14.5730    38.8360    24.3370 C.2   125 GLN1009   0.5690 BACKBONE
1206 O       14.5050    39.4930    23.3310 O.2   125 GLN1009  -0.5700 BACKBONE
1207 CB      15.4890    36.5140    24.2860 C.3   125 GLN1009  -0.1600 
1208 CG      16.6880    35.5840    24.1930 C.3   125 GLN1009  -0.0990 
1209 CD      16.2400    34.2180    23.7630 C.2   125 GLN1009   0.5690 
1210 OE1     15.8300    34.0270    22.6010 O.2   125 GLN1009  -0.5700 
1211 NE2     16.2170    33.2650    24.7060 N.am  125 GLN1009  -0.8000 
1212 HE22    16.5600    33.4650    25.6350 H     125 GLN1009   0.3700 
1213 HE21    15.8570    32.3470    24.4880 H     125 GLN1009   0.3700 
1214 N       13.6160    38.8590    25.2490 N.am  126 VAL1010  -0.7300 BACKBONE
1215 H       13.6970    38.2820    26.0740 H     126 VAL1010   0.3700 BACKBONE
1216 CA      12.4400    39.7120    25.0740 C.3   126 VAL1010   0.2810 BACKBONE
1217 C       12.8520    41.1890    25.0300 C.2   126 VAL1010   0.5690 BACKBONE
1218 O       12.3410    41.9460    24.2190 O.2   126 VAL1010  -0.5700 BACKBONE
1219 CB      11.3650    39.4700    26.1730 C.3   126 VAL1010  -0.0800 
1220 CG1     10.2480    40.4730    26.0790 C.3   126 VAL1010  -0.2400 
1221 CG2     10.7860    38.0440    26.0920 C.3   126 VAL1010  -0.2400 
1222 N       13.7730    41.5920    25.9040 N.am  127 ALA1011  -0.7300 BACKBONE
1223 H       14.1230    40.9310    26.5830 H     127 ALA1011   0.3700 BACKBONE
1224 CA      14.2960    42.9630    25.9150 C.3   127 ALA1011   0.2810 BACKBONE
1225 C       14.9820    43.3210    24.5850 C.2   127 ALA1011   0.5690 BACKBONE
1226 O       14.8080    44.4160    24.0590 O.2   127 ALA1011  -0.5700 BACKBONE
1227 CB      15.2710    43.1650    27.0960 C.3   127 ALA1011  -0.2400 
1228 N       15.7630    42.4080    24.0390 N.am  128 LYS1012  -0.7300 BACKBONE
1229 H       15.9480    41.5490    24.5370 H     128 LYS1012   0.3700 BACKBONE
1230 CA      16.3650    42.6210    22.7240 C.3   128 LYS1012   0.2810 BACKBONE
1231 C       15.3130    42.7520    21.6480 C.2   128 LYS1012   0.5690 BACKBONE
1232 O       15.4510    43.5970    20.7730 O.2   128 LYS1012  -0.5700 BACKBONE
1233 CB      17.2500    41.4640    22.3250 C.3   128 LYS1012  -0.1600 
1234 CG      18.5330    41.4330    23.0620 C.3   128 LYS1012  -0.1600 
1235 CD      19.3440    40.2640    22.6040 C.3   128 LYS1012  -0.1600 
1236 CE      20.3280    40.6750    21.5600 C.3   128 LYS1012   0.3430 
1237 NZ      21.1530    39.4390    21.2040 N.4   128 LYS1012  -0.8530 
1238 HZ3     21.6300    39.1030    22.0290 H     128 LYS1012   0.4500 
1239 HZ1     21.8330    39.6800    20.4970 H     128 LYS1012   0.4500 
1240 HZ2     20.5420    38.7160    20.8510 H     128 LYS1012   0.4500 
1241 N       14.2990    41.9000    21.7080 N.am  129 GLY1013  -0.7300 BACKBONE
1242 H       14.3160    41.1760    22.4120 H     129 GLY1013   0.3700 BACKBONE
1243 CA      13.1410    41.9660    20.7830 C.3   129 GLY1013   0.2010 BACKBONE
1244 C       12.4350    43.3070    20.8560 C.2   129 GLY1013   0.5690 BACKBONE
1245 O       12.1390    43.9080    19.8340 O.2   129 GLY1013  -0.5700 BACKBONE
1246 N       12.2210    43.8020    22.0810 N.am  130 MET1014  -0.7300 BACKBONE
1247 H       12.5120    43.2620    22.8840 H     130 MET1014   0.3700 BACKBONE
1248 CA      11.5870    45.0850    22.2920 C.3   130 MET1014   0.2810 BACKBONE
1249 C       12.5020    46.2470    21.8950 C.2   130 MET1014   0.5690 BACKBONE
1250 O       12.0390    47.2090    21.3140 O.2   130 MET1014  -0.5700 BACKBONE
1251 CB      11.1120    45.2400    23.7460 C.3   130 MET1014  -0.1600 
1252 CG       9.8590    44.4280    24.0880 C.3   130 MET1014   0.0700 
1253 SD       8.4910    44.7020    22.9360 S.3   130 MET1014  -0.4600 
1254 CE       8.2160    46.4490    23.1910 C.3   130 MET1014  -0.0100 
1255 N       13.7890    46.1760    22.2210 N.am  131 GLU1015  -0.7300 BACKBONE
1256 H       14.1180    45.4230    22.8080 H     131 GLU1015   0.3700 BACKBONE
1257 CA      14.7350    47.1900    21.7300 C.3   131 GLU1015   0.2810 BACKBONE
1258 C       14.6040    47.3050    20.2020 C.2   131 GLU1015   0.5690 BACKBONE
1259 O       14.5270    48.3920    19.6560 O.2   131 GLU1015  -0.5700 BACKBONE
1260 CB      16.1810    46.8220    22.1310 C.3   131 GLU1015  -0.1600 
1261 CG      17.2640    47.7120    21.5440 C.3   131 GLU1015  -0.2660 
1262 CD      18.6670    47.2790    21.9360 C.2   131 GLU1015   0.9060 
1263 OE1     19.0110    46.0800    21.7970 O.co2 131 GLU1015  -0.9000 
1264 OE2     19.4400    48.1590    22.3710 O.co2 131 GLU1015  -0.9000 
1265 N       14.5690    46.1620    19.5220 N.am  132 PHE1016  -0.7300 BACKBONE
1266 H       14.6760    45.2910    20.0210 H     132 PHE1016   0.3700 BACKBONE
1267 CA      14.3800    46.1310    18.0670 C.3   132 PHE1016   0.2810 BACKBONE
1268 C       13.0710    46.8400    17.6350 C.2   132 PHE1016   0.5690 BACKBONE
1269 O       13.0740    47.7410    16.7880 O.2   132 PHE1016  -0.5700 BACKBONE
1270 CB      14.4050    44.6750    17.5720 C.3   132 PHE1016  -0.0160 
1271 CG      14.0750    44.5300    16.1110 C.ar  132 PHE1016  -0.1440 
1272 CD1     14.9910    44.9270    15.1360 C.ar  132 PHE1016  -0.1500 
1273 CD2     12.8420    44.0340    15.7080 C.ar  132 PHE1016  -0.1500 
1274 CE1     14.6950    44.8030    13.7750 C.ar  132 PHE1016  -0.1500 
1275 CE2     12.5420    43.9040    14.3300 C.ar  132 PHE1016  -0.1500 
1276 CZ      13.4720    44.3040    13.3770 C.ar  132 PHE1016  -0.1500 
1277 N       11.9640    46.4540    18.2570 N.am  133 LEU1017  -0.7300 BACKBONE
1278 H       12.0210    45.7630    18.9920 H     133 LEU1017   0.3700 BACKBONE
1279 CA      10.6680    47.0120    17.8960 C.3   133 LEU1017   0.2810 BACKBONE
1280 C       10.6650    48.5320    18.1140 C.2   133 LEU1017   0.5690 BACKBONE
1281 O       10.1800    49.2590    17.2770 O.2   133 LEU1017  -0.5700 BACKBONE
1282 CB       9.5260    46.3000    18.6530 C.3   133 LEU1017  -0.1600 
1283 CG       9.2040    44.8600    18.1770 C.3   133 LEU1017  -0.0800 
1284 CD1      8.1410    44.1910    19.0400 C.3   133 LEU1017  -0.2400 
1285 CD2      8.7530    44.7880    16.6970 C.3   133 LEU1017  -0.2400 
1286 N       11.2290    48.9900    19.2320 N.am  134 ALA1018  -0.7300 BACKBONE
1287 H       11.5700    48.3260    19.9130 H     134 ALA1018   0.3700 BACKBONE
1288 CA      11.3710    50.4160    19.5070 C.3   134 ALA1018   0.2810 BACKBONE
1289 C       12.1800    51.1350    18.4380 C.2   134 ALA1018   0.5690 BACKBONE
1290 O       11.8280    52.2510    18.0700 O.2   134 ALA1018  -0.5700 BACKBONE
1291 CB      11.9970    50.6490    20.8760 C.3   134 ALA1018  -0.2400 
1292 N       13.2400    50.5080    17.9210 N.am  135 SER1019  -0.7300 BACKBONE
1293 H       13.4740    49.5800    18.2430 H     135 SER1019   0.3700 BACKBONE
1294 CA      14.0630    51.1410    16.9010 C.3   135 SER1019   0.2810 BACKBONE
1295 C       13.3530    51.2460    15.5450 C.2   135 SER1019   0.5690 BACKBONE
1296 O       13.6960    52.1060    14.7290 O.2   135 SER1019  -0.5700 BACKBONE
1297 CB      15.3960    50.4100    16.7430 C.3   135 SER1019   0.1200 
1298 OG      15.2510    49.1910    16.0570 O.3   135 SER1019  -0.6800 
1299 HG      14.6490    48.6420    16.5650 H     135 SER1019   0.4000 
1300 N       12.3640    50.3760    15.3170 N.am  136 ARG1020  -0.7300 BACKBONE
1301 H       12.2200    49.6220    15.9730 H     136 ARG1020   0.3700 BACKBONE
1302 CA      11.4850    50.4750    14.1560 C.3   136 ARG1020   0.2810 BACKBONE
1303 C       10.3230    51.3890    14.4820 C.2   136 ARG1020   0.5690 BACKBONE
1304 O        9.4080    51.5140    13.6850 O.2   136 ARG1020  -0.5700 BACKBONE
1305 CB      10.9620    49.0890    13.7280 C.3   136 ARG1020  -0.1600 
1306 CG      12.0480    48.0450    13.5470 C.3   136 ARG1020  -0.1600 
1307 CD      13.0610    48.4210    12.4650 C.3   136 ARG1020   0.1680 
1308 NE      12.3810    48.5960    11.1920 N.pl3 136 ARG1020  -0.8440 
1309 HE      11.8360    47.8150    10.8560 H     136 ARG1020   0.4500 
1310 CZ      12.4060    49.6880    10.4230 C.cat 136 ARG1020   1.2000 
1311 NH1     13.1160    50.7730    10.7530 N.pl3 136 ARG1020  -0.9670 
1312 HH12    13.6490    50.7860    11.6110 H     136 ARG1020   0.4500 
1313 HH11    13.1190    51.5790    10.1440 H     136 ARG1020   0.4500 
1314 NH2     11.7110    49.6870     9.2930 N.pl3 136 ARG1020  -0.9670 
1315 HH21    11.7220    50.4990     8.6930 H     136 ARG1020   0.4500 
1316 HH22    11.1710    48.8740     9.0330 H     136 ARG1020   0.4500 
1317 N       10.3810    52.0250    15.6540 N.am  137 LYS1021  -0.7300 BACKBONE
1318 H       11.1860    51.8630    16.2420 H     137 LYS1021   0.3700 BACKBONE
1319 CA       9.3510    52.9420    16.1380 C.3   137 LYS1021   0.2810 BACKBONE
1320 C        7.9900    52.2640    16.2990 C.2   137 LYS1021   0.5690 BACKBONE
1321 O        6.9670    52.8330    15.9350 O.2   137 LYS1021  -0.5700 BACKBONE
1322 CB       9.2370    54.1770    15.2310 C.3   137 LYS1021  -0.1600 
1323 CG      10.5160    55.0400    15.1950 C.3   137 LYS1021  -0.1600 
1324 CD      10.5240    55.9580    13.9880 C.3   137 LYS1021  -0.1600 
1325 CE      10.7200    55.1910    12.6830 C.3   137 LYS1021   0.3430 
1326 NZ      10.1000    55.8830    11.5010 N.4   137 LYS1021  -0.8530 
1327 HZ3      9.1070    55.9840    11.6530 H     137 LYS1021   0.4500 
1328 HZ1     10.2590    55.3340    10.6680 H     137 LYS1021   0.4500 
1329 HZ2     10.5180    56.7960    11.3880 H     137 LYS1021   0.4500 
1330 N        7.9850    51.0460    16.8310 N.am  138 CYS1022  -0.7300 BACKBONE
1331 H        8.8650    50.5890    17.0250 H     138 CYS1022   0.3700 BACKBONE
1332 CA       6.7460    50.3570    17.1390 C.3   138 CYS1022   0.2810 BACKBONE
1333 C        6.5020    50.4700    18.6470 C.2   138 CYS1022   0.5690 BACKBONE
1334 O        7.4110    50.7870    19.4190 O.2   138 CYS1022  -0.5700 BACKBONE
1335 CB       6.8090    48.8770    16.7550 C.3   138 CYS1022   0.0700 
1336 SG       6.9580    48.4970    14.9970 S.3   138 CYS1022  -0.4100 
1337 N        5.2610    50.2120    19.0320 N.am  139 ILE1023  -0.7300 BACKBONE
1338 H        4.5590    50.0860    18.3170 H     139 ILE1023   0.3700 BACKBONE
1339 CA       4.8490    50.0990    20.4160 C.3   139 ILE1023   0.2810 BACKBONE
1340 C        4.0460    48.8180    20.3990 C.2   139 ILE1023   0.5690 BACKBONE
1341 O        3.2540    48.6110    19.4850 O.2   139 ILE1023  -0.5700 BACKBONE
1342 CB       3.9940    51.3210    20.8640 C.3   139 ILE1023  -0.0800 
1343 CG1      4.8390    52.5950    20.8450 C.3   139 ILE1023  -0.1600 
1344 CG2      3.4110    51.1390    22.2810 C.3   139 ILE1023  -0.2400 
1345 CD1      4.0330    53.8600    20.5330 C.3   139 ILE1023  -0.2400 
1346 N        4.2570    47.9500    21.3750 N.am  140 HIS1024  -0.7300 BACKBONE
1347 H        4.9020    48.1790    22.1180 H     140 HIS1024   0.3700 BACKBONE
1348 CA       3.5740    46.6790    21.3880 C.3   140 HIS1024   0.2810 BACKBONE
1349 C        2.1730    46.7790    21.9810 C.2   140 HIS1024   0.5690 BACKBONE
1350 O        1.2220    46.3390    21.3590 O.2   140 HIS1024  -0.5700 BACKBONE
1351 CB       4.3820    45.6230    22.1190 C.3   140 HIS1024   0.0210 
1352 CG       3.8760    44.2410    21.8870 C.2   140 HIS1024   0.0460 
1353 ND1      2.7560    43.7500    22.5220 N.2   140 HIS1024  -0.5650 
1354 CD2      4.3160    43.2500    21.0730 C.2   140 HIS1024  -0.3020 
1355 CE1      2.5270    42.5140    22.1100 C.2   140 HIS1024   0.0360 
1356 NE2      3.4640    42.1840    21.2380 N.pl3 140 HIS1024   0.0330 
1357 HE2      3.5410    41.2930    20.7690 H     140 HIS1024   0.2700 
1358 N        2.0590    47.3330    23.1820 N.am  141 ARG1025  -0.7300 BACKBONE
1359 H        2.9020    47.6170    23.6610 H     141 ARG1025   0.3700 BACKBONE
1360 CA       0.7640    47.5540    23.8520 C.3   141 ARG1025   0.2810 BACKBONE
1361 C        0.1670    46.3490    24.5840 C.2   141 ARG1025   0.5690 BACKBONE
1362 O       -0.7360    46.5270    25.4070 O.2   141 ARG1025  -0.5700 BACKBONE
1363 CB      -0.3150    48.0650    22.8980 C.3   141 ARG1025  -0.1600 
1364 CG       0.0140    49.3470    22.1850 C.3   141 ARG1025  -0.1600 
1365 CD      -1.1280    49.6690    21.2200 C.3   141 ARG1025   0.1680 
1366 NE      -1.0530    51.0180    20.6720 N.pl3 141 ARG1025  -0.8440 
1367 HE      -0.2020    51.5420    20.8150 H     141 ARG1025   0.4500 
1368 CZ      -2.0460    51.6030    19.9900 C.cat 141 ARG1025   1.2000 
1369 NH1     -3.1950    50.9530    19.7630 N.pl3 141 ARG1025  -0.9670 
1370 HH12    -3.3200    50.0130    20.1100 H     141 ARG1025   0.4500 
1371 HH11    -3.9360    51.4030    19.2450 H     141 ARG1025   0.4500 
1372 NH2     -1.8950    52.8470    19.5250 N.pl3 141 ARG1025  -0.9670 
1373 HH21    -2.6430    53.2870    19.0080 H     141 ARG1025   0.4500 
1374 HH22    -1.0330    53.3470    19.6900 H     141 ARG1025   0.4500 
1375 N        0.6430    45.1380    24.3020 N.am  142 ASP1026  -0.7300 BACKBONE
1376 H        1.3940    45.0380    23.6350 H     142 ASP1026   0.3700 BACKBONE
1377 CA       0.0890    43.9580    24.9480 C.3   142 ASP1026   0.2810 BACKBONE
1378 C        1.2150    43.0090    25.2920 C.2   142 ASP1026   0.5690 BACKBONE
1379 O        1.1660    41.8170    24.9840 O.2   142 ASP1026  -0.5700 BACKBONE
1380 CB      -0.9190    43.3250    23.9960 C.3   142 ASP1026  -0.2660 
1381 CG      -1.7830    42.2640    24.6460 C.2   142 ASP1026   0.9060 
1382 OD1     -1.8170    42.1440    25.9090 O.co2 142 ASP1026  -0.9000 
1383 OD2     -2.4460    41.5550    23.8350 O.co2 142 ASP1026  -0.9000 
1384 N        2.2420    43.5610    25.9330 N.am  143 LEU1027  -0.7300 BACKBONE
1385 H        2.1690    44.5170    26.2500 H     143 LEU1027   0.3700 BACKBONE
1386 CA       3.4610    42.8240    26.1860 C.3   143 LEU1027   0.2810 BACKBONE
1387 C        3.2700    41.9710    27.4330 C.2   143 LEU1027   0.5690 BACKBONE
1388 O        3.3570    42.4740    28.5410 O.2   143 LEU1027  -0.5700 BACKBONE
1389 CB       4.6420    43.7750    26.3470 C.3   143 LEU1027  -0.1600 
1390 CG       6.0440    43.1660    26.3790 C.3   143 LEU1027  -0.0800 
1391 CD1      6.3130    42.2360    25.1740 C.3   143 LEU1027  -0.2400 
1392 CD2      7.0900    44.2950    26.4610 C.3   143 LEU1027  -0.2400 
1393 N        3.0460    40.6740    27.2160 N.am  144 ALA1028  -0.7300 BACKBONE
1394 H        3.1550    40.3200    26.2760 H     144 ALA1028   0.3700 BACKBONE
1395 CA       2.6500    39.7350    28.2690 C.3   144 ALA1028   0.2810 BACKBONE
1396 C        3.2320    38.3630    27.9140 C.2   144 ALA1028   0.5690 BACKBONE
1397 O        3.5540    38.0900    26.7350 O.2   144 ALA1028  -0.5700 BACKBONE
1398 CB       1.1530    39.6760    28.3680 C.3   144 ALA1028  -0.2400 
1399 N        3.4480    37.5240    28.9170 N.am  145 ALA1029  -0.7300 BACKBONE
1400 H        3.1630    37.7650    29.8560 H     145 ALA1029   0.3700 BACKBONE
1401 CA       4.1060    36.2400    28.6470 C.3   145 ALA1029   0.2810 BACKBONE
1402 C        3.2970    35.3440    27.6600 C.2   145 ALA1029   0.5690 BACKBONE
1403 O        3.8790    34.5900    26.8830 O.2   145 ALA1029  -0.5700 BACKBONE
1404 CB       4.4450    35.5070    29.9560 C.3   145 ALA1029  -0.2400 
1405 N        1.9720    35.4740    27.6660 N.am  146 ARG1030  -0.7300 BACKBONE
1406 H        1.5440    36.0730    28.3580 H     146 ARG1030   0.3700 BACKBONE
1407 CA       1.1020    34.7700    26.6930 C.3   146 ARG1030   0.2810 BACKBONE
1408 C        1.3740    35.2020    25.2430 C.2   146 ARG1030   0.5690 BACKBONE
1409 O        1.0340    34.4860    24.3120 O.2   146 ARG1030  -0.5700 BACKBONE
1410 CB      -0.3900    34.9630    27.0130 C.3   146 ARG1030  -0.1600 
1411 CG      -0.8930    36.4280    26.9060 C.3   146 ARG1030  -0.1600 
1412 CD      -2.1220    36.7690    27.8680 C.3   146 ARG1030   0.1680 
1413 NE      -1.8990    37.9940    28.6790 N.pl3 146 ARG1030  -0.8440 
1414 HE      -1.4780    37.8720    29.5890 H     146 ARG1030   0.4500 
1415 CZ      -2.2070    39.2480    28.3120 C.cat 146 ARG1030   1.2000 
1416 NH1     -2.7830    39.5180    27.1520 N.pl3 146 ARG1030  -0.9670 
1417 HH12    -3.0190    38.7680    26.5190 H     146 ARG1030   0.4500 
1418 HH11    -2.9860    40.4750    26.9000 H     146 ARG1030   0.4500 
1419 NH2     -1.9120    40.2540    29.1150 N.pl3 146 ARG1030  -0.9670 
1420 HH21    -2.1260    41.2010    28.8380 H     146 ARG1030   0.4500 
1421 HH22    -1.4720    40.0760    30.0070 H     146 ARG1030   0.4500 
1422 N        1.9970    36.3630    25.0510 N.am  147 ASN1031  -0.7300 BACKBONE
1423 H        2.2560    36.9160    25.8550 H     147 ASN1031   0.3700 BACKBONE
1424 CA       2.3230    36.8700    23.7000 C.3   147 ASN1031   0.2810 BACKBONE
1425 C        3.7840    36.7000    23.3340 C.2   147 ASN1031   0.5690 BACKBONE
1426 O        4.2690    37.3230    22.3980 O.2   147 ASN1031  -0.5700 BACKBONE
1427 CB       1.8750    38.3220    23.5630 C.3   147 ASN1031  -0.0990 
1428 CG       0.3830    38.4490    23.6040 C.2   147 ASN1031   0.5690 
1429 OD1     -0.3230    37.6180    23.0230 O.2   147 ASN1031  -0.5700 
1430 ND2     -0.1190    39.4700    24.2810 N.am  147 ASN1031  -0.8000 
1431 HD22     0.4990    40.1240    24.7400 H     147 ASN1031   0.3700 
1432 HD21    -1.1200    39.5950    24.3380 H     147 ASN1031   0.3700 
1433 N        4.4830    35.8690    24.1000 N.am  148 ILE1032  -0.7300 BACKBONE
1434 H        4.0470    35.5110    24.9380 H     148 ILE1032   0.3700 BACKBONE
1435 CA       5.8370    35.4490    23.7990 C.3   148 ILE1032   0.2810 BACKBONE
1436 C        5.7350    33.9760    23.4940 C.2   148 ILE1032   0.5690 BACKBONE
1437 O        5.1010    33.2410    24.2600 O.2   148 ILE1032  -0.5700 BACKBONE
1438 CB       6.7560    35.6190    25.0220 C.3   148 ILE1032  -0.0800 
1439 CG1      6.6490    37.0300    25.5930 C.3   148 ILE1032  -0.1600 
1440 CG2      8.2110    35.2200    24.6930 C.3   148 ILE1032  -0.2400 
1441 CD1      7.1440    38.1170    24.6540 C.3   148 ILE1032  -0.2400 
1442 N        6.3430    33.5220    22.3960 N.am  149 LEU1033  -0.7300 BACKBONE
1443 H        6.8210    34.1680    21.7840 H     149 LEU1033   0.3700 BACKBONE
1444 CA       6.3220    32.1050    22.0760 C.3   149 LEU1033   0.2810 BACKBONE
1445 C        7.7130    31.5430    22.2210 C.2   149 LEU1033   0.5690 BACKBONE
1446 O        8.6930    32.2600    22.0870 O.2   149 LEU1033  -0.5700 BACKBONE
1447 CB       5.8240    31.8410    20.6300 C.3   149 LEU1033  -0.1600 
1448 CG       4.4850    32.4500    20.2220 C.3   149 LEU1033  -0.0800 
1449 CD1      4.0910    32.0000    18.8290 C.3   149 LEU1033  -0.2400 
1450 CD2      3.3870    32.0710    21.2140 C.3   149 LEU1033  -0.2400 
1451 N        7.7780    30.2380    22.4440 N.am  150 LEU1034  -0.7300 BACKBONE
1452 H        6.9200    29.7060    22.4690 H     150 LEU1034   0.3700 BACKBONE
1453 CA       9.0240    29.5510    22.6510 C.3   150 LEU1034   0.2810 BACKBONE
1454 C        9.2630    28.6040    21.4960 C.2   150 LEU1034   0.5690 BACKBONE
1455 O        8.4380    27.7550    21.1720 O.2   150 LEU1034  -0.5700 BACKBONE
1456 CB       8.9910    28.8070    23.9920 C.3   150 LEU1034  -0.1600 
1457 CG      10.1800    27.9280    24.3820 C.3   150 LEU1034  -0.0800 
1458 CD1     11.4630    28.7250    24.4690 C.3   150 LEU1034  -0.2400 
1459 CD2      9.8580    27.2670    25.7190 C.3   150 LEU1034  -0.2400 
1460 N       10.4130    28.7770    20.8790 N.am  151 SER1035  -0.7300 BACKBONE
1461 H       11.0510    29.4750    21.2320 H     151 SER1035   0.3700 BACKBONE
1462 CA      10.8020    28.0070    19.7130 C.3   151 SER1035   0.2810 BACKBONE
1463 C       11.8710    27.0260    20.1740 C.2   151 SER1035   0.5690 BACKBONE
1464 O       12.0590    26.8000    21.3700 O.2   151 SER1035  -0.5700 BACKBONE
1465 CB      11.3220    28.9660    18.6310 C.3   151 SER1035   0.1200 
1466 OG      11.2310    28.3870    17.3650 O.3   151 SER1035  -0.6800 
1467 HG      11.5670    29.0240    16.7300 H     151 SER1035   0.4000 
1468 N       12.5760    26.4460    19.2240 N.am  152 GLU1036  -0.7300 BACKBONE
1469 H       12.3790    26.6650    18.2580 H     152 GLU1036   0.3700 BACKBONE
1470 CA      13.6380    25.4910    19.5390 C.3   152 GLU1036   0.2810 BACKBONE
1471 C       14.8680    26.2250    20.0600 C.2   152 GLU1036   0.5690 BACKBONE
1472 O       15.0180    27.4260    19.8150 O.2   152 GLU1036  -0.5700 BACKBONE
1473 CB      13.9780    24.6740    18.2990 C.3   152 GLU1036  -0.1600 
1474 CG      12.7370    24.0770    17.6470 C.3   152 GLU1036  -0.2660 
1475 CD      13.0400    22.8250    16.8680 C.2   152 GLU1036   0.9060 
1476 OE1     12.9080    21.7240    17.4580 O.co2 152 GLU1036  -0.9000 
1477 OE2     13.4140    22.9350    15.6720 O.co2 152 GLU1036  -0.9000 
1478 N       15.7190    25.4970    20.7950 N.am  153 LYS1037  -0.7300 BACKBONE
1479 H       15.4780    24.5360    20.9910 H     153 LYS1037   0.3700 BACKBONE
1480 CA      16.9840    26.0180    21.3320 C.3   153 LYS1037   0.2810 BACKBONE
1481 C       16.7900    27.2330    22.2590 C.2   153 LYS1037   0.5690 BACKBONE
1482 O       17.6130    28.1540    22.2800 O.2   153 LYS1037  -0.5700 BACKBONE
1483 CB      17.9630    26.3520    20.1990 C.3   153 LYS1037  -0.1600 
1484 CG      18.2770    25.1600    19.2890 C.3   153 LYS1037  -0.1600 
1485 CD      19.1850    25.5540    18.1030 C.3   153 LYS1037  -0.1600 
1486 CE      20.6970    25.4880    18.4520 C.3   153 LYS1037   0.3430 
1487 NZ      21.1530    26.6350    19.3070 N.4   153 LYS1037  -0.8530 
1488 HZ3     20.9890    27.5040    18.8200 H     153 LYS1037   0.4500 
1489 HZ1     22.1400    26.5390    19.5010 H     153 LYS1037   0.4500 
1490 HZ2     20.6380    26.6330    20.1760 H     153 LYS1037   0.4500 
1491 N       15.6960    27.2090    23.0200 N.am  154 ASN1038  -0.7300 BACKBONE
1492 H       15.0610    26.4300    22.9240 H     154 ASN1038   0.3700 BACKBONE
1493 CA      15.3720    28.2560    23.9860 C.3   154 ASN1038   0.2810 BACKBONE
1494 C       15.2950    29.6640    23.3850 C.2   154 ASN1038   0.5690 BACKBONE
1495 O       15.5630    30.6630    24.0590 O.2   154 ASN1038  -0.5700 BACKBONE
1496 CB      16.3390    28.1700    25.1790 C.3   154 ASN1038  -0.0990 
1497 CG      15.9760    27.0390    26.1110 C.2   154 ASN1038   0.5690 
1498 OD1     14.8590    27.0050    26.6490 O.2   154 ASN1038  -0.5700 
1499 ND2     16.8890    26.0770    26.2770 N.am  154 ASN1038  -0.8000 
1500 HD22    17.7860    26.1480    25.8180 H     154 ASN1038   0.3700 
1501 HD21    16.6820    25.2790    26.8610 H     154 ASN1038   0.3700 
1502 N       14.9170    29.7380    22.1130 N.am  155 VAL1039  -0.7300 BACKBONE
1503 H       14.7870    28.8880    21.5840 H     155 VAL1039   0.3700 BACKBONE
1504 CA      14.6860    31.0280    21.4660 C.3   155 VAL1039   0.2810 BACKBONE
1505 C       13.2490    31.4630    21.7260 C.2   155 VAL1039   0.5690 BACKBONE
1506 O       12.3070    30.7270    21.4340 O.2   155 VAL1039  -0.5700 BACKBONE
1507 CB      14.9980    30.9900    19.9700 C.3   155 VAL1039  -0.0800 
1508 CG1     14.6070    32.3040    19.3060 C.3   155 VAL1039  -0.2400 
1509 CG2     16.5070    30.7450    19.7520 C.3   155 VAL1039  -0.2400 
1510 N       13.0860    32.6300    22.3330 N.am  156 VAL1040  -0.7300 BACKBONE
1511 H       13.8980    33.1410    22.6500 H     156 VAL1040   0.3700 BACKBONE
1512 CA      11.7550    33.1930    22.5530 C.3   156 VAL1040   0.2810 BACKBONE
1513 C       11.4980    34.3390    21.5780 C.2   156 VAL1040   0.5690 BACKBONE
1514 O       12.4210    35.0790    21.1970 O.2   156 VAL1040  -0.5700 BACKBONE
1515 CB      11.5170    33.6260    24.0250 C.3   156 VAL1040  -0.0800 
1516 CG1     11.5760    32.4000    24.9410 C.3   156 VAL1040  -0.2400 
1517 CG2     12.4850    34.6840    24.4670 C.3   156 VAL1040  -0.2400 
1518 N       10.2400    34.4550    21.1560 N.am  157 LYS1041  -0.7300 BACKBONE
1519 H        9.5210    33.8840    21.5770 H     157 LYS1041   0.3700 BACKBONE
1520 CA       9.8820    35.3910    20.0980 C.3   157 LYS1041   0.2810 BACKBONE
1521 C        8.6070    36.1110    20.4910 C.2   157 LYS1041   0.5690 BACKBONE
1522 O        7.6560    35.4820    20.9170 O.2   157 LYS1041  -0.5700 BACKBONE
1523 CB       9.6840    34.6570    18.7840 C.3   157 LYS1041  -0.1600 
1524 CG      10.9640    34.0780    18.1990 C.3   157 LYS1041  -0.1600 
1525 CD      10.6700    33.1910    17.0110 C.3   157 LYS1041  -0.1600 
1526 CE      11.9400    32.6680    16.3470 C.3   157 LYS1041   0.3430 
1527 NZ      12.6400    33.7500    15.5950 N.4   157 LYS1041  -0.8530 
1528 HZ3     12.0270    34.1130    14.8780 H     157 LYS1041   0.4500 
1529 HZ1     13.4750    33.3760    15.1670 H     157 LYS1041   0.4500 
1530 HZ2     12.8910    34.4930    16.2310 H     157 LYS1041   0.4500 
1531 N        8.6150    37.4230    20.3310 N.am  158 ILE1042  -0.7300 BACKBONE
1532 H        9.4570    37.8600    19.9840 H     158 ILE1042   0.3700 BACKBONE
1533 CA       7.4690    38.2670    20.6310 C.3   158 ILE1042   0.2810 BACKBONE
1534 C        6.4920    38.1450    19.4770 C.2   158 ILE1042   0.5690 BACKBONE
1535 O        6.8800    38.2730    18.2920 O.2   158 ILE1042  -0.5700 BACKBONE
1536 CB       7.8900    39.7390    20.7690 C.3   158 ILE1042  -0.0800 
1537 CG1      8.9360    39.8980    21.8830 C.3   158 ILE1042  -0.1600 
1538 CG2      6.6710    40.6460    20.9530 C.3   158 ILE1042  -0.2400 
1539 CD1      9.7310    41.1370    21.7840 C.3   158 ILE1042  -0.2400 
1540 N        5.2270    37.9150    19.8090 N.am  159 CYS1043  -0.7300 BACKBONE
1541 H        5.0040    37.6290    20.7520 H     159 CYS1043   0.3700 BACKBONE
1542 CA       4.1450    38.0700    18.8240 C.3   159 CYS1043   0.2810 BACKBONE
1543 C        3.8720    39.5460    18.5290 C.2   159 CYS1043   0.5690 BACKBONE
1544 O        3.4880    40.2670    19.4490 O.2   159 CYS1043  -0.5700 BACKBONE
1545 CB       2.8660    37.4860    19.3690 C.3   159 CYS1043   0.0700 
1546 SG       3.0040    35.7800    19.7230 S.3   159 CYS1043  -0.4100 
1547 N        4.0880    39.9890    17.2750 N.am  160 ASP1044  -0.7300 BACKBONE
1548 H        4.4820    39.3540    16.5950 H     160 ASP1044   0.3700 BACKBONE
1549 CA       3.7650    41.3890    16.8530 C.3   160 ASP1044   0.2810 BACKBONE
1550 C        2.4970    41.4040    16.0380 C.2   160 ASP1044   0.5690 BACKBONE
1551 O        2.5560    41.5790    14.8080 O.2   160 ASP1044  -0.5700 BACKBONE
1552 CB       4.8310    42.0830    15.9660 C.3   160 ASP1044  -0.2660 
1553 CG       6.1540    41.4090    15.9770 C.2   160 ASP1044   0.9060 
1554 OD1      6.7910    41.4680    17.0490 O.co2 160 ASP1044  -0.9000 
1555 OD2      6.5570    40.8820    14.8940 O.co2 160 ASP1044  -0.9000 
1556 N        1.3570    41.2140    16.6930 N.am  161 PHE1045  -0.7300 BACKBONE
1557 H        1.3770    41.0560    17.6900 H     161 PHE1045   0.3700 BACKBONE
1558 CA       0.0630    41.2300    15.9860 C.3   161 PHE1045   0.2810 BACKBONE
1559 C       -1.1410    41.0160    16.9380 C.2   161 PHE1045   0.4490 BACKBONE
1560 O       -1.7860    39.9360    16.9490 O.2   161 PHE1045  -0.5700 BACKBONE
1561 CB       0.0280    40.2390    14.7870 C.3   161 PHE1045  -0.0160 
1562 CG       0.9870    39.0380    14.9000 C.ar  161 PHE1045  -0.1440 
1563 CD1      0.8740    38.1110    15.9350 C.ar  161 PHE1045  -0.1500 
1564 CD2      1.9790    38.8220    13.9280 C.ar  161 PHE1045  -0.1500 
1565 CE1      1.7580    37.0130    16.0230 C.ar  161 PHE1045  -0.1500 
1566 CE2      2.8540    37.7270    14.0160 C.ar  161 PHE1045  -0.1500 
1567 CZ       2.7360    36.8270    15.0710 C.ar  161 PHE1045  -0.1500 
1568 N       -5.6040    42.1650    31.2670 N.3   162 PRO1066  -0.9000 BACKBONE
1569 H       -6.2730    42.7520    31.7450 H     162 PRO1066   0.3600 BACKBONE
1570 CA      -4.6870    43.0200    30.4810 C.3   162 PRO1066   0.2510 BACKBONE
1571 C       -4.5500    44.4090    31.0730 C.2   162 PRO1066   0.5690 BACKBONE
1572 O       -3.5580    45.1040    30.8190 O.2   162 PRO1066  -0.5700 BACKBONE
1573 CB      -5.3360    43.0720    29.0970 C.3   162 PRO1066  -0.1600 
1574 CG      -6.0350    41.7120    28.9830 C.3   162 PRO1066  -0.1600 
1575 CD      -6.3290    41.2180    30.4010 C.3   162 PRO1066   0.1100 
1576 N       -5.5210    44.8060    31.8780 N.am  163 LEU1067  -0.7300 BACKBONE
1577 H       -6.3990    44.3060    31.9010 H     163 LEU1067   0.3700 BACKBONE
1578 CA      -5.3160    45.9710    32.7330 C.3   163 LEU1067   0.2810 BACKBONE
1579 C       -4.1790    45.7010    33.7400 C.2   163 LEU1067   0.5690 BACKBONE
1580 O       -3.5060    46.6280    34.2150 O.2   163 LEU1067  -0.5700 BACKBONE
1581 CB      -6.6150    46.3610    33.4420 C.3   163 LEU1067  -0.1600 
1582 CG      -6.7150    47.8910    33.6240 C.3   163 LEU1067  -0.0800 
1583 CD1     -7.5720    48.4850    32.5110 C.3   163 LEU1067  -0.2400 
1584 CD2     -7.2720    48.2400    34.9740 C.3   163 LEU1067  -0.2400 
1585 N       -3.9780    44.4250    34.0550 N.am  164 LYS1068  -0.7300 BACKBONE
1586 H       -4.6070    43.7300    33.6780 H     164 LYS1068   0.3700 BACKBONE
1587 CA      -2.8920    43.9850    34.9190 C.3   164 LYS1068   0.2810 BACKBONE
1588 C       -1.4700    44.2530    34.3440 C.2   164 LYS1068   0.5690 BACKBONE
1589 O       -0.4910    44.2300    35.0870 O.2   164 LYS1068  -0.5700 BACKBONE
1590 CB      -3.0560    42.4930    35.2650 C.3   164 LYS1068  -0.1600 
1591 CG      -4.0480    42.1650    36.3770 C.3   164 LYS1068  -0.1600 
1592 CD      -3.9620    40.6750    36.7840 C.3   164 LYS1068  -0.1600 
1593 CE      -4.8140    40.3340    38.0200 C.3   164 LYS1068   0.3430 
1594 NZ      -4.7500    38.8520    38.3370 N.4   164 LYS1068  -0.8530 
1595 HZ3     -5.0980    38.3240    37.5500 H     164 LYS1068   0.4500 
1596 HZ1     -5.3160    38.6570    39.1500 H     164 LYS1068   0.4500 
1597 HZ2     -3.7930    38.5880    38.5220 H     164 LYS1068   0.4500 
1598 N       -1.3730    44.5210    33.0430 N.am  165 TRP1069  -0.7300 BACKBONE
1599 H       -2.2130    44.5160    32.4820 H     165 TRP1069   0.3700 BACKBONE
1600 CA      -0.0920    44.8240    32.3930 C.3   165 TRP1069   0.2810 BACKBONE
1601 C        0.0300    46.2960    32.0300 C.2   165 TRP1069   0.5690 BACKBONE
1602 O        1.0280    46.7060    31.4500 O.2   165 TRP1069  -0.5700 BACKBONE
1603 CB       0.0730    43.9950    31.1070 C.3   165 TRP1069   0.0210 
1604 CG       0.4000    42.5650    31.3660 C.2   165 TRP1069  -0.1810 
1605 CD1      1.6200    41.9740    31.2900 C.2   165 TRP1069  -0.3020 
1606 CD2     -0.5150    41.5510    31.7610 C.ar  165 TRP1069   0.0000 
1607 NE1      1.5240    40.6550    31.6290 N.pl3 165 TRP1069   0.0330 
1608 HE1      2.2930    40.0020    31.6720 H     165 TRP1069   0.2700 
1609 CE2      0.2160    40.3630    31.9000 C.ar  165 TRP1069  -0.1520 
1610 CE3     -1.8970    41.5270    31.9960 C.ar  165 TRP1069  -0.1500 
1611 CZ2     -0.3780    39.1710    32.2840 C.ar  165 TRP1069  -0.1500 
1612 CZ3     -2.4820    40.3400    32.3730 C.ar  165 TRP1069  -0.1500 
1613 CH2     -1.7290    39.1830    32.5150 C.ar  165 TRP1069  -0.1500 
1614 N       -0.9870    47.0920    32.3430 N.am  166 MET1070  -0.7300 BACKBONE
1615 H       -1.7270    46.7570    32.9430 H     166 MET1070   0.3700 BACKBONE
1616 CA      -1.0290    48.4420    31.8200 C.3   166 MET1070   0.2810 BACKBONE
1617 C       -0.3760    49.4200    32.7700 C.2   166 MET1070   0.5690 BACKBONE
1618 O       -0.6530    49.4140    33.9900 O.2   166 MET1070  -0.5700 BACKBONE
1619 CB      -2.4640    48.8660    31.5660 C.3   166 MET1070  -0.1600 
1620 CG      -3.0650    48.2260    30.3400 C.3   166 MET1070   0.0700 
1621 SD      -4.8210    48.6000    30.3530 S.3   166 MET1070  -0.4600 
1622 CE      -4.8080    50.1740    29.5270 C.3   166 MET1070  -0.0100 
1623 N        0.4570    50.2830    32.1940 N.am  167 ALA1071  -0.7300 BACKBONE
1624 H        0.6690    50.1760    31.2120 H     167 ALA1071   0.3700 BACKBONE
1625 CA       1.0770    51.3840    32.9370 C.3   167 ALA1071   0.2810 BACKBONE
1626 C       -0.0130    52.3210    33.4700 C.2   167 ALA1071   0.5690 BACKBONE
1627 O       -1.0560    52.4830    32.8170 O.2   167 ALA1071  -0.5700 BACKBONE
1628 CB       2.0360    52.1520    32.0480 C.3   167 ALA1071  -0.2400 
1629 N        0.2260    52.9510    34.6410 N.am  168 PRO1072  -0.6600 BACKBONE
1630 CA      -0.7840    53.8740    35.2160 C.3   168 PRO1072   0.2810 BACKBONE
1631 C       -1.2450    54.9930    34.2620 C.2   168 PRO1072   0.5690 BACKBONE
1632 O       -2.4290    55.2740    34.1910 O.2   168 PRO1072  -0.5700 BACKBONE
1633 CB      -0.0720    54.4590    36.4430 C.3   168 PRO1072  -0.1600 
1634 CG       0.9940    53.4490    36.7950 C.3   168 PRO1072  -0.1600 
1635 CD       1.4270    52.8490    35.4930 C.3   168 PRO1072   0.1400 
1636 N       -0.3220    55.6060    33.5300 N.am  169 GLU1073  -0.7300 BACKBONE
1637 H        0.6500    55.3640    33.6560 H     169 GLU1073   0.3700 BACKBONE
1638 CA      -0.6840    56.6250    32.5450 C.3   169 GLU1073   0.2810 BACKBONE
1639 C       -1.5230    56.0960    31.3910 C.2   169 GLU1073   0.5690 BACKBONE
1640 O       -2.2060    56.8670    30.7450 O.2   169 GLU1073  -0.5700 BACKBONE
1641 CB       0.5640    57.3500    32.0010 C.3   169 GLU1073  -0.1600 
1642 CG       1.4260    56.5720    31.0050 C.3   169 GLU1073  -0.2660 
1643 CD       2.4570    55.6410    31.6340 C.2   169 GLU1073   0.9060 
1644 OE1      2.3880    55.3480    32.8480 O.co2 169 GLU1073  -0.9000 
1645 OE2      3.3320    55.1760    30.8710 O.co2 169 GLU1073  -0.9000 
1646 N       -1.4500    54.7930    31.1250 N.am  170 THR1074  -0.7300 BACKBONE
1647 H       -0.8380    54.2160    31.6840 H     170 THR1074   0.3700 BACKBONE
1648 CA      -2.2230    54.1650    30.0530 C.3   170 THR1074   0.2810 BACKBONE
1649 C       -3.6690    53.9480    30.4800 C.2   170 THR1074   0.5690 BACKBONE
1650 O       -4.6010    54.2340    29.7290 O.2   170 THR1074  -0.5700 BACKBONE
1651 CB      -1.6540    52.7890    29.6370 C.3   170 THR1074   0.2000 
1652 OG1     -0.2630    52.9070    29.2950 O.3   170 THR1074  -0.6800 
1653 HG1     -0.1970    53.5110    28.5520 H     170 THR1074   0.4000 
1654 CG2     -2.4220    52.2460    28.4360 C.3   170 THR1074  -0.2400 
1655 N       -3.8460    53.4290    31.6860 N.am  171 ILE1075  -0.7300 BACKBONE
1656 H       -3.0490    53.0660    32.1880 H     171 ILE1075   0.3700 BACKBONE
1657 CA      -5.1650    53.3700    32.3050 C.3   171 ILE1075   0.2810 BACKBONE
1658 C       -5.7890    54.7790    32.4030 C.2   171 ILE1075   0.5690 BACKBONE
1659 O       -6.8600    55.0260    31.8400 O.2   171 ILE1075  -0.5700 BACKBONE
1660 CB      -5.0910    52.7340    33.7100 C.3   171 ILE1075  -0.0800 
1661 CG1     -4.4190    51.3490    33.6500 C.3   171 ILE1075  -0.1600 
1662 CG2     -6.4860    52.6180    34.3140 C.3   171 ILE1075  -0.2400 
1663 CD1     -4.2780    50.6790    35.0000 C.3   171 ILE1075  -0.2400 
1664 N       -5.1020    55.6960    33.0830 N.am  172 PHE1076  -0.7300 BACKBONE
1665 H       -4.1660    55.4730    33.3910 H     172 PHE1076   0.3700 BACKBONE
1666 CA      -5.6550    57.0220    33.4020 C.3   172 PHE1076   0.2810 BACKBONE
1667 C       -5.6310    58.0680    32.2680 C.2   172 PHE1076   0.5690 BACKBONE
1668 O       -6.3560    59.0590    32.3490 O.2   172 PHE1076  -0.5700 BACKBONE
1669 CB      -4.9450    57.6270    34.6290 C.3   172 PHE1076  -0.0160 
1670 CG      -5.1950    56.8850    35.9240 C.ar  172 PHE1076  -0.1440 
1671 CD1     -6.4020    57.0170    36.5940 C.ar  172 PHE1076  -0.1500 
1672 CD2     -4.2070    56.0850    36.4930 C.ar  172 PHE1076  -0.1500 
1673 CE1     -6.6260    56.3510    37.8010 C.ar  172 PHE1076  -0.1500 
1674 CE2     -4.4220    55.4130    37.6900 C.ar  172 PHE1076  -0.1500 
1675 CZ      -5.6300    55.5520    38.3490 C.ar  172 PHE1076  -0.1500 
1676 N       -4.7870    57.8950    31.2480 N.am  173 ASP1077  -0.7300 BACKBONE
1677 H       -4.1810    57.0870    31.2380 H     173 ASP1077   0.3700 BACKBONE
1678 CA      -4.7240    58.8650    30.1330 C.3   173 ASP1077   0.2810 BACKBONE
1679 C       -4.8410    58.2330    28.7530 C.2   173 ASP1077   0.5690 BACKBONE
1680 O       -4.6750    58.9250    27.7410 O.2   173 ASP1077  -0.5700 BACKBONE
1681 CB      -3.4240    59.6760    30.1770 C.3   173 ASP1077  -0.2660 
1682 CG      -3.1700    60.3110    31.5270 C.2   173 ASP1077   0.9060 
1683 OD1     -4.1540    60.7000    32.1980 O.co2 173 ASP1077  -0.9000 
1684 OD2     -1.9790    60.4290    31.9120 O.co2 173 ASP1077  -0.9000 
1685 N       -5.1280    56.9300    28.7080 N.am  174 ARG1078  -0.7300 BACKBONE
1686 H       -5.3330    56.4500    29.5730 H     174 ARG1078   0.3700 BACKBONE
1687 CA      -5.1590    56.1660    27.4590 C.3   174 ARG1078   0.2810 BACKBONE
1688 C       -3.8320    56.1500    26.6630 C.2   174 ARG1078   0.5690 BACKBONE
1689 O       -3.7950    55.7330    25.4990 O.2   174 ARG1078  -0.5700 BACKBONE
1690 CB      -6.3650    56.5980    26.5950 C.3   174 ARG1078  -0.1600 
1691 CG      -7.7060    56.0310    27.0940 C.3   174 ARG1078  -0.1600 
1692 CD      -7.5210    54.6300    27.7140 C.3   174 ARG1078   0.1680 
1693 NE      -8.6730    53.7480    27.5450 N.pl3 174 ARG1078  -0.8440 
1694 HE      -9.4860    54.1190    27.0750 H     174 ARG1078   0.4500 
1695 CZ      -8.7220    52.4810    27.9720 C.cat 174 ARG1078   1.2000 
1696 NH1     -7.6870    51.9360    28.6260 N.pl3 174 ARG1078  -0.9670 
1697 HH12    -6.8540    52.4810    28.7980 H     174 ARG1078   0.4500 
1698 HH11    -7.7390    50.9800    28.9470 H     174 ARG1078   0.4500 
1699 NH2     -9.8210    51.7530    27.7480 N.pl3 174 ARG1078  -0.9670 
1700 HH21    -9.8680    50.7970    28.0710 H     174 ARG1078   0.4500 
1701 HH22   -10.6040    52.1590    27.2560 H     174 ARG1078   0.4500 
1702 N       -2.7530    56.5560    27.3400 N.am  175 VAL1079  -0.7300 BACKBONE
1703 H       -2.8720    56.7880    28.3160 H     175 VAL1079   0.3700 BACKBONE
1704 CA      -1.4060    56.6890    26.7660 C.3   175 VAL1079   0.2810 BACKBONE
1705 C       -0.7200    55.3310    26.5820 C.2   175 VAL1079   0.5690 BACKBONE
1706 O       -0.4640    54.6260    27.5650 O.2   175 VAL1079  -0.5700 BACKBONE
1707 CB      -0.5150    57.6470    27.6640 C.3   175 VAL1079  -0.0800 
1708 CG1      0.9500    57.2520    27.6700 C.3   175 VAL1079  -0.2400 
1709 CG2     -0.6530    59.0890    27.2130 C.3   175 VAL1079  -0.2400 
1710 N       -0.4320    54.9700    25.3260 N.am  176 TYR1080  -0.7300 BACKBONE
1711 H       -0.8820    55.4540    24.5630 H     176 TYR1080   0.3700 BACKBONE
1712 CA       0.5180    53.8920    25.0220 C.3   176 TYR1080   0.2810 BACKBONE
1713 C        1.7730    54.4990    24.4170 C.2   176 TYR1080   0.5690 BACKBONE
1714 O        1.7120    55.1220    23.3670 O.2   176 TYR1080  -0.5700 BACKBONE
1715 CB      -0.0670    52.8860    24.0420 C.3   176 TYR1080  -0.0160 
1716 CG      -1.1500    52.0070    24.6110 C.ar  176 TYR1080  -0.1440 
1717 CD1     -0.8410    50.8110    25.2490 C.ar  176 TYR1080  -0.1500 
1718 CD2     -2.4950    52.3670    24.4940 C.ar  176 TYR1080  -0.1500 
1719 CE1     -1.8470    49.9860    25.7680 C.ar  176 TYR1080  -0.1500 
1720 CE2     -3.5120    51.5600    25.0100 C.ar  176 TYR1080  -0.1500 
1721 CZ      -3.1870    50.3700    25.6410 C.ar  176 TYR1080   0.0820 
1722 OH      -4.1990    49.5840    26.1560 O.3   176 TYR1080  -0.5320 
1723 HH      -3.9070    48.7740    26.5800 H     176 TYR1080   0.4500 
1724 N        2.9050    54.3330    25.0940 N.am  177 THR1081  -0.7300 BACKBONE
1725 H        2.8570    53.9030    26.0070 H     177 THR1081   0.3700 BACKBONE
1726 CA       4.2190    54.7390    24.5890 C.3   177 THR1081   0.2810 BACKBONE
1727 C        5.1770    53.5610    24.7630 C.2   177 THR1081   0.5690 BACKBONE
1728 O        4.8010    52.5320    25.3330 O.2   177 THR1081  -0.5700 BACKBONE
1729 CB       4.7770    55.8740    25.4020 C.3   177 THR1081   0.2000 
1730 OG1      5.0480    55.3970    26.7300 O.3   177 THR1081  -0.6800 
1731 HG1      4.5360    55.9320    27.3410 H     177 THR1081   0.4000 
1732 CG2      3.8060    57.0200    25.4460 C.3   177 THR1081  -0.2400 
1733 N        6.4170    53.7140    24.3030 N.am  178 ILE1082  -0.7300 BACKBONE
1734 H        6.6720    54.5630    23.8180 H     178 ILE1082   0.3700 BACKBONE
1735 CA       7.4140    52.6580    24.4960 C.3   178 ILE1082   0.2810 BACKBONE
1736 C        7.7460    52.5030    25.9970 C.2   178 ILE1082   0.5690 BACKBONE
1737 O        8.0590    51.4260    26.4600 O.2   178 ILE1082  -0.5700 BACKBONE
1738 CB       8.6950    52.8680    23.6270 C.3   178 ILE1082  -0.0800 
1739 CG1      9.5410    51.5840    23.5930 C.3   178 ILE1082  -0.1600 
1740 CG2      9.4990    54.0990    24.0700 C.3   178 ILE1082  -0.2400 
1741 CD1      8.8830    50.4000    22.7680 C.3   178 ILE1082  -0.2400 
1742 N        7.6520    53.5910    26.7480 N.am  179 GLN1083  -0.7300 BACKBONE
1743 H        7.4020    54.4700    26.3190 H     179 GLN1083   0.3700 BACKBONE
1744 CA       7.9040    53.5400    28.1860 C.3   179 GLN1083   0.2810 BACKBONE
1745 C        6.7730    52.8480    28.9150 C.2   179 GLN1083   0.5690 BACKBONE
1746 O        7.0140    52.2450    29.9400 O.2   179 GLN1083  -0.5700 BACKBONE
1747 CB       8.2010    54.9300    28.7520 C.3   179 GLN1083  -0.1600 
1748 CG       9.5440    55.5350    28.2770 C.3   179 GLN1083  -0.0990 
1749 CD      10.7510    54.5660    28.4010 C.2   179 GLN1083   0.5690 
1750 OE1     11.2010    53.9720    27.4000 O.2   179 GLN1083  -0.5700 
1751 NE2     11.2680    54.4130    29.6170 N.am  179 GLN1083  -0.8000 
1752 HE22    10.8730    54.9130    30.4000 H     179 GLN1083   0.3700 
1753 HE21    12.0560    53.7970    29.7570 H     179 GLN1083   0.3700 
1754 N        5.5510    52.8780    28.3900 N.am  180 SER1084  -0.7300 BACKBONE
1755 H        5.3600    53.4680    27.5930 H     180 SER1084   0.3700 BACKBONE
1756 CA       4.4790    52.0570    28.9640 C.3   180 SER1084   0.2810 BACKBONE
1757 C        4.6670    50.5650    28.6660 C.2   180 SER1084   0.5690 BACKBONE
1758 O        4.3040    49.7290    29.4930 O.2   180 SER1084  -0.5700 BACKBONE
1759 CB       3.0770    52.5670    28.6060 C.3   180 SER1084   0.1200 
1760 OG       2.8000    52.4790    27.2340 O.3   180 SER1084  -0.6800 
1761 HG       3.5740    52.1070    26.8050 H     180 SER1084   0.4000 
1762 N        5.2850    50.2370    27.5230 N.am  181 ASP1085  -0.7300 BACKBONE
1763 H        5.4530    50.9530    26.8310 H     181 ASP1085   0.3700 BACKBONE
1764 CA       5.7240    48.8640    27.2510 C.3   181 ASP1085   0.2810 BACKBONE
1765 C        6.8020    48.4220    28.2360 C.2   181 ASP1085   0.5690 BACKBONE
1766 O        6.8280    47.2740    28.6290 O.2   181 ASP1085  -0.5700 BACKBONE
1767 CB       6.2700    48.7020    25.8190 C.3   181 ASP1085  -0.2660 
1768 CG       5.1710    48.5230    24.7580 C.2   181 ASP1085   0.9060 
1769 OD1      3.9960    48.1710    25.0770 O.co2 181 ASP1085  -0.9000 
1770 OD2      5.5310    48.7200    23.5810 O.co2 181 ASP1085  -0.9000 
1771 N        7.6950    49.3290    28.6330 N.am  182 VAL1086  -0.7300 BACKBONE
1772 H        7.7020    50.2460    28.2090 H     182 VAL1086   0.3700 BACKBONE
1773 CA       8.6760    49.0010    29.6900 C.3   182 VAL1086   0.2810 BACKBONE
1774 C        7.9730    48.6050    30.9760 C.2   182 VAL1086   0.5690 BACKBONE
1775 O        8.3510    47.6080    31.6070 O.2   182 VAL1086  -0.5700 BACKBONE
1776 CB       9.7070    50.1250    29.9380 C.3   182 VAL1086  -0.0800 
1777 CG1     10.5620    49.8370    31.1940 C.3   182 VAL1086  -0.2400 
1778 CG2     10.6100    50.2520    28.7210 C.3   182 VAL1086  -0.2400 
1779 N        6.9450    49.3570    31.3750 N.am  183 TRP1087  -0.7300 BACKBONE
1780 H        6.7380    50.2230    30.8970 H     183 TRP1087   0.3700 BACKBONE
1781 CA       6.1110    48.9260    32.5120 C.3   183 TRP1087   0.2810 BACKBONE
1782 C        5.5890    47.4830    32.3260 C.2   183 TRP1087   0.5690 BACKBONE
1783 O        5.7480    46.6230    33.2090 O.2   183 TRP1087  -0.5700 BACKBONE
1784 CB       4.9130    49.8820    32.7290 C.3   183 TRP1087   0.0210 
1785 CG       4.0330    49.4490    33.8330 C.2   183 TRP1087  -0.1810 
1786 CD1      3.1700    48.4030    33.8150 C.2   183 TRP1087  -0.3020 
1787 CD2      3.9050    50.0550    35.1360 C.ar  183 TRP1087   0.0000 
1788 NE1      2.5180    48.3080    35.0150 N.pl3 183 TRP1087   0.0330 
1789 HE1      1.8270    47.6090    35.2490 H     183 TRP1087   0.2700 
1790 CE2      2.9450    49.3040    35.8490 C.ar  183 TRP1087  -0.1520 
1791 CE3      4.5110    51.1450    35.7640 C.ar  183 TRP1087  -0.1500 
1792 CZ2      2.5820    49.5940    37.1640 C.ar  183 TRP1087  -0.1500 
1793 CZ3      4.1380    51.4530    37.0840 C.ar  183 TRP1087  -0.1500 
1794 CH2      3.1710    50.6880    37.7620 C.ar  183 TRP1087  -0.1500 
1795 N        4.9370    47.2300    31.1910 N.am  184 SER1088  -0.7300 BACKBONE
1796 H        4.7840    47.9790    30.5310 H     184 SER1088   0.3700 BACKBONE
1797 CA       4.4400    45.8960    30.8830 C.3   184 SER1088   0.2810 BACKBONE
1798 C        5.5420    44.8510    30.9180 C.2   184 SER1088   0.5690 BACKBONE
1799 O        5.3260    43.7420    31.4010 O.2   184 SER1088  -0.5700 BACKBONE
1800 CB       3.7230    45.8690    29.5080 C.3   184 SER1088   0.1200 
1801 OG       2.8130    46.9550    29.4030 O.3   184 SER1088  -0.6800 
1802 HG       2.1700    46.8640    30.1100 H     184 SER1088   0.4000 
1803 N        6.7170    45.1910    30.3740 N.am  185 PHE1089  -0.7300 BACKBONE
1804 H        6.8050    46.0810    29.9060 H     185 PHE1089   0.3700 BACKBONE
1805 CA       7.8700    44.3080    30.4420 C.3   185 PHE1089   0.2810 BACKBONE
1806 C        8.1900    43.9020    31.8870 C.2   185 PHE1089   0.5690 BACKBONE
1807 O        8.5570    42.7630    32.1100 O.2   185 PHE1089  -0.5700 BACKBONE
1808 CB       9.1090    44.9580    29.8000 C.3   185 PHE1089  -0.0160 
1809 CG      10.3280    44.0730    29.7910 C.ar  185 PHE1089  -0.1440 
1810 CD1     10.4220    42.9940    28.9230 C.ar  185 PHE1089  -0.1500 
1811 CD2     11.3840    44.3110    30.6430 C.ar  185 PHE1089  -0.1500 
1812 CE1     11.5470    42.1750    28.9320 C.ar  185 PHE1089  -0.1500 
1813 CE2     12.4900    43.5000    30.6450 C.ar  185 PHE1089  -0.1500 
1814 CZ      12.5870    42.4390    29.7720 C.ar  185 PHE1089  -0.1500 
1815 N        8.0840    44.8410    32.8470 N.am  186 GLY1090  -0.7300 BACKBONE
1816 H        7.8800    45.7930    32.5770 H     186 GLY1090   0.3700 BACKBONE
1817 CA       8.2560    44.5270    34.2830 C.3   186 GLY1090   0.2010 BACKBONE
1818 C        7.2600    43.4990    34.7740 C.2   186 GLY1090   0.5690 BACKBONE
1819 O        7.6010    42.5920    35.5500 O.2   186 GLY1090  -0.5700 BACKBONE
1820 N        6.0120    43.6380    34.3370 N.am  187 VAL1091  -0.7300 BACKBONE
1821 H        5.7660    44.4470    33.7840 H     187 VAL1091   0.3700 BACKBONE
1822 CA       4.9930    42.6430    34.6430 C.3   187 VAL1091   0.2810 BACKBONE
1823 C        5.3070    41.2880    34.0020 C.2   187 VAL1091   0.5690 BACKBONE
1824 O        5.0610    40.2540    34.6050 O.2   187 VAL1091  -0.5700 BACKBONE
1825 CB       3.6040    43.0870    34.2270 C.3   187 VAL1091  -0.0800 
1826 CG1      2.5580    42.0070    34.6340 C.3   187 VAL1091  -0.2400 
1827 CG2      3.2500    44.4430    34.8720 C.3   187 VAL1091  -0.2400 
1828 N        5.8440    41.3160    32.7830 N.am  188 LEU1092  -0.7300 BACKBONE
1829 H        5.9460    42.2070    32.3180 H     188 LEU1092   0.3700 BACKBONE
1830 CA       6.2840    40.1270    32.1040 C.3   188 LEU1092   0.2810 BACKBONE
1831 C        7.4230    39.4480    32.8550 C.2   188 LEU1092   0.5690 BACKBONE
1832 O        7.4290    38.2160    32.9770 O.2   188 LEU1092  -0.5700 BACKBONE
1833 CB       6.6960    40.4620    30.6470 C.3   188 LEU1092  -0.1600 
1834 CG       6.9850    39.3570    29.6190 C.3   188 LEU1092  -0.0800 
1835 CD1      6.9420    39.9770    28.2050 C.3   188 LEU1092  -0.2400 
1836 CD2      8.3280    38.7090    29.7970 C.3   188 LEU1092  -0.2400 
1837 N        8.3820    40.2350    33.3510 N.am  189 LEU1093  -0.7300 BACKBONE
1838 H        8.3750    41.2200    33.1290 H     189 LEU1093   0.3700 BACKBONE
1839 CA       9.4380    39.7050    34.2050 C.3   189 LEU1093   0.2810 BACKBONE
1840 C        8.8470    38.9740    35.4190 C.2   189 LEU1093   0.5690 BACKBONE
1841 O        9.2600    37.8660    35.7710 O.2   189 LEU1093  -0.5700 BACKBONE
1842 CB      10.3620    40.8380    34.6920 C.3   189 LEU1093  -0.1600 
1843 CG      11.2600    41.4700    33.6210 C.3   189 LEU1093  -0.0800 
1844 CD1     12.1770    42.5310    34.2580 C.3   189 LEU1093  -0.2400 
1845 CD2     12.0780    40.3840    32.8960 C.3   189 LEU1093  -0.2400 
1846 N        7.8570    39.5890    36.0380 N.am  190 TRP1094  -0.7300 BACKBONE
1847 H        7.5250    40.4750    35.6850 H     190 TRP1094   0.3700 BACKBONE
1848 CA       7.2380    39.0140    37.2150 C.3   190 TRP1094   0.2810 BACKBONE
1849 C        6.6700    37.6510    36.8110 C.2   190 TRP1094   0.5690 BACKBONE
1850 O        6.8710    36.6480    37.5320 O.2   190 TRP1094  -0.5700 BACKBONE
1851 CB       6.1570    39.9480    37.7700 C.3   190 TRP1094   0.0210 
1852 CG       5.5940    39.4840    39.0860 C.2   190 TRP1094  -0.1810 
1853 CD1      6.0270    39.8280    40.3240 C.2   190 TRP1094  -0.3020 
1854 CD2      4.5340    38.5380    39.2790 C.ar  190 TRP1094   0.0000 
1855 NE1      5.2810    39.1880    41.2860 N.pl3 190 TRP1094   0.0330 
1856 HE1      5.4000    39.2910    42.2840 H     190 TRP1094   0.2700 
1857 CE2      4.3550    38.3920    40.6770 C.ar  190 TRP1094  -0.1520 
1858 CE3      3.6910    37.8310    38.4120 C.ar  190 TRP1094  -0.1500 
1859 CZ2      3.3770    37.5580    41.2230 C.ar  190 TRP1094  -0.1500 
1860 CZ3      2.7410    37.0000    38.9510 C.ar  190 TRP1094  -0.1500 
1861 CH2      2.5790    36.8780    40.3440 C.ar  190 TRP1094  -0.1500 
1862 N        5.9900    37.6250    35.6480 N.am  191 GLU1095  -0.7300 BACKBONE
1863 H        5.8850    38.4850    35.1290 H     191 GLU1095   0.3700 BACKBONE
1864 CA       5.3920    36.3910    35.1000 C.3   191 GLU1095   0.2810 BACKBONE
1865 C        6.4330    35.3170    34.8920 C.2   191 GLU1095   0.5690 BACKBONE
1866 O        6.1910    34.1550    35.2370 O.2   191 GLU1095  -0.5700 BACKBONE
1867 CB       4.6660    36.6070    33.7700 C.3   191 GLU1095  -0.1600 
1868 CG       3.3330    37.3080    33.8300 C.3   191 GLU1095  -0.2660 
1869 CD       2.7410    37.4270    32.4170 C.2   191 GLU1095   0.9060 
1870 OE1      3.2280    38.3050    31.6250 O.co2 191 GLU1095  -0.9000 
1871 OE2      1.8100    36.6430    32.0940 O.co2 191 GLU1095  -0.9000 
1872 N        7.5890    35.6870    34.3470 N.am  192 ILE1096  -0.7300 BACKBONE
1873 H        7.7180    36.6460    34.0570 H     192 ILE1096   0.3700 BACKBONE
1874 CA       8.6810    34.7230    34.1600 C.3   192 ILE1096   0.2810 BACKBONE
1875 C        9.1500    34.1440    35.5040 C.2   192 ILE1096   0.5690 BACKBONE
1876 O        9.2150    32.9190    35.6790 O.2   192 ILE1096  -0.5700 BACKBONE
1877 CB       9.8810    35.3320    33.3450 C.3   192 ILE1096  -0.0800 
1878 CG1      9.4450    35.6130    31.8950 C.3   192 ILE1096  -0.1600 
1879 CG2     11.1020    34.4260    33.3850 C.3   192 ILE1096  -0.2400 
1880 CD1     10.5290    36.1480    31.0070 C.3   192 ILE1096  -0.2400 
1881 N        9.4420    35.0210    36.4610 N.am  193 PHE1097  -0.7300 BACKBONE
1882 H        9.2380    35.9990    36.3140 H     193 PHE1097   0.3700 BACKBONE
1883 CA      10.0450    34.6050    37.7060 C.3   193 PHE1097   0.2810 BACKBONE
1884 C        9.0150    34.1290    38.7430 C.2   193 PHE1097   0.5690 BACKBONE
1885 O        9.3850    33.7800    39.8370 O.2   193 PHE1097  -0.5700 BACKBONE
1886 CB      11.0120    35.6880    38.2400 C.3   193 PHE1097  -0.0160 
1887 CG      12.2650    35.8210    37.3940 C.ar  193 PHE1097  -0.1440 
1888 CD1     12.2740    36.6480    36.2810 C.ar  193 PHE1097  -0.1500 
1889 CD2     13.3870    35.0660    37.6720 C.ar  193 PHE1097  -0.1500 
1890 CE1     13.3790    36.7430    35.4640 C.ar  193 PHE1097  -0.1500 
1891 CE2     14.5310    35.1480    36.8610 C.ar  193 PHE1097  -0.1500 
1892 CZ      14.5250    35.9890    35.7510 C.ar  193 PHE1097  -0.1500 
1893 N        7.7480    34.0680    38.3420 N.am  194 SER1098  -0.7300 BACKBONE
1894 H        7.4880    34.5650    37.5020 H     194 SER1098   0.3700 BACKBONE
1895 CA       6.7200    33.3250    39.0470 C.3   194 SER1098   0.2810 BACKBONE
1896 C        6.4250    31.9940    38.3290 C.2   194 SER1098   0.5690 BACKBONE
1897 O        5.4940    31.3000    38.6850 O.2   194 SER1098  -0.5700 BACKBONE
1898 CB       5.4320    34.1520    39.0960 C.3   194 SER1098   0.1200 
1899 OG       4.7900    34.1800    37.8190 O.3   194 SER1098  -0.6800 
1900 HG       5.4030    34.5750    37.1940 H     194 SER1098   0.4000 
1901 N        7.2010    31.6700    37.2980 N.am  195 LEU1099  -0.7300 BACKBONE
1902 H        8.0220    32.2300    37.1190 H     195 LEU1099   0.3700 BACKBONE
1903 CA       6.9220    30.5450    36.4160 C.3   195 LEU1099   0.2810 BACKBONE
1904 C        5.4590    30.5010    35.9740 C.2   195 LEU1099   0.5690 BACKBONE
1905 O        4.7760    29.5100    36.1670 O.2   195 LEU1099  -0.5700 BACKBONE
1906 CB       7.3400    29.2020    37.0560 C.3   195 LEU1099  -0.1600 
1907 CG       8.8440    29.0800    37.3190 C.3   195 LEU1099  -0.0800 
1908 CD1      9.1590    27.7910    38.0310 C.3   195 LEU1099  -0.2400 
1909 CD2      9.6640    29.1960    35.9940 C.3   195 LEU1099  -0.2400 
1910 N        5.0010    31.5800    35.3520 N.am  196 GLY1100  -0.7300 BACKBONE
1911 H        5.5590    32.4220    35.3500 H     196 GLY1100   0.3700 BACKBONE
1912 CA       3.7130    31.5780    34.6730 C.3   196 GLY1100   0.2010 BACKBONE
1913 C        2.4960    31.8660    35.5400 C.2   196 GLY1100   0.5690 BACKBONE
1914 O        1.3890    31.5260    35.1500 O.2   196 GLY1100  -0.5700 BACKBONE
1915 N        2.6710    32.5050    36.6960 N.am  197 ALA1101  -0.7300 BACKBONE
1916 H        3.6080    32.6900    37.0260 H     197 ALA1101   0.3700 BACKBONE
1917 CA       1.5260    32.9420    37.4940 C.3   197 ALA1101   0.2810 BACKBONE
1918 C        0.8360    34.1730    36.8880 C.2   197 ALA1101   0.5690 BACKBONE
1919 O        1.4120    34.8810    36.0360 O.2   197 ALA1101  -0.5700 BACKBONE
1920 CB       1.9470    33.2350    38.9310 C.3   197 ALA1101  -0.2400 
1921 N       -0.4120    34.3900    37.3170 N.am  198 SER1102  -0.7300 BACKBONE
1922 H       -0.8670    33.6730    37.8630 H     198 SER1102   0.3700 BACKBONE
1923 CA      -1.1470    35.6220    37.0290 C.3   198 SER1102   0.2810 BACKBONE
1924 C       -0.6490    36.7150    37.9570 C.2   198 SER1102   0.5690 BACKBONE
1925 O       -0.4280    36.4690    39.1560 O.2   198 SER1102  -0.5700 BACKBONE
1926 CB      -2.6630    35.4570    37.2050 C.3   198 SER1102   0.1200 
1927 OG      -3.1940    34.7260    36.1080 O.3   198 SER1102  -0.6800 
1928 HG      -2.7640    33.8680    36.0960 H     198 SER1102   0.4000 
1929 N       -0.4270    37.9170    37.4010 N.am  199 PRO1103  -0.6600 BACKBONE
1930 CA       0.0120    39.0330    38.2330 C.3   199 PRO1103   0.2810 BACKBONE
1931 C       -1.0640    39.4640    39.2520 C.2   199 PRO1103   0.5690 BACKBONE
1932 O       -2.2270    39.1440    39.0790 O.2   199 PRO1103  -0.5700 BACKBONE
1933 CB       0.3340    40.1470    37.2270 C.3   199 PRO1103  -0.1600 
1934 CG       0.0230    39.6430    35.8890 C.3   199 PRO1103  -0.1600 
1935 CD      -0.5370    38.2680    35.9690 C.3   199 PRO1103   0.1400 
1936 N       -0.6580    40.1480    40.3130 N.am  200 TYR1104  -0.7300 BACKBONE
1937 H        0.3290    40.3350    40.4210 H     200 TYR1104   0.3700 BACKBONE
1938 CA      -1.5940    40.6480    41.3450 C.3   200 TYR1104   0.2810 BACKBONE
1939 C       -2.5430    39.5400    41.8230 C.2   200 TYR1104   0.5690 BACKBONE
1940 O       -3.7720    39.6950    41.7400 O.2   200 TYR1104  -0.5700 BACKBONE
1941 CB      -2.3830    41.8720    40.8350 C.3   200 TYR1104  -0.0160 
1942 CG      -1.4820    42.9720    40.3310 C.ar  200 TYR1104  -0.1440 
1943 CD1     -0.7790    43.8010    41.2210 C.ar  200 TYR1104  -0.1500 
1944 CD2     -1.2790    43.1490    38.9670 C.ar  200 TYR1104  -0.1500 
1945 CE1      0.0770    44.8000    40.7490 C.ar  200 TYR1104  -0.1500 
1946 CE2     -0.4350    44.1260    38.4830 C.ar  200 TYR1104  -0.1500 
1947 CZ       0.2530    44.9490    39.3680 C.ar  200 TYR1104   0.0820 
1948 OH       1.0940    45.9170    38.8530 O.3   200 TYR1104  -0.5320 
1949 HH       1.1390    45.9470    37.8950 H     200 TYR1104   0.4500 
1950 N       -1.9690    38.4120    42.3120 N.am  201 PRO1105  -0.6600 BACKBONE
1951 CA      -2.7560    37.2520    42.7570 C.3   201 PRO1105   0.2810 BACKBONE
1952 C       -3.7900    37.6280    43.8150 C.2   201 PRO1105   0.5690 BACKBONE
1953 O       -3.4390    38.2690    44.8000 O.2   201 PRO1105  -0.5700 BACKBONE
1954 CB      -1.7060    36.3020    43.3660 C.3   201 PRO1105  -0.1600 
1955 CG      -0.4540    37.1020    43.5190 C.3   201 PRO1105  -0.1600 
1956 CD      -0.5180    38.1770    42.4690 C.3   201 PRO1105   0.1400 
1957 N       -5.0480    37.2440    43.5710 N.am  202 GLY1106  -0.7300 BACKBONE
1958 H       -5.2410    36.7830    42.6930 H     202 GLY1106   0.3700 BACKBONE
1959 CA      -6.1640    37.4500    44.4980 C.3   202 GLY1106   0.2010 BACKBONE
1960 C       -6.6740    38.8760    44.5930 C.2   202 GLY1106   0.5690 BACKBONE
1961 O       -7.6130    39.1510    45.3430 O.2   202 GLY1106  -0.5700 BACKBONE
1962 N       -6.0520    39.7830    43.8390 N.am  203 VAL1107  -0.7300 BACKBONE
1963 H       -5.3460    39.4750    43.1860 H     203 VAL1107   0.3700 BACKBONE
1964 CA      -6.3580    41.2020    43.9260 C.3   203 VAL1107   0.2810 BACKBONE
1965 C       -7.4210    41.5100    42.8940 C.2   203 VAL1107   0.5690 BACKBONE
1966 O       -7.2610    41.2210    41.7010 O.2   203 VAL1107  -0.5700 BACKBONE
1967 CB      -5.1120    42.0740    43.6710 C.3   203 VAL1107  -0.0800 
1968 CG1     -5.4610    43.5620    43.7190 C.3   203 VAL1107  -0.2400 
1969 CG2     -4.0250    41.7380    44.6880 C.3   203 VAL1107  -0.2400 
1970 N       -8.5160    42.0890    43.3670 N.am  204 LYS1108  -0.7300 BACKBONE
1971 H       -8.6100    42.2330    44.3620 H     204 LYS1108   0.3700 BACKBONE
1972 CA      -9.5820    42.5200    42.4830 C.3   204 LYS1108   0.2810 BACKBONE
1973 C       -9.1400    43.8110    41.8020 C.2   204 LYS1108   0.5690 BACKBONE
1974 O       -8.6440    44.7280    42.4390 O.2   204 LYS1108  -0.5700 BACKBONE
1975 CB     -10.9030    42.6640    43.2460 C.3   204 LYS1108  -0.1600 
1976 CG     -11.5460    41.2940    43.5290 C.3   204 LYS1108  -0.1600 
1977 CD     -12.7840    41.3720    44.4270 C.3   204 LYS1108  -0.1600 
1978 CE     -13.8940    42.2270    43.8260 C.3   204 LYS1108   0.3430 
1979 NZ     -13.7560    43.6790    44.1860 N.4   204 LYS1108  -0.8530 
1980 HZ3    -13.7920    43.7820    45.1900 H     204 LYS1108   0.4500 
1981 HZ1    -14.5110    44.2030    43.7670 H     204 LYS1108   0.4500 
1982 HZ2    -12.8730    44.0280    43.8430 H     204 LYS1108   0.4500 
1983 N       -9.2790    43.8220    40.4840 N.am  205 ILE1109  -0.7300 BACKBONE
1984 H       -9.7240    43.0290    40.0450 H     205 ILE1109   0.3700 BACKBONE
1985 CA      -8.8280    44.9100    39.6360 C.3   205 ILE1109   0.2810 BACKBONE
1986 C      -10.0220    45.8520    39.4820 C.2   205 ILE1109   0.5690 BACKBONE
1987 O      -10.9060    45.6380    38.6600 O.2   205 ILE1109  -0.5700 BACKBONE
1988 CB      -8.3200    44.3450    38.2610 C.3   205 ILE1109  -0.0800 
1989 CG1     -7.2770    43.2290    38.4800 C.3   205 ILE1109  -0.1600 
1990 CG2     -7.7370    45.4460    37.3560 C.3   205 ILE1109  -0.2400 
1991 CD1     -6.0910    43.6020    39.3850 C.3   205 ILE1109  -0.2400 
1992 N      -10.0550    46.8780    40.3260 N.am  206 ASP1110  -0.7300 BACKBONE
1993 H       -9.3000    46.9840    40.9890 H     206 ASP1110   0.3700 BACKBONE
1994 CA     -11.1320    47.8540    40.3350 C.3   206 ASP1110   0.2810 BACKBONE
1995 C      -10.5470    49.2560    40.4790 C.2   206 ASP1110   0.5690 BACKBONE
1996 O       -9.3390    49.4390    40.3220 O.2   206 ASP1110  -0.5700 BACKBONE
1997 CB     -12.1040    47.5130    41.4720 C.3   206 ASP1110  -0.2660 
1998 CG     -11.4170    47.3920    42.8290 C.2   206 ASP1110   0.9060 
1999 OD1    -10.2680    47.8550    42.9870 O.co2 206 ASP1110  -0.9000 
2000 OD2    -12.0380    46.8220    43.7470 O.co2 206 ASP1110  -0.9000 
2001 N      -11.3990    50.2350    40.7940 N.am  207 GLU1111  -0.7300 BACKBONE
2002 H      -12.3800    50.0150    40.8900 H     207 GLU1111   0.3700 BACKBONE
2003 CA     -10.9600    51.6170    41.0050 C.3   207 GLU1111   0.2810 BACKBONE
2004 C       -9.9290    51.7200    42.1240 C.2   207 GLU1111   0.5690 BACKBONE
2005 O       -9.0880    52.6010    42.0800 O.2   207 GLU1111  -0.5700 BACKBONE
2006 CB     -12.1450    52.5520    41.3180 C.3   207 GLU1111  -0.1600 
2007 CG     -13.2580    52.6280    40.2420 C.3   207 GLU1111  -0.2660 
2008 CD     -12.8540    53.3720    38.9570 C.2   207 GLU1111   0.9060 
2009 OE1    -11.6960    53.8490    38.8360 O.co2 207 GLU1111  -0.9000 
2010 OE2    -13.7160    53.4800    38.0550 O.co2 207 GLU1111  -0.9000 
2011 N      -10.0080    50.8270    43.1130 N.am  208 GLU1112  -0.7300 BACKBONE
2012 H      -10.7420    50.1340    43.0810 H     208 GLU1112   0.3700 BACKBONE
2013 CA      -9.0690    50.8090    44.2510 C.3   208 GLU1112   0.2810 BACKBONE
2014 C       -7.6890    50.2790    43.8650 C.2   208 GLU1112   0.5690 BACKBONE
2015 O       -6.6720    50.7950    44.3220 O.2   208 GLU1112  -0.5700 BACKBONE
2016 CB      -9.6360    49.9830    45.4190 C.3   208 GLU1112  -0.1600 
2017 CG      -8.6670    49.7190    46.5910 C.3   208 GLU1112  -0.2660 
2018 CD      -8.2950    50.9790    47.3840 C.2   208 GLU1112   0.9060 
2019 OE1     -8.6080    52.1030    46.9340 O.co2 208 GLU1112  -0.9000 
2020 OE2     -7.6780    50.8440    48.4700 O.co2 208 GLU1112  -0.9000 
2021 N       -7.6680    49.2270    43.0540 N.am  209 PHE1113  -0.7300 BACKBONE
2022 H       -8.5330    48.7500    42.8450 H     209 PHE1113   0.3700 BACKBONE
2023 CA      -6.4300    48.7430    42.4590 C.3   209 PHE1113   0.2810 BACKBONE
2024 C       -5.7360    49.8870    41.7190 C.2   209 PHE1113   0.5690 BACKBONE
2025 O       -4.5690    50.1560    41.9470 O.2   209 PHE1113  -0.5700 BACKBONE
2026 CB      -6.7100    47.5820    41.5060 C.3   209 PHE1113  -0.0160 
2027 CG      -5.5640    47.2620    40.5970 C.ar  209 PHE1113  -0.1440 
2028 CD1     -4.4260    46.6340    41.0900 C.ar  209 PHE1113  -0.1500 
2029 CD2     -5.6030    47.6200    39.2610 C.ar  209 PHE1113  -0.1500 
2030 CE1     -3.3500    46.3340    40.2370 C.ar  209 PHE1113  -0.1500 
2031 CE2     -4.5220    47.3210    38.4010 C.ar  209 PHE1113  -0.1500 
2032 CZ      -3.4080    46.6880    38.9000 C.ar  209 PHE1113  -0.1500 
2033 N       -6.4710    50.5770    40.8540 N.am  210 CYS1114  -0.7300 BACKBONE
2034 H       -7.4460    50.3410    40.7330 H     210 CYS1114   0.3700 BACKBONE
2035 CA      -5.8950    51.6710    40.0750 C.3   210 CYS1114   0.2810 BACKBONE
2036 C       -5.3900    52.7930    40.9700 C.2   210 CYS1114   0.5690 BACKBONE
2037 O       -4.3630    53.3890    40.6810 O.2   210 CYS1114  -0.5700 BACKBONE
2038 CB      -6.9130    52.2120    39.0700 C.3   210 CYS1114   0.0700 
2039 SG      -7.3900    51.0020    37.7890 S.3   210 CYS1114  -0.4100 
2040 N       -6.1160    53.0640    42.0540 N.am  211 ARG1115  -0.7300 BACKBONE
2041 H       -6.9590    52.5340    42.2220 H     211 ARG1115   0.3700 BACKBONE
2042 CA      -5.7340    54.0970    43.0020 C.3   211 ARG1115   0.2810 BACKBONE
2043 C       -4.3880    53.7570    43.6360 C.2   211 ARG1115   0.5690 BACKBONE
2044 O       -3.4630    54.5680    43.6290 O.2   211 ARG1115  -0.5700 BACKBONE
2045 CB      -6.8110    54.2580    44.1010 C.3   211 ARG1115  -0.1600 
2046 CG      -6.5020    55.3550    45.1270 C.3   211 ARG1115  -0.1600 
2047 CD      -7.4950    55.3620    46.3150 C.3   211 ARG1115   0.1680 
2048 NE      -7.2410    54.2930    47.2890 N.pl3 211 ARG1115  -0.8440 
2049 HE      -7.8790    53.5110    47.3080 H     211 ARG1115   0.4500 
2050 CZ      -6.2220    54.2870    48.1510 C.cat 211 ARG1115   1.2000 
2051 NH1     -5.3570    55.3020    48.2000 N.pl3 211 ARG1115  -0.9670 
2052 HH12    -5.4640    56.0880    47.5740 H     211 ARG1115   0.4500 
2053 HH11    -4.5950    55.2850    48.8630 H     211 ARG1115   0.4500 
2054 NH2     -6.0680    53.2590    48.9810 N.pl3 211 ARG1115  -0.9670 
2055 HH21    -5.3020    53.2520    49.6400 H     211 ARG1115   0.4500 
2056 HH22    -6.7170    52.4850    48.9530 H     211 ARG1115   0.4500 
2057 N       -4.3000    52.5490    44.1810 N.am  212 ARG1116  -0.7300 BACKBONE
2058 H       -5.0960    51.9300    44.1290 H     212 ARG1116   0.3700 BACKBONE
2059 CA      -3.0870    52.0870    44.8530 C.3   212 ARG1116   0.2810 BACKBONE
2060 C       -1.8810    52.0620    43.9190 C.2   212 ARG1116   0.5690 BACKBONE
2061 O       -0.7560    52.2950    44.3460 O.2   212 ARG1116  -0.5700 BACKBONE
2062 CB      -3.3040    50.6860    45.4170 C.3   212 ARG1116  -0.1600 
2063 CG      -4.2730    50.6280    46.6000 C.3   212 ARG1116  -0.1600 
2064 CD      -4.5130    49.1670    46.9550 C.3   212 ARG1116   0.1680 
2065 NE      -3.4350    48.6430    47.7940 N.pl3 212 ARG1116  -0.8440 
2066 HE      -2.7430    49.2980    48.1300 H     212 ARG1116   0.4500 
2067 CZ      -3.2990    47.3660    48.1470 C.cat 212 ARG1116   1.2000 
2068 NH1     -4.1710    46.4480    47.7330 N.pl3 212 ARG1116  -0.9670 
2069 HH12    -4.9400    46.7150    47.1350 H     212 ARG1116   0.4500 
2070 HH11    -4.0640    45.4850    48.0180 H     212 ARG1116   0.4500 
2071 NH2     -2.2900    47.0090    48.9340 N.pl3 212 ARG1116  -0.9670 
2072 HH21    -2.1860    46.0450    49.2160 H     212 ARG1116   0.4500 
2073 HH22    -1.6270    47.7020    49.2500 H     212 ARG1116   0.4500 
2074 N       -2.1440    51.7570    42.6490 N.am  213 LEU1117  -0.7300 BACKBONE
2075 H       -3.1000    51.5690    42.3840 H     213 LEU1117   0.3700 BACKBONE
2076 CA      -1.1120    51.6830    41.6290 C.3   213 LEU1117   0.2810 BACKBONE
2077 C       -0.5730    53.0820    41.3580 C.2   213 LEU1117   0.5690 BACKBONE
2078 O        0.6270    53.2810    41.3490 O.2   213 LEU1117  -0.5700 BACKBONE
2079 CB      -1.6760    51.0530    40.3480 C.3   213 LEU1117  -0.1600 
2080 CG      -0.7090    50.3740    39.3990 C.3   213 LEU1117  -0.0800 
2081 CD1     -0.0850    49.1310    40.0520 C.3   213 LEU1117  -0.2400 
2082 CD2     -1.4340    50.0190    38.1130 C.3   213 LEU1117  -0.2400 
2083 N       -1.4510    54.0660    41.1840 N.am  214 LYS1118  -0.7300 BACKBONE
2084 H       -2.4400    53.8620    41.1810 H     214 LYS1118   0.3700 BACKBONE
2085 CA      -0.9910    55.4450    40.9970 C.3   214 LYS1118   0.2810 BACKBONE
2086 C       -0.2280    55.9450    42.2280 C.2   214 LYS1118   0.5690 BACKBONE
2087 O        0.7030    56.7410    42.1180 O.2   214 LYS1118  -0.5700 BACKBONE
2088 CB      -2.1560    56.3860    40.6960 C.3   214 LYS1118  -0.1600 
2089 CG      -1.7400    57.5960    39.8480 C.3   214 LYS1118  -0.1600 
2090 CD      -2.8360    58.6740    39.7830 C.3   214 LYS1118  -0.1600 
2091 CE      -2.3440    59.9600    39.0670 C.3   214 LYS1118   0.3430 
2092 NZ      -3.0760    61.1940    39.5280 N.4   214 LYS1118  -0.8530 
2093 HZ3     -4.0630    61.0910    39.3380 H     214 LYS1118   0.4500 
2094 HZ1     -2.7210    62.0000    39.0340 H     214 LYS1118   0.4500 
2095 HZ2     -2.9350    61.3180    40.5200 H     214 LYS1118   0.4500 
2096 N       -0.6330    55.4410    43.3890 N.am  215 GLU1119  -0.7300 BACKBONE
2097 H       -1.3580    54.7380    43.3740 H     215 GLU1119   0.3700 BACKBONE
2098 CA      -0.0980    55.8390    44.6720 C.3   215 GLU1119   0.2810 BACKBONE
2099 C        1.2690    55.2090    44.9520 C.2   215 GLU1119   0.5690 BACKBONE
2100 O        1.9960    55.7030    45.7990 O.2   215 GLU1119  -0.5700 BACKBONE
2101 CB      -1.1050    55.4440    45.7650 C.3   215 GLU1119  -0.1600 
2102 CG      -1.1090    56.2960    46.9680 C.3   215 GLU1119  -0.2660 
2103 CD      -1.6330    57.7030    46.7020 C.2   215 GLU1119   0.9060 
2104 OE1     -2.6510    57.8550    45.9790 O.co2 215 GLU1119  -0.9000 
2105 OE2     -1.0220    58.6550    47.2410 O.co2 215 GLU1119  -0.9000 
2106 N        1.6180    54.1260    44.2610 N.am  216 GLY1120  -0.7300 BACKBONE
2107 H        0.9590    53.7360    43.6020 H     216 GLY1120   0.3700 BACKBONE
2108 CA       2.9340    53.4730    44.4230 C.3   216 GLY1120   0.2010 BACKBONE
2109 C        2.9820    52.0340    44.9190 C.2   216 GLY1120   0.5690 BACKBONE
2110 O        4.0700    51.4830    45.1320 O.2   216 GLY1120  -0.5700 BACKBONE
2111 N        1.8160    51.4140    45.0750 N.am  217 THR1121  -0.7300 BACKBONE
2112 H        0.9630    51.9290    44.9110 H     217 THR1121   0.3700 BACKBONE
2113 CA       1.7310    50.0190    45.4740 C.3   217 THR1121   0.2810 BACKBONE
2114 C        2.2080    49.1200    44.3310 C.2   217 THR1121   0.5690 BACKBONE
2115 O        1.8460    49.3440    43.1770 O.2   217 THR1121  -0.5700 BACKBONE
2116 CB       0.2720    49.6250    45.8760 C.3   217 THR1121   0.2000 
2117 OG1     -0.1490    50.4000    47.0030 O.3   217 THR1121  -0.6800 
2118 HG1     -0.0710    51.3260    46.7640 H     217 THR1121   0.4000 
2119 CG2      0.1640    48.1330    46.2140 C.3   217 THR1121  -0.2400 
2120 N        3.0080    48.1050    44.6640 N.am  218 ARG1122  -0.7300 BACKBONE
2121 H        3.2280    47.9650    45.6400 H     218 ARG1122   0.3700 BACKBONE
2122 CA       3.5860    47.1770    43.6720 C.3   218 ARG1122   0.2810 BACKBONE
2123 C        3.5000    45.7320    44.1300 C.2   218 ARG1122   0.5690 BACKBONE
2124 O        3.4310    45.4540    45.3220 O.2   218 ARG1122  -0.5700 BACKBONE
2125 CB       5.0640    47.4930    43.3800 C.3   218 ARG1122  -0.1600 
2126 CG       5.3610    48.9000    42.9560 C.3   218 ARG1122  -0.1600 
2127 CD       4.7420    49.2240    41.6410 C.3   218 ARG1122   0.1680 
2128 NE       5.1160    50.5600    41.1740 N.pl3 218 ARG1122  -0.8440 
2129 HE       6.0810    50.7060    40.9150 H     218 ARG1122   0.4500 
2130 CZ       4.2870    51.6040    41.0620 C.cat 218 ARG1122   1.2000 
2131 NH1      2.9910    51.5110    41.3900 N.pl3 218 ARG1122  -0.9670 
2132 HH12     2.6220    50.6420    41.7500 H     218 ARG1122   0.4500 
2133 HH11     2.3830    52.3100    41.2770 H     218 ARG1122   0.4500 
2134 NH2      4.7540    52.7530    40.5910 N.pl3 218 ARG1122  -0.9670 
2135 HH21     4.1350    53.5440    40.4840 H     218 ARG1122   0.4500 
2136 HH22     5.7290    52.8370    40.3400 H     218 ARG1122   0.4500 
2137 N        3.5180    44.8160    43.1590 N.am  219 MET1123  -0.7300 BACKBONE
2138 H        3.4520    45.1220    42.1990 H     219 MET1123   0.3700 BACKBONE
2139 CA       3.6300    43.3920    43.4350 C.3   219 MET1123   0.2810 BACKBONE
2140 C        4.8690    43.1330    44.2730 C.2   219 MET1123   0.5690 BACKBONE
2141 O        5.8970    43.7880    44.0900 O.2   219 MET1123  -0.5700 BACKBONE
2142 CB       3.7100    42.5680    42.1450 C.3   219 MET1123  -0.1600 
2143 CG       2.3600    42.2050    41.5650 C.3   219 MET1123   0.0700 
2144 SD       2.4830    41.1870    40.0870 S.3   219 MET1123  -0.4600 
2145 CE       2.9700    42.3640    38.8040 C.3   219 MET1123  -0.0100 
2146 N        4.7250    42.2090    45.2260 N.am  220 ARG1124  -0.7300 BACKBONE
2147 H        3.7950    41.8830    45.4460 H     220 ARG1124   0.3700 BACKBONE
2148 CA       5.8440    41.6540    45.9580 C.3   220 ARG1124   0.2810 BACKBONE
2149 C        6.6300    40.7380    45.0100 C.2   220 ARG1124   0.5690 BACKBONE
2150 O        6.1360    40.3580    43.9540 O.2   220 ARG1124  -0.5700 BACKBONE
2151 CB       5.3490    40.8380    47.1570 C.3   220 ARG1124  -0.1600 
2152 CG       4.4920    41.6550    48.1520 C.3   220 ARG1124  -0.1600 
2153 CD       4.0380    40.7970    49.3100 C.3   220 ARG1124   0.1680 
2154 NE       3.5100    41.6120    50.3960 N.pl3 220 ARG1124  -0.8440 
2155 HE       2.5070    41.7110    50.4600 H     220 ARG1124   0.4500 
2156 CZ       4.2530    42.2390    51.3160 C.cat 220 ARG1124   1.2000 
2157 NH1      5.5840    42.1460    51.3040 N.pl3 220 ARG1124  -0.9670 
2158 HH12     6.0460    41.6030    50.5890 H     220 ARG1124   0.4500 
2159 HH11     6.1300    42.6190    52.0100 H     220 ARG1124   0.4500 
2160 NH2      3.6610    42.9590    52.2660 N.pl3 220 ARG1124  -0.9670 
2161 HH21     4.2180    43.4270    52.9660 H     220 ARG1124   0.4500 
2162 HH22     2.6540    43.0380    52.2870 H     220 ARG1124   0.4500 
2163 N        7.8470    40.4010    45.4110 N.am  221 ALA1125  -0.7300 BACKBONE
2164 H        8.1800    40.7730    46.2890 H     221 ALA1125   0.3700 BACKBONE
2165 CA       8.7220    39.5330    44.6650 C.3   221 ALA1125   0.2810 BACKBONE
2166 C        8.0580    38.1730    44.3870 C.2   221 ALA1125   0.5690 BACKBONE
2167 O        7.4650    37.5840    45.2800 O.2   221 ALA1125  -0.5700 BACKBONE
2168 CB      10.0060    39.3450    45.4230 C.3   221 ALA1125  -0.2400 
2169 N        8.1680    37.6660    43.1420 N.am  222 PRO1126  -0.6600 BACKBONE
2170 CA       7.6130    36.3590    42.8390 C.3   222 PRO1126   0.2810 BACKBONE
2171 C        8.5270    35.2540    43.3580 C.2   222 PRO1126   0.5690 BACKBONE
2172 O        9.6790    35.5160    43.7030 O.2   222 PRO1126  -0.5700 BACKBONE
2173 CB       7.5560    36.3650    41.3190 C.3   222 PRO1126  -0.1600 
2174 CG       8.6700    37.1940    40.9220 C.3   222 PRO1126  -0.1600 
2175 CD       8.8570    38.2350    41.9720 C.3   222 PRO1126   0.1400 
2176 N        8.0240    34.0270    43.4010 N.am  223 ASP1127  -0.7300 BACKBONE
2177 H        7.1560    33.8310    42.9230 H     223 ASP1127   0.3700 BACKBONE
2178 CA       8.7030    32.9480    44.1300 C.3   223 ASP1127   0.2810 BACKBONE
2179 C       10.1070    32.5900    43.6540 C.2   223 ASP1127   0.5690 BACKBONE
2180 O       10.9270    32.1610    44.4690 O.2   223 ASP1127  -0.5700 BACKBONE
2181 CB       7.8360    31.6770    44.1540 C.3   223 ASP1127  -0.2660 
2182 CG       6.6670    31.7860    45.1230 C.2   223 ASP1127   0.9060 
2183 OD1      6.6640    32.7180    45.9430 O.co2 223 ASP1127  -0.9000 
2184 OD2      5.7550    30.9450    45.0580 O.co2 223 ASP1127  -0.9000 
2185 N       10.4030    32.7490    42.3610 N.am  224 TYR1128  -0.7300 BACKBONE
2186 H        9.7390    33.1970    41.7460 H     224 TYR1128   0.3700 BACKBONE
2187 CA      11.6920    32.2750    41.8270 C.3   224 TYR1128   0.2810 BACKBONE
2188 C       12.6560    33.3960    41.4020 C.2   224 TYR1128   0.5690 BACKBONE
2189 O       13.6360    33.1450    40.6820 O.2   224 TYR1128  -0.5700 BACKBONE
2190 CB      11.4520    31.2770    40.6730 C.3   224 TYR1128  -0.0160 
2191 CG      10.3640    30.2720    40.9980 C.ar  224 TYR1128  -0.1440 
2192 CD1      9.0330    30.5440    40.6980 C.ar  224 TYR1128  -0.1500 
2193 CD2     10.6610    29.0630    41.6400 C.ar  224 TYR1128  -0.1500 
2194 CE1      8.0210    29.6400    41.0090 C.ar  224 TYR1128  -0.1500 
2195 CE2      9.6520    28.1360    41.9490 C.ar  224 TYR1128  -0.1500 
2196 CZ       8.3330    28.4370    41.6270 C.ar  224 TYR1128   0.0820 
2197 OH       7.3100    27.5510    41.9080 O.3   224 TYR1128  -0.5320 
2198 HH       7.5850    26.7350    42.3320 H     224 TYR1128   0.4500 
2199 N       12.4200    34.6130    41.8890 N.am  225 THR1129  -0.7300 BACKBONE
2200 H       11.6690    34.7410    42.5520 H     225 THR1129   0.3700 BACKBONE
2201 CA      13.2240    35.7710    41.4870 C.3   225 THR1129   0.2810 BACKBONE
2202 C       14.5940    35.8040    42.1660 C.2   225 THR1129   0.5690 BACKBONE
2203 O       14.7770    35.2370    43.2270 O.2   225 THR1129  -0.5700 BACKBONE
2204 CB      12.4680    37.1020    41.7760 C.3   225 THR1129   0.2000 
2205 OG1     13.1050    38.1790    41.0880 O.3   225 THR1129  -0.6800 
2206 HG1     13.9960    38.2600    41.4370 H     225 THR1129   0.4000 
2207 CG2     12.4300    37.4120    43.2750 C.3   225 THR1129  -0.2400 
2208 N       15.5640    36.4520    41.5320 N.am  226 THR1130  -0.7300 BACKBONE
2209 H       15.4770    36.6150    40.5390 H     226 THR1130   0.3700 BACKBONE
2210 CA      16.7520    36.9350    42.2290 C.3   226 THR1130   0.2810 BACKBONE
2211 C       16.4330    38.3730    42.6820 C.2   226 THR1130   0.5690 BACKBONE
2212 O       15.4990    38.9890    42.1600 O.2   226 THR1130  -0.5700 BACKBONE
2213 CB      17.9930    36.9160    41.3360 C.3   226 THR1130   0.2000 
2214 OG1     17.8470    37.8690    40.2820 O.3   226 THR1130  -0.6800 
2215 HG1     18.6440    37.8350    39.7480 H     226 THR1130   0.4000 
2216 CG2     18.1720    35.5480    40.7100 C.3   226 THR1130  -0.2400 
2217 N       17.1840    38.8970    43.6770 N.am  227 PRO1131  -0.6600 BACKBONE
2218 CA      16.9330    40.2510    44.1150 C.3   227 PRO1131   0.2810 BACKBONE
2219 C       17.2290    41.2820    43.0230 C.2   227 PRO1131   0.5690 BACKBONE
2220 O       16.5880    42.3190    42.9930 O.2   227 PRO1131  -0.5700 BACKBONE
2221 CB      17.8760    40.4210    45.3230 C.3   227 PRO1131  -0.1600 
2222 CG      18.3030    39.0400    45.6990 C.3   227 PRO1131  -0.1600 
2223 CD      18.2880    38.2740    44.4380 C.3   227 PRO1131   0.1400 
2224 N       18.1720    40.9830    42.1340 N.am  228 GLU1132  -0.7300 BACKBONE
2225 H       18.6790    40.1150    42.2300 H     228 GLU1132   0.3700 BACKBONE
2226 CA      18.4940    41.8720    41.0270 C.3   228 GLU1132   0.2810 BACKBONE
2227 C       17.3430    41.9090    40.0400 C.2   228 GLU1132   0.5690 BACKBONE
2228 O       17.0520    42.9630    39.4970 O.2   228 GLU1132  -0.5700 BACKBONE
2229 CB      19.7700    41.4490    40.2950 C.3   228 GLU1132  -0.1600 
2230 CG      21.0300    41.3530    41.1810 C.3   228 GLU1132  -0.2660 
2231 CD      21.1320    40.0120    41.9330 C.2   228 GLU1132   0.9060 
2232 OE1     20.5820    39.0010    41.4580 O.co2 228 GLU1132  -0.9000 
2233 OE2     21.7410    39.9740    43.0110 O.co2 228 GLU1132  -0.9000 
2234 N       16.7040    40.7550    39.8070 N.am  229 MET1133  -0.7300 BACKBONE
2235 H       17.0150    39.9130    40.2700 H     229 MET1133   0.3700 BACKBONE
2236 CA      15.5670    40.6940    38.8970 C.3   229 MET1133   0.2810 BACKBONE
2237 C       14.3430    41.4160    39.4640 C.2   229 MET1133   0.5690 BACKBONE
2238 O       13.6510    42.0850    38.7150 O.2   229 MET1133  -0.5700 BACKBONE
2239 CB      15.2260    39.2530    38.4950 C.3   229 MET1133  -0.1600 
2240 CG      16.1680    38.6610    37.4400 C.3   229 MET1133   0.0700 
2241 SD      16.4250    39.7050    35.9790 S.3   229 MET1133  -0.4600 
2242 CE      14.7770    40.1770    35.5900 C.3   229 MET1133  -0.0100 
2243 N       14.1150    41.3270    40.7820 N.am  230 TYR1134  -0.7300 BACKBONE
2244 H       14.7120    40.7430    41.3500 H     230 TYR1134   0.3700 BACKBONE
2245 CA      13.0130    42.0630    41.4140 C.3   230 TYR1134   0.2810 BACKBONE
2246 C       13.2570    43.5730    41.3660 C.2   230 TYR1134   0.5690 BACKBONE
2247 O       12.3550    44.3380    41.1010 O.2   230 TYR1134  -0.5700 BACKBONE
2248 CB      12.7530    41.5990    42.8490 C.3   230 TYR1134  -0.0160 
2249 CG      11.5400    42.2680    43.4810 C.ar  230 TYR1134  -0.1440 
2250 CD1     10.2970    42.2160    42.8740 C.ar  230 TYR1134  -0.1500 
2251 CD2     11.6440    42.9490    44.6860 C.ar  230 TYR1134  -0.1500 
2252 CE1      9.1770    42.8260    43.4330 C.ar  230 TYR1134  -0.1500 
2253 CE2     10.5240    43.5610    45.2690 C.ar  230 TYR1134  -0.1500 
2254 CZ       9.3020    43.5000    44.6390 C.ar  230 TYR1134   0.0820 
2255 OH       8.2160    44.1090    45.2200 O.3   230 TYR1134  -0.5320 
2256 HH       7.3950    44.0290    44.7290 H     230 TYR1134   0.4500 
2257 N       14.4970    43.9820    41.5970 N.am  231 GLN1135  -0.7300 BACKBONE
2258 H       15.1980    43.2980    41.8450 H     231 GLN1135   0.3700 BACKBONE
2259 CA      14.8810    45.3800    41.5060 C.3   231 GLN1135   0.2810 BACKBONE
2260 C       14.5890    45.8980    40.1010 C.2   231 GLN1135   0.5690 BACKBONE
2261 O       14.1030    47.0090    39.9150 O.2   231 GLN1135  -0.5700 BACKBONE
2262 CB      16.3700    45.5340    41.8230 C.3   231 GLN1135  -0.1600 
2263 CG      16.8690    46.9860    41.7140 C.3   231 GLN1135  -0.0990 
2264 CD      16.2350    47.8910    42.7320 C.2   231 GLN1135   0.5690 
2265 OE1     16.4790    47.7450    43.9240 O.2   231 GLN1135  -0.5700 
2266 NE2     15.4170    48.8370    42.2760 N.am  231 GLN1135  -0.8000 
2267 HE22    15.2450    48.9210    41.2840 H     231 GLN1135   0.3700 
2268 HE21    14.9690    49.4710    42.9220 H     231 GLN1135   0.3700 
2269 N       14.8880    45.0820    39.0910 N.am  232 THR1136  -0.7300 BACKBONE
2270 H       15.3050    44.1810    39.2760 H     232 THR1136   0.3700 BACKBONE
2271 CA      14.6170    45.4850    37.7370 C.3   232 THR1136   0.2810 BACKBONE
2272 C       13.1250    45.6570    37.4810 C.2   232 THR1136   0.5690 BACKBONE
2273 O       12.7110    46.5580    36.7400 O.2   232 THR1136  -0.5700 BACKBONE
2274 CB      15.2580    44.4900    36.7620 C.3   232 THR1136   0.2000 
2275 OG1     16.6820    44.5370    36.9520 O.3   232 THR1136  -0.6800 
2276 HG1     16.8600    44.3160    37.8690 H     232 THR1136   0.4000 
2277 CG2     14.9150    44.8270    35.3420 C.3   232 THR1136  -0.2400 
2278 N       12.3170    44.8070    38.0880 N.am  233 MET1137  -0.7300 BACKBONE
2279 H       12.7080    44.0580    38.6420 H     233 MET1137   0.3700 BACKBONE
2280 CA      10.8640    44.9330    37.9710 C.3   233 MET1137   0.2810 BACKBONE
2281 C       10.4060    46.2630    38.5530 C.2   233 MET1137   0.5690 BACKBONE
2282 O        9.6640    46.9990    37.9280 O.2   233 MET1137  -0.5700 BACKBONE
2283 CB      10.1760    43.8040    38.7160 C.3   233 MET1137  -0.1600 
2284 CG      10.2230    42.4400    38.0170 C.3   233 MET1137   0.0700 
2285 SD       9.7030    41.1200    39.1340 S.3   233 MET1137  -0.4600 
2286 CE      10.8470    39.8130    38.6440 C.3   233 MET1137  -0.0100 
2287 N       10.8840    46.5740    39.7590 N.am  234 LEU1138  -0.7300 BACKBONE
2288 H       11.4720    45.9090    40.2410 H     234 LEU1138   0.3700 BACKBONE
2289 CA      10.5780    47.8590    40.4070 C.3   234 LEU1138   0.2810 BACKBONE
2290 C       10.9860    49.0520    39.5450 C.2   234 LEU1138   0.5690 BACKBONE
2291 O       10.2320    50.0260    39.4410 O.2   234 LEU1138  -0.5700 BACKBONE
2292 CB      11.2520    47.9430    41.7730 C.3   234 LEU1138  -0.1600 
2293 CG      10.7190    46.9390    42.7970 C.3   234 LEU1138  -0.0800 
2294 CD1     11.5010    47.0230    44.0990 C.3   234 LEU1138  -0.2400 
2295 CD2      9.2200    47.1200    43.0620 C.3   234 LEU1138  -0.2400 
2296 N       12.1600    48.9580    38.9040 N.am  235 ASP1139  -0.7300 BACKBONE
2297 H       12.7340    48.1410    39.0520 H     235 ASP1139   0.3700 BACKBONE
2298 CA      12.6390    50.0130    37.9880 C.3   235 ASP1139   0.2810 BACKBONE
2299 C       11.6940    50.2070    36.7770 C.2   235 ASP1139   0.5690 BACKBONE
2300 O       11.3870    51.3240    36.3830 O.2   235 ASP1139  -0.5700 BACKBONE
2301 CB      14.0350    49.6900    37.4730 C.3   235 ASP1139  -0.2660 
2302 CG      15.1020    49.6830    38.5810 C.2   235 ASP1139   0.9060 
2303 OD1     14.8260    50.0590    39.7400 O.co2 235 ASP1139  -0.9000 
2304 OD2     16.2190    49.2300    38.2790 O.co2 235 ASP1139  -0.9000 
2305 N       11.2700    49.0970    36.1850 N.am  236 CYS1140  -0.7300 BACKBONE
2306 H       11.6220    48.2070    36.5060 H     236 CYS1140   0.3700 BACKBONE
2307 CA      10.3170    49.1220    35.0920 C.3   236 CYS1140   0.2810 BACKBONE
2308 C        8.9830    49.6850    35.5060 C.2   236 CYS1140   0.5690 BACKBONE
2309 O        8.2970    50.2840    34.6950 O.2   236 CYS1140  -0.5700 BACKBONE
2310 CB      10.1190    47.7220    34.5310 C.3   236 CYS1140   0.0700 
2311 SG      11.5620    47.0980    33.7080 S.3   236 CYS1140  -0.4100 
2312 N        8.6170    49.4960    36.7640 N.am  237 TRP1141  -0.7300 BACKBONE
2313 H        9.2240    48.9680    37.3750 H     237 TRP1141   0.3700 BACKBONE
2314 CA       7.3820    50.0180    37.2920 C.3   237 TRP1141   0.2810 BACKBONE
2315 C        7.5210    51.4190    37.9070 C.2   237 TRP1141   0.5690 BACKBONE
2316 O        6.6990    51.8080    38.7220 O.2   237 TRP1141  -0.5700 BACKBONE
2317 CB       6.8220    49.0820    38.3390 C.3   237 TRP1141   0.0210 
2318 CG       6.5080    47.7210    37.8340 C.2   237 TRP1141  -0.1810 
2319 CD1      6.0950    47.3680    36.5760 C.2   237 TRP1141  -0.3020 
2320 CD2      6.5380    46.5130    38.6050 C.ar  237 TRP1141   0.0000 
2321 NE1      5.9110    46.0000    36.5120 N.pl3 237 TRP1141   0.0330 
2322 HE1      5.6300    45.4840    35.6900 H     237 TRP1141   0.2700 
2323 CE2      6.1710    45.4550    37.7440 C.ar  237 TRP1141  -0.1520 
2324 CE3      6.8850    46.2190    39.9310 C.ar  237 TRP1141  -0.1500 
2325 CZ2      6.1240    44.1100    38.1790 C.ar  237 TRP1141  -0.1500 
2326 CZ3      6.8230    44.8840    40.3640 C.ar  237 TRP1141  -0.1500 
2327 CH2      6.4320    43.8580    39.4880 C.ar  237 TRP1141  -0.1500 
2328 N        8.5340    52.1940    37.5140 N.am  238 HIS1142  -0.7300 BACKBONE
2329 H        9.2480    51.8200    36.9050 H     238 HIS1142   0.3700 BACKBONE
2330 CA       8.6110    53.5740    37.9600 C.3   238 HIS1142   0.2810 BACKBONE
2331 C        7.3360    54.3530    37.5430 C.2   238 HIS1142   0.5690 BACKBONE
2332 O        6.8360    54.1800    36.4310 O.2   238 HIS1142  -0.5700 BACKBONE
2333 CB       9.8950    54.2490    37.4280 C.3   238 HIS1142   0.0210 
2334 CG      10.3280    55.4380    38.2340 C.2   238 HIS1142   0.0460 
2335 ND1      9.5590    56.5840    38.3580 N.2   238 HIS1142  -0.5650 
2336 CD2     11.4540    55.6610    38.9530 C.2   238 HIS1142  -0.3020 
2337 CE1     10.1960    57.4580    39.1110 C.2   238 HIS1142   0.0360 
2338 NE2     11.3500    56.9270    39.4800 N.pl3 238 HIS1142   0.0330 
2339 HE2     12.0440    57.3790    40.0570 H     238 HIS1142   0.2700 
2340 N        6.8070    55.1540    38.4800 N.am  239 GLY1143  -0.7300 BACKBONE
2341 H        7.2550    55.1930    39.3840 H     239 GLY1143   0.3700 BACKBONE
2342 CA       5.6310    55.9630    38.2640 C.3   239 GLY1143   0.2010 BACKBONE
2343 C        5.7950    57.0140    37.1850 C.2   239 GLY1143   0.5690 BACKBONE
2344 O        4.8140    57.3810    36.5050 O.2   239 GLY1143  -0.5700 BACKBONE
2345 N        7.0250    57.5000    37.0240 N.am  240 GLU1144  -0.7300 BACKBONE
2346 H        7.7570    57.1720    37.6380 H     240 GLU1144   0.3700 BACKBONE
2347 CA       7.3630    58.4860    36.0000 C.3   240 GLU1144   0.2810 BACKBONE
2348 C        7.8780    57.7270    34.7820 C.2   240 GLU1144   0.5690 BACKBONE
2349 O        8.9570    57.1340    34.8500 O.2   240 GLU1144  -0.5700 BACKBONE
2350 CB       8.4650    59.4460    36.4960 C.3   240 GLU1144  -0.1600 
2351 CG       8.1390    60.2660    37.7090 C.3   240 GLU1144  -0.2660 
2352 CD       9.2830    61.2160    38.1110 C.2   240 GLU1144   0.9060 
2353 OE1      9.5810    62.1650    37.3300 O.co2 240 GLU1144  -0.9000 
2354 OE2      9.8730    61.0370    39.2120 O.co2 240 GLU1144  -0.9000 
2355 N        7.1220    57.7190    33.6630 N.am  241 PRO1145  -0.6600 BACKBONE
2356 CA       7.5740    56.8850    32.5440 C.3   241 PRO1145   0.2810 BACKBONE
2357 C        9.0090    57.1750    32.0950 C.2   241 PRO1145   0.5690 BACKBONE
2358 O        9.7220    56.2660    31.6790 O.2   241 PRO1145  -0.5700 BACKBONE
2359 CB       6.5700    57.1950    31.4090 C.3   241 PRO1145  -0.1600 
2360 CG       5.4210    57.8390    32.0430 C.3   241 PRO1145  -0.1600 
2361 CD       5.8580    58.4150    33.3730 C.3   241 PRO1145   0.1400 
2362 N        9.4310    58.4290    32.1990 N.am  242 SER1146  -0.7300 BACKBONE
2363 H        8.8050    59.1270    32.5730 H     242 SER1146   0.3700 BACKBONE
2364 CA      10.7820    58.8310    31.7860 C.3   242 SER1146   0.2810 BACKBONE
2365 C       11.8900    58.3420    32.7150 C.2   242 SER1146   0.5690 BACKBONE
2366 O       13.0560    58.3390    32.3320 O.2   242 SER1146  -0.5700 BACKBONE
2367 CB      10.8440    60.3440    31.6490 C.3   242 SER1146   0.1200 
2368 OG      10.7390    60.9380    32.9320 O.3   242 SER1146  -0.6800 
2369 HG      10.7810    61.8900    32.8150 H     242 SER1146   0.4000 
2370 N       11.5410    57.9120    33.9180 N.am  243 GLN1147  -0.7300 BACKBONE
2371 H       10.5740    57.9680    34.2030 H     243 GLN1147   0.3700 BACKBONE
2372 CA      12.5290    57.3580    34.8420 C.3   243 GLN1147   0.2810 BACKBONE
2373 C       12.6280    55.8250    34.7890 C.2   243 GLN1147   0.5690 BACKBONE
2374 O       13.4760    55.2250    35.4460 O.2   243 GLN1147  -0.5700 BACKBONE
2375 CB      12.2460    57.8180    36.2650 C.3   243 GLN1147  -0.1600 
2376 CG      12.3540    59.3130    36.4570 C.3   243 GLN1147  -0.0990 
2377 CD      13.7410    59.8230    36.1280 C.2   243 GLN1147   0.5690 
2378 NE2     13.9040    60.6950    35.2780 N.am  243 GLN1147  -0.8000 
2379 HE22    13.1060    61.0930    34.8040 H     243 GLN1147   0.3700 
2380 HE21    14.8360    61.0140    35.0540 H     243 GLN1147   0.3700 
2381 OE1     14.7490    59.2660    36.7810 O.2   243 GLN1147  -0.5700 
2382 N       11.7680    55.1890    34.0030 N.am  244 ARG1148  -0.7300 BACKBONE
2383 H       11.0040    55.7030    33.5890 H     244 ARG1148   0.3700 BACKBONE
2384 CA      11.9020    53.7670    33.7250 C.3   244 ARG1148   0.2810 BACKBONE
2385 C       13.1170    53.5800    32.8390 C.2   244 ARG1148   0.5690 BACKBONE
2386 O       13.4680    54.4720    32.0760 O.2   244 ARG1148  -0.5700 BACKBONE
2387 CB      10.6560    53.2480    32.9950 C.3   244 ARG1148  -0.1600 
2388 CG       9.4080    53.4000    33.8100 C.3   244 ARG1148  -0.1600 
2389 CD       8.1690    52.9350    33.0890 C.3   244 ARG1148   0.1680 
2390 NE       7.0210    53.3310    33.8890 N.pl3 244 ARG1148  -0.8440 
2391 HE       7.1070    53.2690    34.8930 H     244 ARG1148   0.4500 
2392 CZ       5.8650    53.7690    33.3940 C.cat 244 ARG1148   1.2000 
2393 NH1      5.6740    53.8030    32.0880 N.pl3 244 ARG1148  -0.9670 
2394 HH12     6.4090    53.5050    31.4620 H     244 ARG1148   0.4500 
2395 HH11     4.7930    54.1270    31.7150 H     244 ARG1148   0.4500 
2396 NH2      4.8920    54.1640    34.2140 N.pl3 244 ARG1148  -0.9670 
2397 HH21     4.0130    54.4880    33.8360 H     244 ARG1148   0.4500 
2398 HH22     5.0330    54.1400    35.2140 H     244 ARG1148   0.4500 
2399 N       13.7680    52.4120    32.9210 N.am  245 PRO1149  -0.6600 BACKBONE
2400 CA      14.8270    52.1760    31.9440 C.3   245 PRO1149   0.2810 BACKBONE
2401 C       14.2680    52.1320    30.5330 C.2   245 PRO1149   0.5690 BACKBONE
2402 O       13.0790    51.8560    30.3290 O.2   245 PRO1149  -0.5700 BACKBONE
2403 CB      15.3870    50.7790    32.3050 C.3   245 PRO1149  -0.1600 
2404 CG      14.6140    50.2810    33.4280 C.3   245 PRO1149  -0.1600 
2405 CD      13.5580    51.2840    33.8400 C.3   245 PRO1149   0.1400 
2406 N       15.1280    52.4020    29.5600 N.am  246 THR1150  -0.7300 BACKBONE
2407 H       16.0270    52.8060    29.7820 H     246 THR1150   0.3700 BACKBONE
2408 CA      14.7850    52.1210    28.1820 C.3   246 THR1150   0.2810 BACKBONE
2409 C       15.0650    50.6480    27.8810 C.2   246 THR1150   0.5690 BACKBONE
2410 O       15.7400    49.9570    28.6410 O.2   246 THR1150  -0.5700 BACKBONE
2411 CB      15.6070    53.0000    27.2180 C.3   246 THR1150   0.2000 
2412 OG1     16.9740    52.6020    27.2940 O.3   246 THR1150  -0.6800 
2413 HG1     17.4860    53.3700    27.5590 H     246 THR1150   0.4000 
2414 CG2     15.4380    54.5030    27.5830 C.3   246 THR1150  -0.2400 
2415 N       14.5590    50.1620    26.7530 N.am  247 PHE1151  -0.7300 BACKBONE
2416 H       13.9670    50.7400    26.1730 H     247 PHE1151   0.3700 BACKBONE
2417 CA      14.8620    48.7840    26.3510 C.3   247 PHE1151   0.2810 BACKBONE
2418 C       16.3560    48.5630    26.0680 C.2   247 PHE1151   0.5690 BACKBONE
2419 O       16.9110    47.5510    26.4810 O.2   247 PHE1151  -0.5700 BACKBONE
2420 CB      13.9800    48.3240    25.2030 C.3   247 PHE1151  -0.0160 
2421 CG      12.5950    47.9690    25.6410 C.ar  247 PHE1151  -0.1440 
2422 CD1     12.3860    46.8720    26.4750 C.ar  247 PHE1151  -0.1500 
2423 CD2     11.5150    48.7270    25.2530 C.ar  247 PHE1151  -0.1500 
2424 CE1     11.1340    46.5410    26.9260 C.ar  247 PHE1151  -0.1500 
2425 CE2     10.2460    48.3840    25.6750 C.ar  247 PHE1151  -0.1500 
2426 CZ      10.0550    47.2650    26.5120 C.ar  247 PHE1151  -0.1500 
2427 N       17.0200    49.5420    25.4760 N.am  248 SER1152  -0.7300 BACKBONE
2428 H       16.5300    50.3600    25.1440 H     248 SER1152   0.3700 BACKBONE
2429 CA      18.4700    49.4320    25.3050 C.3   248 SER1152   0.2810 BACKBONE
2430 C       19.1900    49.2470    26.6600 C.2   248 SER1152   0.5690 BACKBONE
2431 O       20.0690    48.3890    26.7810 O.2   248 SER1152  -0.5700 BACKBONE
2432 CB      19.0260    50.6510    24.5490 C.3   248 SER1152   0.1200 
2433 OG      18.5450    50.6420    23.2100 O.3   248 SER1152  -0.6800 
2434 HG      18.8460    49.8280    22.7990 H     248 SER1152   0.4000 
2435 N       18.8130    50.0470    27.6640 N.am  249 GLU1153  -0.7300 BACKBONE
2436 H       18.1310    50.7700    27.4840 H     249 GLU1153   0.3700 BACKBONE
2437 CA      19.3660    49.9050    29.0320 C.3   249 GLU1153   0.2810 BACKBONE
2438 C       19.0680    48.5380    29.6790 C.2   249 GLU1153   0.5690 BACKBONE
2439 O       19.9300    47.9330    30.3230 O.2   249 GLU1153  -0.5700 BACKBONE
2440 CB      18.8540    51.0480    29.9330 C.3   249 GLU1153  -0.1600 
2441 CG      19.5000    52.3920    29.5860 C.3   249 GLU1153  -0.2660 
2442 CD      18.8560    53.5850    30.2700 C.2   249 GLU1153   0.9060 
2443 OE1     17.7240    53.4860    30.7820 O.co2 249 GLU1153  -0.9000 
2444 OE2     19.4970    54.6540    30.2540 O.co2 249 GLU1153  -0.9000 
2445 N       17.8450    48.0490    29.4990 N.am  250 LEU1154  -0.7300 BACKBONE
2446 H       17.1520    48.6170    29.0330 H     250 LEU1154   0.3700 BACKBONE
2447 CA      17.4730    46.6980    29.9620 C.3   250 LEU1154   0.2810 BACKBONE
2448 C       18.3030    45.5870    29.2900 C.2   250 LEU1154   0.5690 BACKBONE
2449 O       18.7060    44.6290    29.9440 O.2   250 LEU1154  -0.5700 BACKBONE
2450 CB      15.9630    46.4540    29.7360 C.3   250 LEU1154  -0.1600 
2451 CG      15.0420    47.2370    30.6860 C.3   250 LEU1154  -0.0800 
2452 CD1     13.6160    47.3130    30.1690 C.3   250 LEU1154  -0.2400 
2453 CD2     15.1050    46.6240    32.0830 C.3   250 LEU1154  -0.2400 
2454 N       18.5460    45.7190    27.9910 N.am  251 VAL1155  -0.7300 BACKBONE
2455 H       18.1430    46.5010    27.4950 H     251 VAL1155   0.3700 BACKBONE
2456 CA      19.3800    44.7650    27.2560 C.3   251 VAL1155   0.2810 BACKBONE
2457 C       20.7920    44.7420    27.8480 C.2   251 VAL1155   0.5690 BACKBONE
2458 O       21.3490    43.6790    28.1730 O.2   251 VAL1155  -0.5700 BACKBONE
2459 CB      19.4250    45.1050    25.7360 C.3   251 VAL1155  -0.0800 
2460 CG1     20.5360    44.3600    25.0190 C.3   251 VAL1155  -0.2400 
2461 CG2     18.0890    44.7790    25.0960 C.3   251 VAL1155  -0.2400 
2462 N       21.3690    45.9260    28.0010 N.am  252 GLU1156  -0.7300 BACKBONE
2463 H       20.8900    46.7640    27.7050 H     252 GLU1156   0.3700 BACKBONE
2464 CA      22.6840    46.0150    28.5920 C.3   252 GLU1156   0.2810 BACKBONE
2465 C       22.6800    45.4070    29.9940 C.2   252 GLU1156   0.5690 BACKBONE
2466 O       23.4800    44.5450    30.2850 O.2   252 GLU1156  -0.5700 BACKBONE
2467 CB      23.1720    47.4590    28.6070 C.3   252 GLU1156  -0.1600 
2468 CG      24.6450    47.5540    28.7640 C.3   252 GLU1156  -0.2660 
2469 CD      25.1970    48.8950    28.3230 C.2   252 GLU1156   0.9060 
2470 OE1     25.3240    49.7880    29.1930 O.co2 252 GLU1156  -0.9000 
2471 OE2     25.4840    49.0380    27.1000 O.co2 252 GLU1156  -0.9000 
2472 N       21.7370    45.8160    30.8360 N.am  253 HIS1157  -0.7300 BACKBONE
2473 H       21.0540    46.4880    30.5170 H     253 HIS1157   0.3700 BACKBONE
2474 CA      21.6580    45.3250    32.2070 C.3   253 HIS1157   0.2810 BACKBONE
2475 C       21.3800    43.8060    32.3360 C.2   253 HIS1157   0.5690 BACKBONE
2476 O       22.0290    43.1010    33.1040 O.2   253 HIS1157  -0.5700 BACKBONE
2477 CB      20.6110    46.1260    32.9610 C.3   253 HIS1157   0.0210 
2478 CG      20.4890    45.7460    34.4040 C.2   253 HIS1157   0.0460 
2479 ND1     21.5640    45.7690    35.2720 N.2   253 HIS1157  -0.5650 
2480 CD2     19.4250    45.3310    35.1310 C.2   253 HIS1157  -0.3020 
2481 CE1     21.1650    45.3850    36.4720 C.2   253 HIS1157   0.0360 
2482 NE2     19.8720    45.1160    36.4150 N.pl3 253 HIS1157   0.0330 
2483 HE2     19.3040    44.8030    37.1890 H     253 HIS1157   0.2700 
2484 N       20.3940    43.3040    31.6100 N.am  254 LEU1158  -0.7300 BACKBONE
2485 H       19.8430    43.9200    31.0300 H     254 LEU1158   0.3700 BACKBONE
2486 CA      20.0850    41.8700    31.6310 C.3   254 LEU1158   0.2810 BACKBONE
2487 C       21.2660    41.0600    31.0610 C.2   254 LEU1158   0.5690 BACKBONE
2488 O       21.5430    39.9620    31.5230 O.2   254 LEU1158  -0.5700 BACKBONE
2489 CB      18.7740    41.5740    30.8730 C.3   254 LEU1158  -0.1600 
2490 CG      17.5040    42.1340    31.5450 C.3   254 LEU1158  -0.0800 
2491 CD1     16.2800    42.0090    30.6570 C.3   254 LEU1158  -0.2400 
2492 CD2     17.2400    41.4520    32.8870 C.3   254 LEU1158  -0.2400 
2493 N       21.9560    41.6160    30.0670 N.am  255 GLY1159  -0.7300 BACKBONE
2494 H       21.6330    42.4920    29.6810 H     255 GLY1159   0.3700 BACKBONE
2495 CA      23.1510    41.0120    29.5190 C.3   255 GLY1159   0.2010 BACKBONE
2496 C       24.2100    40.8460    30.5830 C.2   255 GLY1159   0.5690 BACKBONE
2497 O       24.8440    39.7930    30.6550 O.2   255 GLY1159  -0.5700 BACKBONE
2498 N       24.3940    41.8740    31.4170 N.am  256 ASN1160  -0.7300 BACKBONE
2499 H       23.8720    42.7260    31.2680 H     256 ASN1160   0.3700 BACKBONE
2500 CA      25.3330    41.8010    32.5450 C.3   256 ASN1160   0.2810 BACKBONE
2501 C       24.8960    40.7660    33.5850 C.2   256 ASN1160   0.5690 BACKBONE
2502 O       25.7120    40.0260    34.0770 O.2   256 ASN1160  -0.5700 BACKBONE
2503 CB      25.5260    43.1710    33.2330 C.3   256 ASN1160  -0.0990 
2504 CG      26.1310    44.2410    32.2980 C.2   256 ASN1160   0.5690 
2505 OD1     26.8270    43.9270    31.3220 O.2   256 ASN1160  -0.5700 
2506 ND2     25.8680    45.5100    32.6090 N.am  256 ASN1160  -0.8000 
2507 HD22    25.2960    45.7250    33.4130 H     256 ASN1160   0.3700 
2508 HD21    26.2410    46.2570    32.0400 H     256 ASN1160   0.3700 
2509 N       23.6140    40.7310    33.9330 N.am  257 LEU1161  -0.7300 BACKBONE
2510 H       22.9740    41.3940    33.5190 H     257 LEU1161   0.3700 BACKBONE
2511 CA      23.1000    39.7510    34.9060 C.3   257 LEU1161   0.2810 BACKBONE
2512 C       23.2740    38.3270    34.3750 C.2   257 LEU1161   0.5690 BACKBONE
2513 O       23.6690    37.4200    35.1090 O.2   257 LEU1161  -0.5700 BACKBONE
2514 CB      21.6140    40.0100    35.2230 C.3   257 LEU1161  -0.1600 
2515 CG      21.2500    41.3050    35.9660 C.3   257 LEU1161  -0.0800 
2516 CD1     19.7900    41.3230    36.3550 C.3   257 LEU1161  -0.2400 
2517 CD2     22.1110    41.4740    37.2380 C.3   257 LEU1161  -0.2400 
2518 N       22.9800    38.1540    33.0870 N.am  258 LEU1162  -0.7300 BACKBONE
2519 H       22.6610    38.9480    32.5500 H     258 LEU1162   0.3700 BACKBONE
2520 CA      23.1020    36.8570    32.4210 C.3   258 LEU1162   0.2810 BACKBONE
2521 C       24.5560    36.4190    32.4200 C.2   258 LEU1162   0.5690 BACKBONE
2522 O       24.8930    35.3340    32.9000 O.2   258 LEU1162  -0.5700 BACKBONE
2523 CB      22.5930    36.9710    30.9890 C.3   258 LEU1162  -0.1600 
2524 CG      22.2920    35.7150    30.1810 C.3   258 LEU1162  -0.0800 
2525 CD1     21.5200    34.6650    30.9930 C.3   258 LEU1162  -0.2400 
2526 CD2     21.5040    36.1640    28.9500 C.3   258 LEU1162  -0.2400 
2527 N       25.4190    37.2980    31.9150 N.am  259 GLN1163  -0.7300 BACKBONE
2528 H       25.0740    38.1840    31.5740 H     259 GLN1163   0.3700 BACKBONE
2529 CA      26.8590    37.0160    31.8390 C.3   259 GLN1163   0.2810 BACKBONE
2530 C       27.4450    36.7330    33.2220 C.2   259 GLN1163   0.5690 BACKBONE
2531 O       28.3410    35.9020    33.3560 O.2   259 GLN1163  -0.5700 BACKBONE
2532 CB      27.6080    38.1650    31.1280 C.3   259 GLN1163  -0.1600 
2533 CG      27.3480    38.2290    29.5990 C.3   259 GLN1163  -0.0990 
2534 CD      27.9340    39.4770    28.9290 C.2   259 GLN1163   0.5690 
2535 OE1     27.6650    40.6070    29.3430 O.2   259 GLN1163  -0.5700 
2536 NE2     28.7380    39.2730    27.9010 N.am  259 GLN1163  -0.8000 
2537 HE22    28.9340    38.3320    27.5920 H     259 GLN1163   0.3700 
2538 HE21    29.1570    40.0580    27.4240 H     259 GLN1163   0.3700 
2539 N       26.9250    37.4110    34.2420 N.am  260 ALA1164  -0.7300 BACKBONE
2540 H       26.2060    38.0940    34.0490 H     260 ALA1164   0.3700 BACKBONE
2541 CA      27.3490    37.2130    35.6430 C.3   260 ALA1164   0.2810 BACKBONE
2542 C       26.8110    35.9280    36.2710 C.2   260 ALA1164   0.5690 BACKBONE
2543 O       27.4200    35.3870    37.1790 O.2   260 ALA1164  -0.5700 BACKBONE
2544 CB      26.9050    38.4010    36.5010 C.3   260 ALA1164  -0.2400 
2545 N       25.6580    35.4620    35.7970 N.am  261 ASN1165  -0.7300 BACKBONE
2546 H       25.2640    35.8910    34.9720 H     261 ASN1165   0.3700 BACKBONE
2547 CA      24.9360    34.3480    36.4260 C.3   261 ASN1165   0.2810 BACKBONE
2548 C       25.6950    33.0060    36.3810 C.2   261 ASN1165   0.4490 BACKBONE
2549 O       26.4650    32.7530    35.4640 O.2   261 ASN1165  -0.5700 BACKBONE
2550 CB      23.5400    34.2000    35.7820 C.3   261 ASN1165  -0.0990 
2551 CG      22.7730    33.0090    36.3220 C.2   261 ASN1165   0.5690 
2552 OD1     22.3250    33.0120    37.4690 O.2   261 ASN1165  -0.5700 
2553 ND2     22.6440    31.9750    35.5070 N.am  261 ASN1165  -0.8000 
2554 HD22    23.0280    32.0170    34.5740 H     261 ASN1165   0.3700 
2555 HD21    22.1620    31.1440    35.8180 H     261 ASN1165   0.3700 
2556 O4      -0.2730    29.6670    22.7710 O.2   262 AAZ201   -0.6500 
2557 S3      -0.4270    29.9540    21.3770 S.o2  262 AAZ201    1.2040 
2558 O5       0.0570    31.2530    21.0240 O.2   262 AAZ201   -0.6500 
2559 C2      -2.0600    29.9360    21.0470 C.3   262 AAZ201   -0.0550 
2560 C1      -2.3170    29.7940    19.5600 C.3   262 AAZ201   -0.2400 
2561 C6       0.3640    28.7510    20.6130 C.ar  262 AAZ201   -0.0090 
2562 C7       0.0070    27.4350    20.9020 C.ar  262 AAZ201   -0.1500 
2563 C8       0.6640    26.3600    20.2920 C.ar  262 AAZ201   -0.1500 
2564 C9       1.6950    26.5740    19.3650 C.ar  262 AAZ201    0.0820 
2565 O10      2.3450    25.5330    18.7420 O.3   262 AAZ201   -0.3620 
2566 C11      2.1930    24.1360    19.0580 C.3   262 AAZ201    0.0400 
2567 C12      2.0920    27.8870    19.0640 C.ar  262 AAZ201    0.1790 
2568 C31      1.4050    28.9620    19.6890 C.ar  262 AAZ201   -0.1500 
2569 N13      3.0060    28.0930    18.0510 N.2   262 AAZ201   -0.6290 
2570 C14      2.9010    29.1020    17.1830 C.2   262 AAZ201    0.6500 
2571 N15      3.7780    29.4660    16.2370 N.pl3 262 AAZ201   -0.5500 
2572 H15      4.6330    28.9810    16.0060 H     262 AAZ201    0.4000 
2573 C16      3.3460    30.5380    15.6730 C.2   262 AAZ201   -0.0500 
2574 C17      2.1770    30.9240    16.2160 C.2   262 AAZ201    0.0480 
2575 O18      1.7930    30.0030    17.2280 O.3   262 AAZ201   -0.2270 
2576 C19      1.2200    32.0310    15.9260 C.ar  262 AAZ201    0.0280 
2577 C20      1.3680    32.9450    14.8930 C.ar  262 AAZ201   -0.1500 
2578 C21      0.3690    33.9030    14.7000 C.ar  262 AAZ201   -0.1500 
2579 C22     -0.7820    33.9220    15.5170 C.ar  262 AAZ201   -0.1500 
2580 C23     -0.9380    32.9730    16.5340 C.ar  262 AAZ201    0.0000 
2581 C24      0.0620    32.0450    16.7200 C.ar  262 AAZ201   -0.1500 
2582 C25     -2.1340    32.9830    17.4360 C.ar  262 AAZ201    0.3100 
2583 C26     -3.3510    32.3840    17.0640 C.ar  262 AAZ201   -0.1500 
2584 C27     -4.4450    32.4480    17.9270 C.ar  262 AAZ201   -0.1500 
2585 C28     -4.3030    33.0910    19.1590 C.ar  262 AAZ201   -0.1500 
2586 C29     -3.0840    33.6790    19.5030 C.ar  262 AAZ201    0.1600 
2587 N30     -2.0350    33.6120    18.6520 N.ar  262 AAZ201   -0.6200 
@<TRIPOS>BOND
   1    1    2  1   
   2    1    3  1   BACKBONE
   3    1    4  1   BACKBONE
   4    1    5  1   BACKBONE
   5    5    6  1   BACKBONE
   6    5    8  1   
   7    6    7  2   BACKBONE
   8    6   12  am  BACKBONE|INTERRES
   9    8    9  1   
  10    9   10  1   
  11    9   11  1   
  12   12   13  1   BACKBONE
  13   12   18  1   
  14   13   14  1   BACKBONE
  15   13   16  1   
  16   14   15  2   BACKBONE
  17   14   19  am  BACKBONE|INTERRES
  18   16   17  1   
  19   17   18  1   
  20   19   20  1   BACKBONE
  21   19   21  1   BACKBONE
  22   21   22  1   BACKBONE
  23   21   24  1   
  24   22   23  2   BACKBONE
  25   22   33  am  BACKBONE|INTERRES
  26   24   25  1   
  27   25   26  ar  
  28   25   27  ar  
  29   26   28  ar  
  30   27   29  ar  
  31   28   30  ar  
  32   29   30  ar  
  33   30   31  1   
  34   31   32  1   
  35   33   34  1   BACKBONE
  36   33   35  1   BACKBONE
  37   35   36  1   BACKBONE
  38   35   38  1   
  39   36   37  2   BACKBONE
  40   36   42  am  BACKBONE|INTERRES
  41   38   39  1   
  42   39   40  ar  
  43   39   41  ar  
  44   42   43  1   BACKBONE
  45   42   44  1   BACKBONE
  46   44   45  1   BACKBONE
  47   44   47  1   
  48   45   46  2   BACKBONE
  49   45   48  am  BACKBONE|INTERRES
  50   48   49  1   BACKBONE
  51   48   50  1   BACKBONE
  52   50   51  1   BACKBONE
  53   50   53  1   
  54   51   52  2   BACKBONE
  55   51   56  am  BACKBONE|INTERRES
  56   53   54  1   
  57   54   55  1   
  58   56   57  1   BACKBONE
  59   56   58  1   BACKBONE
  60   58   59  1   BACKBONE
  61   58   61  1   
  62   59   60  2   BACKBONE
  63   59   69  am  BACKBONE|INTERRES
  64   61   62  1   
  65   62   63  1   
  66   63   64  1   
  67   64   65  1   
  68   65   66  1   
  69   65   67  1   
  70   65   68  1   
  71   69   70  1   BACKBONE
  72   69   71  1   BACKBONE
  73   71   72  1   BACKBONE
  74   71   74  1   
  75   72   73  2   BACKBONE
  76   72   85  am  BACKBONE|INTERRES
  77   74   75  1   
  78   75   76  2   
  79   75   77  1   
  80   76   78  1   
  81   77   80  ar  
  82   77   81  ar  
  83   78   79  1   
  84   78   80  1   
  85   80   82  ar  
  86   81   83  ar  
  87   82   84  ar  
  88   83   84  ar  
  89   85   86  1   BACKBONE
  90   85   87  1   BACKBONE
  91   87   88  1   BACKBONE
  92   87   90  1   
  93   88   89  2   BACKBONE
  94   88   95  am  BACKBONE|INTERRES
  95   90   91  1   
  96   91   92  1   
  97   92   93  ar  
  98   92   94  ar  
  99   95   96  1   BACKBONE
 100   95   97  1   BACKBONE
 101   97   98  1   BACKBONE
 102   97  100  1   
 103   98   99  2   BACKBONE
 104   98  107  am  BACKBONE|INTERRES
 105  100  101  1   
 106  101  102  ar  
 107  101  103  ar  
 108  102  104  ar  
 109  103  105  ar  
 110  104  106  ar  
 111  105  106  ar  
 112  107  108  1   BACKBONE
 113  107  113  1   
 114  108  109  1   BACKBONE
 115  108  111  1   
 116  109  110  2   BACKBONE
 117  109  114  am  BACKBONE|INTERRES
 118  111  112  1   
 119  112  113  1   
 120  114  115  1   BACKBONE
 121  114  116  1   BACKBONE
 122  116  117  1   BACKBONE
 123  116  119  1   
 124  117  118  2   BACKBONE
 125  117  131  am  BACKBONE|INTERRES
 126  119  120  1   
 127  120  121  1   
 128  121  122  1   
 129  122  123  1   
 130  122  124  ar  
 131  124  125  ar  
 132  124  128  ar  
 133  125  126  1   
 134  125  127  1   
 135  128  129  1   
 136  128  130  1   
 137  131  132  1   BACKBONE
 138  131  133  1   BACKBONE
 139  133  134  1   BACKBONE
 140  133  136  1   
 141  134  135  2   BACKBONE
 142  134  140  am  BACKBONE|INTERRES
 143  136  137  1   
 144  137  138  ar  
 145  137  139  ar  
 146  140  141  1   BACKBONE
 147  140  142  1   BACKBONE
 148  142  143  1   BACKBONE
 149  142  145  1   
 150  143  144  2   BACKBONE
 151  143  157  am  BACKBONE|INTERRES
 152  145  146  1   
 153  146  147  1   
 154  147  148  1   
 155  148  149  1   
 156  148  150  ar  
 157  150  151  ar  
 158  150  154  ar  
 159  151  152  1   
 160  151  153  1   
 161  154  155  1   
 162  154  156  1   
 163  157  158  1   BACKBONE
 164  157  159  1   BACKBONE
 165  159  160  1   BACKBONE
 166  159  162  1   
 167  160  161  2   BACKBONE
 168  160  166  am  BACKBONE|INTERRES
 169  162  163  1   
 170  163  164  1   
 171  163  165  1   
 172  166  167  1   BACKBONE
 173  166  168  1   BACKBONE
 174  168  169  1   BACKBONE
 175  168  171  1   
 176  169  170  2   BACKBONE
 177  169  179  am  BACKBONE|INTERRES
 178  171  172  1   
 179  172  173  1   
 180  173  174  1   
 181  174  175  1   
 182  175  176  1   
 183  175  177  1   
 184  175  178  1   
 185  179  180  1   BACKBONE
 186  179  181  1   BACKBONE
 187  181  182  1   BACKBONE
 188  181  184  1   
 189  182  183  2   BACKBONE
 190  182  188  am  BACKBONE|INTERRES
 191  184  185  1   
 192  185  186  1   
 193  185  187  1   
 194  188  189  1   BACKBONE
 195  188  190  1   BACKBONE
 196  190  191  1   BACKBONE
 197  191  192  2   BACKBONE
 198  191  193  am  BACKBONE|INTERRES
 199  193  194  1   BACKBONE
 200  193  195  1   BACKBONE
 201  195  196  1   BACKBONE
 202  195  198  1   
 203  196  197  2   BACKBONE
 204  196  206  am  BACKBONE|INTERRES
 205  198  199  1   
 206  199  200  1   
 207  200  201  1   
 208  201  202  1   
 209  202  203  1   
 210  202  204  1   
 211  202  205  1   
 212  206  207  1   BACKBONE
 213  206  212  1   
 214  207  208  1   BACKBONE
 215  207  210  1   
 216  208  209  2   BACKBONE
 217  208  213  am  BACKBONE|INTERRES
 218  210  211  1   
 219  211  212  1   
 220  213  214  1   BACKBONE
 221  213  215  1   BACKBONE
 222  215  216  1   BACKBONE
 223  215  218  1   
 224  216  217  2   BACKBONE
 225  216  222  am  BACKBONE|INTERRES
 226  218  219  1   
 227  219  220  1   
 228  219  221  1   
 229  222  223  1   BACKBONE
 230  222  224  1   BACKBONE
 231  224  225  1   BACKBONE
 232  225  226  2   BACKBONE
 233  225  227  am  BACKBONE|INTERRES
 234  227  228  1   BACKBONE
 235  227  229  1   BACKBONE
 236  229  230  1   BACKBONE
 237  229  232  1   
 238  230  231  2   BACKBONE
 239  233  234  1   
 240  233  235  1   BACKBONE
 241  233  236  1   BACKBONE
 242  233  237  1   BACKBONE
 243  237  238  1   BACKBONE
 244  237  240  1   
 245  238  239  2   BACKBONE
 246  238  247  am  BACKBONE|INTERRES
 247  240  241  1   
 248  241  242  1   
 249  242  243  2   
 250  242  244  am  
 251  244  245  1   
 252  244  246  1   
 253  247  248  1   BACKBONE
 254  247  249  1   BACKBONE
 255  249  250  1   BACKBONE
 256  249  252  1   
 257  250  251  2   BACKBONE
 258  250  255  am  BACKBONE|INTERRES
 259  252  253  1   
 260  252  254  1   
 261  255  256  1   BACKBONE
 262  255  257  1   BACKBONE
 263  257  258  1   BACKBONE
 264  257  260  1   
 265  258  259  2   BACKBONE
 266  258  264  am  BACKBONE|INTERRES
 267  260  261  1   
 268  260  262  1   
 269  261  263  1   
 270  264  265  1   BACKBONE
 271  264  266  1   BACKBONE
 272  266  267  1   BACKBONE
 273  266  269  1   
 274  267  268  2   BACKBONE
 275  267  274  am  BACKBONE|INTERRES
 276  269  270  1   
 277  270  271  1   
 278  271  272  ar  
 279  271  273  ar  
 280  274  275  1   BACKBONE
 281  274  276  1   BACKBONE
 282  276  277  1   BACKBONE
 283  276  279  1   
 284  277  278  2   BACKBONE
 285  277  280  am  BACKBONE|INTERRES
 286  280  281  1   BACKBONE
 287  280  282  1   BACKBONE
 288  282  283  1   BACKBONE
 289  282  285  1   
 290  283  284  2   BACKBONE
 291  283  289  am  BACKBONE|INTERRES
 292  285  286  1   
 293  286  287  ar  
 294  286  288  ar  
 295  289  290  1   BACKBONE
 296  289  291  1   BACKBONE
 297  291  292  1   BACKBONE
 298  291  294  1   
 299  292  293  2   BACKBONE
 300  292  295  am  BACKBONE|INTERRES
 301  295  296  1   BACKBONE
 302  295  297  1   BACKBONE
 303  297  298  1   BACKBONE
 304  297  300  1   
 305  298  299  2   BACKBONE
 306  298  307  am  BACKBONE|INTERRES
 307  300  301  1   
 308  301  302  ar  
 309  301  303  ar  
 310  302  304  ar  
 311  303  305  ar  
 312  304  306  ar  
 313  305  306  ar  
 314  307  308  1   BACKBONE
 315  307  309  1   BACKBONE
 316  309  310  1   BACKBONE
 317  310  311  2   BACKBONE
 318  310  312  am  BACKBONE|INTERRES
 319  312  313  1   BACKBONE
 320  312  314  1   BACKBONE
 321  314  315  1   BACKBONE
 322  314  317  1   
 323  315  316  2   BACKBONE
 324  315  321  am  BACKBONE|INTERRES
 325  317  318  1   
 326  317  319  1   
 327  318  320  1   
 328  321  322  1   BACKBONE
 329  321  323  1   BACKBONE
 330  323  324  1   BACKBONE
 331  323  326  1   
 332  324  325  2   BACKBONE
 333  324  330  am  BACKBONE|INTERRES
 334  326  327  1   
 335  327  328  ar  
 336  327  329  ar  
 337  330  331  1   BACKBONE
 338  330  332  1   BACKBONE
 339  332  333  1   BACKBONE
 340  332  335  1   
 341  333  334  2   BACKBONE
 342  333  343  am  BACKBONE|INTERRES
 343  335  336  1   
 344  336  337  1   
 345  337  338  1   
 346  338  339  1   
 347  339  340  1   
 348  339  341  1   
 349  339  342  1   
 350  343  344  1   BACKBONE
 351  343  345  1   BACKBONE
 352  345  346  1   BACKBONE
 353  345  348  1   
 354  346  347  2   BACKBONE
 355  346  352  am  BACKBONE|INTERRES
 356  348  349  1   
 357  348  351  1   
 358  349  350  1   
 359  352  353  1   BACKBONE
 360  352  354  1   BACKBONE
 361  354  355  1   BACKBONE
 362  354  357  1   
 363  355  356  2   BACKBONE
 364  355  358  am  BACKBONE|INTERRES
 365  358  359  1   BACKBONE
 366  358  360  1   BACKBONE
 367  360  361  1   BACKBONE
 368  360  363  1   
 369  361  362  2   BACKBONE
 370  361  367  am  BACKBONE|INTERRES
 371  363  364  1   
 372  363  366  1   
 373  364  365  1   
 374  367  368  1   BACKBONE
 375  367  369  1   BACKBONE
 376  369  370  1   BACKBONE
 377  369  372  1   
 378  370  371  2   BACKBONE
 379  370  374  am  BACKBONE|INTERRES
 380  372  373  1   
 381  374  375  1   BACKBONE
 382  374  376  1   BACKBONE
 383  376  377  1   BACKBONE
 384  376  379  1   
 385  377  378  2   BACKBONE
 386  377  391  am  BACKBONE|INTERRES
 387  379  380  1   
 388  380  381  1   
 389  381  382  1   
 390  382  383  1   
 391  382  384  ar  
 392  384  385  ar  
 393  384  388  ar  
 394  385  386  1   
 395  385  387  1   
 396  388  389  1   
 397  388  390  1   
 398  391  392  1   BACKBONE
 399  391  393  1   BACKBONE
 400  393  394  1   BACKBONE
 401  393  396  1   
 402  394  395  2   BACKBONE
 403  394  400  am  BACKBONE|INTERRES
 404  396  397  1   
 405  396  399  1   
 406  397  398  1   
 407  400  401  1   BACKBONE
 408  400  402  1   BACKBONE
 409  402  403  1   BACKBONE
 410  402  405  1   
 411  403  404  2   BACKBONE
 412  403  408  am  BACKBONE|INTERRES
 413  405  406  1   
 414  405  407  1   
 415  408  409  1   BACKBONE
 416  408  410  1   BACKBONE
 417  410  411  1   BACKBONE
 418  410  413  1   
 419  411  412  2   BACKBONE
 420  411  414  am  BACKBONE|INTERRES
 421  414  415  1   BACKBONE
 422  414  416  1   BACKBONE
 423  416  417  1   BACKBONE
 424  416  419  1   
 425  417  418  2   BACKBONE
 426  417  422  am  BACKBONE|INTERRES
 427  419  420  1   
 428  419  421  1   
 429  422  423  1   BACKBONE
 430  422  424  1   BACKBONE
 431  424  425  1   BACKBONE
 432  424  427  1   
 433  425  426  2   BACKBONE
 434  425  435  am  BACKBONE|INTERRES
 435  427  428  1   
 436  428  429  1   
 437  429  430  1   
 438  430  431  1   
 439  431  432  1   
 440  431  433  1   
 441  431  434  1   
 442  435  436  1   BACKBONE
 443  435  437  1   BACKBONE
 444  437  438  1   BACKBONE
 445  437  440  1   
 446  438  439  2   BACKBONE
 447  438  444  am  BACKBONE|INTERRES
 448  440  441  1   
 449  441  442  1   
 450  442  443  1   
 451  444  445  1   BACKBONE
 452  444  446  1   BACKBONE
 453  446  447  1   BACKBONE
 454  446  449  1   
 455  447  448  2   BACKBONE
 456  449  450  1   
 457  450  451  1   
 458  450  452  1   
 459  453  454  1   
 460  453  455  1   BACKBONE
 461  453  456  1   BACKBONE
 462  453  457  1   BACKBONE
 463  457  458  1   BACKBONE
 464  457  460  1   
 465  458  459  2   BACKBONE
 466  458  464  am  BACKBONE|INTERRES
 467  460  461  1   
 468  460  463  1   
 469  461  462  1   
 470  464  465  1   BACKBONE
 471  464  466  1   BACKBONE
 472  466  467  1   BACKBONE
 473  466  469  1   
 474  467  468  2   BACKBONE
 475  467  476  am  BACKBONE|INTERRES
 476  469  470  1   
 477  470  471  1   
 478  470  472  2   
 479  471  473  2   
 480  472  474  1   
 481  473  474  1   
 482  474  475  1   
 483  476  477  1   BACKBONE
 484  476  478  1   BACKBONE
 485  478  479  1   BACKBONE
 486  478  481  1   
 487  479  480  2   BACKBONE
 488  479  484  am  BACKBONE|INTERRES
 489  481  482  1   
 490  482  483  1   
 491  484  485  1   BACKBONE
 492  484  486  1   BACKBONE
 493  486  487  1   BACKBONE
 494  486  489  1   
 495  487  488  2   BACKBONE
 496  487  494  am  BACKBONE|INTERRES
 497  489  490  1   
 498  490  491  1   
 499  491  492  ar  
 500  491  493  ar  
 501  494  495  1   BACKBONE
 502  494  496  1   BACKBONE
 503  496  497  1   BACKBONE
 504  496  499  1   
 505  497  498  2   BACKBONE
 506  497  506  am  BACKBONE|INTERRES
 507  499  500  1   
 508  500  501  2   
 509  500  502  1   
 510  501  503  1   
 511  502  505  2   
 512  503  504  1   
 513  503  505  1   
 514  506  507  1   BACKBONE
 515  506  508  1   BACKBONE
 516  508  509  1   BACKBONE
 517  508  511  1   
 518  509  510  2   BACKBONE
 519  509  523  am  BACKBONE|INTERRES
 520  511  512  1   
 521  512  513  1   
 522  513  514  1   
 523  514  515  1   
 524  514  516  ar  
 525  516  517  ar  
 526  516  520  ar  
 527  517  518  1   
 528  517  519  1   
 529  520  521  1   
 530  520  522  1   
 531  523  524  1   BACKBONE
 532  523  525  1   BACKBONE
 533  525  526  1   BACKBONE
 534  525  528  1   
 535  526  527  2   BACKBONE
 536  526  529  am  BACKBONE|INTERRES
 537  529  530  1   BACKBONE
 538  529  531  1   BACKBONE
 539  531  532  1   BACKBONE
 540  531  534  1   
 541  532  533  2   BACKBONE
 542  532  538  am  BACKBONE|INTERRES
 543  534  535  1   
 544  535  536  1   
 545  535  537  1   
 546  538  539  1   BACKBONE
 547  538  540  1   BACKBONE
 548  540  541  1   BACKBONE
 549  540  543  1   
 550  541  542  2   BACKBONE
 551  541  547  am  BACKBONE|INTERRES
 552  543  544  1   
 553  544  545  1   
 554  545  546  1   
 555  547  548  1   BACKBONE
 556  547  549  1   BACKBONE
 557  549  550  1   BACKBONE
 558  549  552  1   
 559  550  551  2   BACKBONE
 560  550  555  am  BACKBONE|INTERRES
 561  552  553  1   
 562  553  554  1   
 563  555  556  1   BACKBONE
 564  555  557  1   BACKBONE
 565  557  558  1   BACKBONE
 566  557  560  1   
 567  558  559  2   BACKBONE
 568  558  565  am  BACKBONE|INTERRES
 569  560  561  1   
 570  561  562  1   
 571  562  563  ar  
 572  562  564  ar  
 573  565  566  1   BACKBONE
 574  565  567  1   BACKBONE
 575  567  568  1   BACKBONE
 576  567  570  1   
 577  568  569  2   BACKBONE
 578  568  574  am  BACKBONE|INTERRES
 579  570  571  1   
 580  571  572  1   
 581  571  573  1   
 582  574  575  1   BACKBONE
 583  574  576  1   BACKBONE
 584  576  577  1   BACKBONE
 585  576  579  1   
 586  577  578  2   BACKBONE
 587  577  587  am  BACKBONE|INTERRES
 588  579  580  1   
 589  580  581  1   
 590  581  582  1   
 591  582  583  1   
 592  583  584  1   
 593  583  585  1   
 594  583  586  1   
 595  587  588  1   BACKBONE
 596  587  589  1   BACKBONE
 597  589  590  1   BACKBONE
 598  589  592  1   
 599  590  591  2   BACKBONE
 600  590  596  am  BACKBONE|INTERRES
 601  592  593  1   
 602  592  594  1   
 603  593  595  1   
 604  596  597  1   BACKBONE
 605  596  598  1   BACKBONE
 606  598  599  1   BACKBONE
 607  598  601  1   
 608  599  600  2   BACKBONE
 609  599  605  am  BACKBONE|INTERRES
 610  601  602  1   
 611  602  603  1   
 612  602  604  1   
 613  605  606  1   BACKBONE
 614  605  607  1   BACKBONE
 615  607  608  1   BACKBONE
 616  607  610  1   
 617  608  609  2   BACKBONE
 618  608  614  am  BACKBONE|INTERRES
 619  610  611  1   
 620  610  612  1   
 621  611  613  1   
 622  614  615  1   BACKBONE
 623  614  616  1   BACKBONE
 624  616  617  1   BACKBONE
 625  616  619  1   
 626  617  618  2   BACKBONE
 627  617  626  am  BACKBONE|INTERRES
 628  619  620  1   
 629  620  621  1   
 630  620  622  2   
 631  621  623  2   
 632  622  624  1   
 633  623  624  1   
 634  624  625  1   
 635  626  627  1   BACKBONE
 636  626  628  1   BACKBONE
 637  628  629  1   BACKBONE
 638  628  631  1   
 639  629  630  2   BACKBONE
 640  629  635  am  BACKBONE|INTERRES
 641  631  632  1   
 642  631  633  1   
 643  632  634  1   
 644  635  636  1   BACKBONE
 645  635  637  1   BACKBONE
 646  637  638  1   BACKBONE
 647  638  639  2   BACKBONE
 648  638  640  am  BACKBONE|INTERRES
 649  640  641  1   BACKBONE
 650  640  642  1   BACKBONE
 651  642  643  1   BACKBONE
 652  642  645  1   
 653  643  644  2   BACKBONE
 654  643  652  am  BACKBONE|INTERRES
 655  645  646  1   
 656  646  647  2   
 657  646  648  1   
 658  647  649  1   
 659  648  651  2   
 660  649  650  1   
 661  649  651  1   
 662  652  653  1   BACKBONE
 663  652  654  1   BACKBONE
 664  654  655  1   BACKBONE
 665  654  657  1   
 666  655  656  2   BACKBONE
 667  655  664  am  BACKBONE|INTERRES
 668  657  658  1   
 669  658  659  2   
 670  658  660  1   
 671  659  661  1   
 672  660  663  2   
 673  661  662  1   
 674  661  663  1   
 675  664  665  1   BACKBONE
 676  664  666  1   BACKBONE
 677  666  667  1   BACKBONE
 678  666  669  1   
 679  667  668  2   BACKBONE
 680  667  673  am  BACKBONE|INTERRES
 681  669  670  1   
 682  670  671  1   
 683  670  672  1   
 684  673  674  1   BACKBONE
 685  673  675  1   BACKBONE
 686  675  676  1   BACKBONE
 687  675  678  1   
 688  676  677  2   BACKBONE
 689  676  684  am  BACKBONE|INTERRES
 690  678  679  1   
 691  679  680  2   
 692  679  681  am  
 693  681  682  1   
 694  681  683  1   
 695  684  685  1   BACKBONE
 696  684  686  1   BACKBONE
 697  686  687  1   BACKBONE
 698  686  689  1   
 699  687  688  2   BACKBONE
 700  687  692  am  BACKBONE|INTERRES
 701  689  690  1   
 702  689  691  1   
 703  692  693  1   BACKBONE
 704  692  694  1   BACKBONE
 705  694  695  1   BACKBONE
 706  694  697  1   
 707  695  696  2   BACKBONE
 708  695  700  am  BACKBONE|INTERRES
 709  697  698  1   
 710  697  699  1   
 711  700  701  1   BACKBONE
 712  700  702  1   BACKBONE
 713  702  703  1   BACKBONE
 714  702  705  1   
 715  703  704  2   BACKBONE
 716  703  711  am  BACKBONE|INTERRES
 717  705  706  1   
 718  706  707  2   
 719  706  708  am  
 720  708  709  1   
 721  708  710  1   
 722  711  712  1   BACKBONE
 723  711  713  1   BACKBONE
 724  713  714  1   BACKBONE
 725  713  716  1   
 726  714  715  2   BACKBONE
 727  714  720  am  BACKBONE|INTERRES
 728  716  717  1   
 729  717  718  1   
 730  717  719  1   
 731  720  721  1   BACKBONE
 732  720  722  1   BACKBONE
 733  722  723  1   BACKBONE
 734  722  725  1   
 735  723  724  2   BACKBONE
 736  723  729  am  BACKBONE|INTERRES
 737  725  726  1   
 738  726  727  1   
 739  726  728  1   
 740  729  730  1   BACKBONE
 741  729  731  1   BACKBONE
 742  731  732  1   BACKBONE
 743  732  733  2   BACKBONE
 744  732  734  am  BACKBONE|INTERRES
 745  734  735  1   BACKBONE
 746  734  736  1   BACKBONE
 747  736  737  1   BACKBONE
 748  736  739  1   
 749  737  738  2   BACKBONE
 750  737  740  am  BACKBONE|INTERRES
 751  740  741  1   BACKBONE
 752  740  742  1   BACKBONE
 753  742  743  1   BACKBONE
 754  742  745  1   
 755  743  744  2   BACKBONE
 756  743  747  am  BACKBONE|INTERRES
 757  745  746  1   
 758  747  748  1   BACKBONE
 759  747  749  1   BACKBONE
 760  749  750  1   BACKBONE
 761  749  752  1   
 762  750  751  2   BACKBONE
 763  750  756  am  BACKBONE|INTERRES
 764  752  753  1   
 765  752  755  1   
 766  753  754  1   
 767  756  757  1   BACKBONE
 768  756  758  1   BACKBONE
 769  758  759  1   BACKBONE
 770  758  761  1   
 771  759  760  2   BACKBONE
 772  759  769  am  BACKBONE|INTERRES
 773  761  762  1   
 774  762  763  1   
 775  763  764  1   
 776  764  765  1   
 777  765  766  1   
 778  765  767  1   
 779  765  768  1   
 780  769  770  1   BACKBONE
 781  769  775  1   
 782  770  771  1   BACKBONE
 783  770  773  1   
 784  771  772  2   BACKBONE
 785  771  776  am  BACKBONE|INTERRES
 786  773  774  1   
 787  774  775  1   
 788  776  777  1   BACKBONE
 789  776  778  1   BACKBONE
 790  778  779  1   BACKBONE
 791  779  780  2   BACKBONE
 792  779  781  am  BACKBONE|INTERRES
 793  781  782  1   BACKBONE
 794  781  783  1   BACKBONE
 795  783  784  1   BACKBONE
 796  784  785  2   BACKBONE
 797  784  786  am  BACKBONE|INTERRES
 798  786  787  1   BACKBONE
 799  786  792  1   
 800  787  788  1   BACKBONE
 801  787  790  1   
 802  788  789  2   BACKBONE
 803  788  793  am  BACKBONE|INTERRES
 804  790  791  1   
 805  791  792  1   
 806  793  794  1   BACKBONE
 807  793  795  1   BACKBONE
 808  795  796  1   BACKBONE
 809  795  798  1   
 810  796  797  2   BACKBONE
 811  796  802  am  BACKBONE|INTERRES
 812  798  799  1   
 813  799  800  1   
 814  799  801  1   
 815  802  803  1   BACKBONE
 816  802  804  1   BACKBONE
 817  804  805  1   BACKBONE
 818  804  807  1   
 819  805  806  2   BACKBONE
 820  805  811  am  BACKBONE|INTERRES
 821  807  808  1   
 822  808  809  1   
 823  809  810  1   
 824  811  812  1   BACKBONE
 825  811  813  1   BACKBONE
 826  813  814  1   BACKBONE
 827  813  816  1   
 828  814  815  2   BACKBONE
 829  814  819  am  BACKBONE|INTERRES
 830  816  817  1   
 831  816  818  1   
 832  819  820  1   BACKBONE
 833  819  821  1   BACKBONE
 834  821  822  1   BACKBONE
 835  821  824  1   
 836  822  823  2   BACKBONE
 837  822  828  am  BACKBONE|INTERRES
 838  824  825  1   
 839  824  826  1   
 840  825  827  1   
 841  828  829  1   BACKBONE
 842  828  830  1   BACKBONE
 843  830  831  1   BACKBONE
 844  830  833  1   
 845  831  832  2   BACKBONE
 846  831  836  am  BACKBONE|INTERRES
 847  833  834  1   
 848  833  835  1   
 849  836  837  1   BACKBONE
 850  836  838  1   BACKBONE
 851  838  839  1   BACKBONE
 852  838  841  1   
 853  839  840  2   BACKBONE
 854  839  846  am  BACKBONE|INTERRES
 855  841  842  1   
 856  842  843  1   
 857  843  844  ar  
 858  843  845  ar  
 859  846  847  1   BACKBONE
 860  846  848  1   BACKBONE
 861  848  849  1   BACKBONE
 862  848  851  1   
 863  849  850  2   BACKBONE
 864  849  858  am  BACKBONE|INTERRES
 865  851  852  1   
 866  852  853  ar  
 867  852  854  ar  
 868  853  855  ar  
 869  854  856  ar  
 870  855  857  ar  
 871  856  857  ar  
 872  858  859  1   BACKBONE
 873  858  860  1   BACKBONE
 874  860  861  1   BACKBONE
 875  860  863  1   
 876  861  862  2   BACKBONE
 877  861  865  am  BACKBONE|INTERRES
 878  863  864  1   
 879  865  866  1   BACKBONE
 880  865  867  1   BACKBONE
 881  867  868  1   BACKBONE
 882  867  870  1   
 883  868  869  2   BACKBONE
 884  868  878  am  BACKBONE|INTERRES
 885  870  871  1   
 886  871  872  1   
 887  872  873  1   
 888  873  874  1   
 889  874  875  1   
 890  874  876  1   
 891  874  877  1   
 892  878  879  1   BACKBONE
 893  878  880  1   BACKBONE
 894  880  881  1   BACKBONE
 895  880  883  1   
 896  881  882  2   BACKBONE
 897  881  890  am  BACKBONE|INTERRES
 898  883  884  1   
 899  884  885  ar  
 900  884  886  ar  
 901  885  887  ar  
 902  886  888  ar  
 903  887  889  ar  
 904  888  889  ar  
 905  890  891  1   BACKBONE
 906  890  892  1   BACKBONE
 907  892  893  1   BACKBONE
 908  893  894  2   BACKBONE
 909  893  895  am  BACKBONE|INTERRES
 910  895  896  1   BACKBONE
 911  895  897  1   BACKBONE
 912  897  898  1   BACKBONE
 913  897  900  1   
 914  898  899  2   BACKBONE
 915  898  906  am  BACKBONE|INTERRES
 916  900  901  1   
 917  901  902  2   
 918  901  903  am  
 919  903  904  1   
 920  903  905  1   
 921  906  907  1   BACKBONE
 922  906  908  1   BACKBONE
 923  908  909  1   BACKBONE
 924  908  911  1   
 925  909  910  2   BACKBONE
 926  909  915  am  BACKBONE|INTERRES
 927  911  912  1   
 928  912  913  1   
 929  912  914  1   
 930  915  916  1   BACKBONE
 931  915  917  1   BACKBONE
 932  917  918  1   BACKBONE
 933  917  920  1   
 934  918  919  2   BACKBONE
 935  918  923  am  BACKBONE|INTERRES
 936  920  921  1   
 937  921  922  1   
 938  923  924  1   BACKBONE
 939  923  925  1   BACKBONE
 940  925  926  1   BACKBONE
 941  925  928  1   
 942  926  927  2   BACKBONE
 943  926  932  am  BACKBONE|INTERRES
 944  928  929  1   
 945  928  931  1   
 946  929  930  1   
 947  932  933  1   BACKBONE
 948  932  934  1   BACKBONE
 949  934  935  1   BACKBONE
 950  934  937  1   
 951  935  936  2   BACKBONE
 952  935  946  am  BACKBONE|INTERRES
 953  937  938  1   
 954  938  939  ar  
 955  938  940  ar  
 956  939  941  ar  
 957  940  942  ar  
 958  941  943  ar  
 959  942  943  ar  
 960  943  944  1   
 961  944  945  1   
 962  946  947  1   BACKBONE
 963  946  948  1   BACKBONE
 964  948  949  1   BACKBONE
 965  948  951  1   
 966  949  950  2   BACKBONE
 967  949  955  am  BACKBONE|INTERRES
 968  951  952  1   
 969  952  953  1   
 970  952  954  1   
 971  955  956  1   BACKBONE
 972  955  957  1   BACKBONE
 973  957  958  1   BACKBONE
 974  957  960  1   
 975  958  959  2   BACKBONE
 976  958  972  am  BACKBONE|INTERRES
 977  960  961  1   
 978  961  962  1   
 979  962  963  1   
 980  963  964  1   
 981  963  965  ar  
 982  965  966  ar  
 983  965  969  ar  
 984  966  967  1   
 985  966  968  1   
 986  969  970  1   
 987  969  971  1   
 988  972  973  1   BACKBONE
 989  972  974  1   BACKBONE
 990  974  975  1   BACKBONE
 991  974  977  1   
 992  975  976  2   BACKBONE
 993  975  980  am  BACKBONE|INTERRES
 994  977  978  1   
 995  978  979  1   
 996  980  981  1   BACKBONE
 997  980  982  1   BACKBONE
 998  982  983  1   BACKBONE
 999  982  985  1   
1000  983  984  2   BACKBONE
1001  983  993  am  BACKBONE|INTERRES
1002  985  986  1   
1003  986  987  1   
1004  987  988  1   
1005  988  989  1   
1006  989  990  1   
1007  989  991  1   
1008  989  992  1   
1009  993  994  1   BACKBONE
1010  993  995  1   BACKBONE
1011  995  996  1   BACKBONE
1012  995  998  1   
1013  996  997  2   BACKBONE
1014  996 1010  am  BACKBONE|INTERRES
1015  998  999  1   
1016  999 1000  1   
1017 1000 1001  1   
1018 1001 1002  1   
1019 1001 1003  ar  
1020 1003 1004  ar  
1021 1003 1007  ar  
1022 1004 1005  1   
1023 1004 1006  1   
1024 1007 1008  1   
1025 1007 1009  1   
1026 1010 1011  1   BACKBONE
1027 1010 1012  1   BACKBONE
1028 1012 1013  1   BACKBONE
1029 1012 1015  1   
1030 1013 1014  2   BACKBONE
1031 1013 1021  am  BACKBONE|INTERRES
1032 1015 1016  1   
1033 1016 1017  am  
1034 1016 1020  2   
1035 1017 1018  1   
1036 1017 1019  1   
1037 1021 1022  1   BACKBONE
1038 1021 1023  1   BACKBONE
1039 1023 1024  1   BACKBONE
1040 1023 1026  1   
1041 1024 1025  2   BACKBONE
1042 1024 1031  am  BACKBONE|INTERRES
1043 1026 1027  1   
1044 1027 1028  1   
1045 1028 1029  ar  
1046 1028 1030  ar  
1047 1031 1032  1   BACKBONE
1048 1031 1033  1   BACKBONE
1049 1033 1034  1   BACKBONE
1050 1033 1036  1   
1051 1034 1035  2   BACKBONE
1052 1034 1043  am  BACKBONE|INTERRES
1053 1036 1037  1   
1054 1037 1038  ar  
1055 1037 1039  ar  
1056 1038 1040  ar  
1057 1039 1041  ar  
1058 1040 1042  ar  
1059 1041 1042  ar  
1060 1043 1044  1   BACKBONE
1061 1043 1045  1   BACKBONE
1062 1045 1046  1   BACKBONE
1063 1045 1048  1   
1064 1046 1047  2   BACKBONE
1065 1046 1051  am  BACKBONE|INTERRES
1066 1048 1049  1   
1067 1048 1050  1   
1068 1051 1052  1   BACKBONE
1069 1051 1057  1   
1070 1052 1053  1   BACKBONE
1071 1052 1055  1   
1072 1053 1054  2   BACKBONE
1073 1053 1058  am  BACKBONE|INTERRES
1074 1055 1056  1   
1075 1056 1057  1   
1076 1058 1059  1   BACKBONE
1077 1058 1060  1   BACKBONE
1078 1060 1061  1   BACKBONE
1079 1060 1063  1   
1080 1061 1062  2   BACKBONE
1081 1063 1064  1   
1082 1064 1065  ar  
1083 1064 1066  ar  
1084 1065 1067  ar  
1085 1066 1068  ar  
1086 1067 1069  ar  
1087 1068 1069  ar  
1088 1069 1070  1   
1089 1070 1071  1   
1090 1072 1073  1   BACKBONE
1091 1072 1074  1   BACKBONE
1092 1072 1075  1   BACKBONE
1093 1075 1076  1   BACKBONE
1094 1075 1078  1   
1095 1076 1077  2   BACKBONE
1096 1076 1082  am  BACKBONE|INTERRES
1097 1078 1079  1   
1098 1079 1080  ar  
1099 1079 1081  ar  
1100 1082 1083  1   BACKBONE
1101 1082 1084  1   BACKBONE
1102 1084 1085  1   BACKBONE
1103 1084 1087  1   
1104 1085 1086  2   BACKBONE
1105 1085 1094  am  BACKBONE|INTERRES
1106 1087 1088  1   
1107 1088 1089  ar  
1108 1088 1090  ar  
1109 1089 1091  ar  
1110 1090 1092  ar  
1111 1091 1093  ar  
1112 1092 1093  ar  
1113 1094 1095  1   BACKBONE
1114 1094 1096  1   BACKBONE
1115 1096 1097  1   BACKBONE
1116 1096 1099  1   
1117 1097 1098  2   BACKBONE
1118 1097 1103  am  BACKBONE|INTERRES
1119 1099 1100  1   
1120 1100 1101  1   
1121 1100 1102  1   
1122 1103 1104  1   BACKBONE
1123 1103 1105  1   BACKBONE
1124 1105 1106  1   BACKBONE
1125 1105 1108  1   
1126 1106 1107  2   BACKBONE
1127 1106 1112  am  BACKBONE|INTERRES
1128 1108 1109  1   
1129 1108 1111  1   
1130 1109 1110  1   
1131 1112 1113  1   BACKBONE
1132 1112 1114  1   BACKBONE
1133 1114 1115  1   BACKBONE
1134 1114 1117  1   
1135 1115 1116  2   BACKBONE
1136 1115 1121  am  BACKBONE|INTERRES
1137 1117 1118  1   
1138 1118 1119  1   
1139 1118 1120  1   
1140 1121 1122  1   BACKBONE
1141 1121 1123  1   BACKBONE
1142 1123 1124  1   BACKBONE
1143 1123 1126  1   
1144 1124 1125  2   BACKBONE
1145 1124 1131  am  BACKBONE|INTERRES
1146 1126 1127  1   
1147 1127 1128  1   
1148 1128 1129  ar  
1149 1128 1130  ar  
1150 1131 1132  1   BACKBONE
1151 1131 1133  1   BACKBONE
1152 1133 1134  1   BACKBONE
1153 1133 1136  1   
1154 1134 1135  2   BACKBONE
1155 1134 1143  am  BACKBONE|INTERRES
1156 1136 1137  1   
1157 1137 1138  2   
1158 1137 1139  1   
1159 1138 1140  1   
1160 1139 1142  2   
1161 1140 1141  1   
1162 1140 1142  1   
1163 1143 1144  1   BACKBONE
1164 1143 1145  1   BACKBONE
1165 1145 1146  1   BACKBONE
1166 1145 1148  1   
1167 1146 1147  2   BACKBONE
1168 1146 1152  am  BACKBONE|INTERRES
1169 1148 1149  1   
1170 1149 1150  1   
1171 1149 1151  1   
1172 1152 1153  1   BACKBONE
1173 1152 1154  1   BACKBONE
1174 1154 1155  1   BACKBONE
1175 1154 1157  1   
1176 1155 1156  2   BACKBONE
1177 1155 1161  am  BACKBONE|INTERRES
1178 1157 1158  1   
1179 1157 1159  1   
1180 1158 1160  1   
1181 1161 1162  1   BACKBONE
1182 1161 1163  1   BACKBONE
1183 1163 1164  1   BACKBONE
1184 1163 1166  1   
1185 1164 1165  2   BACKBONE
1186 1164 1168  am  BACKBONE|INTERRES
1187 1166 1167  1   
1188 1168 1169  1   BACKBONE
1189 1168 1170  1   BACKBONE
1190 1170 1171  1   BACKBONE
1191 1170 1173  1   
1192 1171 1172  2   BACKBONE
1193 1171 1182  am  BACKBONE|INTERRES
1194 1173 1174  1   
1195 1174 1175  ar  
1196 1174 1176  ar  
1197 1175 1177  ar  
1198 1176 1178  ar  
1199 1177 1179  ar  
1200 1178 1179  ar  
1201 1179 1180  1   
1202 1180 1181  1   
1203 1182 1183  1   BACKBONE
1204 1182 1184  1   BACKBONE
1205 1184 1185  1   BACKBONE
1206 1184 1187  1   
1207 1185 1186  2   BACKBONE
1208 1185 1190  am  BACKBONE|INTERRES
1209 1187 1188  1   
1210 1188 1189  1   
1211 1190 1191  1   BACKBONE
1212 1190 1192  1   BACKBONE
1213 1192 1193  1   BACKBONE
1214 1192 1195  1   
1215 1193 1194  2   BACKBONE
1216 1193 1202  am  BACKBONE|INTERRES
1217 1195 1196  1   
1218 1196 1197  ar  
1219 1196 1198  ar  
1220 1197 1199  ar  
1221 1198 1200  ar  
1222 1199 1201  ar  
1223 1200 1201  ar  
1224 1202 1203  1   BACKBONE
1225 1202 1204  1   BACKBONE
1226 1204 1205  1   BACKBONE
1227 1204 1207  1   
1228 1205 1206  2   BACKBONE
1229 1205 1214  am  BACKBONE|INTERRES
1230 1207 1208  1   
1231 1208 1209  1   
1232 1209 1210  2   
1233 1209 1211  am  
1234 1211 1212  1   
1235 1211 1213  1   
1236 1214 1215  1   BACKBONE
1237 1214 1216  1   BACKBONE
1238 1216 1217  1   BACKBONE
1239 1216 1219  1   
1240 1217 1218  2   BACKBONE
1241 1217 1222  am  BACKBONE|INTERRES
1242 1219 1220  1   
1243 1219 1221  1   
1244 1222 1223  1   BACKBONE
1245 1222 1224  1   BACKBONE
1246 1224 1225  1   BACKBONE
1247 1224 1227  1   
1248 1225 1226  2   BACKBONE
1249 1225 1228  am  BACKBONE|INTERRES
1250 1228 1229  1   BACKBONE
1251 1228 1230  1   BACKBONE
1252 1230 1231  1   BACKBONE
1253 1230 1233  1   
1254 1231 1232  2   BACKBONE
1255 1231 1241  am  BACKBONE|INTERRES
1256 1233 1234  1   
1257 1234 1235  1   
1258 1235 1236  1   
1259 1236 1237  1   
1260 1237 1238  1   
1261 1237 1239  1   
1262 1237 1240  1   
1263 1241 1242  1   BACKBONE
1264 1241 1243  1   BACKBONE
1265 1243 1244  1   BACKBONE
1266 1244 1245  2   BACKBONE
1267 1244 1246  am  BACKBONE|INTERRES
1268 1246 1247  1   BACKBONE
1269 1246 1248  1   BACKBONE
1270 1248 1249  1   BACKBONE
1271 1248 1251  1   
1272 1249 1250  2   BACKBONE
1273 1249 1255  am  BACKBONE|INTERRES
1274 1251 1252  1   
1275 1252 1253  1   
1276 1253 1254  1   
1277 1255 1256  1   BACKBONE
1278 1255 1257  1   BACKBONE
1279 1257 1258  1   BACKBONE
1280 1257 1260  1   
1281 1258 1259  2   BACKBONE
1282 1258 1265  am  BACKBONE|INTERRES
1283 1260 1261  1   
1284 1261 1262  1   
1285 1262 1263  ar  
1286 1262 1264  ar  
1287 1265 1266  1   BACKBONE
1288 1265 1267  1   BACKBONE
1289 1267 1268  1   BACKBONE
1290 1267 1270  1   
1291 1268 1269  2   BACKBONE
1292 1268 1277  am  BACKBONE|INTERRES
1293 1270 1271  1   
1294 1271 1272  ar  
1295 1271 1273  ar  
1296 1272 1274  ar  
1297 1273 1275  ar  
1298 1274 1276  ar  
1299 1275 1276  ar  
1300 1277 1278  1   BACKBONE
1301 1277 1279  1   BACKBONE
1302 1279 1280  1   BACKBONE
1303 1279 1282  1   
1304 1280 1281  2   BACKBONE
1305 1280 1286  am  BACKBONE|INTERRES
1306 1282 1283  1   
1307 1283 1284  1   
1308 1283 1285  1   
1309 1286 1287  1   BACKBONE
1310 1286 1288  1   BACKBONE
1311 1288 1289  1   BACKBONE
1312 1288 1291  1   
1313 1289 1290  2   BACKBONE
1314 1289 1292  am  BACKBONE|INTERRES
1315 1292 1293  1   BACKBONE
1316 1292 1294  1   BACKBONE
1317 1294 1295  1   BACKBONE
1318 1294 1297  1   
1319 1295 1296  2   BACKBONE
1320 1295 1300  am  BACKBONE|INTERRES
1321 1297 1298  1   
1322 1298 1299  1   
1323 1300 1301  1   BACKBONE
1324 1300 1302  1   BACKBONE
1325 1302 1303  1   BACKBONE
1326 1302 1305  1   
1327 1303 1304  2   BACKBONE
1328 1303 1317  am  BACKBONE|INTERRES
1329 1305 1306  1   
1330 1306 1307  1   
1331 1307 1308  1   
1332 1308 1309  1   
1333 1308 1310  ar  
1334 1310 1311  ar  
1335 1310 1314  ar  
1336 1311 1312  1   
1337 1311 1313  1   
1338 1314 1315  1   
1339 1314 1316  1   
1340 1317 1318  1   BACKBONE
1341 1317 1319  1   BACKBONE
1342 1319 1320  1   BACKBONE
1343 1319 1322  1   
1344 1320 1321  2   BACKBONE
1345 1320 1330  am  BACKBONE|INTERRES
1346 1322 1323  1   
1347 1323 1324  1   
1348 1324 1325  1   
1349 1325 1326  1   
1350 1326 1327  1   
1351 1326 1328  1   
1352 1326 1329  1   
1353 1330 1331  1   BACKBONE
1354 1330 1332  1   BACKBONE
1355 1332 1333  1   BACKBONE
1356 1332 1335  1   
1357 1333 1334  2   BACKBONE
1358 1333 1337  am  BACKBONE|INTERRES
1359 1335 1336  1   
1360 1337 1338  1   BACKBONE
1361 1337 1339  1   BACKBONE
1362 1339 1340  1   BACKBONE
1363 1339 1342  1   
1364 1340 1341  2   BACKBONE
1365 1340 1346  am  BACKBONE|INTERRES
1366 1342 1343  1   
1367 1342 1344  1   
1368 1343 1345  1   
1369 1346 1347  1   BACKBONE
1370 1346 1348  1   BACKBONE
1371 1348 1349  1   BACKBONE
1372 1348 1351  1   
1373 1349 1350  2   BACKBONE
1374 1349 1358  am  BACKBONE|INTERRES
1375 1351 1352  1   
1376 1352 1353  1   
1377 1352 1354  2   
1378 1353 1355  2   
1379 1354 1356  1   
1380 1355 1356  1   
1381 1356 1357  1   
1382 1358 1359  1   BACKBONE
1383 1358 1360  1   BACKBONE
1384 1360 1361  1   BACKBONE
1385 1360 1363  1   
1386 1361 1362  2   BACKBONE
1387 1361 1375  am  BACKBONE|INTERRES
1388 1363 1364  1   
1389 1364 1365  1   
1390 1365 1366  1   
1391 1366 1367  1   
1392 1366 1368  ar  
1393 1368 1369  ar  
1394 1368 1372  ar  
1395 1369 1370  1   
1396 1369 1371  1   
1397 1372 1373  1   
1398 1372 1374  1   
1399 1375 1376  1   BACKBONE
1400 1375 1377  1   BACKBONE
1401 1377 1378  1   BACKBONE
1402 1377 1380  1   
1403 1378 1379  2   BACKBONE
1404 1378 1384  am  BACKBONE|INTERRES
1405 1380 1381  1   
1406 1381 1382  ar  
1407 1381 1383  ar  
1408 1384 1385  1   BACKBONE
1409 1384 1386  1   BACKBONE
1410 1386 1387  1   BACKBONE
1411 1386 1389  1   
1412 1387 1388  2   BACKBONE
1413 1387 1393  am  BACKBONE|INTERRES
1414 1389 1390  1   
1415 1390 1391  1   
1416 1390 1392  1   
1417 1393 1394  1   BACKBONE
1418 1393 1395  1   BACKBONE
1419 1395 1396  1   BACKBONE
1420 1395 1398  1   
1421 1396 1397  2   BACKBONE
1422 1396 1399  am  BACKBONE|INTERRES
1423 1399 1400  1   BACKBONE
1424 1399 1401  1   BACKBONE
1425 1401 1402  1   BACKBONE
1426 1401 1404  1   
1427 1402 1403  2   BACKBONE
1428 1402 1405  am  BACKBONE|INTERRES
1429 1405 1406  1   BACKBONE
1430 1405 1407  1   BACKBONE
1431 1407 1408  1   BACKBONE
1432 1407 1410  1   
1433 1408 1409  2   BACKBONE
1434 1408 1422  am  BACKBONE|INTERRES
1435 1410 1411  1   
1436 1411 1412  1   
1437 1412 1413  1   
1438 1413 1414  1   
1439 1413 1415  ar  
1440 1415 1416  ar  
1441 1415 1419  ar  
1442 1416 1417  1   
1443 1416 1418  1   
1444 1419 1420  1   
1445 1419 1421  1   
1446 1422 1423  1   BACKBONE
1447 1422 1424  1   BACKBONE
1448 1424 1425  1   BACKBONE
1449 1424 1427  1   
1450 1425 1426  2   BACKBONE
1451 1425 1433  am  BACKBONE|INTERRES
1452 1427 1428  1   
1453 1428 1429  2   
1454 1428 1430  am  
1455 1430 1431  1   
1456 1430 1432  1   
1457 1433 1434  1   BACKBONE
1458 1433 1435  1   BACKBONE
1459 1435 1436  1   BACKBONE
1460 1435 1438  1   
1461 1436 1437  2   BACKBONE
1462 1436 1442  am  BACKBONE|INTERRES
1463 1438 1439  1   
1464 1438 1440  1   
1465 1439 1441  1   
1466 1442 1443  1   BACKBONE
1467 1442 1444  1   BACKBONE
1468 1444 1445  1   BACKBONE
1469 1444 1447  1   
1470 1445 1446  2   BACKBONE
1471 1445 1451  am  BACKBONE|INTERRES
1472 1447 1448  1   
1473 1448 1449  1   
1474 1448 1450  1   
1475 1451 1452  1   BACKBONE
1476 1451 1453  1   BACKBONE
1477 1453 1454  1   BACKBONE
1478 1453 1456  1   
1479 1454 1455  2   BACKBONE
1480 1454 1460  am  BACKBONE|INTERRES
1481 1456 1457  1   
1482 1457 1458  1   
1483 1457 1459  1   
1484 1460 1461  1   BACKBONE
1485 1460 1462  1   BACKBONE
1486 1462 1463  1   BACKBONE
1487 1462 1465  1   
1488 1463 1464  2   BACKBONE
1489 1463 1468  am  BACKBONE|INTERRES
1490 1465 1466  1   
1491 1466 1467  1   
1492 1468 1469  1   BACKBONE
1493 1468 1470  1   BACKBONE
1494 1470 1471  1   BACKBONE
1495 1470 1473  1   
1496 1471 1472  2   BACKBONE
1497 1471 1478  am  BACKBONE|INTERRES
1498 1473 1474  1   
1499 1474 1475  1   
1500 1475 1476  ar  
1501 1475 1477  ar  
1502 1478 1479  1   BACKBONE
1503 1478 1480  1   BACKBONE
1504 1480 1481  1   BACKBONE
1505 1480 1483  1   
1506 1481 1482  2   BACKBONE
1507 1481 1491  am  BACKBONE|INTERRES
1508 1483 1484  1   
1509 1484 1485  1   
1510 1485 1486  1   
1511 1486 1487  1   
1512 1487 1488  1   
1513 1487 1489  1   
1514 1487 1490  1   
1515 1491 1492  1   BACKBONE
1516 1491 1493  1   BACKBONE
1517 1493 1494  1   BACKBONE
1518 1493 1496  1   
1519 1494 1495  2   BACKBONE
1520 1494 1502  am  BACKBONE|INTERRES
1521 1496 1497  1   
1522 1497 1498  2   
1523 1497 1499  am  
1524 1499 1500  1   
1525 1499 1501  1   
1526 1502 1503  1   BACKBONE
1527 1502 1504  1   BACKBONE
1528 1504 1505  1   BACKBONE
1529 1504 1507  1   
1530 1505 1506  2   BACKBONE
1531 1505 1510  am  BACKBONE|INTERRES
1532 1507 1508  1   
1533 1507 1509  1   
1534 1510 1511  1   BACKBONE
1535 1510 1512  1   BACKBONE
1536 1512 1513  1   BACKBONE
1537 1512 1515  1   
1538 1513 1514  2   BACKBONE
1539 1513 1518  am  BACKBONE|INTERRES
1540 1515 1516  1   
1541 1515 1517  1   
1542 1518 1519  1   BACKBONE
1543 1518 1520  1   BACKBONE
1544 1520 1521  1   BACKBONE
1545 1520 1523  1   
1546 1521 1522  2   BACKBONE
1547 1521 1531  am  BACKBONE|INTERRES
1548 1523 1524  1   
1549 1524 1525  1   
1550 1525 1526  1   
1551 1526 1527  1   
1552 1527 1528  1   
1553 1527 1529  1   
1554 1527 1530  1   
1555 1531 1532  1   BACKBONE
1556 1531 1533  1   BACKBONE
1557 1533 1534  1   BACKBONE
1558 1533 1536  1   
1559 1534 1535  2   BACKBONE
1560 1534 1540  am  BACKBONE|INTERRES
1561 1536 1537  1   
1562 1536 1538  1   
1563 1537 1539  1   
1564 1540 1541  1   BACKBONE
1565 1540 1542  1   BACKBONE
1566 1542 1543  1   BACKBONE
1567 1542 1545  1   
1568 1543 1544  2   BACKBONE
1569 1543 1547  am  BACKBONE|INTERRES
1570 1545 1546  1   
1571 1547 1548  1   BACKBONE
1572 1547 1549  1   BACKBONE
1573 1549 1550  1   BACKBONE
1574 1549 1552  1   
1575 1550 1551  2   BACKBONE
1576 1550 1556  am  BACKBONE|INTERRES
1577 1552 1553  1   
1578 1553 1554  ar  
1579 1553 1555  ar  
1580 1556 1557  1   BACKBONE
1581 1556 1558  1   BACKBONE
1582 1558 1559  1   BACKBONE
1583 1558 1561  1   
1584 1559 1560  2   BACKBONE
1585 1561 1562  1   
1586 1562 1563  ar  
1587 1562 1564  ar  
1588 1563 1565  ar  
1589 1564 1566  ar  
1590 1565 1567  ar  
1591 1566 1567  ar  
1592 1568 1569  1   BACKBONE
1593 1568 1570  1   BACKBONE
1594 1568 1575  1   
1595 1570 1571  1   BACKBONE
1596 1570 1573  1   
1597 1571 1572  2   BACKBONE
1598 1571 1576  am  BACKBONE|INTERRES
1599 1573 1574  1   
1600 1574 1575  1   
1601 1576 1577  1   BACKBONE
1602 1576 1578  1   BACKBONE
1603 1578 1579  1   BACKBONE
1604 1578 1581  1   
1605 1579 1580  2   BACKBONE
1606 1579 1585  am  BACKBONE|INTERRES
1607 1581 1582  1   
1608 1582 1583  1   
1609 1582 1584  1   
1610 1585 1586  1   BACKBONE
1611 1585 1587  1   BACKBONE
1612 1587 1588  1   BACKBONE
1613 1587 1590  1   
1614 1588 1589  2   BACKBONE
1615 1588 1598  am  BACKBONE|INTERRES
1616 1590 1591  1   
1617 1591 1592  1   
1618 1592 1593  1   
1619 1593 1594  1   
1620 1594 1595  1   
1621 1594 1596  1   
1622 1594 1597  1   
1623 1598 1599  1   BACKBONE
1624 1598 1600  1   BACKBONE
1625 1600 1601  1   BACKBONE
1626 1600 1603  1   
1627 1601 1602  2   BACKBONE
1628 1601 1614  am  BACKBONE|INTERRES
1629 1603 1604  1   
1630 1604 1605  2   
1631 1604 1606  1   
1632 1605 1607  1   
1633 1606 1609  ar  
1634 1606 1610  ar  
1635 1607 1608  1   
1636 1607 1609  1   
1637 1609 1611  ar  
1638 1610 1612  ar  
1639 1611 1613  ar  
1640 1612 1613  ar  
1641 1614 1615  1   BACKBONE
1642 1614 1616  1   BACKBONE
1643 1616 1617  1   BACKBONE
1644 1616 1619  1   
1645 1617 1618  2   BACKBONE
1646 1617 1623  am  BACKBONE|INTERRES
1647 1619 1620  1   
1648 1620 1621  1   
1649 1621 1622  1   
1650 1623 1624  1   BACKBONE
1651 1623 1625  1   BACKBONE
1652 1625 1626  1   BACKBONE
1653 1625 1628  1   
1654 1626 1627  2   BACKBONE
1655 1626 1629  am  BACKBONE|INTERRES
1656 1629 1630  1   BACKBONE
1657 1629 1635  1   
1658 1630 1631  1   BACKBONE
1659 1630 1633  1   
1660 1631 1632  2   BACKBONE
1661 1631 1636  am  BACKBONE|INTERRES
1662 1633 1634  1   
1663 1634 1635  1   
1664 1636 1637  1   BACKBONE
1665 1636 1638  1   BACKBONE
1666 1638 1639  1   BACKBONE
1667 1638 1641  1   
1668 1639 1640  2   BACKBONE
1669 1639 1646  am  BACKBONE|INTERRES
1670 1641 1642  1   
1671 1642 1643  1   
1672 1643 1644  ar  
1673 1643 1645  ar  
1674 1646 1647  1   BACKBONE
1675 1646 1648  1   BACKBONE
1676 1648 1649  1   BACKBONE
1677 1648 1651  1   
1678 1649 1650  2   BACKBONE
1679 1649 1655  am  BACKBONE|INTERRES
1680 1651 1652  1   
1681 1651 1654  1   
1682 1652 1653  1   
1683 1655 1656  1   BACKBONE
1684 1655 1657  1   BACKBONE
1685 1657 1658  1   BACKBONE
1686 1657 1660  1   
1687 1658 1659  2   BACKBONE
1688 1658 1664  am  BACKBONE|INTERRES
1689 1660 1661  1   
1690 1660 1662  1   
1691 1661 1663  1   
1692 1664 1665  1   BACKBONE
1693 1664 1666  1   BACKBONE
1694 1666 1667  1   BACKBONE
1695 1666 1669  1   
1696 1667 1668  2   BACKBONE
1697 1667 1676  am  BACKBONE|INTERRES
1698 1669 1670  1   
1699 1670 1671  ar  
1700 1670 1672  ar  
1701 1671 1673  ar  
1702 1672 1674  ar  
1703 1673 1675  ar  
1704 1674 1675  ar  
1705 1676 1677  1   BACKBONE
1706 1676 1678  1   BACKBONE
1707 1678 1679  1   BACKBONE
1708 1678 1681  1   
1709 1679 1680  2   BACKBONE
1710 1679 1685  am  BACKBONE|INTERRES
1711 1681 1682  1   
1712 1682 1683  ar  
1713 1682 1684  ar  
1714 1685 1686  1   BACKBONE
1715 1685 1687  1   BACKBONE
1716 1687 1688  1   BACKBONE
1717 1687 1690  1   
1718 1688 1689  2   BACKBONE
1719 1688 1702  am  BACKBONE|INTERRES
1720 1690 1691  1   
1721 1691 1692  1   
1722 1692 1693  1   
1723 1693 1694  1   
1724 1693 1695  ar  
1725 1695 1696  ar  
1726 1695 1699  ar  
1727 1696 1697  1   
1728 1696 1698  1   
1729 1699 1700  1   
1730 1699 1701  1   
1731 1702 1703  1   BACKBONE
1732 1702 1704  1   BACKBONE
1733 1704 1705  1   BACKBONE
1734 1704 1707  1   
1735 1705 1706  2   BACKBONE
1736 1705 1710  am  BACKBONE|INTERRES
1737 1707 1708  1   
1738 1707 1709  1   
1739 1710 1711  1   BACKBONE
1740 1710 1712  1   BACKBONE
1741 1712 1713  1   BACKBONE
1742 1712 1715  1   
1743 1713 1714  2   BACKBONE
1744 1713 1724  am  BACKBONE|INTERRES
1745 1715 1716  1   
1746 1716 1717  ar  
1747 1716 1718  ar  
1748 1717 1719  ar  
1749 1718 1720  ar  
1750 1719 1721  ar  
1751 1720 1721  ar  
1752 1721 1722  1   
1753 1722 1723  1   
1754 1724 1725  1   BACKBONE
1755 1724 1726  1   BACKBONE
1756 1726 1727  1   BACKBONE
1757 1726 1729  1   
1758 1727 1728  2   BACKBONE
1759 1727 1733  am  BACKBONE|INTERRES
1760 1729 1730  1   
1761 1729 1732  1   
1762 1730 1731  1   
1763 1733 1734  1   BACKBONE
1764 1733 1735  1   BACKBONE
1765 1735 1736  1   BACKBONE
1766 1735 1738  1   
1767 1736 1737  2   BACKBONE
1768 1736 1742  am  BACKBONE|INTERRES
1769 1738 1739  1   
1770 1738 1740  1   
1771 1739 1741  1   
1772 1742 1743  1   BACKBONE
1773 1742 1744  1   BACKBONE
1774 1744 1745  1   BACKBONE
1775 1744 1747  1   
1776 1745 1746  2   BACKBONE
1777 1745 1754  am  BACKBONE|INTERRES
1778 1747 1748  1   
1779 1748 1749  1   
1780 1749 1750  2   
1781 1749 1751  am  
1782 1751 1752  1   
1783 1751 1753  1   
1784 1754 1755  1   BACKBONE
1785 1754 1756  1   BACKBONE
1786 1756 1757  1   BACKBONE
1787 1756 1759  1   
1788 1757 1758  2   BACKBONE
1789 1757 1762  am  BACKBONE|INTERRES
1790 1759 1760  1   
1791 1760 1761  1   
1792 1762 1763  1   BACKBONE
1793 1762 1764  1   BACKBONE
1794 1764 1765  1   BACKBONE
1795 1764 1767  1   
1796 1765 1766  2   BACKBONE
1797 1765 1771  am  BACKBONE|INTERRES
1798 1767 1768  1   
1799 1768 1769  ar  
1800 1768 1770  ar  
1801 1771 1772  1   BACKBONE
1802 1771 1773  1   BACKBONE
1803 1773 1774  1   BACKBONE
1804 1773 1776  1   
1805 1774 1775  2   BACKBONE
1806 1774 1779  am  BACKBONE|INTERRES
1807 1776 1777  1   
1808 1776 1778  1   
1809 1779 1780  1   BACKBONE
1810 1779 1781  1   BACKBONE
1811 1781 1782  1   BACKBONE
1812 1781 1784  1   
1813 1782 1783  2   BACKBONE
1814 1782 1795  am  BACKBONE|INTERRES
1815 1784 1785  1   
1816 1785 1786  2   
1817 1785 1787  1   
1818 1786 1788  1   
1819 1787 1790  ar  
1820 1787 1791  ar  
1821 1788 1789  1   
1822 1788 1790  1   
1823 1790 1792  ar  
1824 1791 1793  ar  
1825 1792 1794  ar  
1826 1793 1794  ar  
1827 1795 1796  1   BACKBONE
1828 1795 1797  1   BACKBONE
1829 1797 1798  1   BACKBONE
1830 1797 1800  1   
1831 1798 1799  2   BACKBONE
1832 1798 1803  am  BACKBONE|INTERRES
1833 1800 1801  1   
1834 1801 1802  1   
1835 1803 1804  1   BACKBONE
1836 1803 1805  1   BACKBONE
1837 1805 1806  1   BACKBONE
1838 1805 1808  1   
1839 1806 1807  2   BACKBONE
1840 1806 1815  am  BACKBONE|INTERRES
1841 1808 1809  1   
1842 1809 1810  ar  
1843 1809 1811  ar  
1844 1810 1812  ar  
1845 1811 1813  ar  
1846 1812 1814  ar  
1847 1813 1814  ar  
1848 1815 1816  1   BACKBONE
1849 1815 1817  1   BACKBONE
1850 1817 1818  1   BACKBONE
1851 1818 1819  2   BACKBONE
1852 1818 1820  am  BACKBONE|INTERRES
1853 1820 1821  1   BACKBONE
1854 1820 1822  1   BACKBONE
1855 1822 1823  1   BACKBONE
1856 1822 1825  1   
1857 1823 1824  2   BACKBONE
1858 1823 1828  am  BACKBONE|INTERRES
1859 1825 1826  1   
1860 1825 1827  1   
1861 1828 1829  1   BACKBONE
1862 1828 1830  1   BACKBONE
1863 1830 1831  1   BACKBONE
1864 1830 1833  1   
1865 1831 1832  2   BACKBONE
1866 1831 1837  am  BACKBONE|INTERRES
1867 1833 1834  1   
1868 1834 1835  1   
1869 1834 1836  1   
1870 1837 1838  1   BACKBONE
1871 1837 1839  1   BACKBONE
1872 1839 1840  1   BACKBONE
1873 1839 1842  1   
1874 1840 1841  2   BACKBONE
1875 1840 1846  am  BACKBONE|INTERRES
1876 1842 1843  1   
1877 1843 1844  1   
1878 1843 1845  1   
1879 1846 1847  1   BACKBONE
1880 1846 1848  1   BACKBONE
1881 1848 1849  1   BACKBONE
1882 1848 1851  1   
1883 1849 1850  2   BACKBONE
1884 1849 1862  am  BACKBONE|INTERRES
1885 1851 1852  1   
1886 1852 1853  2   
1887 1852 1854  1   
1888 1853 1855  1   
1889 1854 1857  ar  
1890 1854 1858  ar  
1891 1855 1856  1   
1892 1855 1857  1   
1893 1857 1859  ar  
1894 1858 1860  ar  
1895 1859 1861  ar  
1896 1860 1861  ar  
1897 1862 1863  1   BACKBONE
1898 1862 1864  1   BACKBONE
1899 1864 1865  1   BACKBONE
1900 1864 1867  1   
1901 1865 1866  2   BACKBONE
1902 1865 1872  am  BACKBONE|INTERRES
1903 1867 1868  1   
1904 1868 1869  1   
1905 1869 1870  ar  
1906 1869 1871  ar  
1907 1872 1873  1   BACKBONE
1908 1872 1874  1   BACKBONE
1909 1874 1875  1   BACKBONE
1910 1874 1877  1   
1911 1875 1876  2   BACKBONE
1912 1875 1881  am  BACKBONE|INTERRES
1913 1877 1878  1   
1914 1877 1879  1   
1915 1878 1880  1   
1916 1881 1882  1   BACKBONE
1917 1881 1883  1   BACKBONE
1918 1883 1884  1   BACKBONE
1919 1883 1886  1   
1920 1884 1885  2   BACKBONE
1921 1884 1893  am  BACKBONE|INTERRES
1922 1886 1887  1   
1923 1887 1888  ar  
1924 1887 1889  ar  
1925 1888 1890  ar  
1926 1889 1891  ar  
1927 1890 1892  ar  
1928 1891 1892  ar  
1929 1893 1894  1   BACKBONE
1930 1893 1895  1   BACKBONE
1931 1895 1896  1   BACKBONE
1932 1895 1898  1   
1933 1896 1897  2   BACKBONE
1934 1896 1901  am  BACKBONE|INTERRES
1935 1898 1899  1   
1936 1899 1900  1   
1937 1901 1902  1   BACKBONE
1938 1901 1903  1   BACKBONE
1939 1903 1904  1   BACKBONE
1940 1903 1906  1   
1941 1904 1905  2   BACKBONE
1942 1904 1910  am  BACKBONE|INTERRES
1943 1906 1907  1   
1944 1907 1908  1   
1945 1907 1909  1   
1946 1910 1911  1   BACKBONE
1947 1910 1912  1   BACKBONE
1948 1912 1913  1   BACKBONE
1949 1913 1914  2   BACKBONE
1950 1913 1915  am  BACKBONE|INTERRES
1951 1915 1916  1   BACKBONE
1952 1915 1917  1   BACKBONE
1953 1917 1918  1   BACKBONE
1954 1917 1920  1   
1955 1918 1919  2   BACKBONE
1956 1918 1921  am  BACKBONE|INTERRES
1957 1921 1922  1   BACKBONE
1958 1921 1923  1   BACKBONE
1959 1923 1924  1   BACKBONE
1960 1923 1926  1   
1961 1924 1925  2   BACKBONE
1962 1924 1929  am  BACKBONE|INTERRES
1963 1926 1927  1   
1964 1927 1928  1   
1965 1929 1930  1   BACKBONE
1966 1929 1935  1   
1967 1930 1931  1   BACKBONE
1968 1930 1933  1   
1969 1931 1932  2   BACKBONE
1970 1931 1936  am  BACKBONE|INTERRES
1971 1933 1934  1   
1972 1934 1935  1   
1973 1936 1937  1   BACKBONE
1974 1936 1938  1   BACKBONE
1975 1938 1939  1   BACKBONE
1976 1938 1941  1   
1977 1939 1940  2   BACKBONE
1978 1939 1950  am  BACKBONE|INTERRES
1979 1941 1942  1   
1980 1942 1943  ar  
1981 1942 1944  ar  
1982 1943 1945  ar  
1983 1944 1946  ar  
1984 1945 1947  ar  
1985 1946 1947  ar  
1986 1947 1948  1   
1987 1948 1949  1   
1988 1950 1951  1   BACKBONE
1989 1950 1956  1   
1990 1951 1952  1   BACKBONE
1991 1951 1954  1   
1992 1952 1953  2   BACKBONE
1993 1952 1957  am  BACKBONE|INTERRES
1994 1954 1955  1   
1995 1955 1956  1   
1996 1957 1958  1   BACKBONE
1997 1957 1959  1   BACKBONE
1998 1959 1960  1   BACKBONE
1999 1960 1961  2   BACKBONE
2000 1960 1962  am  BACKBONE|INTERRES
2001 1962 1963  1   BACKBONE
2002 1962 1964  1   BACKBONE
2003 1964 1965  1   BACKBONE
2004 1964 1967  1   
2005 1965 1966  2   BACKBONE
2006 1965 1970  am  BACKBONE|INTERRES
2007 1967 1968  1   
2008 1967 1969  1   
2009 1970 1971  1   BACKBONE
2010 1970 1972  1   BACKBONE
2011 1972 1973  1   BACKBONE
2012 1972 1975  1   
2013 1973 1974  2   BACKBONE
2014 1973 1983  am  BACKBONE|INTERRES
2015 1975 1976  1   
2016 1976 1977  1   
2017 1977 1978  1   
2018 1978 1979  1   
2019 1979 1980  1   
2020 1979 1981  1   
2021 1979 1982  1   
2022 1983 1984  1   BACKBONE
2023 1983 1985  1   BACKBONE
2024 1985 1986  1   BACKBONE
2025 1985 1988  1   
2026 1986 1987  2   BACKBONE
2027 1986 1992  am  BACKBONE|INTERRES
2028 1988 1989  1   
2029 1988 1990  1   
2030 1989 1991  1   
2031 1992 1993  1   BACKBONE
2032 1992 1994  1   BACKBONE
2033 1994 1995  1   BACKBONE
2034 1994 1997  1   
2035 1995 1996  2   BACKBONE
2036 1995 2001  am  BACKBONE|INTERRES
2037 1997 1998  1   
2038 1998 1999  ar  
2039 1998 2000  ar  
2040 2001 2002  1   BACKBONE
2041 2001 2003  1   BACKBONE
2042 2003 2004  1   BACKBONE
2043 2003 2006  1   
2044 2004 2005  2   BACKBONE
2045 2004 2011  am  BACKBONE|INTERRES
2046 2006 2007  1   
2047 2007 2008  1   
2048 2008 2009  ar  
2049 2008 2010  ar  
2050 2011 2012  1   BACKBONE
2051 2011 2013  1   BACKBONE
2052 2013 2014  1   BACKBONE
2053 2013 2016  1   
2054 2014 2015  2   BACKBONE
2055 2014 2021  am  BACKBONE|INTERRES
2056 2016 2017  1   
2057 2017 2018  1   
2058 2018 2019  ar  
2059 2018 2020  ar  
2060 2021 2022  1   BACKBONE
2061 2021 2023  1   BACKBONE
2062 2023 2024  1   BACKBONE
2063 2023 2026  1   
2064 2024 2025  2   BACKBONE
2065 2024 2033  am  BACKBONE|INTERRES
2066 2026 2027  1   
2067 2027 2028  ar  
2068 2027 2029  ar  
2069 2028 2030  ar  
2070 2029 2031  ar  
2071 2030 2032  ar  
2072 2031 2032  ar  
2073 2033 2034  1   BACKBONE
2074 2033 2035  1   BACKBONE
2075 2035 2036  1   BACKBONE
2076 2035 2038  1   
2077 2036 2037  2   BACKBONE
2078 2036 2040  am  BACKBONE|INTERRES
2079 2038 2039  1   
2080 2040 2041  1   BACKBONE
2081 2040 2042  1   BACKBONE
2082 2042 2043  1   BACKBONE
2083 2042 2045  1   
2084 2043 2044  2   BACKBONE
2085 2043 2057  am  BACKBONE|INTERRES
2086 2045 2046  1   
2087 2046 2047  1   
2088 2047 2048  1   
2089 2048 2049  1   
2090 2048 2050  ar  
2091 2050 2051  ar  
2092 2050 2054  ar  
2093 2051 2052  1   
2094 2051 2053  1   
2095 2054 2055  1   
2096 2054 2056  1   
2097 2057 2058  1   BACKBONE
2098 2057 2059  1   BACKBONE
2099 2059 2060  1   BACKBONE
2100 2059 2062  1   
2101 2060 2061  2   BACKBONE
2102 2060 2074  am  BACKBONE|INTERRES
2103 2062 2063  1   
2104 2063 2064  1   
2105 2064 2065  1   
2106 2065 2066  1   
2107 2065 2067  ar  
2108 2067 2068  ar  
2109 2067 2071  ar  
2110 2068 2069  1   
2111 2068 2070  1   
2112 2071 2072  1   
2113 2071 2073  1   
2114 2074 2075  1   BACKBONE
2115 2074 2076  1   BACKBONE
2116 2076 2077  1   BACKBONE
2117 2076 2079  1   
2118 2077 2078  2   BACKBONE
2119 2077 2083  am  BACKBONE|INTERRES
2120 2079 2080  1   
2121 2080 2081  1   
2122 2080 2082  1   
2123 2083 2084  1   BACKBONE
2124 2083 2085  1   BACKBONE
2125 2085 2086  1   BACKBONE
2126 2085 2088  1   
2127 2086 2087  2   BACKBONE
2128 2086 2096  am  BACKBONE|INTERRES
2129 2088 2089  1   
2130 2089 2090  1   
2131 2090 2091  1   
2132 2091 2092  1   
2133 2092 2093  1   
2134 2092 2094  1   
2135 2092 2095  1   
2136 2096 2097  1   BACKBONE
2137 2096 2098  1   BACKBONE
2138 2098 2099  1   BACKBONE
2139 2098 2101  1   
2140 2099 2100  2   BACKBONE
2141 2099 2106  am  BACKBONE|INTERRES
2142 2101 2102  1   
2143 2102 2103  1   
2144 2103 2104  ar  
2145 2103 2105  ar  
2146 2106 2107  1   BACKBONE
2147 2106 2108  1   BACKBONE
2148 2108 2109  1   BACKBONE
2149 2109 2110  2   BACKBONE
2150 2109 2111  am  BACKBONE|INTERRES
2151 2111 2112  1   BACKBONE
2152 2111 2113  1   BACKBONE
2153 2113 2114  1   BACKBONE
2154 2113 2116  1   
2155 2114 2115  2   BACKBONE
2156 2114 2120  am  BACKBONE|INTERRES
2157 2116 2117  1   
2158 2116 2119  1   
2159 2117 2118  1   
2160 2120 2121  1   BACKBONE
2161 2120 2122  1   BACKBONE
2162 2122 2123  1   BACKBONE
2163 2122 2125  1   
2164 2123 2124  2   BACKBONE
2165 2123 2137  am  BACKBONE|INTERRES
2166 2125 2126  1   
2167 2126 2127  1   
2168 2127 2128  1   
2169 2128 2129  1   
2170 2128 2130  ar  
2171 2130 2131  ar  
2172 2130 2134  ar  
2173 2131 2132  1   
2174 2131 2133  1   
2175 2134 2135  1   
2176 2134 2136  1   
2177 2137 2138  1   BACKBONE
2178 2137 2139  1   BACKBONE
2179 2139 2140  1   BACKBONE
2180 2139 2142  1   
2181 2140 2141  2   BACKBONE
2182 2140 2146  am  BACKBONE|INTERRES
2183 2142 2143  1   
2184 2143 2144  1   
2185 2144 2145  1   
2186 2146 2147  1   BACKBONE
2187 2146 2148  1   BACKBONE
2188 2148 2149  1   BACKBONE
2189 2148 2151  1   
2190 2149 2150  2   BACKBONE
2191 2149 2163  am  BACKBONE|INTERRES
2192 2151 2152  1   
2193 2152 2153  1   
2194 2153 2154  1   
2195 2154 2155  1   
2196 2154 2156  ar  
2197 2156 2157  ar  
2198 2156 2160  ar  
2199 2157 2158  1   
2200 2157 2159  1   
2201 2160 2161  1   
2202 2160 2162  1   
2203 2163 2164  1   BACKBONE
2204 2163 2165  1   BACKBONE
2205 2165 2166  1   BACKBONE
2206 2165 2168  1   
2207 2166 2167  2   BACKBONE
2208 2166 2169  am  BACKBONE|INTERRES
2209 2169 2170  1   BACKBONE
2210 2169 2175  1   
2211 2170 2171  1   BACKBONE
2212 2170 2173  1   
2213 2171 2172  2   BACKBONE
2214 2171 2176  am  BACKBONE|INTERRES
2215 2173 2174  1   
2216 2174 2175  1   
2217 2176 2177  1   BACKBONE
2218 2176 2178  1   BACKBONE
2219 2178 2179  1   BACKBONE
2220 2178 2181  1   
2221 2179 2180  2   BACKBONE
2222 2179 2185  am  BACKBONE|INTERRES
2223 2181 2182  1   
2224 2182 2183  ar  
2225 2182 2184  ar  
2226 2185 2186  1   BACKBONE
2227 2185 2187  1   BACKBONE
2228 2187 2188  1   BACKBONE
2229 2187 2190  1   
2230 2188 2189  2   BACKBONE
2231 2188 2199  am  BACKBONE|INTERRES
2232 2190 2191  1   
2233 2191 2192  ar  
2234 2191 2193  ar  
2235 2192 2194  ar  
2236 2193 2195  ar  
2237 2194 2196  ar  
2238 2195 2196  ar  
2239 2196 2197  1   
2240 2197 2198  1   
2241 2199 2200  1   BACKBONE
2242 2199 2201  1   BACKBONE
2243 2201 2202  1   BACKBONE
2244 2201 2204  1   
2245 2202 2203  2   BACKBONE
2246 2202 2208  am  BACKBONE|INTERRES
2247 2204 2205  1   
2248 2204 2207  1   
2249 2205 2206  1   
2250 2208 2209  1   BACKBONE
2251 2208 2210  1   BACKBONE
2252 2210 2211  1   BACKBONE
2253 2210 2213  1   
2254 2211 2212  2   BACKBONE
2255 2211 2217  am  BACKBONE|INTERRES
2256 2213 2214  1   
2257 2213 2216  1   
2258 2214 2215  1   
2259 2217 2218  1   BACKBONE
2260 2217 2223  1   
2261 2218 2219  1   BACKBONE
2262 2218 2221  1   
2263 2219 2220  2   BACKBONE
2264 2219 2224  am  BACKBONE|INTERRES
2265 2221 2222  1   
2266 2222 2223  1   
2267 2224 2225  1   BACKBONE
2268 2224 2226  1   BACKBONE
2269 2226 2227  1   BACKBONE
2270 2226 2229  1   
2271 2227 2228  2   BACKBONE
2272 2227 2234  am  BACKBONE|INTERRES
2273 2229 2230  1   
2274 2230 2231  1   
2275 2231 2232  ar  
2276 2231 2233  ar  
2277 2234 2235  1   BACKBONE
2278 2234 2236  1   BACKBONE
2279 2236 2237  1   BACKBONE
2280 2236 2239  1   
2281 2237 2238  2   BACKBONE
2282 2237 2243  am  BACKBONE|INTERRES
2283 2239 2240  1   
2284 2240 2241  1   
2285 2241 2242  1   
2286 2243 2244  1   BACKBONE
2287 2243 2245  1   BACKBONE
2288 2245 2246  1   BACKBONE
2289 2245 2248  1   
2290 2246 2247  2   BACKBONE
2291 2246 2257  am  BACKBONE|INTERRES
2292 2248 2249  1   
2293 2249 2250  ar  
2294 2249 2251  ar  
2295 2250 2252  ar  
2296 2251 2253  ar  
2297 2252 2254  ar  
2298 2253 2254  ar  
2299 2254 2255  1   
2300 2255 2256  1   
2301 2257 2258  1   BACKBONE
2302 2257 2259  1   BACKBONE
2303 2259 2260  1   BACKBONE
2304 2259 2262  1   
2305 2260 2261  2   BACKBONE
2306 2260 2269  am  BACKBONE|INTERRES
2307 2262 2263  1   
2308 2263 2264  1   
2309 2264 2265  2   
2310 2264 2266  am  
2311 2266 2267  1   
2312 2266 2268  1   
2313 2269 2270  1   BACKBONE
2314 2269 2271  1   BACKBONE
2315 2271 2272  1   BACKBONE
2316 2271 2274  1   
2317 2272 2273  2   BACKBONE
2318 2272 2278  am  BACKBONE|INTERRES
2319 2274 2275  1   
2320 2274 2277  1   
2321 2275 2276  1   
2322 2278 2279  1   BACKBONE
2323 2278 2280  1   BACKBONE
2324 2280 2281  1   BACKBONE
2325 2280 2283  1   
2326 2281 2282  2   BACKBONE
2327 2281 2287  am  BACKBONE|INTERRES
2328 2283 2284  1   
2329 2284 2285  1   
2330 2285 2286  1   
2331 2287 2288  1   BACKBONE
2332 2287 2289  1   BACKBONE
2333 2289 2290  1   BACKBONE
2334 2289 2292  1   
2335 2290 2291  2   BACKBONE
2336 2290 2296  am  BACKBONE|INTERRES
2337 2292 2293  1   
2338 2293 2294  1   
2339 2293 2295  1   
2340 2296 2297  1   BACKBONE
2341 2296 2298  1   BACKBONE
2342 2298 2299  1   BACKBONE
2343 2298 2301  1   
2344 2299 2300  2   BACKBONE
2345 2299 2305  am  BACKBONE|INTERRES
2346 2301 2302  1   
2347 2302 2303  ar  
2348 2302 2304  ar  
2349 2305 2306  1   BACKBONE
2350 2305 2307  1   BACKBONE
2351 2307 2308  1   BACKBONE
2352 2307 2310  1   
2353 2308 2309  2   BACKBONE
2354 2308 2312  am  BACKBONE|INTERRES
2355 2310 2311  1   
2356 2312 2313  1   BACKBONE
2357 2312 2314  1   BACKBONE
2358 2314 2315  1   BACKBONE
2359 2314 2317  1   
2360 2315 2316  2   BACKBONE
2361 2315 2328  am  BACKBONE|INTERRES
2362 2317 2318  1   
2363 2318 2319  2   
2364 2318 2320  1   
2365 2319 2321  1   
2366 2320 2323  ar  
2367 2320 2324  ar  
2368 2321 2322  1   
2369 2321 2323  1   
2370 2323 2325  ar  
2371 2324 2326  ar  
2372 2325 2327  ar  
2373 2326 2327  ar  
2374 2328 2329  1   BACKBONE
2375 2328 2330  1   BACKBONE
2376 2330 2331  1   BACKBONE
2377 2330 2333  1   
2378 2331 2332  2   BACKBONE
2379 2331 2340  am  BACKBONE|INTERRES
2380 2333 2334  1   
2381 2334 2335  1   
2382 2334 2336  2   
2383 2335 2337  2   
2384 2336 2338  1   
2385 2337 2338  1   
2386 2338 2339  1   
2387 2340 2341  1   BACKBONE
2388 2340 2342  1   BACKBONE
2389 2342 2343  1   BACKBONE
2390 2343 2344  2   BACKBONE
2391 2343 2345  am  BACKBONE|INTERRES
2392 2345 2346  1   BACKBONE
2393 2345 2347  1   BACKBONE
2394 2347 2348  1   BACKBONE
2395 2347 2350  1   
2396 2348 2349  2   BACKBONE
2397 2348 2355  am  BACKBONE|INTERRES
2398 2350 2351  1   
2399 2351 2352  1   
2400 2352 2353  ar  
2401 2352 2354  ar  
2402 2355 2356  1   BACKBONE
2403 2355 2361  1   
2404 2356 2357  1   BACKBONE
2405 2356 2359  1   
2406 2357 2358  2   BACKBONE
2407 2357 2362  am  BACKBONE|INTERRES
2408 2359 2360  1   
2409 2360 2361  1   
2410 2362 2363  1   BACKBONE
2411 2362 2364  1   BACKBONE
2412 2364 2365  1   BACKBONE
2413 2364 2367  1   
2414 2365 2366  2   BACKBONE
2415 2365 2370  am  BACKBONE|INTERRES
2416 2367 2368  1   
2417 2368 2369  1   
2418 2370 2371  1   BACKBONE
2419 2370 2372  1   BACKBONE
2420 2372 2373  1   BACKBONE
2421 2372 2375  1   
2422 2373 2374  2   BACKBONE
2423 2373 2382  am  BACKBONE|INTERRES
2424 2375 2376  1   
2425 2376 2377  1   
2426 2377 2378  am  
2427 2377 2381  2   
2428 2378 2379  1   
2429 2378 2380  1   
2430 2382 2383  1   BACKBONE
2431 2382 2384  1   BACKBONE
2432 2384 2385  1   BACKBONE
2433 2384 2387  1   
2434 2385 2386  2   BACKBONE
2435 2385 2399  am  BACKBONE|INTERRES
2436 2387 2388  1   
2437 2388 2389  1   
2438 2389 2390  1   
2439 2390 2391  1   
2440 2390 2392  ar  
2441 2392 2393  ar  
2442 2392 2396  ar  
2443 2393 2394  1   
2444 2393 2395  1   
2445 2396 2397  1   
2446 2396 2398  1   
2447 2399 2400  1   BACKBONE
2448 2399 2405  1   
2449 2400 2401  1   BACKBONE
2450 2400 2403  1   
2451 2401 2402  2   BACKBONE
2452 2401 2406  am  BACKBONE|INTERRES
2453 2403 2404  1   
2454 2404 2405  1   
2455 2406 2407  1   BACKBONE
2456 2406 2408  1   BACKBONE
2457 2408 2409  1   BACKBONE
2458 2408 2411  1   
2459 2409 2410  2   BACKBONE
2460 2409 2415  am  BACKBONE|INTERRES
2461 2411 2412  1   
2462 2411 2414  1   
2463 2412 2413  1   
2464 2415 2416  1   BACKBONE
2465 2415 2417  1   BACKBONE
2466 2417 2418  1   BACKBONE
2467 2417 2420  1   
2468 2418 2419  2   BACKBONE
2469 2418 2427  am  BACKBONE|INTERRES
2470 2420 2421  1   
2471 2421 2422  ar  
2472 2421 2423  ar  
2473 2422 2424  ar  
2474 2423 2425  ar  
2475 2424 2426  ar  
2476 2425 2426  ar  
2477 2427 2428  1   BACKBONE
2478 2427 2429  1   BACKBONE
2479 2429 2430  1   BACKBONE
2480 2429 2432  1   
2481 2430 2431  2   BACKBONE
2482 2430 2435  am  BACKBONE|INTERRES
2483 2432 2433  1   
2484 2433 2434  1   
2485 2435 2436  1   BACKBONE
2486 2435 2437  1   BACKBONE
2487 2437 2438  1   BACKBONE
2488 2437 2440  1   
2489 2438 2439  2   BACKBONE
2490 2438 2445  am  BACKBONE|INTERRES
2491 2440 2441  1   
2492 2441 2442  1   
2493 2442 2443  ar  
2494 2442 2444  ar  
2495 2445 2446  1   BACKBONE
2496 2445 2447  1   BACKBONE
2497 2447 2448  1   BACKBONE
2498 2447 2450  1   
2499 2448 2449  2   BACKBONE
2500 2448 2454  am  BACKBONE|INTERRES
2501 2450 2451  1   
2502 2451 2452  1   
2503 2451 2453  1   
2504 2454 2455  1   BACKBONE
2505 2454 2456  1   BACKBONE
2506 2456 2457  1   BACKBONE
2507 2456 2459  1   
2508 2457 2458  2   BACKBONE
2509 2457 2462  am  BACKBONE|INTERRES
2510 2459 2460  1   
2511 2459 2461  1   
2512 2462 2463  1   BACKBONE
2513 2462 2464  1   BACKBONE
2514 2464 2465  1   BACKBONE
2515 2464 2467  1   
2516 2465 2466  2   BACKBONE
2517 2465 2472  am  BACKBONE|INTERRES
2518 2467 2468  1   
2519 2468 2469  1   
2520 2469 2470  ar  
2521 2469 2471  ar  
2522 2472 2473  1   BACKBONE
2523 2472 2474  1   BACKBONE
2524 2474 2475  1   BACKBONE
2525 2474 2477  1   
2526 2475 2476  2   BACKBONE
2527 2475 2484  am  BACKBONE|INTERRES
2528 2477 2478  1   
2529 2478 2479  1   
2530 2478 2480  2   
2531 2479 2481  2   
2532 2480 2482  1   
2533 2481 2482  1   
2534 2482 2483  1   
2535 2484 2485  1   BACKBONE
2536 2484 2486  1   BACKBONE
2537 2486 2487  1   BACKBONE
2538 2486 2489  1   
2539 2487 2488  2   BACKBONE
2540 2487 2493  am  BACKBONE|INTERRES
2541 2489 2490  1   
2542 2490 2491  1   
2543 2490 2492  1   
2544 2493 2494  1   BACKBONE
2545 2493 2495  1   BACKBONE
2546 2495 2496  1   BACKBONE
2547 2496 2497  2   BACKBONE
2548 2496 2498  am  BACKBONE|INTERRES
2549 2498 2499  1   BACKBONE
2550 2498 2500  1   BACKBONE
2551 2500 2501  1   BACKBONE
2552 2500 2503  1   
2553 2501 2502  2   BACKBONE
2554 2501 2509  am  BACKBONE|INTERRES
2555 2503 2504  1   
2556 2504 2505  2   
2557 2504 2506  am  
2558 2506 2507  1   
2559 2506 2508  1   
2560 2509 2510  1   BACKBONE
2561 2509 2511  1   BACKBONE
2562 2511 2512  1   BACKBONE
2563 2511 2514  1   
2564 2512 2513  2   BACKBONE
2565 2512 2518  am  BACKBONE|INTERRES
2566 2514 2515  1   
2567 2515 2516  1   
2568 2515 2517  1   
2569 2518 2519  1   BACKBONE
2570 2518 2520  1   BACKBONE
2571 2520 2521  1   BACKBONE
2572 2520 2523  1   
2573 2521 2522  2   BACKBONE
2574 2521 2527  am  BACKBONE|INTERRES
2575 2523 2524  1   
2576 2524 2525  1   
2577 2524 2526  1   
2578 2527 2528  1   BACKBONE
2579 2527 2529  1   BACKBONE
2580 2529 2530  1   BACKBONE
2581 2529 2532  1   
2582 2530 2531  2   BACKBONE
2583 2530 2539  am  BACKBONE|INTERRES
2584 2532 2533  1   
2585 2533 2534  1   
2586 2534 2535  2   
2587 2534 2536  am  
2588 2536 2537  1   
2589 2536 2538  1   
2590 2539 2540  1   BACKBONE
2591 2539 2541  1   BACKBONE
2592 2541 2542  1   BACKBONE
2593 2541 2544  1   
2594 2542 2543  2   BACKBONE
2595 2542 2545  am  BACKBONE|INTERRES
2596 2545 2546  1   BACKBONE
2597 2545 2547  1   BACKBONE
2598 2547 2548  1   BACKBONE
2599 2547 2550  1   
2600 2548 2549  2   BACKBONE
2601 2550 2551  1   
2602 2551 2552  2   
2603 2551 2553  am  
2604 2553 2554  1   
2605 2553 2555  1   
2606 2556 2557  2   
2607 2557 2558  2   
2608 2557 2559  1   
2609 2557 2561  1   
2610 2559 2560  1   
2611 2561 2562  ar  
2612 2561 2568  ar  
2613 2562 2563  ar  
2614 2563 2564  ar  
2615 2564 2565  1   
2616 2564 2567  ar  
2617 2565 2566  1   
2618 2567 2568  ar  
2619 2567 2569  1   
2620 2569 2570  2   
2621 2570 2571  1   
2622 2570 2575  1   
2623 2571 2572  1   
2624 2571 2573  1   
2625 2573 2574  2   
2626 2574 2575  1   
2627 2574 2576  1   
2628 2576 2577  ar  
2629 2576 2581  ar  
2630 2577 2578  ar  
2631 2578 2579  ar  
2632 2579 2580  ar  
2633 2580 2581  ar  
2634 2580 2582  1   
2635 2582 2583  ar  
2636 2582 2587  ar  
2637 2583 2584  ar  
2638 2584 2585  ar  
2639 2585 2586  ar  
2640 2586 2587  ar  
@<TRIPOS>SUBSTRUCTURE
  1 LEU818     5 RESIDUE 1 A1 LEU 1
  2 PRO819    13 RESIDUE 1 A1 PRO 2
  3 TYR820    21 RESIDUE 1 A1 TYR 2
  4 ASP821    35 RESIDUE 1 A1 ASP 2
  5 ALA822    44 RESIDUE 1 A1 ALA 2
  6 SER823    50 RESIDUE 1 A1 SER 2
  7 LYS824    58 RESIDUE 1 A1 LYS 2
  8 TRP825    71 RESIDUE 1 A1 TRP 2
  9 GLU826    87 RESIDUE 1 A1 GLU 2
 10 PHE827    97 RESIDUE 1 A1 PHE 2
 11 PRO828   108 RESIDUE 1 A1 PRO 2
 12 ARG829   116 RESIDUE 1 A1 ARG 2
 13 ASP830   133 RESIDUE 1 A1 ASP 2
 14 ARG831   142 RESIDUE 1 A1 ARG 2
 15 LEU832   159 RESIDUE 1 A1 LEU 2
 16 LYS833   168 RESIDUE 1 A1 LYS 2
 17 LEU834   181 RESIDUE 1 A1 LEU 2
 18 GLY835   190 RESIDUE 1 A1 GLY 2
 19 LYS836   195 RESIDUE 1 A1 LYS 2
 20 PRO837   207 RESIDUE 1 A1 PRO 2
 21 LEU838   215 RESIDUE 1 A1 LEU 2
 22 GLY839   224 RESIDUE 1 A1 GLY 2
 23 ARG840   229 RESIDUE 1 A1 ARG 1
 24 GLN845   237 RESIDUE 1 A1 GLN 1
 25 VAL846   249 RESIDUE 1 A1 VAL 2
 26 ILE847   257 RESIDUE 1 A1 ILE 2
 27 GLU848   266 RESIDUE 1 A1 GLU 2
 28 ALA849   276 RESIDUE 1 A1 ALA 2
 29 ASP850   282 RESIDUE 1 A1 ASP 2
 30 ALA851   291 RESIDUE 1 A1 ALA 2
 31 PHE852   297 RESIDUE 1 A1 PHE 2
 32 GLY853   309 RESIDUE 1 A1 GLY 2
 33 ILE854   314 RESIDUE 1 A1 ILE 2
 34 ASP855   323 RESIDUE 1 A1 ASP 2
 35 LYS856   332 RESIDUE 1 A1 LYS 2
 36 THR857   345 RESIDUE 1 A1 THR 2
 37 ALA858   354 RESIDUE 1 A1 ALA 2
 38 THR859   360 RESIDUE 1 A1 THR 2
 39 CYS860   369 RESIDUE 1 A1 CYS 2
 40 ARG861   376 RESIDUE 1 A1 ARG 2
 41 THR862   393 RESIDUE 1 A1 THR 2
 42 VAL863   402 RESIDUE 1 A1 VAL 2
 43 ALA864   410 RESIDUE 1 A1 ALA 2
 44 VAL865   416 RESIDUE 1 A1 VAL 2
 45 LYS866   424 RESIDUE 1 A1 LYS 2
 46 MET867   437 RESIDUE 1 A1 MET 2
 47 LEU868   446 RESIDUE 1 A1 LEU 1
 48 THR873   457 RESIDUE 1 A1 THR 1
 49 HIS874   466 RESIDUE 1 A1 HIS 2
 50 SER875   478 RESIDUE 1 A1 SER 2
 51 GLU876   486 RESIDUE 1 A1 GLU 2
 52 HIS877   496 RESIDUE 1 A1 HIS 2
 53 ARG878   508 RESIDUE 1 A1 ARG 2
 54 ALA879   525 RESIDUE 1 A1 ALA 2
 55 LEU880   531 RESIDUE 1 A1 LEU 2
 56 MET881   540 RESIDUE 1 A1 MET 2
 57 SER882   549 RESIDUE 1 A1 SER 2
 58 GLU883   557 RESIDUE 1 A1 GLU 2
 59 LEU884   567 RESIDUE 1 A1 LEU 2
 60 LYS885   576 RESIDUE 1 A1 LYS 2
 61 ILE886   589 RESIDUE 1 A1 ILE 2
 62 LEU887   598 RESIDUE 1 A1 LEU 2
 63 ILE888   607 RESIDUE 1 A1 ILE 2
 64 HIS889   616 RESIDUE 1 A1 HIS 2
 65 ILE890   628 RESIDUE 1 A1 ILE 2
 66 GLY891   637 RESIDUE 1 A1 GLY 2
 67 HIS892   642 RESIDUE 1 A1 HIS 2
 68 HIS893   654 RESIDUE 1 A1 HIS 2
 69 LEU894   666 RESIDUE 1 A1 LEU 2
 70 ASN895   675 RESIDUE 1 A1 ASN 2
 71 VAL896   686 RESIDUE 1 A1 VAL 2
 72 VAL897   694 RESIDUE 1 A1 VAL 2
 73 ASN898   702 RESIDUE 1 A1 ASN 2
 74 LEU899   713 RESIDUE 1 A1 LEU 2
 75 LEU900   722 RESIDUE 1 A1 LEU 2
 76 GLY901   731 RESIDUE 1 A1 GLY 2
 77 ALA902   736 RESIDUE 1 A1 ALA 2
 78 CYS903   742 RESIDUE 1 A1 CYS 2
 79 THR904   749 RESIDUE 1 A1 THR 2
 80 LYS905   758 RESIDUE 1 A1 LYS 2
 81 PRO906   770 RESIDUE 1 A1 PRO 2
 82 GLY907   778 RESIDUE 1 A1 GLY 2
 83 GLY908   783 RESIDUE 1 A1 GLY 2
 84 PRO909   787 RESIDUE 1 A1 PRO 2
 85 LEU910   795 RESIDUE 1 A1 LEU 2
 86 MET911   804 RESIDUE 1 A1 MET 2
 87 VAL912   813 RESIDUE 1 A1 VAL 2
 88 ILE913   821 RESIDUE 1 A1 ILE 2
 89 VAL914   830 RESIDUE 1 A1 VAL 2
 90 GLU915   838 RESIDUE 1 A1 GLU 2
 91 PHE916   848 RESIDUE 1 A1 PHE 2
 92 CYS917   860 RESIDUE 1 A1 CYS 2
 93 LYS918   867 RESIDUE 1 A1 LYS 2
 94 PHE919   880 RESIDUE 1 A1 PHE 2
 95 GLY920   892 RESIDUE 1 A1 GLY 2
 96 ASN921   897 RESIDUE 1 A1 ASN 2
 97 LEU922   908 RESIDUE 1 A1 LEU 2
 98 SER923   917 RESIDUE 1 A1 SER 2
 99 THR924   925 RESIDUE 1 A1 THR 2
100 TYR925   934 RESIDUE 1 A1 TYR 2
101 LEU926   948 RESIDUE 1 A1 LEU 2
102 ARG927   957 RESIDUE 1 A1 ARG 2
103 SER928   974 RESIDUE 1 A1 SER 2
104 LYS929   982 RESIDUE 1 A1 LYS 2
105 ARG930   995 RESIDUE 1 A1 ARG 2
106 ASN931  1012 RESIDUE 1 A1 ASN 2
107 GLU932  1023 RESIDUE 1 A1 GLU 2
108 PHE933  1033 RESIDUE 1 A1 PHE 2
109 VAL934  1045 RESIDUE 1 A1 VAL 2
110 PRO935  1052 RESIDUE 1 A1 PRO 2
111 TYR936  1060 RESIDUE 1 A1 TYR 1
112 ASP996  1075 RESIDUE 1 A1 ASP 1
113 PHE997  1084 RESIDUE 1 A1 PHE 2
114 LEU998  1096 RESIDUE 1 A1 LEU 2
115 THR999  1105 RESIDUE 1 A1 THR 2
116 LEU1000 1114 RESIDUE 1 A1 LEU 2
117 GLU1001 1123 RESIDUE 1 A1 GLU 2
118 HIS1002 1133 RESIDUE 1 A1 HIS 2
119 LEU1003 1145 RESIDUE 1 A1 LEU 2
120 ILE1004 1154 RESIDUE 1 A1 ILE 2
121 CYS1005 1163 RESIDUE 1 A1 CYS 2
122 TYR1006 1170 RESIDUE 1 A1 TYR 2
123 SER1007 1184 RESIDUE 1 A1 SER 2
124 PHE1008 1192 RESIDUE 1 A1 PHE 2
125 GLN1009 1204 RESIDUE 1 A1 GLN 2
126 VAL1010 1216 RESIDUE 1 A1 VAL 2
127 ALA1011 1224 RESIDUE 1 A1 ALA 2
128 LYS1012 1230 RESIDUE 1 A1 LYS 2
129 GLY1013 1243 RESIDUE 1 A1 GLY 2
130 MET1014 1248 RESIDUE 1 A1 MET 2
131 GLU1015 1257 RESIDUE 1 A1 GLU 2
132 PHE1016 1267 RESIDUE 1 A1 PHE 2
133 LEU1017 1279 RESIDUE 1 A1 LEU 2
134 ALA1018 1288 RESIDUE 1 A1 ALA 2
135 SER1019 1294 RESIDUE 1 A1 SER 2
136 ARG1020 1302 RESIDUE 1 A1 ARG 2
137 LYS1021 1319 RESIDUE 1 A1 LYS 2
138 CYS1022 1332 RESIDUE 1 A1 CYS 2
139 ILE1023 1339 RESIDUE 1 A1 ILE 2
140 HIS1024 1348 RESIDUE 1 A1 HIS 2
141 ARG1025 1360 RESIDUE 1 A1 ARG 2
142 ASP1026 1377 RESIDUE 1 A1 ASP 2
143 LEU1027 1386 RESIDUE 1 A1 LEU 2
144 ALA1028 1395 RESIDUE 1 A1 ALA 2
145 ALA1029 1401 RESIDUE 1 A1 ALA 2
146 ARG1030 1407 RESIDUE 1 A1 ARG 2
147 ASN1031 1424 RESIDUE 1 A1 ASN 2
148 ILE1032 1435 RESIDUE 1 A1 ILE 2
149 LEU1033 1444 RESIDUE 1 A1 LEU 2
150 LEU1034 1453 RESIDUE 1 A1 LEU 2
151 SER1035 1462 RESIDUE 1 A1 SER 2
152 GLU1036 1470 RESIDUE 1 A1 GLU 2
153 LYS1037 1480 RESIDUE 1 A1 LYS 2
154 ASN1038 1493 RESIDUE 1 A1 ASN 2
155 VAL1039 1504 RESIDUE 1 A1 VAL 2
156 VAL1040 1512 RESIDUE 1 A1 VAL 2
157 LYS1041 1520 RESIDUE 1 A1 LYS 2
158 ILE1042 1533 RESIDUE 1 A1 ILE 2
159 CYS1043 1542 RESIDUE 1 A1 CYS 2
160 ASP1044 1549 RESIDUE 1 A1 ASP 2
161 PHE1045 1558 RESIDUE 1 A1 PHE 1
162 PRO1066 1570 RESIDUE 1 A1 PRO 1
163 LEU1067 1578 RESIDUE 1 A1 LEU 2
164 LYS1068 1587 RESIDUE 1 A1 LYS 2
165 TRP1069 1600 RESIDUE 1 A1 TRP 2
166 MET1070 1616 RESIDUE 1 A1 MET 2
167 ALA1071 1625 RESIDUE 1 A1 ALA 2
168 PRO1072 1630 RESIDUE 1 A1 PRO 2
169 GLU1073 1638 RESIDUE 1 A1 GLU 2
170 THR1074 1648 RESIDUE 1 A1 THR 2
171 ILE1075 1657 RESIDUE 1 A1 ILE 2
172 PHE1076 1666 RESIDUE 1 A1 PHE 2
173 ASP1077 1678 RESIDUE 1 A1 ASP 2
174 ARG1078 1687 RESIDUE 1 A1 ARG 2
175 VAL1079 1704 RESIDUE 1 A1 VAL 2
176 TYR1080 1712 RESIDUE 1 A1 TYR 2
177 THR1081 1726 RESIDUE 1 A1 THR 2
178 ILE1082 1735 RESIDUE 1 A1 ILE 2
179 GLN1083 1744 RESIDUE 1 A1 GLN 2
180 SER1084 1756 RESIDUE 1 A1 SER 2
181 ASP1085 1764 RESIDUE 1 A1 ASP 2
182 VAL1086 1773 RESIDUE 1 A1 VAL 2
183 TRP1087 1781 RESIDUE 1 A1 TRP 2
184 SER1088 1797 RESIDUE 1 A1 SER 2
185 PHE1089 1805 RESIDUE 1 A1 PHE 2
186 GLY1090 1817 RESIDUE 1 A1 GLY 2
187 VAL1091 1822 RESIDUE 1 A1 VAL 2
188 LEU1092 1830 RESIDUE 1 A1 LEU 2
189 LEU1093 1839 RESIDUE 1 A1 LEU 2
190 TRP1094 1848 RESIDUE 1 A1 TRP 2
191 GLU1095 1864 RESIDUE 1 A1 GLU 2
192 ILE1096 1874 RESIDUE 1 A1 ILE 2
193 PHE1097 1883 RESIDUE 1 A1 PHE 2
194 SER1098 1895 RESIDUE 1 A1 SER 2
195 LEU1099 1903 RESIDUE 1 A1 LEU 2
196 GLY1100 1912 RESIDUE 1 A1 GLY 2
197 ALA1101 1917 RESIDUE 1 A1 ALA 2
198 SER1102 1923 RESIDUE 1 A1 SER 2
199 PRO1103 1930 RESIDUE 1 A1 PRO 2
200 TYR1104 1938 RESIDUE 1 A1 TYR 2
201 PRO1105 1951 RESIDUE 1 A1 PRO 2
202 GLY1106 1959 RESIDUE 1 A1 GLY 2
203 VAL1107 1964 RESIDUE 1 A1 VAL 2
204 LYS1108 1972 RESIDUE 1 A1 LYS 2
205 ILE1109 1985 RESIDUE 1 A1 ILE 2
206 ASP1110 1994 RESIDUE 1 A1 ASP 2
207 GLU1111 2003 RESIDUE 1 A1 GLU 2
208 GLU1112 2013 RESIDUE 1 A1 GLU 2
209 PHE1113 2023 RESIDUE 1 A1 PHE 2
210 CYS1114 2035 RESIDUE 1 A1 CYS 2
211 ARG1115 2042 RESIDUE 1 A1 ARG 2
212 ARG1116 2059 RESIDUE 1 A1 ARG 2
213 LEU1117 2076 RESIDUE 1 A1 LEU 2
214 LYS1118 2085 RESIDUE 1 A1 LYS 2
215 GLU1119 2098 RESIDUE 1 A1 GLU 2
216 GLY1120 2108 RESIDUE 1 A1 GLY 2
217 THR1121 2113 RESIDUE 1 A1 THR 2
218 ARG1122 2122 RESIDUE 1 A1 ARG 2
219 MET1123 2139 RESIDUE 1 A1 MET 2
220 ARG1124 2148 RESIDUE 1 A1 ARG 2
221 ALA1125 2165 RESIDUE 1 A1 ALA 2
222 PRO1126 2170 RESIDUE 1 A1 PRO 2
223 ASP1127 2178 RESIDUE 1 A1 ASP 2
224 TYR1128 2187 RESIDUE 1 A1 TYR 2
225 THR1129 2201 RESIDUE 1 A1 THR 2
226 THR1130 2210 RESIDUE 1 A1 THR 2
227 PRO1131 2218 RESIDUE 1 A1 PRO 2
228 GLU1132 2226 RESIDUE 1 A1 GLU 2
229 MET1133 2236 RESIDUE 1 A1 MET 2
230 TYR1134 2245 RESIDUE 1 A1 TYR 2
231 GLN1135 2259 RESIDUE 1 A1 GLN 2
232 THR1136 2271 RESIDUE 1 A1 THR 2
233 MET1137 2280 RESIDUE 1 A1 MET 2
234 LEU1138 2289 RESIDUE 1 A1 LEU 2
235 ASP1139 2298 RESIDUE 1 A1 ASP 2
236 CYS1140 2307 RESIDUE 1 A1 CYS 2
237 TRP1141 2314 RESIDUE 1 A1 TRP 2
238 HIS1142 2330 RESIDUE 1 A1 HIS 2
239 GLY1143 2342 RESIDUE 1 A1 GLY 2
240 GLU1144 2347 RESIDUE 1 A1 GLU 2
241 PRO1145 2356 RESIDUE 1 A1 PRO 2
242 SER1146 2364 RESIDUE 1 A1 SER 2
243 GLN1147 2372 RESIDUE 1 A1 GLN 2
244 ARG1148 2384 RESIDUE 1 A1 ARG 2
245 PRO1149 2400 RESIDUE 1 A1 PRO 2
246 THR1150 2408 RESIDUE 1 A1 THR 2
247 PHE1151 2417 RESIDUE 1 A1 PHE 2
248 SER1152 2429 RESIDUE 1 A1 SER 2
249 GLU1153 2437 RESIDUE 1 A1 GLU 2
250 LEU1154 2447 RESIDUE 1 A1 LEU 2
251 VAL1155 2456 RESIDUE 1 A1 VAL 2
252 GLU1156 2464 RESIDUE 1 A1 GLU 2
253 HIS1157 2474 RESIDUE 1 A1 HIS 2
254 LEU1158 2486 RESIDUE 1 A1 LEU 2
255 GLY1159 2495 RESIDUE 1 A1 GLY 2
256 ASN1160 2500 RESIDUE 1 A1 ASN 2
257 LEU1161 2511 RESIDUE 1 A1 LEU 2
258 LEU1162 2520 RESIDUE 1 A1 LEU 2
259 GLN1163 2529 RESIDUE 1 A1 GLN 2
260 ALA1164 2541 RESIDUE 1 A1 ALA 2
261 ASN1165 2547 RESIDUE 1 A1 ASN 1
262 AAZ201  2575 RESIDUE 1 A2 AAZ 0
# MOE 2008.10 (io_trps.svl 2008.02)
@<TRIPOS>MOLECULE
5.mol
150 154 1 0 0 
SMALL
USER_CHARGES


@<TRIPOS>ATOM
  1 C       -1.9280    24.0100    21.1700 C.3   1 <1>   0.2800 
  2 H       -2.9360    24.4160    21.0160 H     1 <1>   0.0000 
  3 C       -1.2360    23.8740    19.8030 C.3   1 <1>   0.0000 
  4 H1      -1.6440    24.6430    19.1380 H     1 <1>   0.0000 
  5 H2      -0.1640    24.0950    19.8850 H     1 <1>   0.0000 
  6 C       -1.4340    22.4940    19.1800 C.3   1 <1>   0.0000 
  7 H1      -1.0010    22.4970    18.1740 H     1 <1>   0.0000 
  8 H2      -2.5120    22.3420    19.0350 H     1 <1>   0.0000 
  9 C       -2.0440    22.6590    21.9080 C.3   1 <1>   0.1380 
 10 H1      -2.0880    22.7940    22.9930 H     1 <1>   0.0000 
 11 H2      -2.9810    22.1660    21.6220 H     1 <1>   0.0000 
 12 C       -0.8940    21.7560    21.5330 C.2   1 <1>  -0.2760 
 13 C        0.0720    21.4660    22.4220 C.2   1 <1>  -0.2880 
 14 H       -0.0010    21.8370    23.4430 H     1 <1>   0.1500 
 15 C        1.3370    20.7380    22.0860 C.3   1 <1>   0.1380 
 16 H1       2.1580    21.4570    22.1890 H     1 <1>   0.0000 
 17 H2       1.5070    19.9540    22.8340 H     1 <1>   0.0000 
 18 C        1.3360    20.1060    20.6850 C.3   1 <1>   0.0000 
 19 H        0.7330    19.1910    20.7600 H     1 <1>   0.0000 
 20 C        2.7420    19.6390    20.2600 C.3   1 <1>   0.0000 
 21 H        3.0810    18.9170    21.0170 H     1 <1>   0.0000 
 22 C        3.8160    20.7350    20.2070 C.3   1 <1>   0.0000 
 23 H1       3.4110    21.6840    19.8390 H     1 <1>   0.0000 
 24 H2       4.2640    20.9190    21.1880 H     1 <1>   0.0000 
 25 C        4.8410    20.1950    19.2240 C.3   1 <1>   0.0000 
 26 H1       5.4370    19.4100    19.7000 H     1 <1>   0.0000 
 27 H2       5.5140    20.9820    18.8750 H     1 <1>   0.0000 
 28 C        3.9590    19.6520    18.1000 C.3   1 <1>   0.0000 
 29 H        3.5300    20.5400    17.6160 H     1 <1>   0.0000 
 30 C        4.6980    18.8730    16.9730 C.3   1 <1>   0.0000 
 31 H        3.9580    18.2460    16.4610 H     1 <1>   0.0000 
 32 C        5.2420    19.8790    15.9180 C.3   1 <1>   0.0000 
 33 H1       4.4070    20.5220    15.6080 H     1 <1>   0.0000 
 34 H2       5.9800    20.5380    16.3830 H     1 <1>   0.0000 
 35 C        5.7940    19.2280    14.6350 C.3   1 <1>   0.0000 
 36 H1       5.4690    19.8390    13.7830 H     1 <1>   0.0000 
 37 H2       5.3090    18.2570    14.5000 H     1 <1>   0.0000 
 38 C        7.3410    19.0990    14.5730 C.3   1 <1>   0.0000 
 39 H        7.6990    18.7380    15.5450 H     1 <1>   0.0000 
 40 C        7.8140    18.0550    13.5120 C.3   1 <1>   0.0000 
 41 H        8.9100    18.0330    13.5260 H     1 <1>   0.0000 
 42 C        7.3830    18.3910    12.0830 C.3   1 <1>   0.0000 
 43 H1       7.7860    19.3560    11.7660 H     1 <1>   0.0000 
 44 H2       6.2940    18.4200    11.9820 H     1 <1>   0.0000 
 45 H3       7.7590    17.6380    11.3810 H     1 <1>   0.0000 
 46 C        7.3770    16.6270    13.8640 C.3   1 <1>   0.0000 
 47 H1       6.2980    16.4830    13.7580 H     1 <1>   0.0000 
 48 H2       7.6620    16.3730    14.8900 H     1 <1>   0.0000 
 49 H3       7.8670    15.9060    13.2000 H     1 <1>   0.0000 
 50 C        5.8320    17.9700    17.4690 C.3   1 <1>   0.0000 
 51 H1       5.5270    17.3230    18.2920 H     1 <1>   0.0000 
 52 H2       6.6930    18.5560    17.8080 H     1 <1>   0.0000 
 53 H3       6.1740    17.3060    16.6700 H     1 <1>   0.0000 
 54 C        2.7710    18.9480    18.8540 C.3   1 <1>   0.0000 
 55 C        2.9710    17.4350    19.0590 C.3   1 <1>   0.0000 
 56 H1       3.8740    17.2210    19.6390 H     1 <1>   0.0000 
 57 H2       3.0300    16.8970    18.1080 H     1 <1>   0.0000 
 58 H3       2.1320    17.0050    19.6210 H     1 <1>   0.0000 
 59 C        1.4380    19.1410    18.0900 C.3   1 <1>   0.0000 
 60 H1       1.5790    18.8960    17.0290 H     1 <1>   0.0000 
 61 H2       0.6840    18.4340    18.4620 H     1 <1>   0.0000 
 62 C        0.8550    20.5490    18.2050 C.3   1 <1>   0.0000 
 63 H1      -0.0770    20.5820    17.6310 H     1 <1>   0.0000 
 64 H2       1.5220    21.2540    17.6980 H     1 <1>   0.0000 
 65 C        0.6610    21.0460    19.6550 C.3   1 <1>   0.0000 
 66 H        1.1810    22.0140    19.7080 H     1 <1>   0.0000 
 67 C       -0.8360    21.3420    20.0540 C.3   1 <1>   0.1380 
 68 C       -1.7280    20.0890    19.8680 C.3   1 <1>   0.0000 
 69 H1      -1.4010    19.2480    20.4870 H     1 <1>   0.0000 
 70 H2      -1.7460    19.7510    18.8270 H     1 <1>   0.0000 
 71 H3      -2.7680    20.2950    20.1500 H     1 <1>   0.0000 
 72 O       -1.1540    24.9650    21.9130 O.3   1 <1>  -0.5600 
 73 C        7.9740    20.5010    14.3630 C.3   1 <1>   0.0000 
 74 H1       7.5470    20.9870    13.4790 H     1 <1>   0.0000 
 75 H2       7.7200    21.1400    15.2160 H     1 <1>   0.0000 
 76 C        9.4920    20.5010    14.2400 C.3   1 <1>   0.0000 
 77 H1       9.8730    21.5250    14.3040 H     1 <1>   0.0000 
 78 H2       9.8160    20.0940    13.2770 H     1 <1>   0.0000 
 79 H3       9.9550    19.9140    15.0390 H     1 <1>   0.0000 
 80 O       -2.8100    26.5660    22.5760 O.3   1 <1>  -0.5600 
 81 C       -1.8580    25.5820    22.9940 C.3   1 <1>   0.5600 
 82 H       -2.4100    24.8160    23.5470 H     1 <1>   0.0000 
 83 C       -1.2790    28.4180    23.0180 C.3   1 <1>   0.2800 
 84 H       -1.8230    28.6160    23.9510 H     1 <1>   0.0000 
 85 C       -2.2710    27.7830    22.0180 C.3   1 <1>   0.2800 
 86 H       -3.1170    28.4760    21.9310 H     1 <1>   0.0000 
 87 O       -0.7540    29.6830    22.6160 O.3   1 <1>  -0.6800 
 88 H       -1.4670    30.1380    22.1290 H     1 <1>   0.4000 
 89 O        0.7850    27.9650    24.2670 O.3   1 <1>  -0.6800 
 90 H        1.0620    27.2100    24.8340 H     1 <1>   0.4000 
 91 O        0.2250    25.2040    24.1950 O.3   1 <1>  -0.6800 
 92 H        0.4080    24.7650    23.3340 H     1 <1>   0.4000 
 93 C       -1.7400    27.5780    20.5900 C.3   1 <1>   0.2800 
 94 C       -0.8020    26.1640    23.9280 C.3   1 <1>   0.2800 
 95 H       -1.2560    26.4240    24.8920 H     1 <1>   0.0000 
 96 C       -0.1590    27.4190    23.3300 C.3   1 <1>   0.2800 
 97 H        0.4320    27.1790    22.4410 H     1 <1>   0.0000 
 98 O       -1.5090    28.8230    19.9040 O.3   1 <1>  -0.4300 
 99 C       -0.2090    29.1450    19.6590 C.2   1 <1>   0.6590 
100 C       -0.0710    30.2120    18.5990 C.3   1 <1>   0.0610 
101 H1       0.9220    30.6660    18.7020 H     1 <1>   0.0000 
102 H2      -0.0980    29.7010    17.6300 H     1 <1>   0.0000 
103 C       -1.1360    31.3040    18.6220 C.3   1 <1>   0.0000 
104 H1      -1.0520    31.8900    17.6990 H     1 <1>   0.0000 
105 H2      -2.1340    30.8540    18.6180 H     1 <1>   0.0000 
106 C       -0.9690    32.2430    19.8180 C.3   1 <1>   0.0000 
107 H1      -1.0430    31.6860    20.7550 H     1 <1>   0.0000 
108 H2       0.0370    32.6800    19.7910 H     1 <1>   0.0000 
109 C       -1.9860    33.3860    19.8300 C.3   1 <1>   0.0000 
110 H1      -1.8940    33.9500    18.8950 H     1 <1>   0.0000 
111 H2      -1.7180    34.0710    20.6430 H     1 <1>   0.0000 
112 C       -3.4320    32.9130    20.0300 C.3   1 <1>   0.0000 
113 C       -4.4170    34.0750    20.1880 C.3   1 <1>   0.1380 
114 C       -4.5460    34.8920    18.9330 C.2   1 <1>  -0.2880 
115 C       -3.9880    36.0880    18.6790 C.2   1 <1>  -0.2880 
116 C       -3.0760    36.8720    19.5790 C.3   1 <1>   0.2760 
117 C       -3.5470    38.2830    19.7730 C.2   1 <1>  -0.2880 
118 C       -4.2710    38.7500    20.8030 C.2   1 <1>  -0.2880 
119 C       -4.8650    37.9470    21.9220 C.3   1 <1>   0.1380 
120 C       -3.9710    37.9580    23.1610 C.3   1 <1>   0.0000 
121 C       -4.5950    37.2260    24.3510 C.3   1 <1>   0.0000 
122 H1      -4.9660    36.2440    24.0360 H     1 <1>   0.0000 
123 H2      -3.8040    37.0410    25.0860 H     1 <1>   0.0000 
124 C       -5.7170    38.0260    25.0180 C.3   1 <1>   0.0000 
125 H1      -5.3450    39.0190    25.2960 H     1 <1>   0.0000 
126 H2      -6.5420    38.1760    24.3130 H     1 <1>   0.0000 
127 C       -6.2460    37.3140    26.2640 C.3   1 <1>   0.0000 
128 H1      -6.6300    36.3250    25.9930 H     1 <1>   0.0000 
129 H2      -5.4310    37.1610    26.9810 H     1 <1>   0.0000 
130 O        0.7610    28.5810    20.1520 O.2   1 <1>  -0.5700 
131 C       -7.3500    38.1150    26.9360 C.3   1 <1>   0.0000 
132 H1      -7.7120    37.5900    27.8260 H     1 <1>   0.0000 
133 H2      -8.1980    38.2590    26.2590 H     1 <1>   0.0000 
134 H3      -6.9880    39.1000    27.2470 H     1 <1>   0.0000 
135 H       -3.2100    38.9980    19.0220 H     1 <1>   0.1500 
136 H       -4.1800    36.5340    17.7050 H     1 <1>   0.1500 
137 H       -0.8520    26.9410    20.5620 H     1 <1>   0.0000 
138 H       -2.4930    27.0330    20.0120 H     1 <1>   0.0000 
139 H       -3.4850    32.2880    20.9300 H     1 <1>   0.0000 
140 H1      -3.7480    32.2860    19.1890 H     1 <1>   0.0000 
141 H       -2.9240    36.3860    20.5460 H     1 <1>   0.0000 
142 H1      -2.0820    36.9080    19.1140 H     1 <1>   0.0000 
143 H       -5.4080    33.6700    20.4270 H     1 <1>   0.0000 
144 H1      -4.1340    34.6880    21.0490 H     1 <1>   0.0000 
145 H       -5.8480    38.3750    22.1510 H     1 <1>   0.0000 
146 H1      -5.0540    36.9150    21.6070 H     1 <1>   0.0000 
147 H       -3.0240    37.4630    22.9150 H     1 <1>   0.0000 
148 H1      -3.7210    38.9870    23.4480 H     1 <1>   0.0000 
149 H       -4.4690    39.8220    20.8410 H     1 <1>   0.1500 
150 H       -5.1550    34.4430    18.1480 H     1 <1>   0.1500 
@<TRIPOS>BOND
  1   1   2  1   
  2   1   3  1   
  3   1   9  1   
  4   1  72  1   
  5   3   4  1   
  6   3   5  1   
  7   3   6  1   
  8   6   7  1   
  9   6   8  1   
 10   6  67  1   
 11   9  10  1   
 12   9  11  1   
 13   9  12  1   
 14  12  13  2   
 15  12  67  1   
 16  13  14  1   
 17  13  15  1   
 18  15  16  1   
 19  15  17  1   
 20  15  18  1   
 21  18  19  1   
 22  18  20  1   
 23  18  65  1   
 24  20  21  1   
 25  20  22  1   
 26  20  54  1   
 27  22  23  1   
 28  22  24  1   
 29  22  25  1   
 30  25  26  1   
 31  25  27  1   
 32  25  28  1   
 33  28  29  1   
 34  28  30  1   
 35  28  54  1   
 36  30  31  1   
 37  30  32  1   
 38  30  50  1   
 39  32  33  1   
 40  32  34  1   
 41  32  35  1   
 42  35  36  1   
 43  35  37  1   
 44  35  38  1   
 45  38  39  1   
 46  38  40  1   
 47  38  73  1   
 48  40  41  1   
 49  40  42  1   
 50  40  46  1   
 51  42  43  1   
 52  42  44  1   
 53  42  45  1   
 54  46  47  1   
 55  46  48  1   
 56  46  49  1   
 57  50  51  1   
 58  50  52  1   
 59  50  53  1   
 60  54  55  1   
 61  54  59  1   
 62  55  56  1   
 63  55  57  1   
 64  55  58  1   
 65  59  60  1   
 66  59  61  1   
 67  59  62  1   
 68  62  63  1   
 69  62  64  1   
 70  62  65  1   
 71  65  66  1   
 72  65  67  1   
 73  67  68  1   
 74  68  69  1   
 75  68  70  1   
 76  68  71  1   
 77  72  81  1   
 78  73  74  1   
 79  73  75  1   
 80  73  76  1   
 81  76  77  1   
 82  76  78  1   
 83  76  79  1   
 84  80  81  1   
 85  80  85  1   
 86  81  82  1   
 87  81  94  1   
 88  83  84  1   
 89  83  85  1   
 90  83  87  1   
 91  83  96  1   
 92  85  86  1   
 93  85  93  1   
 94  87  88  1   
 95  89  90  1   
 96  89  96  1   
 97  91  92  1   
 98  91  94  1   
 99  93  98  1   
100  93 137  1   
101  93 138  1   
102  94  95  1   
103  94  96  1   
104  96  97  1   
105  98  99  1   
106  99 100  1   
107  99 130  2   
108 100 101  1   
109 100 102  1   
110 100 103  1   
111 103 104  1   
112 103 105  1   
113 103 106  1   
114 106 107  1   
115 106 108  1   
116 106 109  1   
117 109 110  1   
118 109 111  1   
119 109 112  1   
120 112 113  1   
121 112 139  1   
122 112 140  1   
123 113 114  1   
124 113 143  1   
125 113 144  1   
126 114 115  2   
127 114 150  1   
128 115 116  1   
129 115 136  1   
130 116 117  1   
131 116 141  1   
132 116 142  1   
133 117 118  2   
134 117 135  1   
135 118 119  1   
136 118 149  1   
137 119 120  1   
138 119 145  1   
139 119 146  1   
140 120 121  1   
141 120 147  1   
142 120 148  1   
143 121 122  1   
144 121 123  1   
145 121 124  1   
146 124 125  1   
147 124 126  1   
148 124 127  1   
149 127 128  1   
150 127 129  1   
151 127 131  1   
152 131 132  1   
153 131 133  1   
154 131 134  1   
@<TRIPOS>SUBSTRUCTURE
  1 ****  93 TEMP 0 * * 0
# MOE 2008.10 (io_trps.svl 2008.02)
