# Supplementary material for: Cytotoxic, Apoptosis-Inducing Activities, and Molecular Docking of a New Sterol from Bamboo Shoot Skin Phyllostachys heterocycla var. pubescens
Source: Molecules. 2020 Nov 30;25(23):5650. doi: 10.3390/molecules25235650 (PMC7731115; doi:10.3390/molecules25235650)
Supplement: Supplementary file 1 [file molecules-25-05650-s001.zip › Electronic supplementry Material (ESM)/Docking/compounds/1.mol]

1.mol
  ChemDraw09262001592D

 19 18  0  0  1  0  0  0  0  0999 V2000
   -6.5300   -0.2063    0.0000 O   0  0  0  0  0  0  0  0  0  0  0  0
   -5.6145    0.2062    0.0000 C   0  0  0  0  0  0  0  0  0  0  0  0
   -4.9000   -0.2063    0.0000 C   0  0  0  0  0  0  0  0  0  0  0  0
   -4.1856    0.2062    0.0000 C   0  0  0  0  0  0  0  0  0  0  0  0
   -3.4711   -0.2063    0.0000 C   0  0  0  0  0  0  0  0  0  0  0  0
   -2.7566    0.2062    0.0000 C   0  0  0  0  0  0  0  0  0  0  0  0
   -2.0421   -0.2063    0.0000 C   0  0  0  0  0  0  0  0  0  0  0  0
   -1.3277    0.2062    0.0000 C   0  0  0  0  0  0  0  0  0  0  0  0
   -0.6132   -0.2063    0.0000 C   0  0  0  0  0  0  0  0  0  0  0  0
    0.1013    0.2062    0.0000 C   0  0  0  0  0  0  0  0  0  0  0  0
    0.8157   -0.2063    0.0000 C   0  0  0  0  0  0  0  0  0  0  0  0
    1.5302    0.2062    0.0000 C   0  0  0  0  0  0  0  0  0  0  0  0
    2.2447   -0.2063    0.0000 C   0  0  0  0  0  0  0  0  0  0  0  0
    2.9588    0.2060    0.0000 C   0  0  0  0  0  0  0  0  0  0  0  0
    3.6729   -0.2063    0.0000 C   0  0  0  0  0  0  0  0  0  0  0  0
    4.3870    0.2060    0.0000 C   0  0  0  0  0  0  0  0  0  0  0  0
    5.1011   -0.2062    0.0000 C   0  0  0  0  0  0  0  0  0  0  0  0
    5.8156    0.2063    0.0000 C   0  0  0  0  0  0  0  0  0  0  0  0
    6.5300   -0.2062    0.0000 C   0  0  0  0  0  0  0  0  0  0  0  0
  1  2  1  0      
  2  3  1  1      
  3  4  1  1      
  4  5  1  0      
  5  6  1  0      
  6  7  1  0      
  7  8  1  0      
  8  9  1  0      
  9 10  1  0      
 10 11  1  0      
 11 12  1  0      
 12 13  1  0      
 13 14  1  0      
 14 15  1  0      
 15 16  1  0      
 16 17  1  0      
 17 18  1  0      
 18 19  1  1      
M  END
