# Supplementary material for: Cytotoxic, Apoptosis-Inducing Activities, and Molecular Docking of a New Sterol from Bamboo Shoot Skin Phyllostachys heterocycla var. pubescens
Source: Molecules. 2020 Nov 30;25(23):5650. doi: 10.3390/molecules25235650 (PMC7731115; doi:10.3390/molecules25235650)
Supplement: Supplementary file 1 [file molecules-25-05650-s001.zip › Electronic supplementry Material (ESM)/Docking/compounds/11.mol]

11.mol
  ChemDraw09262002052D

 41 45  0  0  1  0  0  0  0  0999 V2000
   -1.1350   -1.9630    0.0000 C   0  0  0  0  0  0  0  0  0  0  0  0
   -1.1350   -1.2782    0.0000 C   0  0  0  0  0  0  0  0  0  0  0  0
   -0.5420   -0.9359    0.0000 C   0  0  0  0  0  0  0  0  0  0  0  0
   -0.5420   -2.3054    0.0000 C   0  0  0  0  0  0  0  0  0  0  0  0
    0.0510   -1.9630    0.0000 C   0  0  0  0  0  0  0  0  0  0  0  0
    0.6440   -2.3054    0.0000 C   0  0  0  0  0  0  0  0  0  0  0  0
    1.2370   -1.9630    0.0000 C   0  0  0  0  0  0  0  0  0  0  0  0
    1.2370   -1.2782    0.0000 C   0  0  0  0  0  0  0  0  0  0  0  0
    1.8300   -0.9359    0.0000 C   0  0  0  0  0  0  0  0  0  0  0  0
    2.4813   -1.1475    0.0000 C   0  0  0  0  0  0  0  0  0  0  0  0
    2.8838   -0.5935    0.0000 C   0  0  0  0  0  0  0  0  0  0  0  0
    2.4813   -0.0395    0.0000 C   0  0  0  0  0  0  0  0  0  0  0  0
    2.6929    0.6117    0.0000 C   0  0  0  0  0  0  0  0  0  0  0  0
    3.3627    0.7541    0.0000 C   0  0  0  0  0  0  0  0  0  0  0  0
    3.5743    1.4053    0.0000 C   0  0  0  0  0  0  0  0  0  0  0  0
    4.2441    1.5477    0.0000 C   0  0  0  0  0  0  0  0  0  0  0  0
    4.4557    2.1989    0.0000 C   0  0  0  0  0  0  0  0  0  0  0  0
    3.9975    2.7078    0.0000 C   0  0  0  0  0  0  0  0  0  0  0  0
    5.1254    2.3413    0.0000 C   0  0  0  0  0  0  0  0  0  0  0  0
    2.2347    1.1206    0.0000 C   0  0  0  0  0  0  0  0  0  0  0  0
    1.8300   -0.2511    0.0000 C   0  0  0  0  0  0  0  0  0  0  0  0
    1.8300    0.4337    0.0000 C   0  0  0  0  0  0  0  0  0  0  0  0
    1.2370    0.0913    0.0000 C   0  0  0  0  0  0  0  0  0  0  0  0
    0.6440   -0.2511    0.0000 C   0  0  0  0  0  0  0  0  0  0  0  0
    0.6440   -0.9359    0.0000 C   0  0  0  0  0  0  0  0  0  0  0  0
    0.0510   -1.2782    0.0000 C   0  0  0  0  0  0  0  0  0  0  0  0
    0.0510   -0.5935    0.0000 C   0  0  0  0  0  0  0  0  0  0  0  0
   -1.7280   -2.3054    0.0000 O   0  0  0  0  0  0  0  0  0  0  0  0
    4.7022    1.0388    0.0000 C   0  0  0  0  0  0  0  0  0  0  0  0
    5.3720    1.1812    0.0000 C   0  0  0  0  0  0  0  0  0  0  0  0
   -2.8698   -1.6572    0.0000 O   0  0  0  0  0  0  0  0  0  0  0  0
   -2.3747   -2.5182    0.0000 C   0  0  0  0  0  0  0  0  0  0  0  0
   -4.7839   -1.6572    0.0000 C   0  0  0  0  0  0  0  0  0  0  0  0
   -3.8287   -1.9325    0.0000 C   0  0  0  0  0  0  0  0  0  0  0  0
   -5.3720   -2.0098    0.0000 O   0  0  0  0  0  0  0  0  0  0  0  0
   -4.9579   -2.3672    0.0000 O   0  0  0  0  0  0  0  0  0  0  0  0
   -2.8240   -2.7078    0.0000 O   0  0  0  0  0  0  0  0  0  0  0  0
   -4.3975   -1.5496    0.0000 C   0  0  0  0  0  0  0  0  0  0  0  0
   -3.3287   -2.2452    0.0000 C   0  0  0  0  0  0  0  0  0  0  0  0
   -4.2912   -2.5182    0.0000 C   0  0  0  0  0  0  0  0  0  0  0  0
   -4.3975   -0.8650    0.0000 O   0  0  0  0  0  0  0  0  0  0  0  0
  1  2  1  0      
  2  3  1  0      
  1  4  1  0      
  4  5  1  0      
  5  6  2  0      
  6  7  1  0      
  7  8  1  0      
  8  9  1  0      
  9 10  1  0      
 10 11  1  0      
 11 12  1  0      
 12 13  1  0      
 13 14  1  0      
 14 15  1  0      
 15 16  1  0      
 16 17  1  0      
 17 18  1  0      
 17 19  1  0      
 13 20  1  0      
 12 21  1  0      
  9 21  1  0      
 21 22  1  0      
 21 23  1  0      
 23 24  1  0      
 24 25  1  0      
  8 25  1  0      
 25 26  1  0      
  3 26  1  0      
  5 26  1  0      
 26 27  1  0      
  1 28  1  1      
 29 30  1  0      
 16 29  1  0      
 31 32  1  0      
 32 39  1  0      
 33 40  1  0      
 33 34  1  0      
 31 34  1  0      
 33 35  1  0      
 36 40  1  0      
 37 39  1  0      
 34 38  1  0      
 39 40  1  0      
 38 41  1  0      
 28 32  1  0      
M  END
