# Supplementary material for: Cytotoxic, Apoptosis-Inducing Activities, and Molecular Docking of a New Sterol from Bamboo Shoot Skin Phyllostachys heterocycla var. pubescens
Source: Molecules. 2020 Nov 30;25(23):5650. doi: 10.3390/molecules25235650 (PMC7731115; doi:10.3390/molecules25235650)
Supplement: Supplementary file 1 [file molecules-25-05650-s001.zip › Electronic supplementry Material (ESM)/Docking/compounds/2.mol]

2.mol
  ChemDraw09262002002D

 25 24  0  0  0  0  0  0  0  0999 V2000
   -4.2879   -0.2062    0.0000 C   0  0  0  0  0  0  0  0  0  0  0  0
   -3.5735    0.2063    0.0000 C   0  0  0  0  0  0  0  0  0  0  0  0
   -2.8590   -0.2062    0.0000 C   0  0  0  0  0  0  0  0  0  0  0  0
   -2.1445    0.2063    0.0000 C   0  0  0  0  0  0  0  0  0  0  0  0
   -1.4300   -0.2062    0.0000 C   0  0  0  0  0  0  0  0  0  0  0  0
   -0.7156    0.2063    0.0000 C   0  0  0  0  0  0  0  0  0  0  0  0
   -0.0011   -0.2062    0.0000 C   0  0  0  0  0  0  0  0  0  0  0  0
    0.7134    0.2063    0.0000 C   0  0  0  0  0  0  0  0  0  0  0  0
    1.4278   -0.2062    0.0000 C   0  0  0  0  0  0  0  0  0  0  0  0
    2.1423    0.2063    0.0000 C   0  0  0  0  0  0  0  0  0  0  0  0
    2.8568   -0.2062    0.0000 C   0  0  0  0  0  0  0  0  0  0  0  0
    3.5713    0.2063    0.0000 C   0  0  0  0  0  0  0  0  0  0  0  0
    4.2857   -0.2062    0.0000 C   0  0  0  0  0  0  0  0  0  0  0  0
    5.0002    0.2063    0.0000 C   0  0  0  0  0  0  0  0  0  0  0  0
    5.7147   -0.2062    0.0000 C   0  0  0  0  0  0  0  0  0  0  0  0
    6.4291    0.2063    0.0000 C   0  0  0  0  0  0  0  0  0  0  0  0
    7.1436   -0.2062    0.0000 C   0  0  0  0  0  0  0  0  0  0  0  0
    7.8581    0.2063    0.0000 C   0  0  0  0  0  0  0  0  0  0  0  0
    8.5725   -0.2062    0.0000 O   0  0  0  0  0  0  0  0  0  0  0  0
   -5.0020    0.2060    0.0000 C   0  0  0  0  0  0  0  0  0  0  0  0
   -5.7161   -0.2062    0.0000 C   0  0  0  0  0  0  0  0  0  0  0  0
   -6.4302    0.2060    0.0000 C   0  0  0  0  0  0  0  0  0  0  0  0
   -7.1443   -0.2063    0.0000 C   0  0  0  0  0  0  0  0  0  0  0  0
   -7.8584    0.2060    0.0000 C   0  0  0  0  0  0  0  0  0  0  0  0
   -8.5725   -0.2063    0.0000 C   0  0  0  0  0  0  0  0  0  0  0  0
  1  2  1  0      
  2  3  1  0      
  3  4  1  0      
  4  5  1  0      
  5  6  1  0      
  6  7  1  0      
  7  8  1  0      
  8  9  1  0      
  9 10  1  0      
 10 11  1  0      
 11 12  1  0      
 12 13  1  0      
 13 14  1  0      
 14 15  1  0      
 15 16  1  0      
 16 17  1  0      
 17 18  1  0      
 18 19  1  0      
  1 20  1  0      
 20 21  1  0      
 21 22  1  0      
 22 23  1  0      
 23 24  1  0      
 24 25  1  0      
M  END
