# Supplementary material for: Cytotoxic, Apoptosis-Inducing Activities, and Molecular Docking of a New Sterol from Bamboo Shoot Skin Phyllostachys heterocycla var. pubescens
Source: Molecules. 2020 Nov 30;25(23):5650. doi: 10.3390/molecules25235650 (PMC7731115; doi:10.3390/molecules25235650)
Supplement: Supplementary file 1 [file molecules-25-05650-s001.zip › Electronic supplementry Material (ESM)/Docking/compounds/3.mol]

3.mol
  ChemDraw09262002002D

 18 17  0  0  1  0  0  0  0  0999 V2000
   -5.8156   -0.6180    0.0000 O   0  0  0  0  0  0  0  0  0  0  0  0
   -4.9000   -0.2055    0.0000 C   0  0  0  0  0  0  0  0  0  0  0  0
   -4.1856   -0.6180    0.0000 C   0  0  0  0  0  0  0  0  0  0  0  0
   -3.4711   -0.2055    0.0000 C   0  0  0  0  0  0  0  0  0  0  0  0
   -2.7566   -0.6180    0.0000 C   0  0  0  0  0  0  0  0  0  0  0  0
   -2.0421   -0.2055    0.0000 C   0  0  0  0  0  0  0  0  0  0  0  0
   -1.3277   -0.6180    0.0000 C   0  0  0  0  0  0  0  0  0  0  0  0
   -0.6132   -0.2055    0.0000 C   0  0  0  0  0  0  0  0  0  0  0  0
    0.1013   -0.6180    0.0000 C   0  0  0  0  0  0  0  0  0  0  0  0
    0.8157   -0.2055    0.0000 C   0  0  0  0  0  0  0  0  0  0  0  0
    1.5302   -0.6180    0.0000 C   0  0  0  0  0  0  0  0  0  0  0  0
    2.2447   -0.2055    0.0000 C   0  0  0  0  0  0  0  0  0  0  0  0
    2.9592   -0.6180    0.0000 C   0  0  0  0  0  0  0  0  0  0  0  0
   -4.8587    0.6180    0.0000 O   0  0  0  0  0  0  0  0  0  0  0  0
    3.6733   -0.2057    0.0000 C   0  0  0  0  0  0  0  0  0  0  0  0
    4.3874   -0.6180    0.0000 C   0  0  0  0  0  0  0  0  0  0  0  0
    5.1015   -0.2057    0.0000 C   0  0  0  0  0  0  0  0  0  0  0  0
    5.8156   -0.6180    0.0000 C   0  0  0  0  0  0  0  0  0  0  0  0
  1  2  1  0      
  2  3  1  0      
  3  4  1  1      
  4  5  1  0      
  5  6  1  0      
  6  7  1  0      
  7  8  1  0      
  8  9  1  0      
  9 10  1  0      
 10 11  1  0      
 11 12  1  0      
 12 13  1  0      
  2 14  2  0      
 13 15  1  0      
 15 16  1  0      
 16 17  1  1      
 17 18  1  1      
M  END
