# Supplementary material for: Cytotoxic, Apoptosis-Inducing Activities, and Molecular Docking of a New Sterol from Bamboo Shoot Skin Phyllostachys heterocycla var. pubescens
Source: Molecules. 2020 Nov 30;25(23):5650. doi: 10.3390/molecules25235650 (PMC7731115; doi:10.3390/molecules25235650)
Supplement: Supplementary file 1 [file molecules-25-05650-s001.zip › Electronic supplementry Material (ESM)/Docking/compounds/4.mol]

4.mol
  ChemDraw09262002012D

 23 22  0  0  0  0  0  0  0  0999 V2000
   -6.1728    0.2070    0.0000 C   0  0  0  0  0  0  0  0  0  0  0  0
   -6.1728   -0.6180    0.0000 C   0  0  0  0  0  0  0  0  0  0  0  0
   -5.4583    0.6195    0.0000 O   0  0  0  0  0  0  0  0  0  0  0  0
   -5.3759   -0.8315    0.0000 O   0  0  0  0  0  0  0  0  0  0  0  0
   -6.1728   -1.4430    0.0000 C   0  0  0  0  0  0  0  0  0  0  0  0
   -5.4583   -1.8555    0.0000 O   0  0  0  0  0  0  0  0  0  0  0  0
   -4.5428    1.0320    0.0000 C   0  0  0  0  0  0  0  0  0  0  0  0
   -3.8283    0.6195    0.0000 C   0  0  0  0  0  0  0  0  0  0  0  0
   -3.1139    1.0320    0.0000 C   0  0  0  0  0  0  0  0  0  0  0  0
   -2.3994    0.6195    0.0000 C   0  0  0  0  0  0  0  0  0  0  0  0
   -1.6849    1.0320    0.0000 C   0  0  0  0  0  0  0  0  0  0  0  0
   -0.9704    0.6195    0.0000 C   0  0  0  0  0  0  0  0  0  0  0  0
   -0.2560    1.0320    0.0000 C   0  0  0  0  0  0  0  0  0  0  0  0
    0.4585    0.6195    0.0000 C   0  0  0  0  0  0  0  0  0  0  0  0
    1.1730    1.0320    0.0000 C   0  0  0  0  0  0  0  0  0  0  0  0
    1.8874    0.6195    0.0000 C   0  0  0  0  0  0  0  0  0  0  0  0
    2.6019    1.0320    0.0000 C   0  0  0  0  0  0  0  0  0  0  0  0
    3.3164    0.6195    0.0000 C   0  0  0  0  0  0  0  0  0  0  0  0
   -4.5015    1.8555    0.0000 O   0  0  0  0  0  0  0  0  0  0  0  0
    4.0305    1.0318    0.0000 C   0  0  0  0  0  0  0  0  0  0  0  0
    4.7446    0.6195    0.0000 C   0  0  0  0  0  0  0  0  0  0  0  0
    5.4587    1.0318    0.0000 C   0  0  0  0  0  0  0  0  0  0  0  0
    6.1728    0.6195    0.0000 C   0  0  0  0  0  0  0  0  0  0  0  0
  1  2  1  0      
  1  3  1  0      
  2  4  1  0      
  2  5  1  0      
  5  6  1  0      
  3  7  1  0      
  7  8  1  0      
  8  9  1  0      
  9 10  1  0      
 10 11  1  0      
 11 12  1  0      
 12 13  1  0      
 13 14  1  0      
 14 15  1  0      
 15 16  1  0      
 16 17  1  0      
 17 18  1  0      
  7 19  2  0      
 18 20  1  0      
 20 21  1  0      
 21 22  1  0      
 22 23  1  0      
M  END
