# Supplementary material for: Cytotoxic, Apoptosis-Inducing Activities, and Molecular Docking of a New Sterol from Bamboo Shoot Skin Phyllostachys heterocycla var. pubescens
Source: Molecules. 2020 Nov 30;25(23):5650. doi: 10.3390/molecules25235650 (PMC7731115; doi:10.3390/molecules25235650)
Supplement: Supplementary file 1 [file molecules-25-05650-s001.zip › Electronic supplementry Material (ESM)/Docking/compounds/5.mol]

5.mol
  ChemDraw09262002022D

 71 75  0  0  1  0  0  0  0  0999 V2000
    4.7533   -1.9630    0.0000 C   0  0  0  0  0  0  0  0  0  0  0  0
    4.7533   -1.2782    0.0000 C   0  0  0  0  0  0  0  0  0  0  0  0
    5.3463   -0.9359    0.0000 C   0  0  0  0  0  0  0  0  0  0  0  0
    5.3463   -2.3054    0.0000 C   0  0  0  0  0  0  0  0  0  0  0  0
    5.9393   -1.9630    0.0000 C   0  0  0  0  0  0  0  0  0  0  0  0
    6.5323   -2.3054    0.0000 C   0  0  0  0  0  0  0  0  0  0  0  0
    7.1253   -1.9630    0.0000 C   0  0  0  0  0  0  0  0  0  0  0  0
    7.1253   -1.2782    0.0000 C   0  0  0  0  0  0  0  0  0  0  0  0
    7.7184   -0.9359    0.0000 C   0  0  0  0  0  0  0  0  0  0  0  0
    8.3696   -1.1475    0.0000 C   0  0  0  0  0  0  0  0  0  0  0  0
    8.7721   -0.5935    0.0000 C   0  0  0  0  0  0  0  0  0  0  0  0
    8.3696   -0.0395    0.0000 C   0  0  0  0  0  0  0  0  0  0  0  0
    8.5812    0.6117    0.0000 C   0  0  0  0  0  0  0  0  0  0  0  0
    9.2510    0.7541    0.0000 C   0  0  0  0  0  0  0  0  0  0  0  0
    9.4626    1.4053    0.0000 C   0  0  0  0  0  0  0  0  0  0  0  0
   10.1324    1.5477    0.0000 C   0  0  0  0  0  0  0  0  0  0  0  0
   10.3440    2.1989    0.0000 C   0  0  0  0  0  0  0  0  0  0  0  0
    9.8858    2.7078    0.0000 C   0  0  0  0  0  0  0  0  0  0  0  0
   11.0138    2.3413    0.0000 C   0  0  0  0  0  0  0  0  0  0  0  0
    8.1230    1.1206    0.0000 C   0  0  0  0  0  0  0  0  0  0  0  0
    7.7184   -0.2511    0.0000 C   0  0  0  0  0  0  0  0  0  0  0  0
    7.7184    0.4336    0.0000 C   0  0  0  0  0  0  0  0  0  0  0  0
    7.1253    0.0913    0.0000 C   0  0  0  0  0  0  0  0  0  0  0  0
    6.5323   -0.2511    0.0000 C   0  0  0  0  0  0  0  0  0  0  0  0
    6.5323   -0.9359    0.0000 C   0  0  0  0  0  0  0  0  0  0  0  0
    5.9393   -1.2782    0.0000 C   0  0  0  0  0  0  0  0  0  0  0  0
    5.9393   -0.5935    0.0000 C   0  0  0  0  0  0  0  0  0  0  0  0
    4.1603   -2.3054    0.0000 O   0  0  0  0  0  0  0  0  0  0  0  0
   10.5906    1.0388    0.0000 C   0  0  0  0  0  0  0  0  0  0  0  0
   11.2604    1.1812    0.0000 C   0  0  0  0  0  0  0  0  0  0  0  0
    3.0185   -1.6572    0.0000 O   0  0  0  0  0  0  0  0  0  0  0  0
    3.5136   -2.5182    0.0000 C   0  0  0  0  0  0  0  0  0  0  0  0
    1.1044   -1.6572    0.0000 C   0  0  0  0  0  0  0  0  0  0  0  0
    2.0596   -1.9325    0.0000 C   0  0  0  0  0  0  0  0  0  0  0  0
    0.5163   -2.0098    0.0000 O   0  0  0  0  0  0  0  0  0  0  0  0
    0.9305   -2.3672    0.0000 O   0  0  0  0  0  0  0  0  0  0  0  0
    3.0643   -2.7078    0.0000 O   0  0  0  0  0  0  0  0  0  0  0  0
    1.4909   -1.5496    0.0000 C   0  0  0  0  0  0  0  0  0  0  0  0
    2.5596   -2.2452    0.0000 C   0  0  0  0  0  0  0  0  0  0  0  0
    1.5971   -2.5182    0.0000 C   0  0  0  0  0  0  0  0  0  0  0  0
    1.4909   -0.8650    0.0000 O   0  0  0  0  0  0  0  0  0  0  0  0
    0.8857   -0.5453    0.0000 C   0  0  0  0  0  0  0  0  0  0  0  0
    0.1712   -0.9578    0.0000 C   0  0  0  0  0  0  0  0  0  0  0  0
   -0.5433   -0.5453    0.0000 C   0  0  0  0  0  0  0  0  0  0  0  0
   -1.2577   -0.9578    0.0000 C   0  0  0  0  0  0  0  0  0  0  0  0
   -1.9722   -0.5453    0.0000 C   0  0  0  0  0  0  0  0  0  0  0  0
   -2.6867   -0.9578    0.0000 C   0  0  0  0  0  0  0  0  0  0  0  0
   -3.4012   -0.5453    0.0000 C   0  0  0  0  0  0  0  0  0  0  0  0
   -4.1156   -0.9578    0.0000 C   0  0  0  0  0  0  0  0  0  0  0  0
   -4.8698   -0.9667    0.0000 C   0  0  0  0  0  0  0  0  0  0  0  0
   -5.5504   -0.4717    0.0000 C   0  0  0  0  0  0  0  0  0  0  0  0
   -6.2723   -0.9460    0.0000 C   0  0  0  0  0  0  0  0  0  0  0  0
   -6.9735   -0.9578    0.0000 C   0  0  0  0  0  0  0  0  0  0  0  0
   -7.6880   -0.5453    0.0000 C   0  0  0  0  0  0  0  0  0  0  0  0
   -8.4025   -0.9578    0.0000 C   0  0  0  0  0  0  0  0  0  0  0  0
   -9.1169   -0.5453    0.0000 C   0  0  0  0  0  0  0  0  0  0  0  0
   -9.8314   -0.9578    0.0000 C   0  0  0  0  0  0  0  0  0  0  0  0
  -10.5459   -0.5453    0.0000 C   0  0  0  0  0  0  0  0  0  0  0  0
    0.8857    0.2793    0.0000 O   0  0  0  0  0  0  0  0  0  0  0  0
  -11.2604   -0.9578    0.0000 C   0  0  0  0  0  0  0  0  0  0  0  0
   -6.2723   -1.7710    0.0000 H   0  0  0  0  0  0  0  0  0  0  0  0
   -4.8698   -1.7917    0.0000 H   0  0  0  0  0  0  0  0  0  0  0  0
    2.2053   -1.1371    0.0000 H   0  0  0  0  0  0  0  0  0  0  0  0
    1.9034   -0.8352    0.0000 H   0  0  0  0  0  0  0  0  0  0  0  0
   -2.6867   -1.7828    0.0000 H   0  0  0  0  0  0  0  0  0  0  0  0
   -5.5504    0.3533    0.0000 H   0  0  0  0  0  0  0  0  0  0  0  0
   -3.4012    0.2797    0.0000 H   0  0  0  0  0  0  0  0  0  0  0  0
   -7.6880    0.2797    0.0000 H   0  0  0  0  0  0  0  0  0  0  0  0
   -8.4025   -1.7828    0.0000 H   0  0  0  0  0  0  0  0  0  0  0  0
   -6.9735   -1.7828    0.0000 H   0  0  0  0  0  0  0  0  0  0  0  0
   -4.1156   -1.7828    0.0000 H   0  0  0  0  0  0  0  0  0  0  0  0
  1  2  1  0      
  2  3  1  0      
  1  4  1  0      
  4  5  1  0      
  5  6  2  0      
  6  7  1  0      
  7  8  1  0      
  8  9  1  0      
  9 10  1  0      
 10 11  1  0      
 11 12  1  0      
 12 13  1  0      
 13 14  1  0      
 14 15  1  0      
 15 16  1  0      
 16 17  1  0      
 17 18  1  0      
 17 19  1  0      
 13 20  1  0      
 12 21  1  0      
  9 21  1  0      
 21 22  1  0      
 21 23  1  0      
 23 24  1  0      
 24 25  1  0      
  8 25  1  0      
 25 26  1  0      
  3 26  1  0      
  5 26  1  0      
 26 27  1  0      
  1 28  1  1      
 29 30  1  0      
 16 29  1  0      
 31 32  1  0      
 32 39  1  0      
 33 40  1  0      
 33 34  1  0      
 31 34  1  0      
 33 35  1  0      
 36 40  1  0      
 37 39  1  0      
 34 38  1  0      
 39 40  1  0      
 38 41  1  0      
 28 32  1  0      
 42 43  1  0      
 43 44  1  0      
 44 45  1  0      
 45 46  1  0      
 46 47  1  0      
 47 48  1  1      
 48 49  1  1      
 49 50  2  0      
 50 51  1  1      
 51 52  1  1      
 52 53  2  0      
 53 54  1  1      
 54 55  1  1      
 55 56  1  0      
 56 57  1  0      
 57 58  1  0      
 42 59  2  0      
 58 60  1  0      
 41 42  1  0      
 52 61  1  0      
 50 62  1  0      
 38 63  1  1      
 38 64  1  6      
 47 65  1  0      
 51 66  1  0      
 48 67  1  0      
 54 68  1  0      
 55 69  1  0      
 53 70  1  0      
 49 71  1  0      
M  END
