# Supplementary material for: Cytotoxic, Apoptosis-Inducing Activities, and Molecular Docking of a New Sterol from Bamboo Shoot Skin Phyllostachys heterocycla var. pubescens
Source: Molecules. 2020 Nov 30;25(23):5650. doi: 10.3390/molecules25235650 (PMC7731115; doi:10.3390/molecules25235650)
Supplement: Supplementary file 1 [file molecules-25-05650-s001.zip › Electronic supplementry Material (ESM)/Docking/compounds/6.mol]

6.mol
  ChemDraw09262002022D

 30 33  0  0  0  0  0  0  0  0999 V2000
   -3.5627   -2.3867    0.0000 C   0  0  0  0  0  0  0  0  0  0  0  0
   -3.5627   -1.5617    0.0000 C   0  0  0  0  0  0  0  0  0  0  0  0
   -2.8482   -1.1492    0.0000 C   0  0  0  0  0  0  0  0  0  0  0  0
   -2.8482   -2.7992    0.0000 C   0  0  0  0  0  0  0  0  0  0  0  0
   -2.1337   -2.3867    0.0000 C   0  0  0  0  0  0  0  0  0  0  0  0
   -1.4193   -2.7992    0.0000 C   0  0  0  0  0  0  0  0  0  0  0  0
   -0.7048   -2.3867    0.0000 C   0  0  0  0  0  0  0  0  0  0  0  0
   -0.7048   -1.5617    0.0000 C   0  0  0  0  0  0  0  0  0  0  0  0
    0.0097   -1.1492    0.0000 C   0  0  0  0  0  0  0  0  0  0  0  0
    0.7943   -1.4041    0.0000 C   0  0  0  0  0  0  0  0  0  0  0  0
    1.2792   -0.7367    0.0000 C   0  0  0  0  0  0  0  0  0  0  0  0
    0.7943   -0.0693    0.0000 C   0  0  0  0  0  0  0  0  0  0  0  0
    1.0493    0.7154    0.0000 C   0  0  0  0  0  0  0  0  0  0  0  0
    1.8562    0.8869    0.0000 C   0  0  0  0  0  0  0  0  0  0  0  0
    2.1112    1.6715    0.0000 C   0  0  0  0  0  0  0  0  0  0  0  0
    2.9181    1.8430    0.0000 C   0  0  0  0  0  0  0  0  0  0  0  0
    3.1731    2.6277    0.0000 C   0  0  0  0  0  0  0  0  0  0  0  0
    3.9800    2.7992    0.0000 C   0  0  0  0  0  0  0  0  0  0  0  0
    3.4702    1.2300    0.0000 C   0  0  0  0  0  0  0  0  0  0  0  0
    4.2771    1.4015    0.0000 C   0  0  0  0  0  0  0  0  0  0  0  0
    3.2152    0.4453    0.0000 C   0  0  0  0  0  0  0  0  0  0  0  0
    0.4972    1.3285    0.0000 C   0  0  0  0  0  0  0  0  0  0  0  0
    0.0097   -0.3242    0.0000 C   0  0  0  0  0  0  0  0  0  0  0  0
    0.0097    0.5008    0.0000 C   0  0  0  0  0  0  0  0  0  0  0  0
   -0.7048    0.0883    0.0000 C   0  0  0  0  0  0  0  0  0  0  0  0
   -1.4193   -0.3242    0.0000 C   0  0  0  0  0  0  0  0  0  0  0  0
   -1.4193   -1.1492    0.0000 C   0  0  0  0  0  0  0  0  0  0  0  0
   -2.1337   -1.5617    0.0000 C   0  0  0  0  0  0  0  0  0  0  0  0
   -2.1337   -0.7367    0.0000 C   0  0  0  0  0  0  0  0  0  0  0  0
   -4.2771   -2.7992    0.0000 O   0  0  0  0  0  0  0  0  0  0  0  0
  1  2  1  0      
  2  3  1  0      
  1  4  1  0      
  4  5  2  0      
  5  6  1  0      
  6  7  1  0      
  7  8  1  0      
  8  9  1  0      
  9 10  1  0      
 10 11  1  0      
 11 12  1  0      
 12 13  1  0      
 13 14  1  0      
 14 15  1  0      
 15 16  1  0      
 16 17  1  0      
 17 18  1  0      
 16 19  1  0      
 19 20  1  0      
 19 21  1  0      
 13 22  1  0      
 12 23  1  0      
  9 23  1  0      
 23 24  1  0      
 23 25  1  0      
 25 26  1  0      
 26 27  1  0      
  8 27  1  0      
 27 28  1  0      
  3 28  1  0      
  5 28  1  0      
 28 29  1  0      
  1 30  2  0      
M  END
