# Supplementary material for: Cytotoxic, Apoptosis-Inducing Activities, and Molecular Docking of a New Sterol from Bamboo Shoot Skin Phyllostachys heterocycla var. pubescens
Source: Molecules. 2020 Nov 30;25(23):5650. doi: 10.3390/molecules25235650 (PMC7731115; doi:10.3390/molecules25235650)
Supplement: Supplementary file 1 [file molecules-25-05650-s001.zip › Electronic supplementry Material (ESM)/Docking/compounds/7.mol]

7.mol
  ChemDraw09262002032D

 31 34  0  0  0  0  0  0  0  0999 V2000
   -3.5627   -2.1950    0.0000 C   0  0  0  0  0  0  0  0  0  0  0  0
   -3.5627   -1.3700    0.0000 C   0  0  0  0  0  0  0  0  0  0  0  0
   -2.8482   -0.9575    0.0000 C   0  0  0  0  0  0  0  0  0  0  0  0
   -2.8482   -2.6075    0.0000 C   0  0  0  0  0  0  0  0  0  0  0  0
   -2.1337   -2.1950    0.0000 C   0  0  0  0  0  0  0  0  0  0  0  0
   -1.4193   -2.6075    0.0000 C   0  0  0  0  0  0  0  0  0  0  0  0
   -0.7048   -2.1950    0.0000 C   0  0  0  0  0  0  0  0  0  0  0  0
   -0.7048   -1.3700    0.0000 C   0  0  0  0  0  0  0  0  0  0  0  0
    0.0097   -0.9575    0.0000 C   0  0  0  0  0  0  0  0  0  0  0  0
    0.7943   -1.2124    0.0000 C   0  0  0  0  0  0  0  0  0  0  0  0
    1.2792   -0.5450    0.0000 C   0  0  0  0  0  0  0  0  0  0  0  0
    0.7943    0.1225    0.0000 C   0  0  0  0  0  0  0  0  0  0  0  0
    1.0493    0.9071    0.0000 C   0  0  0  0  0  0  0  0  0  0  0  0
    1.8562    1.0786    0.0000 C   0  0  0  0  0  0  0  0  0  0  0  0
    2.1112    1.8632    0.0000 C   0  0  0  0  0  0  0  0  0  0  0  0
    2.9181    2.0348    0.0000 C   0  0  0  0  0  0  0  0  0  0  0  0
    3.1731    2.8194    0.0000 C   0  0  0  0  0  0  0  0  0  0  0  0
    2.6210    3.4325    0.0000 C   0  0  0  0  0  0  0  0  0  0  0  0
    3.9800    2.9909    0.0000 C   0  0  0  0  0  0  0  0  0  0  0  0
    0.4972    1.5202    0.0000 C   0  0  0  0  0  0  0  0  0  0  0  0
    0.0097   -0.1325    0.0000 C   0  0  0  0  0  0  0  0  0  0  0  0
    0.0097    0.6925    0.0000 C   0  0  0  0  0  0  0  0  0  0  0  0
   -0.7048    0.2800    0.0000 C   0  0  0  0  0  0  0  0  0  0  0  0
   -1.4193   -0.1325    0.0000 C   0  0  0  0  0  0  0  0  0  0  0  0
   -1.4193   -0.9575    0.0000 C   0  0  0  0  0  0  0  0  0  0  0  0
   -2.1337   -1.3700    0.0000 C   0  0  0  0  0  0  0  0  0  0  0  0
   -2.1337   -0.5450    0.0000 C   0  0  0  0  0  0  0  0  0  0  0  0
   -4.2771   -2.6075    0.0000 O   0  0  0  0  0  0  0  0  0  0  0  0
    3.4702    1.4217    0.0000 C   0  0  0  0  0  0  0  0  0  0  0  0
    4.2771    1.5932    0.0000 C   0  0  0  0  0  0  0  0  0  0  0  0
   -1.4193   -3.4325    0.0000 O   0  0  0  0  0  0  0  0  0  0  0  0
  1  2  1  0      
  2  3  1  0      
  1  4  1  0      
  4  5  2  0      
  5  6  1  0      
  6  7  1  0      
  7  8  1  0      
  8  9  1  0      
  9 10  1  0      
 10 11  1  0      
 11 12  1  0      
 12 13  1  0      
 13 14  1  0      
 14 15  1  0      
 15 16  1  0      
 16 17  1  0      
 17 18  1  0      
 17 19  1  0      
 13 20  1  0      
 12 21  1  0      
  9 21  1  0      
 21 22  1  0      
 21 23  1  0      
 23 24  1  0      
 24 25  1  0      
  8 25  1  0      
 25 26  1  0      
  3 26  1  0      
  5 26  1  0      
 26 27  1  0      
  1 28  2  0      
 29 30  1  0      
 16 29  1  0      
  6 31  1  0      
M  END
