# Supplementary material for: Cytotoxic, Apoptosis-Inducing Activities, and Molecular Docking of a New Sterol from Bamboo Shoot Skin Phyllostachys heterocycla var. pubescens
Source: Molecules. 2020 Nov 30;25(23):5650. doi: 10.3390/molecules25235650 (PMC7731115; doi:10.3390/molecules25235650)
Supplement: Supplementary file 1 [file molecules-25-05650-s001.zip › Electronic supplementry Material (ESM)/Docking/compounds/8.mol]

8.mol
  ChemDraw09262002032D

 29 32  0  0  0  0  0  0  0  0999 V2000
   -3.4141   -2.1950    0.0000 C   0  0  0  0  0  0  0  0  0  0  0  0
   -3.4141   -1.3700    0.0000 C   0  0  0  0  0  0  0  0  0  0  0  0
   -2.6996   -0.9575    0.0000 C   0  0  0  0  0  0  0  0  0  0  0  0
   -2.6996   -2.6075    0.0000 C   0  0  0  0  0  0  0  0  0  0  0  0
   -1.9852   -2.1950    0.0000 C   0  0  0  0  0  0  0  0  0  0  0  0
   -1.2707   -2.6075    0.0000 C   0  0  0  0  0  0  0  0  0  0  0  0
   -0.5562   -2.1950    0.0000 C   0  0  0  0  0  0  0  0  0  0  0  0
   -0.5562   -1.3700    0.0000 C   0  0  0  0  0  0  0  0  0  0  0  0
    0.1582   -0.9575    0.0000 C   0  0  0  0  0  0  0  0  0  0  0  0
    0.9429   -1.2124    0.0000 C   0  0  0  0  0  0  0  0  0  0  0  0
    1.4278   -0.5450    0.0000 C   0  0  0  0  0  0  0  0  0  0  0  0
    0.9429    0.1225    0.0000 C   0  0  0  0  0  0  0  0  0  0  0  0
    1.1978    0.9071    0.0000 C   0  0  0  0  0  0  0  0  0  0  0  0
    2.0048    1.0786    0.0000 C   0  0  0  0  0  0  0  0  0  0  0  0
    2.2597    1.8632    0.0000 C   0  0  0  0  0  0  0  0  0  0  0  0
    3.0667    2.0348    0.0000 C   0  0  0  0  0  0  0  0  0  0  0  0
    3.3216    2.8194    0.0000 C   0  0  0  0  0  0  0  0  0  0  0  0
    2.7696    3.4325    0.0000 C   0  0  0  0  0  0  0  0  0  0  0  0
    4.1286    2.9909    0.0000 C   0  0  0  0  0  0  0  0  0  0  0  0
    0.1582   -0.1325    0.0000 C   0  0  0  0  0  0  0  0  0  0  0  0
    0.1582    0.6925    0.0000 C   0  0  0  0  0  0  0  0  0  0  0  0
   -0.5562    0.2800    0.0000 C   0  0  0  0  0  0  0  0  0  0  0  0
   -1.2707   -0.1325    0.0000 C   0  0  0  0  0  0  0  0  0  0  0  0
   -1.2707   -0.9575    0.0000 C   0  0  0  0  0  0  0  0  0  0  0  0
   -1.9852   -1.3700    0.0000 C   0  0  0  0  0  0  0  0  0  0  0  0
   -1.9852   -0.5450    0.0000 C   0  0  0  0  0  0  0  0  0  0  0  0
   -4.1286   -2.6075    0.0000 O   0  0  0  0  0  0  0  0  0  0  0  0
   -1.2707   -3.4325    0.0000 O   0  0  0  0  0  0  0  0  0  0  0  0
    0.6144    1.4904    0.0000 C   0  0  0  0  0  0  0  0  0  0  0  0
  1  2  1  0      
  2  3  1  0      
  1  4  1  0      
  4  5  2  0      
  5  6  1  0      
  6  7  1  0      
  7  8  1  0      
  8  9  1  0      
  9 10  1  0      
 10 11  1  0      
 11 12  1  0      
 12 13  1  0      
 13 14  1  0      
 14 15  1  0      
 15 16  1  0      
 16 17  1  0      
 17 18  1  0      
 17 19  1  0      
 12 20  1  0      
  9 20  1  0      
 20 21  1  0      
 20 22  1  0      
 22 23  1  0      
 23 24  1  0      
  8 24  1  0      
 24 25  1  0      
  3 25  1  0      
  5 25  1  0      
 25 26  1  0      
  1 27  2  0      
  6 28  1  0      
 13 29  1  0      
M  END
